# Supplementary material for: An adaptive stress response that confers cellular resilience to decreased ubiquitination
Source: Nat Commun. 2023 Nov 14;14:7348. doi: 10.1038/s41467-023-43262-7 (PMC10646096; doi:10.1038/s41467-023-43262-7)
Supplement: Supplementary file 4 — Supplementary Data 1 [file 41467_2023_43262_MOESM4_ESM.xlsx]

## Sheet: sample info
		TMT proteomics datasets
		An adaptive stress response that confers cellular resilience to decreased ubiquitination
		Liam C. Hunt, Vishwajeeth Pagala, Anna Stephan, Boer Xie, Kiran Kodali, Kanisha Kavdia, Yong-Dong Wang, Abbas Shirinifard, Michelle Curley, Flavia A. Graca, Yingxue Fu, Suresh Poudel, Yuxin Li, Xusheng Wang, Haiyan Tan, Junmin Peng, Fabio Demontis
		Info on statistical analyses: unpaired two-tailed t-test were used for these analyses. Both standard P-values and and adjusted P-values (i.e., FDR with multiple compairon control) are provided.
		Human HEK293 cell samples
		RNAi intervention	Abbreviation
		control NT siRNAs	CTRL or C or NT
		UBE2A+B siRNAs	KDAB
		UBE2C siRNAs	KDC
		UBE2D1+2+3 siRNAs	KDD
		UBE2E1+2 siRNAs	KDE
		UBE2F siRNAs	KDF
		UBE2G1 siRNAs	KDG1
		UBE2G2 siRNAs	KDG2
		UBE2H siRNAs	KDH
		UBE2I siRNAs	KDI
		UBE2J1 siRNAs	KDJ1
		UBE2J2 siRNAs	KDJ2
		UBE2K siRNAs	KDK
		UBE2L3 siRNAs	KDL3
		UBE2L6 siRNAs	KDL6
		UBE2M siRNAs	KDM
		UBE2N siRNAs	KDN
		UBE2Q1+2 siRNAs	KDQ1
		UBE2QL1 siRNAs	KDQL
		UBE2R2 siRNAs	KDR
		UBE2S siRNAs	KDS
		UBE2T siRNAs	KDT
		UBE2V1+2 siRNAs	KDV
		UBE2W siRNAs	KDW
		UBE2Z siRNAs	KDZ
		UBA1 siRNAs	UBA
		control NT siRNAs	CTRL
		control NT siRNAs + heat shock	CTRLHS
		E2combo siRNAs	E2
		E2combo siRNAs + heat shock	E2HS
		Drosophila skeletal muscle samples
		Intervention	Abbreviation
		control RNAi + mcherry	CTRL
		control RNAi + hUBE2D2	UBE2D
		eff RNAi + mcherry	Kdeff
		eff RNAi + hUBE2D2 (rescue)	Kdres

## Sheet: 011321_TMT1
Protein Group#	Protein Accession #	Protein Description	GN	PSM#	Total Peptide#	Unique Peptide#	%Coverage	Peptide of the Highest Score	Run#	Scan#	m/z	z	ppm	Jscore	dJn	Q-value(%)	GPCRs	TFs	epigenetic_factors	kinases	oncogenes	spliceosomal_proteins	sig126 (Ctrl1)	sig127N (Ctrl2)	sig127C (Ctrl3)	sig128N (Ctrl4)	sig128C (KD_AB_1)	sig129N (KD_AB_2)	sig129C (KD_AB_3)	sig130N (KD_C_1)	sig130C (KD_C_2)	sig131N (KD_C_3)	sig131C (KD_D_1)	sig132N (KD_D_2)	sig132C (KD_D_3)	sig133N (KD_E_1)	sig133C (KD_E_2)	sig134N (KD_E_3)	Log2Fold(Ctrl1,Ctrl2,Ctrl3,Ctrl4/KD_AB_1,KD_AB_2,KD_AB_3)	p-value_Ctrl_vs_KD_AB_Ctrl1,Ctrl2,Ctrl3,Ctrl4:KD_AB_1,KD_AB_2,KD_AB_3	FDR_Ctrl_vs_KD_AB_Ctrl1,Ctrl2,Ctrl3,Ctrl4:KD_AB_1,KD_AB_2,KD_AB_3	Log2Fold(Ctrl1,Ctrl2,Ctrl3,Ctrl4/KD_C_1,KD_C_2,KD_C_3)	p-value_Ctrl_vs_KD_C_Ctrl1,Ctrl2,Ctrl3,Ctrl4:KD_C_1,KD_C_2,KD_C_3	FDR_Ctrl_vs_KD_C_Ctrl1,Ctrl2,Ctrl3,Ctrl4:KD_C_1,KD_C_2,KD_C_3	Log2Fold(Ctrl1,Ctrl2,Ctrl3,Ctrl4/KD_D_1,KD_D_2,KD_D_3)	p-value_Ctrl_vs_KD_D_Ctrl1,Ctrl2,Ctrl3,Ctrl4:KD_D_1,KD_D_2,KD_D_3	FDR_Ctrl_vs_KD_D_Ctrl1,Ctrl2,Ctrl3,Ctrl4:KD_D_1,KD_D_2,KD_D_3	Log2Fold(Ctrl1,Ctrl2,Ctrl3,Ctrl4/KD_E_1,KD_E_2,KD_E_3)	p-value_Ctrl_vs_KD_E_Ctrl1,Ctrl2,Ctrl3,Ctrl4:KD_E_1,KD_E_2,KD_E_3
SJPG0100001.001	sp|O43242|PSMD3_HUMAN	26S proteasome non-ATPase regulatory subunit 3 OS=Homo sapiens OX=9606 GN=PSMD3 PE=1 SV=2	PSMD3	177	43	0	64.61	EEAATGGGSTGEADGK	Demongrp_011321_TMT1_F21	1094	1023.02	2	-0.1288	110.26	1	1	-	-	-	-	-	-	5.11412e+06	5.19313e+06	5.02233e+06	5.09232e+06	4.99645e+06	4.83603e+06	4.939e+06	5.0263e+06	5.32386e+06	5.39154e+06	4.89646e+06	4.73753e+06	4.86171e+06	4.86376e+06	5.00407e+06	5.11389e+06	0.0522928	0.153486	0.796893	-0.0389469	0.359896	0.999966	0.0794959	0.0382123	0.28832	0.0320772	0.371019
SJPG0100002.001	sp|P17980|PRS6A_HUMAN	26S proteasome regulatory subunit 6A OS=Homo sapiens OX=9606 GN=PSMC3 PE=1 SV=3	PSMC3	162	29	0	51.03	LAGPQLVQMFIGDGAK	Demongrp_011321_TMT1_F48	32137	1127.15	2	-0.3936	101.58	1	1	-	-	-	-	-	-	3.53204e+06	3.78495e+06	3.65776e+06	3.56619e+06	3.669e+06	3.62729e+06	3.46937e+06	3.66062e+06	3.64194e+06	3.89253e+06	3.60576e+06	3.58032e+06	3.48412e+06	3.67267e+06	3.64571e+06	3.84549e+06	0.0185452	0.661203	0.92851	-0.0376371	0.420903	0.999966	0.0311344	0.42874	0.727384	-0.0338679	0.420983
SJPG0100003.001	sp|P35813|PPM1A_HUMAN	Protein phosphatase 1A OS=Homo sapiens OX=9606 GN=PPM1A PE=1 SV=1	PPM1A	48	18	0	49.74	VCNEVVDTCLYK	Demongrp_011321_TMT1_F72	13889	1054.55	2	1.979	86.75	1	1	-	-	-	-	-	-	333019	303227	320185	318098	332662	309211	319015	297756	334990	331744	318903	300776	313169	297832	317393	301926	-0.00766324	0.870447	0.974027	-0.0116797	0.840363	0.999966	0.0348439	0.440883	0.733783	0.0594401	0.216403
SJPG0100004.001	sp|O75347|TBCA_HUMAN	Tubulin-specific chaperone A OS=Homo sapiens OX=9606 GN=TBCA PE=1 SV=3	TBCA	65	12	0	55.56	AEDGENYDIK	Demongrp_011321_TMT1_F32	4500	881.46	2	-0.1931	79.34	0.75397	1	-	-	-	-	-	-	1.05241e+07	9.5534e+06	9.31523e+06	9.66237e+06	9.792e+06	9.55307e+06	8.90883e+06	8.98403e+06	9.64174e+06	9.70469e+06	8.9e+06	8.9996e+06	9.08753e+06	9.20842e+06	9.32623e+06	9.36279e+06	0.0516337	0.379411	0.859172	0.0474555	0.412373	0.999966	0.116717	0.041067	0.294993	0.0688396	0.187468
SJPG0100005.001	sp|P80723|BASP1_HUMAN	Brain acid soluble protein 1 OS=Homo sapiens OX=9606 GN=BASP1 PE=1 SV=2	BASP1	96	15	6	83.26	AQGPAASAEEPKPVEAPAANSDQTVTVK	Demongrp_011321_TMT1_F58	10893	1226.01	3	1.3926	101.51	0.80928	1	-	-	-	-	-	-	1.23473e+06	1.13108e+06	1.18172e+06	1.28074e+06	1.17122e+06	1.22953e+06	1.27076e+06	1.17413e+06	1.15647e+06	1.11246e+06	1.20762e+06	1.25973e+06	1.26559e+06	1.16936e+06	1.10601e+06	1.10297e+06	-0.0206609	0.710313	0.938536	0.0715799	0.207655	0.999966	-0.0450897	0.391996	0.700878	0.0991118	0.0922623
SJPG0100006.001	sp|Q92614|MY18A_HUMAN	Unconventional myosin-XVIIIa OS=Homo sapiens OX=9606 GN=MYO18A PE=1 SV=3	MYO18A	164	70	0	36.61	NTGESASQLLDAETAER	Demongrp_011321_TMT1_F27	7884	1048.02	2	-0.077	104.47	1	1	-	-	-	-	-	-	700248	657264	653830	652738	637772	631881	651797	649930	679838	678544	639694	652429	667318	674994	679295	680212	0.0559012	0.195169	0.807636	-0.00769958	0.861347	0.999966	0.0277477	0.498024	0.769332	-0.0266931	0.498073
SJPG0100007.001	sp|Q13617|CUL2_HUMAN	Cullin-2 OS=Homo sapiens OX=9606 GN=CUL2 PE=1 SV=2	CUL2	156	49	0	57.99	MVADHLQFLHAECHNIIR	Demongrp_011321_TMT1_F10	11693	627.829	4	0.7074	110.04	0.777899	1	-	-	-	-	-	-	2.83236e+06	2.74084e+06	2.63939e+06	2.77437e+06	2.69224e+06	2.68494e+06	2.59328e+06	2.68034e+06	2.85296e+06	2.93823e+06	2.78229e+06	2.64579e+06	2.67624e+06	2.5928e+06	2.70678e+06	2.69686e+06	0.0477532	0.251043	0.817876	-0.039362	0.425605	0.999966	0.0238535	0.552111	0.798256	0.0431218	0.293591
SJPG0100008.001	sp|P29966|MARCS_HUMAN	Myristoylated alanine-rich C-kinase substrate OS=Homo sapiens OX=9606 GN=MARCKS PE=1 SV=4	MARCKS	38	8	8	38.25	EEPAAAGSGAASPSAAEK	Demongrp_011321_TMT1_F31	2497	1105.08	2	1.0677	100.69	0.822823	1	-	-	-	-	-	-	610122	520977	586933	609603	582135	563883	631165	536114	558268	525541	601716	606820	627213	570140	572261	528175	-0.027076	0.704521	0.937013	0.105412	0.137814	0.999966	-0.0752562	0.25519	0.581591	0.0615108	0.375941
SJPG0100009.001	sp|P07108|ACBP_HUMAN	Acyl-CoA-binding protein OS=Homo sapiens OX=9606 GN=DBI PE=1 SV=2	DBI	48	6	0	52.87	AKWDAWNELK	Demongrp_011321_TMT1_F29	17161	1087.63	2	-1.9355	77.92	0.621278	1	-	-	-	-	-	-	2.17762e+06	2.34618e+06	2.40902e+06	2.27451e+06	2.37658e+06	2.33616e+06	2.2353e+06	2.23016e+06	2.34706e+06	2.32965e+06	2.41774e+06	2.20532e+06	2.18375e+06	2.27068e+06	2.32466e+06	2.22703e+06	-0.00939833	0.84471	0.968725	-0.000940537	0.984549	0.999966	0.0212827	0.697802	0.874875	0.0166773	0.713985
SJPG0100009.004	sp|P07108-4|ACBP_HUMAN	Isoform 4 of Acyl-CoA-binding protein OS=Homo sapiens OX=9606 GN=DBI	DBI	49	7	0	42.64	AKWDAWNELK	Demongrp_011321_TMT1_F29	17161	1087.63	2	-1.9355	77.92	0.621278	1	-	-	-	-	-	-	2.17547e+06	2.35139e+06	2.40109e+06	2.28001e+06	2.36788e+06	2.32931e+06	2.24584e+06	2.23094e+06	2.35367e+06	2.3285e+06	2.41453e+06	2.20232e+06	2.1914e+06	2.27205e+06	2.3189e+06	2.22694e+06	-0.00835974	0.858026	0.970741	-0.00209868	0.965459	0.999966	0.0210198	0.697198	0.874674	0.0177254	0.694004
SJPG0100010.001	sp|P14136|GFAP_HUMAN	Glial fibrillary acidic protein OS=Homo sapiens OX=9606 GN=GFAP PE=1 SV=1	GFAP	40	5	0	6.71	VRFLEQQNK	Demongrp_011321_TMT1_F23	5374	885.529	2	-0.3858	77.39	1	1	-	-	-	-	-	-	1.10488e+07	2.38551e+07	2.26178e+07	1.8241e+07	2.57675e+07	2.24858e+07	2.77976e+07	2.55951e+07	1.62793e+07	2.24793e+07	2.51713e+07	2.4686e+07	1.57087e+07	2.12225e+07	2.17132e+07	2.20021e+07	-0.475804	0.101312	0.765135	-0.215129	0.463588	0.999966	-0.234971	0.446609	0.73759	-0.25323	0.341072
SJPG0100010.009	tr|K7EPI4|K7EPI4_HUMAN	Glial fibrillary acidic protein (Fragment) OS=Homo sapiens OX=9606 GN=GFAP PE=1 SV=2	GFAP	12	3	1	10.48	LALDIEIATYRK	Demongrp_011321_TMT1_F23	20846	1007.61	2	1.6799	75.96	0.709057	1	-	-	-	-	-	-	138925	296751	348884	238728	414970	289852	399172	321718	302904	291011	420423	337086	260490	268335	333029	284559	-0.586361	0.0923531	0.761447	-0.333161	0.272797	0.999966	-0.459979	0.186578	0.515004	-0.280721	0.365474
SJPG0100011.001	sp|P35612|ADDB_HUMAN	Beta-adducin OS=Homo sapiens OX=9606 GN=ADD2 PE=1 SV=3	ADD2	78	31	8	53.17	SAGPQSQLLASVIAEK	Demongrp_011321_TMT1_F12	23903	1104.15	2	-0.0309	95.35	0.732354	1	-	-	-	-	-	-	920202	860278	876004	878892	869397	920082	894271	898478	857100	837665	870715	910932	906921	922007	903090	898562	-0.0174852	0.670969	0.929488	0.0322378	0.477608	0.999966	-0.0201631	0.607515	0.828278	-0.0390773	0.312619
SJPG0100011.010	tr|C9JTM0|C9JTM0_HUMAN	Beta-adducin (Fragment) OS=Homo sapiens OX=9606 GN=ADD2 PE=1 SV=3	ADD2	31	10	0	37.65	GVSCSEVTASSLIK	Demongrp_011321_TMT1_F1	3022	1023.57	2	-0.9625	77.58	0.580691	1	-	-	-	-	-	-	822236	735556	755317	749056	761293	769099	757423	754323	729109	728983	765979	783137	781322	766620	802332	773848	0.00422862	0.929216	0.983853	0.0527349	0.311058	0.999966	-0.0223599	0.637008	0.843899	-0.0297845	0.547735
SJPG0100013.001	sp|P14927|QCR7_HUMAN	Cytochrome b-c1 complex subunit 7 OS=Homo sapiens OX=9606 GN=UQCRB PE=1 SV=2	UQCRB	36	7	1	45.05	DDTIYEDEDVK	Demongrp_011321_TMT1_F16	6319	975.495	2	0.4921	81.68	1	1	-	-	-	-	-	-	2.58516e+06	3.11097e+06	3.2298e+06	3.17216e+06	3.34184e+06	3.10745e+06	3.18031e+06	3.1475e+06	2.92409e+06	2.93509e+06	3.45946e+06	3.50882e+06	3.15294e+06	3.35923e+06	3.31033e+06	3.21193e+06	-0.0907153	0.297291	0.835148	0.0059313	0.944237	0.999966	-0.161611	0.0965197	0.390426	-0.128382	0.147046
SJPG0100013.004	tr|E5RHG9|E5RHG9_HUMAN	Cytochrome b-c1 complex subunit 7 OS=Homo sapiens OX=9606 GN=UQCRB PE=1 SV=1	UQCRB	22	4	0	27.63	DDTIYEDEDVK	Demongrp_011321_TMT1_F16	6319	975.495	2	0.4921	81.68	1	1	-	-	-	-	-	-	3.66967e+06	2.87931e+06	3.07188e+06	3.25746e+06	3.08421e+06	3.08457e+06	2.98227e+06	2.85991e+06	3.1094e+06	2.7463e+06	3.24877e+06	3.39422e+06	3.56954e+06	3.32134e+06	3.31465e+06	3.1654e+06	0.0722673	0.388003	0.859422	0.144362	0.135116	0.999966	-0.0851779	0.334536	0.656476	-0.0266098	0.747449
SJPG0100014.001	sp|P17677|NEUM_HUMAN	Neuromodulin OS=Homo sapiens OX=9606 GN=GAP43 PE=1 SV=1	GAP43	7	5	0	27.31	DEAPVADGVEK	Demongrp_011321_TMT1_F24	4267	869.479	2	-0.6968	84.46	1	1	-	-	-	-	-	-	78289.4	70813	59394.3	74999.7	64595.4	72694.4	69199	73816.7	67508.7	63103.5	64473.4	73306.3	84402.7	77348.7	63806.8	74230.5	0.0361679	0.717313	0.940216	0.0519303	0.620546	0.999966	-0.0624664	0.614447	0.83174	-0.0215234	0.846461
SJPG0100015.001	sp|Q9Y3P9|RBGP1_HUMAN	Rab GTPase-activating protein 1 OS=Homo sapiens OX=9606 GN=RABGAP1 PE=1 SV=3	RABGAP1	73	37	14	38.45	GHDGTPESDCFAFTESHYNAELFR	Demongrp_011321_TMT1_F48	14008	1031.13	3	-1.3787	88.26	0.876388	1	-	-	-	-	-	-	366369	352206	350049	372377	365223	359772	355188	355174	360648	373848	352583	352693	338477	309688	326457	312795	0.000361461	0.992563	0.998037	-0.012013	0.779529	0.999966	0.0500314	0.226119	0.554527	0.187535	0.001749
SJPG0100016.001	sp|P10636|TAU_HUMAN	Microtubule-associated protein tau OS=Homo sapiens OX=9606 GN=MAPT PE=1 SV=5	MAPT	27	12	0	20.05	SRLQTAPVPMPDLK	Demongrp_011321_TMT1_F12	14828	721.093	3	-1.0112	75.17	0.644805	1	-	-	-	-	-	-	258685	252048	263430	255890	250536	244126	213905	243817	263462	261135	245084	237172	247986	235049	244097	255558	0.127921	0.0623145	0.733944	0.00839386	0.848402	0.999966	0.0813029	0.0458817	0.306645	0.0731026	0.106553
SJPG0100016.002	sp|P10636-2|TAU_HUMAN	Isoform Fetal-tau of Microtubule-associated protein tau OS=Homo sapiens OX=9606 GN=MAPT	MAPT	34	12	0	43.47	AEEAGIGDTPSLEDEAAGHVTQAR	Demongrp_011321_TMT1_F17	7996	910.118	3	2.9247	88.93	1	1	-	-	-	-	-	-	339410	330185	347622	339270	326861	321387	290810	320391	357827	342998	322350	313303	325907	310782	326603	335788	0.11721	0.0464529	0.731175	-0.00420086	0.931984	0.999966	0.081348	0.0464016	0.307128	0.0645659	0.143749
SJPG0100017.001	sp|O00264|PGRC1_HUMAN	Membrane-associated progesterone receptor component 1 OS=Homo sapiens OX=9606 GN=PGRMC1 PE=1 SV=3	PGRMC1	83	11	1	47.18	IVRGDQPAASGDSDDDEPPPLPR	Demongrp_011321_TMT1_F40	7269	903.451	3	-1.383	89.5	0.896089	1	-	-	-	-	-	-	7.08315e+06	7.21798e+06	7.31055e+06	7.56426e+06	7.51248e+06	7.60331e+06	8.53141e+06	7.41528e+06	7.44953e+06	7.10442e+06	8.07746e+06	8.24009e+06	8.29633e+06	7.56268e+06	7.44912e+06	7.27548e+06	-0.109943	0.0772943	0.750335	-0.00583132	0.889454	0.999966	-0.170054	0.00167688	0.174375	-0.0267119	0.487532
SJPG0100018.001	sp|P09429|HMGB1_HUMAN	High mobility group protein B1 OS=Homo sapiens OX=9606 GN=HMGB1 PE=1 SV=3	HMGB1	176	24	0	53.49	IKGEHPGLSIGDVAK	Demongrp_011321_TMT1_F19	10185	1216.74	2	2.0068	96.05	0.728475	1	-	-	O	-	-	-	3.26621e+06	3.91639e+06	4.17294e+06	4.01558e+06	4.40739e+06	3.98492e+06	3.76012e+06	3.80194e+06	4.27234e+06	4.45965e+06	3.89618e+06	3.7706e+06	3.7105e+06	3.71011e+06	4.34525e+06	4.18793e+06	-0.0791324	0.424558	0.869672	-0.123612	0.228985	0.999966	0.0131288	0.878351	0.957699	-0.0897606	0.372421
SJPG0100019.001	sp|P05387|RLA2_HUMAN	60S acidic ribosomal protein P2 OS=Homo sapiens OX=9606 GN=RPLP2 PE=1 SV=1	RPLP2	88	8	0	80	YVASYLLAALGGNSSPSAK	Demongrp_011321_TMT1_F73	31925	1239.2	2	0.2117	99.73	1	1	-	-	-	-	-	-	9.38359e+06	9.2504e+06	1.01804e+07	9.79349e+06	9.70331e+06	9.25442e+06	9.88681e+06	9.31102e+06	9.98362e+06	9.62688e+06	9.9213e+06	9.4364e+06	9.62184e+06	9.3072e+06	9.82255e+06	9.22286e+06	0.00509262	0.916399	0.981338	0.00127725	0.979678	0.999966	-0.00189184	0.966931	0.989184	0.0299147	0.538073
SJPG0100020.001	sp|P09493|TPM1_HUMAN	Tropomyosin alpha-1 chain OS=Homo sapiens OX=9606 GN=TPM1 PE=1 SV=2	TPM1	60	13	0	32.39	SIDDLEDELYAQK	Demongrp_011321_TMT1_F48	21527	1073.57	2	0.7764	84.48	1	1	-	-	-	-	-	-	3.69815e+06	3.54792e+06	3.52013e+06	3.50014e+06	3.44406e+06	3.48197e+06	3.51287e+06	3.48145e+06	3.53573e+06	3.45348e+06	3.50848e+06	3.48967e+06	3.5752e+06	3.54368e+06	3.59089e+06	3.61589e+06	0.0353171	0.34678	0.847031	0.030955	0.433789	0.999966	0.0168853	0.634839	0.842388	-0.00710889	0.841241
SJPG0100020.010	sp|P09493-10|TPM1_HUMAN	Isoform 10 of Tropomyosin alpha-1 chain OS=Homo sapiens OX=9606 GN=TPM1	TPM1	74	17	0	38.38	SIDDLEDELYAQK	Demongrp_011321_TMT1_F48	21527	1073.57	2	0.7764	84.48	1	1	-	-	-	-	-	-	3.84664e+06	3.99742e+06	3.75263e+06	3.92069e+06	3.72367e+06	3.97016e+06	3.77895e+06	3.91514e+06	3.71589e+06	3.79996e+06	3.70525e+06	3.92713e+06	3.82718e+06	4.05063e+06	3.85314e+06	4.05553e+06	0.0207827	0.621022	0.920118	0.0258335	0.540931	0.999966	0.0223102	0.574505	0.811333	-0.039272	0.338716
SJPG0100020.012	tr|B7Z596|B7Z596_HUMAN	Tropomyosin alpha-1 chain OS=Homo sapiens OX=9606 GN=TPM1 PE=1 SV=1	TPM1	97	20	0	47.64	SLQEQADAAEER	Demongrp_011321_TMT1_F24	1760	825.916	2	-0.6498	86.42	1	1	-	-	-	-	-	-	1.51482e+07	1.57967e+07	1.43766e+07	1.5268e+07	1.43407e+07	1.55896e+07	1.4464e+07	1.55184e+07	1.4261e+07	1.51416e+07	1.42637e+07	1.52835e+07	1.48082e+07	1.60934e+07	1.47878e+07	1.60162e+07	0.0338638	0.504243	0.890256	0.0167288	0.741655	0.999966	0.0346787	0.456575	0.744449	-0.0452194	0.37831
SJPG0100020.021	tr|B4DTB1|B4DTB1_HUMAN	cDNA FLJ52936, weakly similar to Tropomyosin alpha-4 chain OS=Homo sapiens OX=9606 PE=2 SV=1	NA	31	5	0	25.32	IQLVEEELDR	Demongrp_011321_TMT1_F52	20590	774.433	2	0.4794	80.01	0.532683	1	-	-	-	-	-	-	1.72129e+07	1.47063e+07	1.45399e+07	1.5278e+07	1.39728e+07	1.52137e+07	1.41602e+07	1.46068e+07	1.45743e+07	1.46571e+07	1.42826e+07	1.5479e+07	1.56858e+07	1.5809e+07	1.51783e+07	1.59351e+07	0.0929077	0.205831	0.810275	0.0756297	0.263729	0.999966	0.0248408	0.72464	0.888813	-0.0221378	0.736288
SJPG0100020.022	tr|B4DTK3|B4DTK3_HUMAN	cDNA FLJ57891, highly similar to Tropomyosin beta chain OS=Homo sapiens OX=9606 PE=2 SV=1	NA	27	6	0	27.22	ENAIDRAEQAEADK	Demongrp_011321_TMT1_F30	5482	723.386	3	0.0078	82.35	0.720704	1	-	-	-	-	-	-	2.89159e+06	2.44075e+06	2.43874e+06	2.56266e+06	2.34693e+06	2.50567e+06	2.46067e+06	2.42945e+06	2.48738e+06	2.37438e+06	2.38353e+06	2.57342e+06	2.68309e+06	2.63219e+06	2.49336e+06	2.66389e+06	0.0807363	0.261373	0.820013	0.0848083	0.235052	0.999966	0.0188476	0.800617	0.925647	-0.0102203	0.882003
SJPG0100020.023	tr|B4E3P1|B4E3P1_HUMAN	cDNA FLJ57036, highly similar to Homo sapiens tropomyosin 2 (beta) (TPM2), transcript variant 2, mRNA OS=Homo sapiens OX=9606 PE=2 SV=1	NA	23	8	0	20.13	ENAIDRAEQAEADK	Demongrp_011321_TMT1_F30	5482	723.386	3	0.0078	82.35	0.720704	1	-	-	-	-	-	-	1.7154e+07	1.47885e+07	1.50069e+07	1.49816e+07	1.47456e+07	1.49906e+07	1.50998e+07	1.48303e+07	1.49328e+07	1.42322e+07	1.4467e+07	1.4629e+07	1.53234e+07	1.52447e+07	1.50504e+07	1.56867e+07	0.0483329	0.428694	0.870951	0.0758942	0.244797	0.999966	0.0621827	0.328499	0.651841	0.0120748	0.8415
SJPG0100021.001	sp|P49006|MRP_HUMAN	MARCKS-related protein OS=Homo sapiens OX=9606 GN=MARCKSL1 PE=1 SV=2	MARCKSL1	11	5	5	52.82	GDVTAEEAAGASPAK	Demongrp_011321_TMT1_F22	3536	991.034	2	-1.6857	104.61	1	1	-	-	-	-	-	-	36421.5	34696.5	42134.1	44953.7	41476.9	37571.3	40919.1	39791.3	38519.2	39322.1	46059	39713.9	38270	39548.5	38833.6	37922.3	-0.0224863	0.819393	0.961776	0.0046276	0.96064	0.999966	-0.0673612	0.545261	0.795684	0.021093	0.822928
SJPG0100022.001	sp|O76070|SYUG_HUMAN	Gamma-synuclein OS=Homo sapiens OX=9606 GN=SNCG PE=1 SV=2	SNCG	6	3	0	40.16	TVEEAENIAVTSGVVRK	Demongrp_011321_TMT1_F69	15498	804.13	3	-0.838	86.84	1	1	-	-	-	-	-	-	32122.3	39666.9	37588.7	33698.3	37940.6	37079.6	35826.1	35883.2	35522.3	40501.8	39256.5	34675.6	32808.3	35365.2	38313.7	38870.5	-0.0515049	0.518218	0.896186	-0.0630518	0.482485	0.999966	0.0066507	0.943609	0.982269	-0.0726662	0.390506
SJPG0100023.001	sp|P06753|TPM3_HUMAN	Tropomyosin alpha-3 chain OS=Homo sapiens OX=9606 GN=TPM3 PE=1 SV=2	TPM3	21	6	0	14.74	TIDDLEDELYAQK	Demongrp_011321_TMT1_F50	22268	1081.08	2	-0.6454	84.99	0.755501	1	-	-	-	-	O	-	3.60118e+06	2.51473e+06	2.4771e+06	2.77417e+06	2.43162e+06	2.74177e+06	2.60896e+06	2.49871e+06	2.77525e+06	2.58139e+06	2.6051e+06	2.71876e+06	2.88444e+06	2.8776e+06	2.87312e+06	2.87216e+06	0.116396	0.396325	0.860814	0.102578	0.44747	0.999966	0.0390347	0.769842	0.911506	-0.0333117	0.797446
SJPG0100023.003	sp|P06753-3|TPM3_HUMAN	Isoform 3 of Tropomyosin alpha-3 chain OS=Homo sapiens OX=9606 GN=TPM3	TPM3	142	25	0	56.28	AREQAEAEVASLNR	Demongrp_011321_TMT1_F32	3177	924.498	2	0.696	93.98	0.762609	1	-	-	-	-	-	-	1.27106e+07	1.59854e+07	1.50277e+07	1.43499e+07	1.53414e+07	1.51727e+07	1.52977e+07	1.57711e+07	1.3771e+07	1.59678e+07	1.53914e+07	1.54668e+07	1.35349e+07	1.57202e+07	1.54955e+07	1.64908e+07	-0.0778789	0.326855	0.844543	-0.0651621	0.481285	0.999966	-0.029799	0.738038	0.895929	-0.135844	0.116589
SJPG0100023.011	tr|A0A494C0G0|A0A494C0G0_HUMAN	Tropomyosin alpha-3 chain (Fragment) OS=Homo sapiens OX=9606 GN=TPM3 PE=1 SV=1	TPM3	54	7	0	49.43	AREQAEAEVASLNR	Demongrp_011321_TMT1_F32	3177	924.498	2	0.696	93.98	0.762609	1	-	-	-	-	-	-	1.60841e+07	1.47138e+07	1.50667e+07	1.49174e+07	1.43304e+07	1.49237e+07	1.48412e+07	1.45784e+07	1.4949e+07	1.47938e+07	1.4486e+07	1.4872e+07	1.59461e+07	1.5369e+07	1.55081e+07	1.57135e+07	0.0473638	0.301544	0.837655	0.0398359	0.384016	0.999966	0.00930683	0.854111	0.947922	-0.0322254	0.45166
SJPG0100023.012	tr|Q5VU61|Q5VU61_HUMAN	Tropomyosin alpha-3 chain OS=Homo sapiens OX=9606 GN=TPM3 PE=1 SV=3	TPM3	18	3	0	48.98	IQVLQQQADDAEER	Demongrp_011321_TMT1_F63	9725	974.008	2	-0.0104	82.76	0.753987	1	-	-	-	-	-	-	1.06674e+06	1.68738e+06	1.43939e+06	1.43853e+06	1.46698e+06	1.64608e+06	1.49285e+06	1.699e+06	1.39646e+06	1.60713e+06	1.4331e+06	1.59408e+06	1.35532e+06	1.6379e+06	1.43626e+06	1.6694e+06	-0.142136	0.347232	0.847031	-0.169136	0.288598	0.999966	-0.0689866	0.649672	0.850589	-0.18332	0.246478
SJPG0100023.013	tr|B4DWT5|B4DWT5_HUMAN	cDNA FLJ50720, highly similar to Homo sapiens tropomyosin 3 (TPM3), transcript variant 2, mRNA OS=Homo sapiens OX=9606 PE=2 SV=1	NA	118	22	0	53.69	TEERAELAESR	Demongrp_011321_TMT1_F17	731	797.921	2	0.2214	86.54	0.611162	1	-	-	-	-	-	-	4.51101e+06	6.1664e+06	5.57448e+06	5.36635e+06	5.87422e+06	5.70072e+06	5.72661e+06	6.05099e+06	5.11207e+06	6.07758e+06	5.88864e+06	5.85652e+06	4.80226e+06	5.89265e+06	5.71125e+06	6.22706e+06	-0.102578	0.32011	0.844543	-0.093028	0.427874	0.999966	-0.0320668	0.791486	0.922233	-0.145261	0.184889
SJPG0100024.001	tr|C9J5N1|C9J5N1_HUMAN	PTGES3L-AARSD1 readthrough OS=Homo sapiens OX=9606 GN=PTGES3L-AARSD1 PE=1 SV=1	PTGES3L-AARSD1	46	16	0	37.78	GGGLFLLAGPPASVETLGPR	Demongrp_011321_TMT1_F31	30364	1107.13	2	-0.2851	89.5	0.81162	1	-	-	-	-	-	-	884087	890346	943399	947620	904142	859280	896034	884540	972734	915819	895228	872939	922068	913328	927200	898863	0.0474392	0.299063	0.835582	-0.0121628	0.812568	0.999966	0.0308464	0.480585	0.759616	0.00447771	0.913448
SJPG0100025.001	sp|P41236|IPP2_HUMAN	Protein phosphatase inhibitor 2 OS=Homo sapiens OX=9606 GN=PPP1R2 PE=1 SV=2	PPP1R2	23	6	0	41.46	TSTTSSMVASAEQPR	Demongrp_011321_TMT1_F48	2716	928.97	2	-0.4315	91.69	1	1	-	-	-	-	-	-	461233	464800	454113	468425	462041	470660	448768	465863	509925	474388	467244	431018	459133	469329	479584	475220	0.00535166	0.88007	0.975928	-0.0638421	0.180686	0.999966	0.0312981	0.441922	0.734674	-0.0387495	0.248687
SJPG0100026.001	sp|O95182|NDUA7_HUMAN	NADH dehydrogenase [ubiquinone] 1 alpha subcomplex subunit 7 OS=Homo sapiens OX=9606 GN=NDUFA7 PE=1 SV=3	NDUFA7	48	9	0	69.03	ALVSGKPAESSAVAATEK	Demongrp_011321_TMT1_F17	8901	876.515	3	-0.5017	103.17	0.763497	1	-	-	-	-	-	-	709927	700747	789175	775379	756434	741718	768607	726717	758240	704100	846175	824714	848956	801365	800618	759834	-0.0244908	0.656065	0.927493	0.0263435	0.65732	0.999966	-0.177227	0.010425	0.218622	-0.0834654	0.165846
SJPG0100027.001	sp|O95168|NDUB4_HUMAN	NADH dehydrogenase [ubiquinone] 1 beta subcomplex subunit 4 OS=Homo sapiens OX=9606 GN=NDUFB4 PE=1 SV=3	NDUFB4	38	7	0	47.29	GLIENPALLR	Demongrp_011321_TMT1_F3	3719	700.433	2	-0.2651	72.59	0.596363	1	-	-	-	-	-	-	1.86932e+06	1.94724e+06	2.07138e+06	2.10466e+06	1.9506e+06	2.03936e+06	1.82121e+06	1.98747e+06	1.93984e+06	1.94833e+06	2.08555e+06	2.31984e+06	2.17497e+06	2.25555e+06	2.22741e+06	2.05928e+06	0.0447196	0.469242	0.881515	0.0273284	0.605262	0.999966	-0.134785	0.0484849	0.312643	-0.126629	0.0563902
SJPG0100028.001	sp|P09669|COX6C_HUMAN	Cytochrome c oxidase subunit 6C OS=Homo sapiens OX=9606 GN=COX6C PE=1 SV=2	COX6C	11	4	1	44	AYADFYR	Demongrp_011321_TMT1_F76	5245	605.315	2	0.1939	56.55	0.66366	1	-	-	-	-	-	-	2.37009e+06	2.50786e+06	2.78257e+06	2.74704e+06	2.70274e+06	2.48281e+06	2.57745e+06	2.65283e+06	2.52855e+06	2.54832e+06	3.04788e+06	3.02173e+06	2.7306e+06	2.83319e+06	3.10246e+06	2.65472e+06	0.00564266	0.933997	0.985329	0.0112944	0.864197	0.999966	-0.174376	0.0404064	0.293827	-0.138375	0.108449
SJPG0100029.001	sp|O95670|VATG2_HUMAN	V-type proton ATPase subunit G 2 OS=Homo sapiens OX=9606 GN=ATP6V1G2 PE=1 SV=1	ATP6V1G2	3	3	0	35.59	QQAAMGSQGNLSAEVEQATRR	Demongrp_011321_TMT1_F48	7481	846.432	3	-0.74	77.05	0.731084	1	-	-	-	-	-	-	9907.75	22745.3	23564.9	18045.9	19199.3	17650	15527	22413.1	19715.9	19257.1	18201.7	19137.8	17586.4	17850.8	16377.5	22203.4	0.0166274	0.955511	0.991057	-0.21457	0.472083	0.999966	-0.0565252	0.847971	0.946492	-0.0843677	0.784443
SJPG0100030.001	sp|Q9H0R8|GBRL1_HUMAN	Gamma-aminobutyric acid receptor-associated protein-like 1 OS=Homo sapiens OX=9606 GN=GABARAPL1 PE=1 SV=1	GABARAPL1	14	5	0	23.93	YPDRVPVIVEK	Demongrp_011321_TMT1_F5	2568	641.723	3	-0.3753	67.05	0.517823	1	-	-	-	-	-	-	613607	488309	490115	492280	501377	508574	488863	488542	514823	482919	484013	497492	523104	514790	529395	507359	0.0538326	0.544537	0.901911	0.066314	0.466806	0.999966	0.0488209	0.591292	0.820434	0.00398222	0.963881
SJPG0100032.001	sp|P62805|H4_HUMAN	Histone H4 OS=Homo sapiens OX=9606 GN=H4C1 PE=1 SV=2	H4C1	209	15	15	66.99	TVTAMDVVYALK	Demongrp_011321_TMT1_F38	28808	960.06	2	-0.5922	99.02	0.639568	1	-	-	O	-	O	-	2.34056e+07	2.3231e+07	2.37863e+07	2.4921e+07	2.42113e+07	2.54371e+07	2.73246e+07	2.38672e+07	2.33889e+07	2.0636e+07	2.31734e+07	2.26287e+07	2.40176e+07	2.46706e+07	2.60122e+07	2.22376e+07	-0.105004	0.0755895	0.750335	0.0772612	0.231355	0.999966	0.0343613	0.416044	0.718296	-0.0257263	0.672696
SJPG0100033.001	sp|P0DP24|CALM2_HUMAN	Calmodulin-2 OS=Homo sapiens OX=9606 GN=CALM2 PE=1 SV=1	CALM2	51	14	0	59.06	DTDSEEEIREAFR	Demongrp_011321_TMT1_F17	5747	950.962	2	-0.7103	73.78	0.716048	1	-	-	-	-	-	-	2.56111e+07	2.50313e+07	2.15093e+07	2.44806e+07	2.25387e+07	2.42276e+07	2.40447e+07	2.4023e+07	2.38121e+07	2.42859e+07	2.25726e+07	2.2641e+07	2.37363e+07	2.46713e+07	2.2474e+07	2.48057e+07	0.0310167	0.653345	0.927002	0.00386615	0.952982	0.999966	0.0690736	0.314307	0.637571	0.00868877	0.904237
SJPG0100034.001	sp|Q9UKY7|CDV3_HUMAN	Protein CDV3 homolog OS=Homo sapiens OX=9606 GN=CDV3 PE=1 SV=1	CDV3	41	10	0	50.78	VQAMQISSEKEEDDNEK	Demongrp_011321_TMT1_F68	7871	964.503	3	-1.8124	93.41	0.792421	1	-	-	-	-	-	-	2.62707e+06	2.99889e+06	3.18769e+06	2.99231e+06	3.11191e+06	2.92605e+06	2.88079e+06	2.89519e+06	3.12781e+06	3.19176e+06	3.02712e+06	2.93168e+06	2.89903e+06	2.92865e+06	3.03149e+06	2.93675e+06	-0.0131588	0.852679	0.969667	-0.0598086	0.427814	0.999966	-0.00383373	0.954709	0.984744	-0.0102483	0.879122
SJPG0100035.001	sp|P14621|ACYP2_HUMAN	Acylphosphatase-2 OS=Homo sapiens OX=9606 GN=ACYP2 PE=1 SV=2	ACYP2	8	3	0	28.28	GTVTGQVQGPEDK	Demongrp_011321_TMT1_F59	3040	962.535	2	0.627	72.88	1	1	-	-	-	-	-	-	79424.7	77623.4	74789.5	75143	77232.9	75054	78982.6	75916.3	72193.6	77339.7	82080	75575.6	78211.5	81349	76000.9	71930.5	-0.00658754	0.869812	0.974027	0.0304749	0.500101	0.999966	-0.0344724	0.438189	0.732423	0.00739002	0.886104
SJPG0100036.001	sp|Q16623|STX1A_HUMAN	Syntaxin-1A OS=Homo sapiens OX=9606 GN=STX1A PE=1 SV=1	STX1A	3	3	0	11.81	QLEITGR	Demongrp_011321_TMT1_F60	2936	560.836	2	-0.1161	61.8	0.356472	1	-	-	-	-	-	-	72764.4	86926.2	98221.9	98285.3	91981.1	93622.4	87507.8	94817.1	76252.8	88064.2	91455.8	92482.3	90260.4	94754	91330.9	91386.5	-0.0418563	0.702965	0.937013	0.0391804	0.755243	0.999966	-0.0481041	0.657581	0.854548	-0.0650788	0.552946
SJPG0100037.001	sp|P05026|AT1B1_HUMAN	Sodium/potassium-transporting ATPase subunit beta-1 OS=Homo sapiens OX=9606 GN=ATP1B1 PE=1 SV=1	ATP1B1	54	13	0	38.94	SYEAYVLNIVR	Demongrp_011321_TMT1_F7	11046	815.959	2	0.3422	81.88	1	1	-	-	-	-	-	-	2.85656e+06	2.70782e+06	2.91641e+06	3.02284e+06	3.00347e+06	2.99152e+06	3.18173e+06	2.78021e+06	2.81122e+06	2.68841e+06	3.02318e+06	3.30624e+06	2.94586e+06	2.93194e+06	3.09348e+06	3.00033e+06	-0.0895638	0.10288	0.765554	0.0584924	0.25431	0.999966	-0.103773	0.100876	0.396576	-0.0658608	0.193425
SJPG0100038.001	sp|P67936|TPM4_HUMAN	Tropomyosin alpha-4 chain OS=Homo sapiens OX=9606 GN=TPM4 PE=1 SV=3	TPM4	40	9	0	26.21	SLEAASEK	Demongrp_011321_TMT1_F63	3109	721.92	2	-0.6131	76.5	0.256078	1	-	-	-	-	-	-	2.54661e+06	2.83601e+06	2.89129e+06	2.93078e+06	2.71731e+06	2.6831e+06	2.7773e+06	2.74156e+06	2.93485e+06	2.72008e+06	2.83066e+06	2.90735e+06	2.84565e+06	2.66499e+06	2.91704e+06	2.7966e+06	0.0372698	0.516689	0.895551	-0.000118007	0.998478	0.999966	-0.0326759	0.56192	0.805076	0.00308865	0.959925
SJPG0100039.001	sp|Q16143|SYUB_HUMAN	Beta-synuclein OS=Homo sapiens OX=9606 GN=SNCB PE=1 SV=1	SNCB	16	3	0	32.09	EQASHLGGAVFSGAGNIAAATGLVK	Demongrp_011321_TMT1_F29	23861	978.546	3	-0.3914	101.89	1	1	-	-	-	-	-	-	765358	738354	787338	791588	791141	789874	780677	745009	801062	755153	812240	747828	782182	785158	776708	746684	-0.0312153	0.432614	0.872047	0.00689781	0.882177	0.999966	-0.0184942	0.681244	0.865007	0.00192696	0.962463
SJPG0100040.001	sp|P04792|HSPB1_HUMAN	Heat shock protein beta-1 OS=Homo sapiens OX=9606 GN=HSPB1 PE=1 SV=2	HSPB1	27	8	4	58.54	QLSSGVSEIR	Demongrp_011321_TMT1_F58	4036	690.394	2	-0.1879	78.57	0.65903	1	-	-	-	-	-	O	491412	508508	523835	501249	496304	497270	493024	523823	499035	502585	499137	541562	535565	495315	501739	479254	0.03049	0.417317	0.865709	-0.006402	0.877982	0.999966	-0.0530815	0.249938	0.576058	0.0407699	0.305996
SJPG0100041.001	sp|Q5SSJ5|HP1B3_HUMAN	Heterochromatin protein 1-binding protein 3 OS=Homo sapiens OX=9606 GN=HP1BP3 PE=1 SV=1	HP1BP3	65	21	0	33.82	ALPLIVGAQLIHADK	Demongrp_011321_TMT1_F48	30245	723.12	3	0.2567	81.07	0.772419	1	-	-	O	-	-	-	544113	557483	593899	572503	583427	563470	585344	558849	545142	535888	547248	570158	592259	577586	583710	566639	-0.0268082	0.539046	0.901911	0.0522437	0.26426	0.999966	-0.00734471	0.874447	0.956317	-0.0233218	0.577634
SJPG0100042.001	sp|P08670|VIME_HUMAN	Vimentin OS=Homo sapiens OX=9606 GN=VIM PE=1 SV=4	VIM	702	72	55	90.13	KVESLQEEIAFLK	Demongrp_011321_TMT1_F12	24401	1223.24	2	1.4304	107.77	0.737589	1	-	-	-	-	-	-	2.68161e+07	3.83234e+07	3.85284e+07	3.55532e+07	4.10598e+07	4.04991e+07	4.39689e+07	4.20076e+07	3.27559e+07	3.76067e+07	4.08774e+07	4.24458e+07	3.4059e+07	3.87102e+07	3.74968e+07	3.787e+07	-0.279727	0.0590939	0.733	-0.113491	0.447564	0.999966	-0.177345	0.246807	0.572639	-0.142539	0.286301
SJPG0100044.001	sp|P62258|1433E_HUMAN	14-3-3 protein epsilon OS=Homo sapiens OX=9606 GN=YWHAE PE=1 SV=1	YWHAE	488	35	0	66.27	IISSIEQKEENK	Demongrp_011321_TMT1_F13	14853	1165.18	2	-3.3551	101.96	0.750785	1	-	-	-	-	O	-	2.07306e+07	2.16659e+07	2.11012e+07	2.15131e+07	2.07564e+07	2.10883e+07	2.11125e+07	2.10046e+07	2.23004e+07	2.14865e+07	2.11603e+07	2.0325e+07	2.06674e+07	2.11798e+07	2.07282e+07	2.08075e+07	0.0180683	0.605704	0.915429	-0.0229681	0.575543	0.999966	0.0367761	0.308959	0.633184	0.023636	0.492476
SJPG0100046.001	sp|O75947|ATP5H_HUMAN	ATP synthase subunit d, mitochondrial OS=Homo sapiens OX=9606 GN=ATP5PD PE=1 SV=3	ATP5PD	80	12	0	70.19	SCAEWVSLSK	Demongrp_011321_TMT1_F11	12782	887.483	2	-1.1813	78.98	0.619017	1	-	-	-	-	-	-	3.0417e+06	3.12446e+06	3.25001e+06	3.44117e+06	3.19112e+06	3.19094e+06	3.22159e+06	3.06732e+06	3.02369e+06	2.90931e+06	3.32796e+06	3.59105e+06	3.41671e+06	3.38072e+06	3.31389e+06	3.3135e+06	0.00434921	0.930351	0.984465	0.0983008	0.0961469	0.999966	-0.100928	0.0921653	0.383734	-0.0551143	0.286186
SJPG0100047.001	sp|Q8N3J6|CADM2_HUMAN	Cell adhesion molecule 2 OS=Homo sapiens OX=9606 GN=CADM2 PE=2 SV=1	CADM2	7	4	0	19.08	IIPSTPFPQEGQPLILTCESK	Demongrp_011321_TMT1_F18	29742	988.215	3	-0.7867	63.43	0.644175	1	-	-	-	-	-	-	29939.9	30421.9	31346	30659.6	30390.2	31217.7	34385	32896.1	30340.2	29898.2	29437.3	31734.6	34155.8	29926.6	27094.7	26597.9	-0.0629662	0.241858	0.816288	-0.0201166	0.671609	0.999966	-0.0523251	0.3548	0.673133	0.136036	0.0247264
SJPG0100048.001	sp|P58546|MTPN_HUMAN	Myotrophin OS=Homo sapiens OX=9606 GN=MTPN PE=1 SV=2	MTPN	15	3	0	36.44	HHITPLLSAVYEGHVSCVK	Demongrp_011321_TMT1_F28	12492	919.179	3	0.6215	98.91	0.8165	1	-	-	-	-	-	-	258257	263938	253717	270057	304560	248195	281573	242722	286060	284948	279659	254535	240576	228927	268243	261437	-0.0841946	0.258149	0.819046	-0.0490665	0.473197	0.999966	0.0203659	0.723752	0.888635	0.0514094	0.417344
SJPG0100049.001	sp|P63267|ACTH_HUMAN	Actin, gamma-enteric smooth muscle OS=Homo sapiens OX=9606 GN=ACTG2 PE=1 SV=1	ACTG2	607	26	0	51.33	HQGVMVGMGQK	Demongrp_011321_TMT1_F14	2797	890.495	2	-0.1301	92.78	1	1	-	-	-	-	-	-	4.44842e+07	4.67817e+07	4.80469e+07	4.80402e+07	4.73061e+07	4.7864e+07	4.83676e+07	4.80408e+07	4.70947e+07	4.657e+07	4.78418e+07	4.94694e+07	4.79056e+07	4.83874e+07	4.74358e+07	4.78073e+07	-0.0313538	0.45524	0.878319	-0.0127599	0.769873	0.999966	-0.0480182	0.263368	0.589881	-0.0322974	0.43292
SJPG0100049.009	tr|B4DW52|B4DW52_HUMAN	cDNA FLJ55253, highly similar to Actin, cytoplasmic 1 OS=Homo sapiens OX=9606 PE=2 SV=1	NA	1429	36	1	75.79	TTGIVMDSGDGVTHTVPIYEGYALPHAILR	Demongrp_011321_TMT1_F7	13106	872.71	4	-0.3501	103.97	0.894777	1	-	-	-	-	-	-	4.44325e+07	4.60145e+07	4.73536e+07	4.86903e+07	4.78347e+07	4.74666e+07	4.84958e+07	4.65504e+07	4.70103e+07	4.74777e+07	4.86564e+07	5.05005e+07	4.76599e+07	4.71045e+07	4.77473e+07	4.8546e+07	-0.0407402	0.352832	0.847273	-0.0128044	0.772636	0.999966	-0.0703642	0.143565	0.461711	-0.0366762	0.3975
SJPG0100049.010	tr|B4E335|B4E335_HUMAN	cDNA FLJ52842, highly similar to Actin, cytoplasmic 1 OS=Homo sapiens OX=9606 PE=2 SV=1	NA	1315	41	0	74.36	DLYANTVLSGGTTMYPGIADR	Demongrp_011321_TMT1_F2	8763	1260.14	2	-0.0801	101.71	1	1	-	-	-	-	-	-	4.44509e+07	4.65321e+07	4.68631e+07	4.89001e+07	4.80126e+07	4.76652e+07	4.82981e+07	4.6653e+07	4.63583e+07	4.76567e+07	4.83318e+07	5.07833e+07	4.73623e+07	4.7195e+07	4.75142e+07	4.89874e+07	-0.0405904	0.350495	0.847031	-0.00697753	0.875666	0.999966	-0.0648395	0.186696	0.515111	-0.0376202	0.392659
SJPG0100049.012	tr|B7Z6P1|B7Z6P1_HUMAN	cDNA FLJ53662, highly similar to Actin, alpha skeletal muscle OS=Homo sapiens OX=9606 PE=2 SV=1	NA	680	24	0	45.48	HQGVMVGMGQK	Demongrp_011321_TMT1_F14	2797	890.495	2	-0.1301	92.78	1	1	-	-	-	-	-	-	4.44636e+07	4.6704e+07	4.81597e+07	4.78663e+07	4.74087e+07	4.76447e+07	4.83589e+07	4.79761e+07	4.73643e+07	4.64774e+07	4.833e+07	4.92743e+07	4.79568e+07	4.79681e+07	4.75734e+07	4.79114e+07	-0.0313308	0.454879	0.878018	-0.0151296	0.729194	0.999966	-0.0527456	0.216006	0.544241	-0.0317814	0.436201
SJPG0100050.001	sp|Q9NZ45|CISD1_HUMAN	CDGSH iron-sulfur domain-containing protein 1 OS=Homo sapiens OX=9606 GN=CISD1 PE=1 SV=1	CISD1	29	5	5	30.56	IVHAFDMEDLGDK	Demongrp_011321_TMT1_F79	17800	1049.56	2	0.7751	87.4	0.716247	1	-	-	-	-	-	-	1.70546e+06	1.56843e+06	1.73017e+06	1.74569e+06	1.77436e+06	1.6263e+06	1.72103e+06	1.59844e+06	1.65934e+06	1.5148e+06	1.84769e+06	1.82346e+06	1.75662e+06	1.62345e+06	1.69939e+06	1.61826e+06	-0.0171743	0.750822	0.948288	0.0847464	0.155705	0.999966	-0.101521	0.0664915	0.34243	0.0340382	0.497192
SJPG0100051.001	sp|P56211|ARP19_HUMAN	cAMP-regulated phosphoprotein 19 OS=Homo sapiens OX=9606 GN=ARPP19 PE=1 SV=2	ARPP19	15	6	0	53.57	YFDSGDYNMAK	Demongrp_011321_TMT1_F1	2190	959.978	2	0.2626	79.51	0.773739	1	-	-	-	-	-	-	437986	418441	425962	440060	417608	420959	396123	412914	413961	436975	404751	391448	420245	425676	396456	401464	0.0654912	0.13575	0.785957	0.0317872	0.458755	0.999966	0.0870552	0.0575166	0.327911	0.0786887	0.0867911
SJPG0100051.003	tr|H3BMD8|H3BMD8_HUMAN	cAMP-regulated phosphoprotein 19 OS=Homo sapiens OX=9606 GN=ARPP19 PE=1 SV=1	ARPP19	16	7	1	64.12	YFDSGDYNMAK	Demongrp_011321_TMT1_F1	2190	959.978	2	0.2626	79.51	0.773739	1	-	-	-	-	-	-	437986	418441	425962	440060	417608	420959	396123	412914	413961	436975	404751	391448	420245	425676	396456	401464	0.0654912	0.13575	0.785957	0.0317872	0.458755	0.999966	0.0870552	0.0575166	0.327911	0.0786887	0.0867911
SJPG0100052.001	sp|P09497|CLCB_HUMAN	Clathrin light chain B OS=Homo sapiens OX=9606 GN=CLTB PE=1 SV=1	CLTB	21	9	0	27.51	VAQLCDFNPK	Demongrp_011321_TMT1_F13	14001	900.502	2	-0.1771	77.54	1	1	-	-	-	-	-	-	1.32074e+06	955860	915593	947479	875170	971560	924523	848528	1.0033e+06	911690	917757	931664	1.06291e+06	915550	929907	937998	0.148526	0.278228	0.826804	0.154658	0.276988	0.999966	0.0787602	0.569592	0.808663	0.140948	0.291781
SJPG0100052.002	sp|P09497-2|CLCB_HUMAN	Isoform Non-brain of Clathrin light chain B OS=Homo sapiens OX=9606 GN=CLTB	CLTB	25	10	1	33.65	VAQLCDFNPK	Demongrp_011321_TMT1_F13	14001	900.502	2	-0.1771	77.54	1	1	-	-	-	-	-	-	3.46901e+06	2.78061e+06	2.51592e+06	2.69087e+06	2.45314e+06	2.79382e+06	2.55534e+06	2.48141e+06	2.71266e+06	2.61102e+06	2.48723e+06	2.66596e+06	2.88022e+06	2.65662e+06	2.55824e+06	2.71184e+06	0.130474	0.2664	0.822501	0.128774	0.256363	0.999966	0.0888121	0.44618	0.737448	0.105931	0.338247
SJPG0100053.001	sp|Q13885|TBB2A_HUMAN	Tubulin beta-2A chain OS=Homo sapiens OX=9606 GN=TUBB2A PE=1 SV=1	TUBB2A	761	42	1	63.82	SGPFGQIFRPDNFVFGQSGAGNNWAK	Demongrp_011321_TMT1_F49	30428	1136.26	3	0.1021	119.68	1	1	-	-	-	-	-	-	2.34387e+07	2.36935e+07	2.43314e+07	2.39829e+07	2.44637e+07	2.32336e+07	2.39301e+07	2.3051e+07	2.53668e+07	2.49978e+07	2.46424e+07	2.36756e+07	2.31527e+07	2.26011e+07	2.39682e+07	2.30247e+07	-0.000673865	0.985269	0.995539	-0.0353056	0.457552	0.999966	0.00264371	0.942584	0.981617	0.0409859	0.283741
SJPG0100054.001	sp|P62308|RUXG_HUMAN	Small nuclear ribonucleoprotein G OS=Homo sapiens OX=9606 GN=SNRPG PE=1 SV=1	SNRPG	86	7	0	36.84	GNSIIMLEALERV	Demongrp_011321_TMT1_F2	20077	874.998	2	-0.5529	86.78	1	1	-	-	-	-	-	O	3.07904e+06	3.85501e+06	3.62012e+06	3.39349e+06	3.55944e+06	3.48084e+06	3.62942e+06	3.87066e+06	3.55867e+06	3.93955e+06	3.47327e+06	3.48866e+06	3.25805e+06	3.65643e+06	3.61254e+06	4.10029e+06	-0.0332696	0.667727	0.929438	-0.123643	0.163882	0.999966	0.0293481	0.712139	0.882712	-0.122718	0.183927
SJPG0100055.001	sp|P62263|RS14_HUMAN	40S ribosomal protein S14 OS=Homo sapiens OX=9606 GN=RPS14 PE=1 SV=3	RPS14	70	8	7	40.4	ADRDESSPYAAMLAAQDVAQR	Demongrp_011321_TMT1_F52	13041	857.092	3	-0.373	96.27	0.772515	1	-	-	-	-	-	-	4.75846e+06	4.81116e+06	5.01127e+06	5.06027e+06	4.61069e+06	4.5034e+06	4.26122e+06	4.60266e+06	4.80955e+06	4.89897e+06	4.64705e+06	4.6292e+06	4.88072e+06	4.72231e+06	4.61487e+06	4.69864e+06	0.139562	0.0134364	0.692132	0.0417006	0.358956	0.999966	0.0572595	0.185659	0.513759	0.069309	0.096949
SJPG0100057.001	sp|P04075|ALDOA_HUMAN	Fructose-bisphosphate aldolase A OS=Homo sapiens OX=9606 GN=ALDOA PE=1 SV=2	ALDOA	399	28	0	78.57	IGEHTPSALAIMENANVLAR	Demongrp_011321_TMT1_F8	10815	1206.15	2	-0.3767	113.47	1	1	-	-	-	-	-	-	3.10181e+07	2.95688e+07	2.97535e+07	3.10334e+07	3.25145e+07	3.0115e+07	2.91664e+07	2.98187e+07	3.0509e+07	2.95114e+07	3.08282e+07	3.09782e+07	2.83256e+07	2.90332e+07	2.96031e+07	2.97861e+07	-0.0109402	0.823783	0.963069	0.0187746	0.639146	0.999966	0.0151468	0.742822	0.897653	0.0416544	0.27138
SJPG0100057.002	sp|P04075-2|ALDOA_HUMAN	Isoform 2 of Fructose-bisphosphate aldolase A OS=Homo sapiens OX=9606 GN=ALDOA	ALDOA	400	29	1	73.21	IGEHTPSALAIMENANVLAR	Demongrp_011321_TMT1_F8	10815	1206.15	2	-0.3767	113.47	1	1	-	-	-	-	-	-	3.10254e+07	2.95613e+07	2.97586e+07	3.10145e+07	3.25048e+07	3.01186e+07	2.91658e+07	2.98101e+07	3.05242e+07	2.94914e+07	3.08326e+07	3.09832e+07	2.83319e+07	2.90424e+07	2.96207e+07	2.97769e+07	-0.0110102	0.822369	0.962784	0.0188358	0.638629	0.999966	0.0147267	0.749473	0.90085	0.0411969	0.275637
SJPG0100059.001	sp|Q9UI09|NDUAC_HUMAN	NADH dehydrogenase [ubiquinone] 1 alpha subcomplex subunit 12 OS=Homo sapiens OX=9606 GN=NDUFA12 PE=1 SV=1	NDUFA12	50	10	0	63.45	WVVYTTEMNGK	Demongrp_011321_TMT1_F28	16726	968.528	2	0.1203	79.06	1	1	-	-	-	-	-	-	655781	701510	722508	744102	715805	704924	691718	706641	695288	663268	777431	771997	807137	784561	757787	738041	0.00230843	0.963853	0.99266	0.0353208	0.525111	0.999966	-0.155327	0.0152971	0.229672	-0.107745	0.0700877
SJPG0100059.007	tr|Q53HG1|Q53HG1_HUMAN	NADH dehydrogenase [ubiquinone] 1 alpha subcomplex subunit 12 (Fragment) OS=Homo sapiens OX=9606 PE=2 SV=1	NA	44	9	1	63.01	FNVTGTPEQYVPYSTTR	Demongrp_011321_TMT1_F4	4527	1132.58	2	0.0151	75.02	0.818315	1	-	-	-	-	-	-	661429	723696	742523	762924	739461	725521	715591	726982	711962	676080	802941	789022	829304	815817	784734	753032	-0.0103057	0.852426	0.969667	0.0342647	0.571082	0.999966	-0.161184	0.0192219	0.237728	-0.119817	0.0720683
SJPG0100061.001	sp|Q8N6N7|ACBD7_HUMAN	Acyl-CoA-binding domain-containing protein 7 OS=Homo sapiens OX=9606 GN=ACBD7 PE=1 SV=1	ACBD7	17	6	6	53.41	GLSTEDATSAYISK	Demongrp_011321_TMT1_F73	10375	1026.06	2	0.8847	105.79	1	1	-	-	-	-	-	-	252159	268991	254804	275243	270763	258684	249655	246624	241900	282813	263740	246450	251730	251126	253006	253054	0.0169442	0.734224	0.944092	0.0341376	0.615094	0.999966	0.0489008	0.31772	0.640842	0.0573194	0.207342
SJPG0100062.001	sp|P07437|TBB5_HUMAN	Tubulin beta chain OS=Homo sapiens OX=9606 GN=TUBB PE=1 SV=2	TUBB	871	43	0	70.05	SGPFGQIFRPDNFVFGQSGAGNNWAK	Demongrp_011321_TMT1_F49	30428	1136.26	3	0.1021	119.68	1	1	-	-	-	-	-	-	2.37159e+07	2.36058e+07	2.41122e+07	2.41267e+07	2.45677e+07	2.31664e+07	2.38992e+07	2.28774e+07	2.52865e+07	2.52504e+07	2.45033e+07	2.38386e+07	2.31005e+07	2.23937e+07	2.39565e+07	2.31729e+07	0.00109381	0.976077	0.994092	-0.033185	0.498048	0.999966	0.00494708	0.887975	0.960741	0.0443655	0.251234
SJPG0100062.002	tr|B3KML9|B3KML9_HUMAN	Delta-tubulin OS=Homo sapiens OX=9606 PE=2 SV=1	NA	543	36	1	58.94	RISEQFTAMFR	Demongrp_011321_TMT1_F26	13421	845.457	2	-0.2428	96.28	0.694952	1	-	-	-	-	-	-	2.4056e+07	2.39592e+07	2.39501e+07	2.44027e+07	2.40085e+07	2.35202e+07	2.34604e+07	2.30911e+07	2.50692e+07	2.49818e+07	2.40257e+07	2.37285e+07	2.32404e+07	2.30614e+07	2.3654e+07	2.32726e+07	0.0259539	0.435334	0.872377	-0.0161989	0.712151	0.999966	0.0258969	0.423026	0.72242	0.0464449	0.168316
SJPG0100062.003	tr|B4DFH6|B4DFH6_HUMAN	cDNA FLJ52536, highly similar to Tubulin beta-4 chain OS=Homo sapiens OX=9606 PE=2 SV=1	NA	438	23	0	52.97	RISEQFTAMFR	Demongrp_011321_TMT1_F26	13421	845.457	2	-0.2428	96.28	0.694952	1	-	-	-	-	-	-	1.13259e+07	1.15462e+07	1.13902e+07	1.17511e+07	1.1558e+07	1.12378e+07	1.12546e+07	1.10683e+07	1.19041e+07	1.20757e+07	1.15921e+07	1.14608e+07	1.1083e+07	1.09838e+07	1.13563e+07	1.1219e+07	0.0193194	0.579793	0.909167	-0.0214223	0.635872	0.999966	0.0158451	0.648765	0.850307	0.0403086	0.253417
SJPG0100062.004	tr|B4DJ43|B4DJ43_HUMAN	cDNA FLJ53341, highly similar to Tubulin beta-4 chain OS=Homo sapiens OX=9606 PE=2 SV=1	NA	547	32	0	65.75	SGPFGQIFRPDNFVFGQSGAGNNWAK	Demongrp_011321_TMT1_F49	30428	1136.26	3	0.1021	119.68	1	1	-	-	-	-	-	-	2.3445e+07	2.40718e+07	2.39445e+07	2.43947e+07	2.40939e+07	2.367e+07	2.34557e+07	2.31879e+07	2.48883e+07	2.50898e+07	2.4178e+07	2.37786e+07	2.31464e+07	2.30469e+07	2.36813e+07	2.3407e+07	0.0134979	0.694824	0.935559	-0.0245928	0.578144	0.999966	0.0160059	0.642761	0.847051	0.0356338	0.301258
SJPG0100062.008	tr|B4DY90|B4DY90_HUMAN	Tubulin beta chain OS=Homo sapiens OX=9606 PE=2 SV=1	NA	771	42	1	67.03	SGPFGQIFRPDNFVFGQSGAGNNWAK	Demongrp_011321_TMT1_F49	30428	1136.26	3	0.1021	119.68	1	1	-	-	-	-	-	-	2.44898e+07	2.34345e+07	2.39924e+07	2.43328e+07	2.43709e+07	2.31853e+07	2.38037e+07	2.26183e+07	2.54157e+07	2.51055e+07	2.42863e+07	2.3837e+07	2.32956e+07	2.23494e+07	2.39239e+07	2.31453e+07	0.0167227	0.654804	0.927493	-0.0171655	0.743479	0.999966	0.0154392	0.659723	0.855404	0.0567696	0.171216
SJPG0100063.001	sp|P22626|ROA2_HUMAN	Heterogeneous nuclear ribonucleoproteins A2/B1 OS=Homo sapiens OX=9606 GN=HNRNPA2B1 PE=1 SV=2	HNRNPA2B1	681	38	0	71.39	EESGKPGAHVTVKK	Demongrp_011321_TMT1_F14	2148	1342.32	2	0.3686	101.12	0.560522	1	-	-	-	-	-	O	2.52692e+07	2.67884e+07	2.72367e+07	2.6399e+07	2.73416e+07	2.84447e+07	3.02555e+07	2.87781e+07	2.70066e+07	2.57018e+07	2.79141e+07	2.90377e+07	2.81153e+07	2.82203e+07	2.71458e+07	2.85364e+07	-0.117561	0.0404548	0.723792	-0.0387959	0.468499	0.999966	-0.102169	0.0304064	0.267186	-0.0821665	0.0748577
SJPG0100064.001	sp|P63208|SKP1_HUMAN	S-phase kinase-associated protein 1 OS=Homo sapiens OX=9606 GN=SKP1 PE=1 SV=2	SKP1	67	14	4	76.69	LQSSDGEIFEVDVEIAK	Demongrp_011321_TMT1_F60	26840	1243.67	2	-0.5826	95.2	1	1	-	-	O	-	-	-	8.08323e+06	6.54319e+06	7.45774e+06	7.10941e+06	7.58028e+06	6.98774e+06	7.48691e+06	6.49845e+06	7.67797e+06	7.31453e+06	7.22752e+06	6.92665e+06	7.35894e+06	6.58185e+06	7.60416e+06	7.03535e+06	-0.0138002	0.855406	0.970266	0.0261529	0.765923	0.999966	0.02163	0.7682	0.910739	0.0433803	0.604458
SJPG0100064.005	tr|E5RI56|E5RI56_HUMAN	Skp1_POZ domain-containing protein (Fragment) OS=Homo sapiens OX=9606 PE=1 SV=1	NA	20	4	0	73.63	LQSSDGEIFEVDVEIAK	Demongrp_011321_TMT1_F60	26840	1243.67	2	-0.5826	95.2	1	1	-	-	-	-	-	-	204106	193276	178633	192221	202063	191635	187842	183746	187571	210869	192428	181949	190486	175688	190836	185184	-0.0142931	0.795398	0.957262	-0.0138967	0.837128	0.999966	0.0274209	0.605295	0.827084	0.0618313	0.286267
SJPG0100066.001	sp|O60831|PRAF2_HUMAN	PRA1 family protein 2 OS=Homo sapiens OX=9606 GN=PRAF2 PE=1 SV=1	PRAF2	10	3	0	20.22	ALDDFVLGSAR	Demongrp_011321_TMT1_F79	16681	734.409	2	-0.7162	73.81	0.661563	1	-	-	-	-	-	-	1.19277e+06	1.27864e+06	1.11831e+06	1.25712e+06	1.20401e+06	1.30074e+06	1.28189e+06	1.2936e+06	1.13858e+06	1.11512e+06	1.21101e+06	1.28608e+06	1.22181e+06	1.34152e+06	1.14918e+06	1.18755e+06	-0.0600602	0.32353	0.844543	0.0364853	0.616362	0.999966	-0.0343101	0.546974	0.795976	-0.0157299	0.827036
SJPG0100066.003	tr|A6NM71|A6NM71_HUMAN	PRA1 family protein OS=Homo sapiens OX=9606 PE=3 SV=3	NA	9	6	0	26.37	GTVHIFALK	Demongrp_011321_TMT1_F40	14090	797.501	2	-0.165	74.27	0.587182	1	-	-	-	-	-	-	710730	844123	693461	808702	744424	777283	664612	761161	686049	812937	694829	739769	672311	786231	677030	746022	0.0666865	0.466416	0.8804	0.0191593	0.834521	0.999966	0.118091	0.174346	0.499413	0.0512474	0.566853
SJPG0100067.001	sp|P23528|COF1_HUMAN	Cofilin-1 OS=Homo sapiens OX=9606 GN=CFL1 PE=1 SV=3	CFL1	161	17	0	59.64	HELQANCYEEVK	Demongrp_011321_TMT1_F50	4316	1064.55	2	0.9348	108.8	1	1	-	-	O	-	-	-	2.18292e+07	2.04923e+07	2.10461e+07	2.18473e+07	2.1483e+07	2.066e+07	2.06661e+07	1.95652e+07	2.12882e+07	2.22483e+07	2.03987e+07	2.01394e+07	1.98617e+07	1.92526e+07	2.05728e+07	1.99106e+07	0.02482	0.545391	0.902003	0.019908	0.721148	0.999966	0.0810907	0.0602248	0.331854	0.0974768	0.0468034
SJPG0100068.001	sp|Q9UII2|ATIF1_HUMAN	ATPase inhibitor, mitochondrial OS=Homo sapiens OX=9606 GN=ATP5IF1 PE=1 SV=1	ATP5IF1	28	10	5	47.17	GFGSDQSENVDR	Demongrp_011321_TMT1_F40	1329	807.888	2	0.7208	89.2	1	1	-	-	-	-	-	-	1.11922e+07	1.10044e+07	1.37278e+07	1.18124e+07	1.31464e+07	1.19312e+07	1.31164e+07	1.20159e+07	1.23033e+07	1.12445e+07	1.42157e+07	1.42046e+07	1.36663e+07	1.21897e+07	1.41582e+07	1.20279e+07	-0.0974336	0.275021	0.825044	0.00509066	0.951728	0.999966	-0.238659	0.0166552	0.233826	-0.101729	0.305741
SJPG0100069.001	sp|Q99497|PARK7_HUMAN	Parkinson disease protein 7 OS=Homo sapiens OX=9606 GN=PARK7 PE=1 SV=2	PARK7	231	18	2	70.37	GLIAAICAGPTALLAHEIGFGSK	Demongrp_011321_TMT1_F52	32425	959.215	3	-0.6171	92.13	0.842831	1	-	-	-	-	-	-	2.05635e+07	1.93122e+07	2.01028e+07	2.05137e+07	2.01957e+07	1.96581e+07	1.90866e+07	1.90746e+07	2.07016e+07	2.05256e+07	1.96008e+07	1.91984e+07	1.92721e+07	1.90268e+07	2.00532e+07	1.93538e+07	0.0344851	0.411743	0.864894	0.00212048	0.964396	0.999966	0.055589	0.159155	0.480872	0.046902	0.261287
SJPG0100070.001	sp|P11142|HSP7C_HUMAN	Heat shock cognate 71 kDa protein OS=Homo sapiens OX=9606 GN=HSPA8 PE=1 SV=1	HSPA8	706	54	0	74.61	ARFEELNADLFR	Demongrp_011321_TMT1_F77	14643	892.984	2	0.3944	108.42	0.638259	1	-	-	-	-	-	O	4.64024e+07	4.44748e+07	4.38363e+07	4.41718e+07	4.47339e+07	4.43154e+07	4.28837e+07	4.32239e+07	4.50791e+07	4.71712e+07	4.34045e+07	4.25296e+07	4.2902e+07	4.33147e+07	4.50093e+07	4.56166e+07	0.024074	0.536125	0.901911	-0.0134547	0.77061	0.999966	0.0581573	0.128923	0.440529	0.00239675	0.950461
SJPG0100071.001	sp|P63000|RAC1_HUMAN	Ras-related C3 botulinum toxin substrate 1 OS=Homo sapiens OX=9606 GN=RAC1 PE=1 SV=1	RAC1	58	10	0	37.5	HHCPNTPIILVGTK	Demongrp_011321_TMT1_F19	6437	1098.13	2	-3.2973	83.24	0.819198	1	-	-	-	-	O	-	4.13279e+06	4.33804e+06	3.96134e+06	4.26806e+06	4.27124e+06	4.229e+06	4.11199e+06	3.96865e+06	4.0958e+06	4.60916e+06	4.02672e+06	4.3591e+06	4.16611e+06	4.05322e+06	4.15787e+06	4.29451e+06	-0.0106715	0.808811	0.959797	-0.0148344	0.816769	0.999966	-0.00317986	0.946777	0.982922	0.00179559	0.96826
SJPG0100072.001	sp|Q9Y266|NUDC_HUMAN	Nuclear migration protein nudC OS=Homo sapiens OX=9606 GN=NUDC PE=1 SV=1	NUDC	150	35	0	59.82	LQLEIDQKK	Demongrp_011321_TMT1_F20	12246	1014.14	2	-0.4133	85.43	0.434859	1	-	-	-	-	-	-	9.89739e+06	9.51269e+06	9.39394e+06	9.67515e+06	9.27278e+06	9.46505e+06	9.19297e+06	9.0963e+06	9.84227e+06	9.54705e+06	9.45626e+06	9.12278e+06	9.77709e+06	9.6993e+06	9.6863e+06	9.45734e+06	0.0470155	0.218434	0.813272	0.0192872	0.662994	0.999966	0.0256793	0.520759	0.783286	0.000642737	0.985387
SJPG0100073.001	sp|P50395|GDIB_HUMAN	Rab GDP dissociation inhibitor beta OS=Homo sapiens OX=9606 GN=GDI2 PE=1 SV=2	GDI2	203	33	0	70.11	VLHMDRNPYYGGESASITPLEDLYK	Demongrp_011321_TMT1_F7	10306	1159.6	3	-1.5853	88.19	0.742941	1	-	-	-	-	-	-	4.64447e+06	4.91877e+06	4.81337e+06	4.97748e+06	5.00712e+06	4.73937e+06	4.84448e+06	4.69807e+06	5.04186e+06	5.13419e+06	4.91621e+06	4.73637e+06	4.66538e+06	4.66797e+06	4.7967e+06	4.80019e+06	-0.00760394	0.854411	0.970266	-0.0346515	0.48304	0.999966	0.0196274	0.627063	0.83795	0.0247596	0.524349
SJPG0100073.006	tr|B4DHX4|B4DHX4_HUMAN	Rab GDP dissociation inhibitor OS=Homo sapiens OX=9606 PE=2 SV=1	NA	161	34	0	66.19	LSAIYGGTYMLNKPVDDIIMENGK	Demongrp_011321_TMT1_F32	30491	1185.32	3	0.8168	92.86	0.84482	1	-	-	-	-	-	-	3.51937e+06	3.6252e+06	3.58908e+06	3.82003e+06	3.70277e+06	3.59939e+06	3.53146e+06	3.67558e+06	3.73194e+06	3.7237e+06	3.69064e+06	3.56299e+06	3.5007e+06	3.63204e+06	3.5392e+06	3.57977e+06	0.0104365	0.806193	0.959331	-0.0289013	0.500495	0.999966	0.0211089	0.618321	0.833968	0.0212866	0.598101
SJPG0100074.001	sp|Q9NYI0|PSD3_HUMAN	PH and SEC7 domain-containing protein 3 OS=Homo sapiens OX=9606 GN=PSD3 PE=1 SV=2	PSD3	37	25	0	35.59	HLISSAGLCNSSSLTENVWDESWK	Demongrp_011321_TMT1_F10	23151	1110.23	3	-0.2273	83.79	1	1	-	-	-	-	-	-	171025	183373	189584	192167	179501	186304	197745	192703	176728	174063	191563	196421	179597	191170	185063	187775	-0.029886	0.601412	0.914853	0.0227051	0.704701	0.999966	-0.0402972	0.473898	0.755314	-0.032082	0.520476
SJPG0100074.004	tr|D3DSQ2|D3DSQ2_HUMAN	Pleckstrin and Sec7 domain containing 3, isoform CRA_c OS=Homo sapiens OX=9606 GN=PSD3 PE=4 SV=1	PSD3	36	24	1	35.5	HLISSAGLCNSSSLTENVWDESWK	Demongrp_011321_TMT1_F10	23151	1110.23	3	-0.2273	83.79	1	1	-	-	-	-	-	-	176671	186109	193643	192789	176766	186927	195416	194000	174721	168966	188350	194101	181259	193956	183274	188040	0.00745344	0.887716	0.977201	0.0651277	0.310267	0.999966	-0.00501699	0.915377	0.971699	-0.00918378	0.842352
SJPG0100075.001	sp|Q9Y2J2|E41L3_HUMAN	Band 4.1-like protein 3 OS=Homo sapiens OX=9606 GN=EPB41L3 PE=1 SV=2	EPB41L3	145	38	0	35.6	GMTPAEAEMHFLENAK	Demongrp_011321_TMT1_F69	18960	795.749	3	3.2227	109.35	1	1	-	-	-	-	-	-	3.36994e+06	3.27145e+06	3.42793e+06	3.46664e+06	3.37934e+06	3.51665e+06	3.63994e+06	3.37794e+06	3.28868e+06	3.09921e+06	3.48785e+06	3.70064e+06	3.64792e+06	3.53529e+06	3.37323e+06	3.38874e+06	-0.0532374	0.230495	0.813923	0.0565317	0.24227	0.999966	-0.0940119	0.0403656	0.293827	-0.0205204	0.595374
SJPG0100075.002	sp|Q9Y2J2-2|E41L3_HUMAN	Isoform 2 of Band 4.1-like protein 3 OS=Homo sapiens OX=9606 GN=EPB41L3	EPB41L3	163	44	0	51.1	DSMSAAEVGTGQYATTK	Demongrp_011321_TMT1_F59	7119	1162.59	2	-3.331	110.17	0.841518	1	-	-	-	-	-	-	3.34389e+06	3.26917e+06	3.42806e+06	3.45839e+06	3.38056e+06	3.53665e+06	3.64914e+06	3.38938e+06	3.27736e+06	3.09171e+06	3.48321e+06	3.71234e+06	3.64063e+06	3.53841e+06	3.38199e+06	3.39359e+06	-0.0612483	0.178219	0.803085	0.0538312	0.271711	0.999966	-0.0978252	0.0366794	0.285774	-0.0267772	0.49028
SJPG0100075.010	tr|A0A0J9YWN0|A0A0J9YWN0_HUMAN	Band 4.1-like protein 3 (Fragment) OS=Homo sapiens OX=9606 GN=EPB41L3 PE=1 SV=3	EPB41L3	26	8	0	35.98	RTFLETSTDTAVTNEWEK	Demongrp_011321_TMT1_F76	14609	912.815	3	-0.1179	90.92	0.703036	1	-	-	-	-	-	-	1.099e+06	958259	1.03258e+06	1.07491e+06	982205	1.08543e+06	1.06775e+06	1.00473e+06	1.03865e+06	907457	1.00194e+06	1.10404e+06	1.15282e+06	1.06565e+06	1.01815e+06	987465	-0.00602712	0.922732	0.982358	0.0824757	0.250317	0.999966	-0.0606354	0.384793	0.696695	0.0231172	0.69042
SJPG0100075.014	tr|B7Z2G3|B7Z2G3_HUMAN	cDNA FLJ53317, highly similar to Band 4.1-like protein 3 OS=Homo sapiens OX=9606 PE=2 SV=1	NA	29	10	0	36.46	RTFLETSTDTAVTNEWEK	Demongrp_011321_TMT1_F76	14609	912.815	3	-0.1179	90.92	0.703036	1	-	-	-	-	-	-	422502	445749	443133	460222	436418	457212	457599	440091	417104	410413	447097	493740	450284	468446	426205	434684	-0.0245702	0.574239	0.907419	0.0678865	0.177457	0.999966	-0.0654084	0.224371	0.552585	-0.000150217	0.997567
SJPG0100076.001	sp|P63167|DYL1_HUMAN	Dynein light chain 1, cytoplasmic OS=Homo sapiens OX=9606 GN=DYNLL1 PE=1 SV=1	DYNLL1	33	6	0	47.19	YNPTWHCIVGR	Demongrp_011321_TMT1_F13	6576	569.63	3	0.2113	80.04	0.787856	1	-	-	-	-	-	-	425445	319634	325171	373424	332704	295586	367230	280243	361183	350427	323706	338709	350483	282953	317934	344208	0.117019	0.345187	0.847031	0.125678	0.348462	0.999966	0.0871602	0.415319	0.717887	0.190996	0.134307
SJPG0100077.001	sp|P84157|MXRA7_HUMAN	Matrix-remodeling-associated protein 7 OS=Homo sapiens OX=9606 GN=MXRA7 PE=1 SV=1	MXRA7	22	9	0	41.67	ETFGEMSDGDVQEQLR	Demongrp_011321_TMT1_F25	9629	1073.01	2	-1.3487	80.72	0.661422	1	-	-	-	-	-	-	461838	429728	440377	464103	429542	419342	485696	443607	422442	386562	442027	440387	472685	456453	442024	413688	0.0156731	0.801142	0.957424	0.10642	0.102722	0.999966	-0.00859586	0.853404	0.947922	0.0382872	0.454581
SJPG0100077.002	sp|P84157-2|MXRA7_HUMAN	Isoform 2 of Matrix-remodeling-associated protein 7 OS=Homo sapiens OX=9606 GN=MXRA7	MXRA7	13	7	0	35.88	QEEEQDLDGEK	Demongrp_011321_TMT1_F14	2304	963.986	2	-2.0974	75.14	1	1	-	-	-	-	-	-	594266	569662	531633	605939	539645	530358	625284	572681	514053	509411	553273	534830	617149	555653	548106	503708	0.0282074	0.706782	0.937605	0.113211	0.114518	0.999966	0.0184741	0.786275	0.919539	0.102294	0.121864
SJPG0100077.003	sp|P84157-3|MXRA7_HUMAN	Isoform 3 of Matrix-remodeling-associated protein 7 OS=Homo sapiens OX=9606 GN=MXRA7	MXRA7	17	8	2	38.42	EELEEEQRIELTSDLTSL	Demongrp_011321_TMT1_F23	22406	1219.12	2	-2.453	77.47	0.846908	1	-	-	-	-	-	-	436962	440249	406265	442088	417915	405314	459814	424005	383532	387357	414169	431411	447039	423981	414070	384078	0.0137121	0.811805	0.960028	0.115782	0.06208	0.999966	0.00158382	0.973175	0.990898	0.0830528	0.138457
SJPG0100078.001	sp|Q9UI15|TAGL3_HUMAN	Transgelin-3 OS=Homo sapiens OX=9606 GN=TAGLN3 PE=1 SV=2	TAGLN3	9	3	0	7.04	GASQAGMTGYGMPR	Demongrp_011321_TMT1_F68	3352	844.414	2	-0.077	94.44	1	1	-	-	-	-	-	-	725429	856887	666952	884213	702921	849948	662181	823777	679665	822810	610388	736193	686594	829009	677501	775153	0.083991	0.517382	0.895609	0.0107663	0.929072	0.999966	0.203556	0.112347	0.415835	0.0379487	0.751079
SJPG0100080.001	sp|Q5BKZ1|ZN326_HUMAN	DBIRD complex subunit ZNF326 OS=Homo sapiens OX=9606 GN=ZNF326 PE=1 SV=2	ZNF326	117	32	6	46.91	GENPFEIQDHSQDQQIEGDEEDEEK	Demongrp_011321_TMT1_F27	9393	1185.22	3	-0.8662	92.49	0.87523	1	-	-	-	-	-	-	2.61369e+06	2.58057e+06	2.55662e+06	2.76756e+06	2.65003e+06	2.87184e+06	2.8249e+06	2.7369e+06	2.67832e+06	2.60145e+06	2.54782e+06	2.84003e+06	2.81467e+06	2.74908e+06	2.67815e+06	2.74774e+06	-0.0812365	0.117441	0.775931	-0.0235719	0.601787	0.999966	-0.0552205	0.315535	0.63913	-0.0519864	0.223756
SJPG0100080.003	sp|Q5BKZ1-3|ZN326_HUMAN	Isoform 3 of DBIRD complex subunit ZNF326 OS=Homo sapiens OX=9606 GN=ZNF326	ZNF326	86	21	1	46.28	GENPFEIQDHSQDQQIEGDEEDEEK	Demongrp_011321_TMT1_F27	9393	1185.22	3	-0.8662	92.49	0.87523	1	-	-	-	-	-	-	2.48552e+06	2.46719e+06	2.45352e+06	2.62999e+06	2.55022e+06	2.74881e+06	2.69643e+06	2.60988e+06	2.56724e+06	2.52728e+06	2.45195e+06	2.75016e+06	2.64672e+06	2.57006e+06	2.59329e+06	2.62648e+06	-0.0869113	0.0837776	0.757587	-0.0340147	0.426097	0.999966	-0.0593028	0.267153	0.594522	-0.0499895	0.218402
SJPG0100081.001	sp|P35611|ADDA_HUMAN	Alpha-adducin OS=Homo sapiens OX=9606 GN=ADD1 PE=1 SV=2	ADD1	112	33	0	43.15	SLVQGELVTASK	Demongrp_011321_TMT1_F7	3074	920.555	2	-0.5475	85.39	0.58426	1	-	-	-	-	-	-	1.2018e+06	1.17618e+06	1.19724e+06	1.23137e+06	1.20153e+06	1.26281e+06	1.23989e+06	1.21121e+06	1.16491e+06	1.13949e+06	1.21439e+06	1.27094e+06	1.25144e+06	1.22995e+06	1.20035e+06	1.21326e+06	-0.0390839	0.308951	0.839913	0.0364699	0.380731	0.999966	-0.0517518	0.169497	0.493578	-0.0154931	0.647498
SJPG0100081.002	sp|P35611-2|ADDA_HUMAN	Isoform 2 of Alpha-adducin OS=Homo sapiens OX=9606 GN=ADD1	ADD1	111	32	0	50.4	SLVQGELVTASK	Demongrp_011321_TMT1_F7	3074	920.555	2	-0.5475	85.39	0.58426	1	-	-	-	-	-	-	1.20057e+06	1.18186e+06	1.19285e+06	1.23783e+06	1.20022e+06	1.26515e+06	1.23553e+06	1.2146e+06	1.16252e+06	1.14234e+06	1.2105e+06	1.2693e+06	1.24804e+06	1.23218e+06	1.19972e+06	1.21335e+06	-0.0358311	0.355677	0.847715	0.0368348	0.381392	0.999966	-0.0463538	0.21916	0.5479	-0.0142232	0.678861
SJPG0100081.004	sp|P35611-4|ADDA_HUMAN	Isoform 4 of Alpha-adducin OS=Homo sapiens OX=9606 GN=ADD1	ADD1	110	32	1	47.43	CVVHIHTPAGAAVSAMK	Demongrp_011321_TMT1_F17	8771	590.083	4	0.894	79.69	0.746141	1	-	-	-	-	-	-	1.04781e+06	1.02285e+06	1.03522e+06	1.07222e+06	1.03868e+06	1.09558e+06	1.07375e+06	1.04893e+06	1.00748e+06	990269	1.05056e+06	1.09825e+06	1.08139e+06	1.06637e+06	1.03678e+06	1.05143e+06	-0.0337457	0.384673	0.859422	0.040772	0.329715	0.999966	-0.0437945	0.239178	0.565952	-0.00976176	0.776347
SJPG0100082.001	sp|P04406|G3P_HUMAN	Glyceraldehyde-3-phosphate dehydrogenase OS=Homo sapiens OX=9606 GN=GAPDH PE=1 SV=3	GAPDH	1030	38	0	75.52	RVIISAPSADAPMFVMGVNHEK	Demongrp_011321_TMT1_F22	18919	993.213	3	0.2618	117.19	0.859203	1	-	-	-	-	-	-	2.18908e+07	2.20396e+07	2.31432e+07	2.35993e+07	2.35147e+07	2.24954e+07	2.14509e+07	2.25271e+07	2.37028e+07	2.3133e+07	2.27051e+07	2.2509e+07	2.1771e+07	2.20163e+07	2.19227e+07	2.20036e+07	0.0118624	0.809254	0.959949	-0.028952	0.52793	0.999966	0.0212973	0.613785	0.831247	0.0436935	0.295068
SJPG0100083.001	sp|P31150|GDIA_HUMAN	Rab GDP dissociation inhibitor alpha OS=Homo sapiens OX=9606 GN=GDI1 PE=1 SV=2	GDI1	176	38	4	72.48	LSAIYGGTYMLNKPVDDIIMENGK	Demongrp_011321_TMT1_F32	30491	1185.32	3	0.8168	92.86	0.84482	1	-	-	-	-	-	-	3.5138e+06	3.62328e+06	3.59401e+06	3.82249e+06	3.69997e+06	3.60871e+06	3.53551e+06	3.68607e+06	3.72351e+06	3.7037e+06	3.69873e+06	3.56628e+06	3.5092e+06	3.63765e+06	3.53632e+06	3.56422e+06	0.00897003	0.833218	0.965563	-0.0266306	0.534842	0.999966	0.0184119	0.665442	0.857766	0.0229951	0.57436
SJPG0100084.001	sp|P27824|CALX_HUMAN	Calnexin OS=Homo sapiens OX=9606 GN=CANX PE=1 SV=2	CANX	252	37	0	47.97	IVDDWANDGWGLK	Demongrp_011321_TMT1_F6	13544	1049.07	2	-0.0171	87.87	1	1	-	-	-	-	-	-	1.37546e+07	1.43253e+07	1.4576e+07	1.46367e+07	1.48098e+07	1.48832e+07	1.61154e+07	1.47614e+07	1.42479e+07	1.34049e+07	1.51957e+07	1.58702e+07	1.60076e+07	1.50562e+07	1.49769e+07	1.43169e+07	-0.0916393	0.0787856	0.750335	0.0194718	0.690027	0.999966	-0.131663	0.00992577	0.218371	-0.0456855	0.272297
SJPG0100085.001	sp|Q71U36|TBA1A_HUMAN	Tubulin alpha-1A chain OS=Homo sapiens OX=9606 GN=TUBA1A PE=1 SV=1	TUBA1A	750	45	0	76.72	AVCMLSNTTAIAEAWAR	Demongrp_011321_TMT1_F24	27421	1085.06	2	-0.9739	103.65	1	1	-	-	-	-	-	-	3.18756e+07	3.08545e+07	3.16297e+07	3.21134e+07	3.18725e+07	3.1261e+07	3.11937e+07	2.99303e+07	3.31927e+07	3.25038e+07	3.18678e+07	3.13753e+07	3.17331e+07	3.03146e+07	3.15143e+07	3.09388e+07	0.0079542	0.816476	0.960971	-0.0104298	0.828442	0.999966	-0.00197353	0.9512	0.983753	0.0321177	0.364622
SJPG0100086.001	sp|Q16555|DPYL2_HUMAN	Dihydropyrimidinase-related protein 2 OS=Homo sapiens OX=9606 GN=DPYSL2 PE=1 SV=1	DPYSL2	100	26	0	54.55	DIGAIAQVHAENGDIIAEEQQR	Demongrp_011321_TMT1_F49	13542	894.465	3	0.2858	88.62	0.812119	1	-	-	-	-	-	-	2.68091e+06	2.72415e+06	2.74214e+06	2.73339e+06	2.72282e+06	2.68139e+06	2.62113e+06	2.66491e+06	2.69405e+06	2.77784e+06	2.7218e+06	2.62333e+06	2.65025e+06	2.63508e+06	2.65837e+06	2.62895e+06	0.0242075	0.481903	0.885263	0.00435604	0.905331	0.999966	0.0295998	0.372091	0.687395	0.0426729	0.194201
SJPG0100086.003	tr|A0A1C7CYX9|A0A1C7CYX9_HUMAN	Dihydropyrimidinase-related protein 2 OS=Homo sapiens OX=9606 GN=DPYSL2 PE=1 SV=1	DPYSL2	119	33	0	56.43	DIGAIAQVHAENGDIIAEEQQR	Demongrp_011321_TMT1_F49	13542	894.465	3	0.2858	88.62	0.812119	1	-	-	-	-	-	-	2.67887e+06	2.71258e+06	2.72869e+06	2.73951e+06	2.73167e+06	2.68258e+06	2.62643e+06	2.65327e+06	2.70405e+06	2.79219e+06	2.70213e+06	2.63157e+06	2.64467e+06	2.63127e+06	2.66563e+06	2.63537e+06	0.0186864	0.585289	0.910293	-0.000574481	0.98778	0.999966	0.0298199	0.355096	0.673291	0.0381084	0.241504
SJPG0100086.007	tr|Q86U75|Q86U75_HUMAN	Dihydropyrimidinase-related protein 2 OS=Homo sapiens OX=9606 PE=2 SV=1	NA	107	26	0	58.32	TGAELVTCGSVLK	Demongrp_011321_TMT1_F6	3458	972.058	2	-1.0791	93.47	1	1	-	-	-	-	-	-	2.22109e+06	2.27732e+06	2.28577e+06	2.2944e+06	2.28085e+06	2.27901e+06	2.24628e+06	2.29701e+06	2.23982e+06	2.29847e+06	2.31616e+06	2.26801e+06	2.2423e+06	2.23434e+06	2.24603e+06	2.27407e+06	0.00051159	0.987704	0.995984	-0.00558698	0.877664	0.999966	-0.00369828	0.909882	0.969373	0.0115156	0.721313
SJPG0100087.001	sp|Q8N183|NDUF2_HUMAN	NADH dehydrogenase [ubiquinone] 1 alpha subcomplex assembly factor 2 OS=Homo sapiens OX=9606 GN=NDUFAF2 PE=1 SV=1	NDUFAF2	40	9	2	46.15	GHASAPYFGK	Demongrp_011321_TMT1_F15	3226	821.963	2	-0.5553	80.59	1	1	-	-	-	-	-	-	1.59986e+06	1.59637e+06	1.64004e+06	1.59745e+06	1.68214e+06	1.65289e+06	1.6925e+06	1.62195e+06	1.59397e+06	1.48698e+06	1.80686e+06	1.89444e+06	1.83184e+06	1.86407e+06	1.74666e+06	1.76161e+06	-0.0592592	0.105259	0.766987	0.0379804	0.400359	0.999966	-0.197293	0.000450186	0.154826	-0.154423	0.00344011
SJPG0100087.002	tr|A0A0S2Z5U2|A0A0S2Z5U2_HUMAN	NADH dehydrogenase 1 alpha subcomplex assembly factor 2 isoform 4 (Fragment) OS=Homo sapiens OX=9606 GN=NDUFAF2 PE=2 SV=1	NDUFAF2	32	8	1	60.16	GHASAPYFGK	Demongrp_011321_TMT1_F15	3226	821.963	2	-0.5553	80.59	1	1	-	-	-	-	-	-	1.04192e+06	1.0372e+06	1.09681e+06	1.06235e+06	1.10469e+06	1.07569e+06	1.11427e+06	1.06674e+06	1.05518e+06	977762	1.20886e+06	1.23999e+06	1.21651e+06	1.21746e+06	1.14837e+06	1.17349e+06	-0.0518668	0.194918	0.807636	0.0370444	0.442497	0.999966	-0.20578	0.000453406	0.154826	-0.154962	0.00418808
SJPG0100088.001	sp|P30086|PEBP1_HUMAN	Phosphatidylethanolamine-binding protein 1 OS=Homo sapiens OX=9606 GN=PEBP1 PE=1 SV=3	PEBP1	101	10	2	79.14	YVWLVYEQDRPLK	Demongrp_011321_TMT1_F32	20128	1159.67	2	3.435	82.1	1	1	-	-	-	-	-	-	7.68753e+06	7.35725e+06	7.56957e+06	7.50831e+06	7.43697e+06	7.46696e+06	7.14892e+06	7.32226e+06	7.90167e+06	7.69116e+06	7.27015e+06	6.92738e+06	7.164e+06	7.30385e+06	7.36002e+06	7.1671e+06	0.0349431	0.35453	0.847352	-0.0199523	0.641799	0.999966	0.0809097	0.0481946	0.311954	0.0493447	0.171058
SJPG0100090.001	sp|P68363|TBA1B_HUMAN	Tubulin alpha-1B chain OS=Homo sapiens OX=9606 GN=TUBA1B PE=1 SV=1	TUBA1B	785	45	0	76.72	AVCMLSNTTAIAEAWAR	Demongrp_011321_TMT1_F24	27421	1085.06	2	-0.9739	103.65	1	1	-	-	-	-	-	-	3.18625e+07	3.08031e+07	3.16137e+07	3.21266e+07	3.19392e+07	3.12805e+07	3.10769e+07	2.97994e+07	3.33137e+07	3.2499e+07	3.18328e+07	3.14311e+07	3.17488e+07	3.0244e+07	3.15864e+07	3.1031e+07	0.00766837	0.825666	0.963069	-0.010785	0.828593	0.999966	-0.00332526	0.918229	0.973181	0.0299253	0.405951
SJPG0100091.001	sp|Q02750|MP2K1_HUMAN	Dual specificity mitogen-activated protein kinase kinase 1 OS=Homo sapiens OX=9606 GN=MAP2K1 PE=1 SV=2	MAP2K1	70	16	3	47.84	ISELGAGNGGVVFK	Demongrp_011321_TMT1_F17	17592	978.573	2	0.0338	102.95	1	1	-	-	-	O	O	-	2.72101e+06	2.77078e+06	2.78847e+06	2.72956e+06	2.95327e+06	2.77461e+06	2.71062e+06	2.71476e+06	2.82244e+06	2.82273e+06	2.82135e+06	2.79195e+06	2.67469e+06	2.68907e+06	2.85367e+06	2.76119e+06	-0.0304286	0.47137	0.882503	-0.0176413	0.636779	0.999966	-0.00503057	0.885238	0.960242	-0.00775968	0.828289
SJPG0100092.001	sp|P62269|RS18_HUMAN	40S ribosomal protein S18 OS=Homo sapiens OX=9606 GN=RPS18 PE=1 SV=3	RPS18	85	11	8	43.42	RAGELTEDEVER	Demongrp_011321_TMT1_F18	1250	854.444	2	-0.2264	98.45	0.715287	1	-	-	-	-	-	-	6.54842e+06	6.86698e+06	6.91173e+06	6.84627e+06	6.50649e+06	6.72704e+06	6.45984e+06	6.5241e+06	6.76063e+06	6.87979e+06	6.64812e+06	7.0136e+06	7.05888e+06	7.02448e+06	6.99207e+06	6.57328e+06	0.0493459	0.218783	0.813543	0.0153634	0.710166	0.999966	-0.023717	0.553527	0.799113	-0.0144445	0.726972
SJPG0100093.001	sp|P61353|RL27_HUMAN	60S ribosomal protein L27 OS=Homo sapiens OX=9606 GN=RPL27 PE=1 SV=2	RPL27	65	8	0	47.79	NIDDGTSDRPYSHALVAGIDR	Demongrp_011321_TMT1_F53	6880	644.831	4	-0.5039	78.09	0.783711	1	-	-	-	-	-	-	1.16686e+07	1.16958e+07	1.33238e+07	1.3091e+07	1.26646e+07	1.17844e+07	1.14955e+07	1.25057e+07	1.26062e+07	1.22723e+07	1.17468e+07	1.14708e+07	1.2432e+07	1.11084e+07	1.21398e+07	1.1708e+07	0.0532193	0.4371	0.872377	-0.00457297	0.940859	0.999966	0.0647073	0.331795	0.655107	0.093171	0.182032
SJPG0100094.001	sp|O43676|NDUB3_HUMAN	NADH dehydrogenase [ubiquinone] 1 beta subcomplex subunit 3 OS=Homo sapiens OX=9606 GN=NDUFB3 PE=1 SV=3	NDUFB3	18	7	7	44.9	IEGTPLETIQK	Demongrp_011321_TMT1_F3	4339	919.049	2	1.0853	68.25	0.652601	1	-	-	-	-	-	-	1.11616e+06	1.20238e+06	1.17728e+06	1.33223e+06	1.21458e+06	1.12597e+06	1.18642e+06	1.22018e+06	1.11873e+06	1.11772e+06	1.24233e+06	1.31191e+06	1.28319e+06	1.28382e+06	1.22927e+06	1.2257e+06	0.0356849	0.592575	0.911713	0.0652595	0.361359	0.999966	-0.0863838	0.200515	0.530572	-0.048853	0.451326
SJPG0100096.001	sp|O14949|QCR8_HUMAN	Cytochrome b-c1 complex subunit 8 OS=Homo sapiens OX=9606 GN=UQCRQ PE=1 SV=4	UQCRQ	39	6	2	56.1	HVISYSLSPFEQR	Demongrp_011321_TMT1_F14	11090	934.005	2	0.415	82.42	0.806358	1	-	-	-	-	-	-	3.71861e+06	3.28661e+06	3.48724e+06	3.67796e+06	3.36404e+06	3.35739e+06	3.43792e+06	3.32988e+06	3.48521e+06	3.0283e+06	3.74702e+06	3.77243e+06	3.85012e+06	3.7082e+06	3.61207e+06	3.39816e+06	0.063399	0.245101	0.817876	0.111347	0.128057	0.999966	-0.098959	0.0841591	0.372734	-0.0130108	0.821075
SJPG0100097.001	sp|P27348|1433T_HUMAN	14-3-3 protein theta OS=Homo sapiens OX=9606 GN=YWHAQ PE=1 SV=1	YWHAQ	260	24	13	62.45	QTIDNSQGAYQEAFDISKK	Demongrp_011321_TMT1_F79	15171	1019.22	3	-0.1584	92.73	1	1	-	-	-	-	-	-	2.08018e+07	2.10182e+07	2.16317e+07	2.14091e+07	2.15833e+07	2.09501e+07	2.07159e+07	2.03633e+07	2.22322e+07	2.18969e+07	2.13857e+07	2.03371e+07	2.04836e+07	2.04021e+07	2.16327e+07	2.08282e+07	0.00905896	0.80077	0.957424	-0.0181866	0.689134	0.999966	0.0331866	0.368394	0.684571	0.0181062	0.627168
SJPG0100098.001	sp|P82909|RT36_HUMAN	28S ribosomal protein S36, mitochondrial OS=Homo sapiens OX=9606 GN=MRPS36 PE=1 SV=2	MRPS36	23	4	4	29.13	LVSQEEMEFIQR	Demongrp_011321_TMT1_F63	17206	906.976	2	0.2625	72.27	0.750381	1	-	-	-	-	-	-	240781	244093	269083	253171	266084	257971	275278	252010	255572	227722	291203	276846	262310	262698	274406	252502	-0.0824967	0.136897	0.78639	0.039334	0.526688	0.999966	-0.136632	0.0379638	0.28832	-0.0645076	0.246366
SJPG0100099.001	sp|Q8TB36|GDAP1_HUMAN	Ganglioside-induced differentiation-associated protein 1 OS=Homo sapiens OX=9606 GN=GDAP1 PE=1 SV=3	GDAP1	30	12	0	32.96	KLAEENPDLQEAYIAK	Demongrp_011321_TMT1_F77	14316	915.525	3	-0.8277	92.41	0.784114	1	-	-	-	-	-	-	486261	536758	560861	587476	563981	554358	533943	553478	534159	507601	636273	606177	593998	614634	565014	534673	-0.0240062	0.725577	0.941002	0.0272146	0.705117	0.999966	-0.176237	0.0317922	0.271326	-0.0751797	0.350119
SJPG0100100.001	sp|P07197|NFM_HUMAN	Neurofilament medium polypeptide OS=Homo sapiens OX=9606 GN=NEFM PE=1 SV=3	NEFM	142	40	0	42.14	EAAEEKEEEPEAEEEEVAAKK	Demongrp_011321_TMT1_F31	8997	898.481	4	-0.127	102.42	0.795255	1	-	-	-	-	-	-	2.00835e+07	1.9831e+07	2.01296e+07	2.08671e+07	2.06601e+07	2.13916e+07	2.26453e+07	2.14945e+07	2.00512e+07	1.88273e+07	2.11084e+07	2.37495e+07	2.2988e+07	2.17228e+07	2.14126e+07	2.18443e+07	-0.0916196	0.0673065	0.743716	0.00925372	0.863219	0.999966	-0.159452	0.0113784	0.218932	-0.0988957	0.0194256
SJPG0100100.003	tr|A5YM63|A5YM63_HUMAN	160 kDa neurofilament protein OS=Homo sapiens OX=9606 GN=NEFM PE=2 SV=1	NEFM	145	41	0	44.81	EAAEEKEEEPEAEEEEVAAKK	Demongrp_011321_TMT1_F31	8997	898.481	4	-0.127	102.42	0.795255	1	-	-	-	-	-	-	1.99236e+07	1.98464e+07	2.01491e+07	2.08452e+07	2.07067e+07	2.14057e+07	2.25903e+07	2.15077e+07	2.00426e+07	1.88704e+07	2.10912e+07	2.37976e+07	2.28887e+07	2.17177e+07	2.15354e+07	2.18874e+07	-0.0944861	0.0574773	0.733	0.00542882	0.919081	0.999966	-0.160586	0.0114669	0.218932	-0.105116	0.0147082
SJPG0100100.006	tr|B3KXJ0|B3KXJ0_HUMAN	Neurofilament light polypeptide OS=Homo sapiens OX=9606 PE=2 SV=1	NA	60	18	0	36.12	QNADISAMQDTINKLENELR	Demongrp_011321_TMT1_F76	31779	971.182	3	-2.7484	100.32	0.847388	1	-	-	-	-	-	-	2.12842e+07	1.99764e+07	2.02331e+07	2.13554e+07	2.01714e+07	2.25568e+07	2.24212e+07	2.08324e+07	2.06352e+07	1.86628e+07	2.0478e+07	2.36689e+07	2.32699e+07	2.15042e+07	2.0403e+07	2.13798e+07	-0.0670638	0.240357	0.816288	0.048481	0.388945	0.999966	-0.115326	0.0886261	0.37847	-0.0266992	0.535561
SJPG0100101.001	sp|Q15599|NHRF2_HUMAN	Na(+)/H(+) exchange regulatory cofactor NHE-RF2 OS=Homo sapiens OX=9606 GN=SLC9A3R2 PE=1 SV=2	SLC9A3R2	12	6	0	22.85	LLVVDPETDEHFK	Demongrp_011321_TMT1_F79	17428	717.404	3	-0.0342	83.63	0.694727	1	-	-	-	-	-	-	309958	321665	325933	325380	295878	316658	330687	343043	290309	294446	311526	355389	325999	347282	305080	337504	0.0299513	0.541519	0.901911	0.0564228	0.40348	0.999966	-0.043456	0.416842	0.718507	-0.0389843	0.470895
SJPG0100102.001	sp|P02545|LMNA_HUMAN	Prelamin-A/C OS=Homo sapiens OX=9606 GN=LMNA PE=1 SV=1	LMNA	281	55	0	63.7	NSNLVGAAHEELQQSR	Demongrp_011321_TMT1_F52	4451	686.361	3	0.2236	100.15	1	1	-	-	-	-	-	-	8.67171e+06	9.22606e+06	9.04372e+06	9.42637e+06	9.61723e+06	1.05711e+07	1.07632e+07	1.00313e+07	8.73737e+06	8.75616e+06	9.42895e+06	1.03488e+07	9.79466e+06	9.6553e+06	9.12558e+06	9.37853e+06	-0.181327	0.00923956	0.692132	-0.0107327	0.864048	0.999966	-0.11625	0.0390442	0.290854	-0.0462867	0.299328
SJPG0100102.002	sp|P02545-2|LMNA_HUMAN	Isoform C of Prelamin-A/C OS=Homo sapiens OX=9606 GN=LMNA	LMNA	274	53	0	68.53	NSNLVGAAHEELQQSR	Demongrp_011321_TMT1_F52	4451	686.361	3	0.2236	100.15	1	1	-	-	-	-	-	-	8.66003e+06	9.23329e+06	9.04576e+06	9.42185e+06	9.61446e+06	1.05756e+07	1.0769e+07	1.00507e+07	8.73809e+06	8.74176e+06	9.41942e+06	1.03642e+07	9.80533e+06	9.64419e+06	9.13488e+06	9.36301e+06	-0.181945	0.009389	0.692132	-0.0112068	0.85996	0.999966	-0.117295	0.0396345	0.2922	-0.0457221	0.304801
SJPG0100103.001	sp|P11137|MTAP2_HUMAN	Microtubule-associated protein 2 OS=Homo sapiens OX=9606 GN=MAP2 PE=1 SV=4	MAP2	2	2	0	1.04	VSETEVK	Demongrp_011321_TMT1_F14	8867	699.914	2	-1.9978	25.7	0.0673152	1	-	-	-	-	-	-	33485.6	34628.8	38384.5	38596.8	40187.1	36179.4	38141.4	33436.2	36715.7	36068.5	37020.8	37379.1	38800.6	36726.5	35906.7	40450.1	-0.0749578	0.290348	0.832112	0.0332809	0.628086	0.999966	-0.0594188	0.352258	0.671886	-0.0562769	0.438634
SJPG0100104.001	sp|Q03252|LMNB2_HUMAN	Lamin-B2 OS=Homo sapiens OX=9606 GN=LMNB2 PE=1 SV=4	LMNB2	195	49	14	53.23	LESLSYQLSGLQK	Demongrp_011321_TMT1_F27	20740	1037.61	2	0.8146	100.01	1	1	-	-	-	-	-	-	1.30489e+07	1.43958e+07	1.41449e+07	1.41593e+07	1.46424e+07	1.58666e+07	1.71968e+07	1.5194e+07	1.38104e+07	1.31694e+07	1.4853e+07	1.5941e+07	1.53498e+07	1.54576e+07	1.46463e+07	1.47705e+07	-0.188191	0.0187728	0.715524	-0.0109116	0.862268	0.999966	-0.142669	0.0174025	0.23512	-0.102621	0.0570999
SJPG0100105.001	sp|P09972|ALDOC_HUMAN	Fructose-bisphosphate aldolase C OS=Homo sapiens OX=9606 GN=ALDOC PE=1 SV=2	ALDOC	131	20	0	58.79	GILAADESVGSMAK	Demongrp_011321_TMT1_F1	3994	978.546	2	0.6789	106.95	1	1	-	-	-	-	-	-	1.33654e+07	1.16191e+07	1.20834e+07	1.25621e+07	1.37749e+07	1.17508e+07	1.17984e+07	1.21894e+07	1.23714e+07	1.13703e+07	1.31687e+07	1.30653e+07	1.14494e+07	1.13958e+07	1.18385e+07	1.1724e+07	-0.00185669	0.980352	0.994751	0.0499756	0.41909	0.999966	-0.0167677	0.811685	0.931382	0.0887907	0.130597
SJPG0100106.001	sp|P37840|SYUA_HUMAN	Alpha-synuclein OS=Homo sapiens OX=9606 GN=SNCA PE=1 SV=1	SNCA	36	6	0	48.57	TVEGAGSIAAATGFVK	Demongrp_011321_TMT1_F14	18243	1044.1	2	-0.5818	116.73	1	1	-	-	O	-	-	-	804001	800663	814634	846169	833755	869652	828792	844230	820664	800055	816989	780226	833690	836810	781448	785812	-0.048151	0.241891	0.816288	-0.00930325	0.821933	0.999966	0.0109658	0.784593	0.918636	0.027128	0.521113
SJPG0100108.010	tr|Q5T5H1|Q5T5H1_HUMAN	Alpha-endosulfine OS=Homo sapiens OX=9606 GN=ENSA PE=1 SV=1	ENSA	22	8	0	43.85	YFDSGDYNMAK	Demongrp_011321_TMT1_F1	2190	959.978	2	0.2626	79.51	0.773739	1	-	-	-	-	-	-	1.90632e+06	1.89572e+06	1.90936e+06	1.9322e+06	1.91226e+06	1.8597e+06	1.79307e+06	1.82535e+06	1.88824e+06	1.91065e+06	1.81539e+06	1.72308e+06	1.86116e+06	1.83443e+06	1.85009e+06	1.74262e+06	0.0432921	0.261853	0.820013	0.0277911	0.459013	0.999966	0.0870601	0.0476061	0.310014	0.0794913	0.0543436
SJPG0100109.001	sp|Q06830|PRDX1_HUMAN	Peroxiredoxin-1 OS=Homo sapiens OX=9606 GN=PRDX1 PE=1 SV=1	PRDX1	269	21	15	73.87	LNCQVIGASVDSHFCHLAWVNTPK	Demongrp_011321_TMT1_F27	22298	1121.25	3	-1.9466	111.11	0.795158	1	-	-	-	-	-	-	3.7231e+07	3.42333e+07	3.43884e+07	3.59789e+07	3.64524e+07	3.49436e+07	3.36896e+07	3.21963e+07	3.59473e+07	3.62282e+07	3.58043e+07	3.43915e+07	3.51359e+07	3.33289e+07	3.48649e+07	3.47842e+07	0.0174629	0.719056	0.940714	0.0286118	0.628311	0.999966	0.0135349	0.753407	0.903203	0.0462506	0.313768
SJPG0100109.003	tr|B4DF70|B4DF70_HUMAN	cDNA FLJ60461, highly similar to Peroxiredoxin-2 OS=Homo sapiens OX=9606 PE=2 SV=1	NA	82	12	0	57.38	LGCEVLGVSVDSQFTHLAWINTPR	Demongrp_011321_TMT1_F22	31651	1001.86	3	0.6353	112.34	1	1	-	-	-	-	-	-	1.17976e+07	1.36767e+07	1.36343e+07	1.33241e+07	1.40289e+07	1.35918e+07	1.30261e+07	1.29795e+07	1.34709e+07	1.39301e+07	1.34005e+07	1.30984e+07	1.22088e+07	1.33447e+07	1.33685e+07	1.34053e+07	-0.0496431	0.442444	0.875174	-0.0402198	0.534177	0.999966	0.0213414	0.745508	0.898666	-0.0314305	0.598208
SJPG0100110.001	sp|Q13509|TBB3_HUMAN	Tubulin beta-3 chain OS=Homo sapiens OX=9606 GN=TUBB3 PE=1 SV=2	TUBB3	547	29	0	44.89	GHYTEGAELVDSVLDVVR	Demongrp_011321_TMT1_F68	27549	1132.1	2	1.137	104.9	1	1	-	-	-	-	-	-	2.25663e+07	2.38434e+07	2.45661e+07	2.36243e+07	2.44056e+07	2.33772e+07	2.38831e+07	2.3711e+07	2.49293e+07	2.47904e+07	2.48141e+07	2.34976e+07	2.30783e+07	2.34034e+07	2.40524e+07	2.29835e+07	-0.0149268	0.723998	0.941002	-0.0498851	0.286652	0.999966	-0.00889432	0.843244	0.94476	0.0100103	0.810175
SJPG0100111.001	sp|Q15435|PP1R7_HUMAN	Protein phosphatase 1 regulatory subunit 7 OS=Homo sapiens OX=9606 GN=PPP1R7 PE=1 SV=1	PPP1R7	62	18	0	44.17	IENLSNLHQLQM@LELGSNR	Demongrp_011321_TMT1_F14	20320	843.784	3	-0.4468	88.36	1	1	-	-	-	-	-	-	2.30458e+06	2.10469e+06	2.31807e+06	2.18573e+06	2.24763e+06	2.13384e+06	2.23332e+06	2.17339e+06	2.42104e+06	2.18545e+06	2.25932e+06	2.0443e+06	2.2268e+06	2.13629e+06	2.29251e+06	2.10042e+06	0.0144423	0.766154	0.952291	-0.0197102	0.73911	0.999966	0.0339667	0.541166	0.794039	0.0338861	0.525418
SJPG0100112.001	sp|P18859|ATP5J_HUMAN	ATP synthase-coupling factor 6, mitochondrial OS=Homo sapiens OX=9606 GN=ATP5PF PE=1 SV=1	ATP5PF	76	10	0	49.07	RQTSGGPVDASSEYQQELER	Demongrp_011321_TMT1_F25	3065	847.754	3	-0.2686	107.98	0.819596	1	-	-	-	-	-	-	494707	482170	520518	546322	513209	535617	447655	503284	446013	454748	533465	579599	603836	590310	537279	520616	0.0370753	0.6241	0.920574	0.126945	0.0780542	0.999966	-0.163415	0.0289476	0.26424	-0.104335	0.130669
SJPG0100113.001	sp|P13637|AT1A3_HUMAN	Sodium/potassium-transporting ATPase subunit alpha-3 OS=Homo sapiens OX=9606 GN=ATP1A3 PE=1 SV=3	ATP1A3	161	39	0	36.62	KADIGVAMGIAGSDVSK	Demongrp_011321_TMT1_F23	16112	1266.23	2	-1.9464	110.93	1	1	-	-	-	-	-	-	4.97502e+06	5.05217e+06	5.13432e+06	5.44047e+06	5.1709e+06	5.3742e+06	5.41539e+06	5.06366e+06	4.84539e+06	4.85005e+06	5.37218e+06	5.8652e+06	5.51491e+06	5.48794e+06	5.38381e+06	5.38031e+06	-0.0473001	0.305348	0.838383	0.0656132	0.182126	0.999966	-0.116465	0.0414721	0.29632	-0.0736507	0.10871
SJPG0100114.001	sp|Q9BQE3|TBA1C_HUMAN	Tubulin alpha-1C chain OS=Homo sapiens OX=9606 GN=TUBA1C PE=1 SV=1	TUBA1C	636	43	0	76.61	RAFVHWYVGEGMEEGEFSEAREDMAALEK	Demongrp_011321_TMT1_F80	22470	996.239	4	-0.2802	101.06	0.955076	1	-	-	-	-	-	-	3.1324e+07	3.0839e+07	3.17374e+07	3.22462e+07	3.17373e+07	3.14098e+07	3.08666e+07	3.01873e+07	3.31501e+07	3.23489e+07	3.16875e+07	3.12071e+07	3.18518e+07	3.08172e+07	3.16815e+07	3.10492e+07	0.00901993	0.796752	0.957262	-0.0153894	0.739309	0.999966	-0.0022199	0.946347	0.982922	0.0161898	0.636202
SJPG0100114.003	tr|A0A1W2PQM2|A0A1W2PQM2_HUMAN	Tubulin alpha-1C chain OS=Homo sapiens OX=9606 GN=TUBA1C PE=1 SV=1	TUBA1C	316	23	1	72.92	AVCMLSNTTAVAEAWAR	Demongrp_011321_TMT1_F17	24476	1078.05	2	0.3885	100.5	1	1	-	-	-	-	-	-	1.84592e+07	1.83057e+07	1.80656e+07	1.88681e+07	1.82609e+07	1.80691e+07	1.80735e+07	1.77584e+07	1.87669e+07	1.92055e+07	1.84593e+07	1.81436e+07	1.79961e+07	1.77293e+07	1.80516e+07	1.83268e+07	0.0227381	0.509151	0.891906	-0.0112796	0.793916	0.999966	0.0176261	0.597571	0.823008	0.0307178	0.38101
SJPG0100114.004	tr|Q8N532|Q8N532_HUMAN	TUBA1C protein OS=Homo sapiens OX=9606 GN=TUBA1C PE=2 SV=1	TUBA1C	337	22	1	67.08	AVCMLSNTTAVAEAWAR	Demongrp_011321_TMT1_F17	24476	1078.05	2	0.3885	100.5	1	1	-	-	-	-	-	-	2.96833e+07	2.85875e+07	2.82732e+07	2.95416e+07	2.85553e+07	2.8153e+07	2.84308e+07	2.76013e+07	2.96021e+07	2.99527e+07	2.89814e+07	2.81438e+07	2.85151e+07	2.76214e+07	2.82588e+07	2.84822e+07	0.031971	0.385084	0.859422	-0.000901981	0.984279	0.999966	0.0235809	0.50967	0.776188	0.0452868	0.230654
SJPG0100115.001	sp|P60880|SNP25_HUMAN	Synaptosomal-associated protein 25 OS=Homo sapiens OX=9606 GN=SNAP25 PE=1 SV=1	SNAP25	3	3	0	15.53	MLQLVEESK	Demongrp_011321_TMT1_F12	19423	842.492	2	0.3337	68.22	0.574905	1	-	-	-	-	-	-	30597.7	26756.4	31898.7	28892.3	28821.9	27315.6	29760.3	29637.5	28652.1	26546	33143.5	32234.2	33044.7	35699.8	33728.8	31367.5	0.0426121	0.537437	0.901911	0.061187	0.407457	0.999966	-0.154539	0.0381661	0.28832	-0.187017	0.0328652
SJPG0100115.002	sp|P60880-2|SNP25_HUMAN	Isoform 2 of Synaptosomal-associated protein 25 OS=Homo sapiens OX=9606 GN=SNAP25	SNAP25	5	5	2	28.64	MLQLVEESK	Demongrp_011321_TMT1_F12	19423	842.492	2	0.3337	68.22	0.574905	1	-	-	-	-	-	-	24609.7	33614	36558.1	32040.5	26488.5	33085.9	31753.5	38615.9	29585	25116.5	33472.8	38147.5	34186.6	39515.3	32265.3	35939.6	0.0500966	0.731163	0.942735	0.0353611	0.844111	0.999966	-0.166407	0.239462	0.566309	-0.189729	0.205542
SJPG0100116.001	sp|Q14240|IF4A2_HUMAN	Eukaryotic initiation factor 4A-II OS=Homo sapiens OX=9606 GN=EIF4A2 PE=1 SV=2	EIF4A2	204	27	0	45.21	MFVLDEADEMLSR	Demongrp_011321_TMT1_F72	29028	930.462	2	-0.6764	95.24	1	1	-	-	-	-	O	-	1.05959e+07	1.05991e+07	1.10059e+07	1.08224e+07	1.05511e+07	1.04144e+07	1.05719e+07	1.0387e+07	1.09566e+07	1.07895e+07	1.07739e+07	1.01861e+07	1.04447e+07	1.04903e+07	1.09045e+07	1.04735e+07	0.0328623	0.350093	0.847031	0.00619698	0.875461	0.999966	0.0392997	0.297353	0.621963	0.0180268	0.613583
SJPG0100117.001	sp|P05091|ALDH2_HUMAN	Aldehyde dehydrogenase, mitochondrial OS=Homo sapiens OX=9606 GN=ALDH2 PE=1 SV=2	ALDH2	117	22	0	48.16	VIQVAAGSSNLK	Demongrp_011321_TMT1_F24	11917	898.049	2	-0.04	88.26	1	1	-	-	-	-	-	-	4.55157e+06	4.64128e+06	4.8402e+06	4.8083e+06	4.93372e+06	4.90408e+06	4.66857e+06	4.74724e+06	4.54879e+06	4.30068e+06	5.00098e+06	5.19909e+06	5.09207e+06	5.13855e+06	4.80756e+06	4.89371e+06	-0.0378426	0.376111	0.857365	0.0563246	0.271405	0.999966	-0.114204	0.016052	0.232434	-0.070495	0.123695
SJPG0100117.004	tr|F8VP50|F8VP50_HUMAN	Aldedh domain-containing protein (Fragment) OS=Homo sapiens OX=9606 PE=4 SV=4	NA	51	9	0	51.72	HEPVGVCGQIIPWNFPLLMQAWK	Demongrp_011321_TMT1_F52	32665	1110.27	3	-0.8609	78.2	1	1	-	-	-	-	-	-	1.09858e+06	1.10284e+06	1.19646e+06	1.14364e+06	1.17755e+06	1.16504e+06	1.14509e+06	1.12572e+06	1.10985e+06	1.01578e+06	1.19296e+06	1.23871e+06	1.2367e+06	1.21328e+06	1.14982e+06	1.18989e+06	-0.0348847	0.428482	0.870951	0.0677175	0.239176	0.999966	-0.107639	0.0346541	0.279487	-0.0613993	0.195044
SJPG0100118.001	sp|Q00765|REEP5_HUMAN	Receptor expression-enhancing protein 5 OS=Homo sapiens OX=9606 GN=REEP5 PE=1 SV=3	REEP5	34	8	0	23.28	KATVNLLGEEK	Demongrp_011321_TMT1_F24	10615	1057.65	2	-0.3506	92.29	0.638097	1	-	-	-	-	-	-	1.17034e+06	1.39045e+06	1.43578e+06	1.4036e+06	1.49134e+06	1.43074e+06	1.63651e+06	1.32763e+06	1.27846e+06	1.33194e+06	1.45524e+06	1.54237e+06	1.42044e+06	1.31604e+06	1.48083e+06	1.37102e+06	-0.172969	0.0711252	0.746202	0.0360974	0.639529	0.999966	-0.129218	0.130935	0.443317	-0.0442591	0.596307
SJPG0100119.001	sp|P16949|STMN1_HUMAN	Stathmin OS=Homo sapiens OX=9606 GN=STMN1 PE=1 SV=3	STMN1	83	10	2	42.95	RASGQAFELILSPR	Demongrp_011321_TMT1_F14	12904	925.033	2	-0.2046	96.48	0.557007	1	-	-	-	-	-	-	4.58668e+06	4.99151e+06	4.79256e+06	4.63373e+06	4.92695e+06	4.85807e+06	4.66308e+06	4.89817e+06	4.69796e+06	4.85143e+06	4.89949e+06	4.63598e+06	4.53876e+06	4.88741e+06	4.7098e+06	4.59691e+06	-0.0199803	0.658109	0.927537	-0.0200876	0.658901	0.999966	0.0182074	0.698279	0.875096	0.00567438	0.899054
SJPG0100120.001	sp|P99999|CYC_HUMAN	Cytochrome c OS=Homo sapiens OX=9606 GN=CYCS PE=1 SV=2	CYCS	141	11	11	59.05	TGQAPGYSYTAANK	Demongrp_011321_TMT1_F79	3601	1019.05	2	-0.5334	87.62	0.738416	1	-	-	-	-	-	-	1.63918e+07	1.63299e+07	1.61869e+07	1.79467e+07	1.66658e+07	1.62325e+07	1.00471e+07	1.29468e+07	1.81282e+07	1.68788e+07	1.95537e+07	1.89922e+07	2.03553e+07	1.95076e+07	1.67436e+07	1.85918e+07	0.258902	0.166224	0.798006	0.0777425	0.503671	0.999966	-0.232996	0.00172571	0.176209	-0.127682	0.0813251
SJPG0100121.001	sp|Q6NZI2|CAVN1_HUMAN	Caveolae-associated protein 1 OS=Homo sapiens OX=9606 GN=CAVIN1 PE=1 SV=1	CAVIN1	10	7	0	25.38	QAEMEGAVQSIQGELSK	Demongrp_011321_TMT1_F68	20219	1207.15	2	-0.8705	76.92	0.819293	1	-	-	-	-	-	-	101302	105968	114896	105030	115281	110279	104484	103284	100003	95716.1	110478	105177	109322	99844.5	103257	98208.9	-0.0431735	0.459884	0.878667	0.0988587	0.104923	0.999966	-0.0217	0.671917	0.860699	0.0873822	0.118351
SJPG0100122.001	sp|P18124|RL7_HUMAN	60S ribosomal protein L7 OS=Homo sapiens OX=9606 GN=RPL7 PE=1 SV=1	RPL7	101	18	0	49.6	YGIICMEDLIHEIYTVGK	Demongrp_011321_TMT1_F29	32586	921.495	3	-0.3489	84.08	1	1	-	-	-	-	-	-	9.20372e+06	9.22011e+06	8.77472e+06	9.71293e+06	9.08379e+06	9.38849e+06	9.09787e+06	8.84393e+06	9.47436e+06	9.49077e+06	8.72654e+06	9.12654e+06	9.21758e+06	8.82046e+06	9.21362e+06	9.09771e+06	0.00516028	0.907808	0.980295	-0.00668208	0.895182	0.999966	0.0317768	0.49245	0.766558	0.0283568	0.529758
SJPG0100123.001	sp|P08238|HS90B_HUMAN	Heat shock protein HSP 90-beta OS=Homo sapiens OX=9606 GN=HSP90AB1 PE=1 SV=4	HSP90AB1	743	60	0	62.85	YHTSQSGDEMTSLSEYVSR	Demongrp_011321_TMT1_F48	6245	827.721	3	-0.3697	99.57	1	1	-	-	-	-	O	-	3.73747e+07	3.71963e+07	3.6038e+07	3.69432e+07	3.8646e+07	3.75746e+07	3.66226e+07	3.5924e+07	3.74957e+07	3.89838e+07	3.77177e+07	3.73655e+07	3.5867e+07	3.56774e+07	3.62386e+07	3.71341e+07	-0.0279255	0.456596	0.878372	-0.0218378	0.613558	0.999966	-0.00352476	0.920581	0.97385	0.0212504	0.540297
SJPG0100124.001	sp|P04264|K2C1_HUMAN	Keratin, type II cytoskeletal 1 OS=Homo sapiens OX=9606 GN=KRT1 PE=1 SV=6	KRT1	69	24	0	34.47	SLDLDSIIAEVK	Demongrp_011321_TMT1_F5	21718	956.066	2	0.1795	90.16	0.675799	1	-	-	-	-	-	-	212922	646546	204150	238641	250600	335328	170423	126683	271708	131786	139212	161306	142714	4.88171e+06	1.56073e+06	320217	0.236861	0.597759	0.913408	0.78973	0.120805	0.999966	0.956817	0.0419591	0.297478	-2.23395	0.036488
SJPG0100126.001	sp|Q99962|SH3G2_HUMAN	Endophilin-A1 OS=Homo sapiens OX=9606 GN=SH3GL2 PE=1 SV=1	SH3GL2	23	8	2	25	QNFIDPLQNLHDK	Demongrp_011321_TMT1_F8	5594	730.743	3	0.4687	69.17	0.714761	1	-	-	-	-	-	-	1.36148e+06	1.39102e+06	1.26756e+06	1.39598e+06	1.3186e+06	1.45271e+06	1.26283e+06	1.40629e+06	1.3193e+06	1.34884e+06	1.30847e+06	1.36332e+06	1.32999e+06	1.4241e+06	1.32681e+06	1.38581e+06	0.0113592	0.854104	0.970266	-0.00496584	0.921287	0.999966	0.0206913	0.652148	0.851611	-0.0267483	0.589437
SJPG0100127.001	sp|P14314|GLU2B_HUMAN	Glucosidase 2 subunit beta OS=Homo sapiens OX=9606 GN=PRKCSH PE=1 SV=2	PRKCSH	131	24	0	39.58	AQQEQELAADAFK	Demongrp_011321_TMT1_F52	12700	1029.06	2	-1.338	95.73	1	1	-	-	-	-	-	-	7.40798e+06	6.89232e+06	6.807e+06	7.43689e+06	7.12831e+06	7.60224e+06	7.58867e+06	7.50435e+06	6.84144e+06	6.50833e+06	7.15852e+06	7.67989e+06	7.54929e+06	7.69107e+06	6.88632e+06	7.34068e+06	-0.0606642	0.253494	0.817876	0.0391755	0.542723	0.999966	-0.0650826	0.217213	0.545475	-0.033664	0.552486
SJPG0100127.003	tr|K7ELL7|K7ELL7_HUMAN	Glucosidase 2 subunit beta OS=Homo sapiens OX=9606 GN=PRKCSH PE=1 SV=1	PRKCSH	149	27	0	42.62	AQQEQELAADAFK	Demongrp_011321_TMT1_F52	12700	1029.06	2	-1.338	95.73	1	1	-	-	-	-	-	-	7.39599e+06	6.85463e+06	6.85988e+06	7.42818e+06	7.12389e+06	7.60183e+06	7.64864e+06	7.47233e+06	6.87106e+06	6.51416e+06	7.19168e+06	7.60298e+06	7.57499e+06	7.63562e+06	6.89531e+06	7.34344e+06	-0.0643181	0.227638	0.813923	0.0385306	0.537693	0.999966	-0.0642925	0.203564	0.532811	-0.031185	0.566789
SJPG0100128.001	sp|P63104|1433Z_HUMAN	14-3-3 protein zeta/delta OS=Homo sapiens OX=9606 GN=YWHAZ PE=1 SV=1	YWHAZ	310	26	0	59.59	YLAEVAAGDDKK	Demongrp_011321_TMT1_F5	1708	1096.64	2	-0.2393	98.66	1	1	-	-	-	-	-	-	2.15285e+07	2.08314e+07	2.09814e+07	2.15523e+07	2.14585e+07	2.10769e+07	2.09203e+07	2.02034e+07	2.23438e+07	2.20715e+07	2.09924e+07	2.07966e+07	2.05064e+07	2.01091e+07	2.12761e+07	2.10274e+07	0.00478414	0.889454	0.977696	-0.0200629	0.678886	0.999966	0.0313922	0.352018	0.671752	0.0290387	0.441632
SJPG0100128.003	tr|E7EX29|E7EX29_HUMAN	14-3-3 protein zeta/delta (Fragment) OS=Homo sapiens OX=9606 GN=YWHAZ PE=1 SV=1	YWHAZ	283	24	1	58.13	YLAEVAAGDDKK	Demongrp_011321_TMT1_F5	1708	1096.64	2	-0.2393	98.66	1	1	-	-	-	-	-	-	2.30626e+07	2.07259e+07	2.07655e+07	2.17954e+07	2.10677e+07	2.09153e+07	2.08441e+07	1.97546e+07	2.26685e+07	2.17495e+07	2.08909e+07	2.05356e+07	2.10971e+07	1.99553e+07	2.10967e+07	2.0882e+07	0.0423904	0.389461	0.859422	0.0141805	0.825873	0.999966	0.0494509	0.317037	0.640167	0.0634502	0.232478
SJPG0100129.001	sp|P51149|RAB7A_HUMAN	Ras-related protein Rab-7a OS=Homo sapiens OX=9606 GN=RAB7A PE=1 SV=1	RAB7A	127	24	5	83.09	TLDSWRDEFLIQASPR	Demongrp_011321_TMT1_F6	8507	746.732	3	0.3382	96.14	1	1	-	-	-	-	-	-	5.85588e+06	5.17161e+06	5.40146e+06	5.46329e+06	5.48996e+06	5.55584e+06	5.56553e+06	5.13089e+06	5.4367e+06	5.09685e+06	5.58877e+06	5.75475e+06	5.95629e+06	5.67626e+06	5.6968e+06	5.51458e+06	-0.0182016	0.709717	0.938316	0.0670565	0.237737	0.999966	-0.0763283	0.165022	0.488125	-0.0418762	0.405063
SJPG0100130.001	sp|O95298|NDUC2_HUMAN	NADH dehydrogenase [ubiquinone] 1 subunit C2 OS=Homo sapiens OX=9606 GN=NDUFC2 PE=1 SV=1	NDUFC2	18	8	0	28.57	TYGEIFEK	Demongrp_011321_TMT1_F1	3124	797.951	2	-0.1334	66.77	0.614348	1	-	-	-	-	-	-	2.93445e+06	2.81556e+06	2.85222e+06	3.0013e+06	2.69295e+06	2.82397e+06	2.84502e+06	2.7998e+06	2.72091e+06	2.5685e+06	3.00831e+06	3.11432e+06	3.10903e+06	3.02536e+06	2.97838e+06	2.89347e+06	0.0575958	0.189607	0.807636	0.105933	0.0501067	0.999966	-0.085397	0.0503262	0.316719	-0.0320986	0.419158
SJPG0100131.001	sp|Q14247|SRC8_HUMAN	Src substrate cortactin OS=Homo sapiens OX=9606 GN=CTTN PE=1 SV=2	CTTN	96	30	2	48.36	ASAGHAVSIAQDDAGADDWETDPDFVNDVSEK	Demongrp_011321_TMT1_F31	18703	1314.29	3	0.7491	103.09	1	1	-	-	-	-	-	-	2.82533e+06	3.48569e+06	3.52893e+06	3.43284e+06	3.52519e+06	3.48332e+06	3.48899e+06	3.56039e+06	3.14509e+06	3.50265e+06	3.51795e+06	3.44229e+06	3.1762e+06	3.46995e+06	3.46731e+06	3.4384e+06	-0.0823657	0.332421	0.846169	-0.0399032	0.664612	0.999966	-0.0305099	0.729992	0.891444	-0.0655327	0.435328
SJPG0100131.002	sp|Q14247-2|SRC8_HUMAN	Isoform 2 of Src substrate cortactin OS=Homo sapiens OX=9606 GN=CTTN	CTTN	73	25	0	38.64	ASAGHAVSIAQDDAGADDWETDPDFVNDVSEK	Demongrp_011321_TMT1_F31	18703	1314.29	3	0.7491	103.09	1	1	-	-	-	-	-	-	2.80414e+06	3.50061e+06	3.59395e+06	3.40057e+06	3.56991e+06	3.46182e+06	3.53854e+06	3.58084e+06	3.12552e+06	3.5224e+06	3.5209e+06	3.40501e+06	3.12796e+06	3.45234e+06	3.48475e+06	3.41866e+06	-0.090229	0.320668	0.844543	-0.0403566	0.68133	0.999966	-0.0163153	0.862997	0.952495	-0.0607265	0.494952
SJPG0100132.001	sp|P05023|AT1A1_HUMAN	Sodium/potassium-transporting ATPase subunit alpha-1 OS=Homo sapiens OX=9606 GN=ATP1A1 PE=1 SV=1	ATP1A1	385	57	0	43.01	KADIGVAMGIAGSDVSK	Demongrp_011321_TMT1_F23	16112	1266.23	2	-1.9464	110.93	1	1	-	-	-	-	-	-	8.0397e+06	8.03024e+06	8.28883e+06	8.5424e+06	8.34564e+06	8.44828e+06	8.75996e+06	8.03276e+06	7.80642e+06	7.71839e+06	8.71711e+06	9.26131e+06	8.83267e+06	8.60656e+06	8.60446e+06	8.52739e+06	-0.0506027	0.234315	0.813923	0.0666469	0.137221	0.999966	-0.119707	0.018099	0.236492	-0.0612764	0.126768
SJPG0100133.001	sp|P12235|ADT1_HUMAN	ADP/ATP translocase 1 OS=Homo sapiens OX=9606 GN=SLC25A4 PE=1 SV=4	SLC25A4	135	28	1	48.66	DFLAGGVAAAVSK	Demongrp_011321_TMT1_F23	18771	907.536	2	0.4472	109.94	1	1	-	-	-	-	-	-	1.8527e+07	1.8151e+07	1.87187e+07	2.05423e+07	1.83199e+07	1.80556e+07	1.85566e+07	1.75996e+07	1.85152e+07	1.72e+07	2.04525e+07	2.10662e+07	2.0703e+07	1.90491e+07	1.93073e+07	1.88086e+07	0.0505956	0.337026	0.847031	0.0943035	0.123368	0.999966	-0.129162	0.031258	0.269625	-0.0068993	0.891253
SJPG0100135.001	sp|P22061|PIMT_HUMAN	Protein-L-isoaspartate(D-aspartate) O-methyltransferase OS=Homo sapiens OX=9606 GN=PCMT1 PE=1 SV=4	PCMT1	110	18	0	66.52	SGGASHSELIHNLR	Demongrp_011321_TMT1_F59	1225	891.483	2	0.7815	109.58	1	1	-	-	-	-	-	-	7.60129e+06	7.44825e+06	7.65023e+06	7.71421e+06	7.76828e+06	7.68408e+06	7.39301e+06	7.32501e+06	7.71993e+06	7.83959e+06	7.84566e+06	7.68904e+06	7.59453e+06	7.30694e+06	7.5763e+06	7.42336e+06	-0.00200155	0.956011	0.99129	-0.00419038	0.918572	0.999966	-0.0200113	0.546157	0.795684	0.032264	0.351195
SJPG0100135.002	sp|P22061-2|PIMT_HUMAN	Isoform 2 of Protein-L-isoaspartate(D-aspartate) O-methyltransferase OS=Homo sapiens OX=9606 GN=PCMT1	PCMT1	111	19	0	69.3	SGGASHSELIHNLR	Demongrp_011321_TMT1_F59	1225	891.483	2	0.7815	109.58	1	1	-	-	-	-	-	-	7.60129e+06	7.44825e+06	7.65023e+06	7.71421e+06	7.76828e+06	7.68408e+06	7.39301e+06	7.32501e+06	7.71993e+06	7.83959e+06	7.84566e+06	7.68904e+06	7.59453e+06	7.30694e+06	7.5763e+06	7.42336e+06	-0.00200155	0.956011	0.99129	-0.00419038	0.918572	0.999966	-0.0200113	0.546157	0.795684	0.032264	0.351195
SJPG0100136.001	sp|P32119|PRDX2_HUMAN	Peroxiredoxin-2 OS=Homo sapiens OX=9606 GN=PRDX2 PE=1 SV=5	PRDX2	89	13	1	70.2	LGCEVLGVSVDSQFTHLAWINTPR	Demongrp_011321_TMT1_F22	31651	1001.86	3	0.6353	112.34	1	1	-	-	-	-	-	-	1.19463e+07	1.35651e+07	1.35323e+07	1.33731e+07	1.41287e+07	1.35029e+07	1.30281e+07	1.28547e+07	1.35287e+07	1.40156e+07	1.3357e+07	1.31848e+07	1.22111e+07	1.31291e+07	1.34349e+07	1.34848e+07	-0.0497881	0.410537	0.864894	-0.0403977	0.512538	0.999966	0.0198299	0.744287	0.898165	-0.028644	0.600879
SJPG0100138.001	sp|P13073|COX41_HUMAN	Cytochrome c oxidase subunit 4 isoform 1, mitochondrial OS=Homo sapiens OX=9606 GN=COX4I1 PE=1 SV=1	COX4I1	60	10	9	43.79	ASWSSLSMDEK	Demongrp_011321_TMT1_F6	2946	924.986	2	-0.2398	88	0.757727	1	-	-	-	-	-	-	6.93071e+06	5.56905e+06	6.74807e+06	6.65355e+06	6.3181e+06	5.56629e+06	6.67072e+06	5.70764e+06	6.79516e+06	5.58299e+06	7.45883e+06	6.42601e+06	7.48596e+06	6.32219e+06	6.95946e+06	5.84281e+06	0.065075	0.503046	0.889711	0.103611	0.321366	0.999966	-0.139262	0.166516	0.489908	0.0210713	0.823066
SJPG0100140.001	sp|Q16643|DREB_HUMAN	Drebrin OS=Homo sapiens OX=9606 GN=DBN1 PE=1 SV=4	DBN1	92	26	0	40.52	LAASGEGGLQELSGHFENQK	Demongrp_011321_TMT1_F73	15504	894.145	3	1.0135	90.56	1	1	-	-	-	-	-	-	2.9339e+06	3.10867e+06	3.10715e+06	3.52369e+06	3.11067e+06	3.28473e+06	3.18192e+06	3.22085e+06	2.97401e+06	3.14808e+06	3.32802e+06	3.6216e+06	3.37293e+06	3.23545e+06	3.08609e+06	3.27897e+06	-0.0138505	0.833847	0.965563	0.0223414	0.747377	0.999966	-0.121315	0.109683	0.411456	-0.017213	0.796036
SJPG0100141.001	sp|P08559|ODPA_HUMAN	Pyruvate dehydrogenase E1 component subunit alpha, somatic form, mitochondrial OS=Homo sapiens OX=9606 GN=PDHA1 PE=1 SV=3	PDHA1	164	36	0	60.26	MVNSNLASVEELK	Demongrp_011321_TMT1_F79	17991	1021.57	2	0.5939	103.54	1	1	-	-	-	-	-	-	1.00903e+07	9.8845e+06	1.05038e+07	1.06708e+07	1.03073e+07	1.07523e+07	1.02064e+07	1.01255e+07	1.01938e+07	9.46355e+06	1.10146e+07	1.1788e+07	1.14997e+07	1.11563e+07	1.09768e+07	1.09018e+07	-0.0190628	0.662511	0.928967	0.0514792	0.306018	0.999966	-0.152584	0.00819172	0.206397	-0.0987671	0.0363169
SJPG0100141.004	sp|P08559-4|ODPA_HUMAN	Isoform 4 of Pyruvate dehydrogenase E1 component subunit alpha, somatic form, mitochondrial OS=Homo sapiens OX=9606 GN=PDHA1	PDHA1	163	36	0	54.21	MVNSNLASVEELK	Demongrp_011321_TMT1_F79	17991	1021.57	2	0.5939	103.54	1	1	-	-	-	-	-	-	1.04711e+07	9.82824e+06	1.04048e+07	1.07175e+07	1.02308e+07	1.07448e+07	1.02004e+07	1.00503e+07	1.02421e+07	9.40891e+06	1.09415e+07	1.17408e+07	1.16618e+07	1.11313e+07	1.09058e+07	1.08631e+07	-0.00540428	0.903058	0.980295	0.0650409	0.217994	0.999966	-0.144721	0.0129699	0.222644	-0.0833931	0.0705066
SJPG0100142.001	sp|P06396|GELS_HUMAN	Gelsolin OS=Homo sapiens OX=9606 GN=GSN PE=1 SV=1	GSN	79	26	0	42.33	AGALNSNDAFVLK	Demongrp_011321_TMT1_F9	5616	964.557	2	0.1663	96.81	0.785973	1	-	-	-	-	-	-	1.04955e+06	1.11628e+06	1.1074e+06	1.10356e+06	1.15007e+06	1.12645e+06	1.03943e+06	1.10611e+06	1.11423e+06	1.09327e+06	1.08835e+06	1.07571e+06	1.05681e+06	1.08978e+06	1.0728e+06	1.07107e+06	-0.0136482	0.779664	0.954384	-0.0139489	0.725429	0.999966	0.0270716	0.469686	0.753145	0.0212926	0.565008
SJPG0100142.002	sp|P06396-2|GELS_HUMAN	Isoform 2 of Gelsolin OS=Homo sapiens OX=9606 GN=GSN	GSN	82	27	0	46.65	AGALNSNDAFVLK	Demongrp_011321_TMT1_F9	5616	964.557	2	0.1663	96.81	0.785973	1	-	-	-	-	-	-	1.04829e+06	1.11315e+06	1.1083e+06	1.10253e+06	1.14719e+06	1.12207e+06	1.0421e+06	1.10646e+06	1.11422e+06	1.0953e+06	1.08873e+06	1.07513e+06	1.05713e+06	1.09084e+06	1.07321e+06	1.07571e+06	-0.0132896	0.780114	0.954384	-0.0164734	0.67816	0.999966	0.0255235	0.494411	0.767663	0.0170791	0.642306
SJPG0100142.003	sp|P06396-3|GELS_HUMAN	Isoform 3 of Gelsolin OS=Homo sapiens OX=9606 GN=GSN	GSN	81	27	1	47.04	AGALNSNDAFVLK	Demongrp_011321_TMT1_F9	5616	964.557	2	0.1663	96.81	0.785973	1	-	-	-	-	-	-	1.05016e+06	1.11107e+06	1.11013e+06	1.10225e+06	1.15257e+06	1.12401e+06	1.04303e+06	1.09798e+06	1.11558e+06	1.0933e+06	1.08861e+06	1.07935e+06	1.05884e+06	1.09115e+06	1.07474e+06	1.06774e+06	-0.0163275	0.733614	0.943985	-0.012007	0.760526	0.999966	0.0233969	0.524651	0.785144	0.0203085	0.580111
SJPG0100143.001	sp|P23396|RS3_HUMAN	40S ribosomal protein S3 OS=Homo sapiens OX=9606 GN=RPS3 PE=1 SV=2	RPS3	192	21	0	68.31	RFGFPEGSVELYAEK	Demongrp_011321_TMT1_F8	5900	1168.64	2	-0.4538	101.96	0.748431	1	-	-	-	-	-	-	1.39996e+07	1.36492e+07	1.37948e+07	1.40063e+07	1.33449e+07	1.31667e+07	1.34771e+07	1.3191e+07	1.42085e+07	1.38669e+07	1.38603e+07	1.34038e+07	1.44092e+07	1.37107e+07	1.38025e+07	1.32853e+07	0.0565346	0.117705	0.776391	0.0117846	0.775727	0.999966	-0.00242894	0.948301	0.983101	0.0277471	0.417946
SJPG0100145.001	sp|Q16181|SEPT7_HUMAN	Septin-7 OS=Homo sapiens OX=9606 GN=SEPTIN7 PE=1 SV=2	SEPTIN7	78	26	2	48.28	GRQYPWGVAEVENGEHCDFTILR	Demongrp_011321_TMT1_F72	17085	760.13	4	3.6834	116.56	0.847203	1	-	-	-	-	-	-	1.81116e+06	1.91817e+06	1.86504e+06	1.7775e+06	1.86972e+06	1.83911e+06	1.9136e+06	1.95282e+06	1.91122e+06	1.93665e+06	1.84145e+06	1.84264e+06	1.80203e+06	1.89747e+06	1.85345e+06	1.95822e+06	-0.0246151	0.553787	0.902933	-0.0697807	0.124585	0.999966	0.0106787	0.783781	0.918636	-0.0465178	0.286037
SJPG0100146.001	sp|P09936|UCHL1_HUMAN	Ubiquitin carboxyl-terminal hydrolase isozyme L1 OS=Homo sapiens OX=9606 GN=UCHL1 PE=1 SV=2	UCHL1	167	19	1	66.37	NEAIQAAHDAVAQEGQCR	Demongrp_011321_TMT1_F53	5502	758.039	3	-1.75	112.28	1	1	-	-	-	-	-	-	9.4788e+06	9.83421e+06	1.07956e+07	1.02392e+07	1.08626e+07	1.02939e+07	9.57417e+06	9.67926e+06	1.06308e+07	1.08357e+07	1.03781e+07	1.01932e+07	9.83114e+06	9.78457e+06	1.10321e+07	1.01589e+07	-0.0219945	0.728727	0.941963	-0.0415354	0.516387	0.999966	-0.00805487	0.87863	0.957787	-0.033543	0.593505
SJPG0100147.001	sp|P26038|MOES_HUMAN	Moesin OS=Homo sapiens OX=9606 GN=MSN PE=1 SV=3	MSN	218	53	22	66.38	TAMSTPHVAEPAENEQDEQDENGAEASADLRADAMAK	Demongrp_011321_TMT1_F40	11018	1127.78	4	0.7694	101.21	0.884399	1	-	-	-	-	-	-	1.02651e+07	1.00542e+07	1.05645e+07	9.94792e+06	1.04345e+07	9.89172e+06	9.9234e+06	9.92003e+06	1.04858e+07	1.04442e+07	1.03252e+07	9.78664e+06	1.02523e+07	1.00681e+07	1.03119e+07	1.00425e+07	0.0177888	0.662888	0.929115	-0.010544	0.805098	0.999966	0.0123069	0.75378	0.903385	0.00923457	0.801034
SJPG0100148.001	sp|P07900|HS90A_HUMAN	Heat shock protein HSP 90-alpha OS=Homo sapiens OX=9606 GN=HSP90AA1 PE=1 SV=5	HSP90AA1	1100	68	0	65.03	ESEDKPEIEDVGSDEEEEK	Demongrp_011321_TMT1_F13	7024	1035.85	3	-1.3788	103.75	0.807422	1	-	-	-	-	O	-	3.70376e+07	3.62352e+07	3.57243e+07	3.6147e+07	3.76424e+07	3.68875e+07	3.5754e+07	3.56454e+07	3.73533e+07	3.80947e+07	3.69715e+07	3.61809e+07	3.56235e+07	3.53491e+07	3.58928e+07	3.61759e+07	-0.0185742	0.611931	0.917179	-0.0288901	0.483876	0.999966	0.00113338	0.97274	0.990759	0.0191578	0.560763
SJPG0100149.001	sp|Q01082|SPTB2_HUMAN	Spectrin beta chain, non-erythrocytic 1 OS=Homo sapiens OX=9606 GN=SPTBN1 PE=1 SV=2	SPTBN1	816	167	0	60.45	SNAHYNLQNAFNLAEQHLGLTK	Demongrp_011321_TMT1_F24	23203	1031.22	3	0.472	106.64	1	1	-	-	-	-	-	-	7.05637e+06	6.84924e+06	7.02288e+06	7.22334e+06	7.14844e+06	7.45122e+06	7.58425e+06	7.24745e+06	6.95517e+06	6.7055e+06	6.99397e+06	7.31549e+06	7.06344e+06	7.26179e+06	7.09694e+06	7.09778e+06	-0.0711366	0.0998212	0.764179	0.0145995	0.738104	0.999966	-0.017578	0.629585	0.839135	-0.0233964	0.506763
SJPG0100149.003	sp|Q01082-3|SPTB2_HUMAN	Isoform 2 of Spectrin beta chain, non-erythrocytic 1 OS=Homo sapiens OX=9606 GN=SPTBN1	SPTBN1	746	151	1	59.72	SNAHYNLQNAFNLAEQHLGLTK	Demongrp_011321_TMT1_F24	23203	1031.22	3	0.472	106.64	1	1	-	-	-	-	-	-	5.89507e+06	5.72416e+06	5.86848e+06	6.02408e+06	5.96368e+06	6.22436e+06	6.32053e+06	6.04786e+06	5.81926e+06	5.60425e+06	5.84636e+06	6.10025e+06	5.90546e+06	6.06719e+06	5.9387e+06	5.90937e+06	-0.069649	0.103552	0.76667	0.0138145	0.749078	0.999966	-0.0177432	0.620841	0.835324	-0.0229846	0.51204
SJPG0100149.007	tr|Q59FP5|Q59FP5_HUMAN	Spectrin, beta, erythrocytic (Includes spherocytosis, clinical type I) variant (Fragment) OS=Homo sapiens OX=9606 PE=2 SV=1	NA	31	16	0	7.85	VHLENMGSHDIVDGNHR	Demongrp_011321_TMT1_F58	2957	559.281	4	-0.9545	84.56	0.850757	1	-	-	-	-	-	-	1.17627e+06	1.16874e+06	1.1726e+06	1.21559e+06	1.19335e+06	1.14859e+06	1.3283e+06	1.09445e+06	1.24e+06	1.11791e+06	1.24829e+06	1.22347e+06	1.2014e+06	1.05764e+06	1.18605e+06	1.1062e+06	-0.0455179	0.425237	0.869672	0.0421868	0.437389	0.999966	-0.0492462	0.176768	0.502412	0.0850919	0.103342
SJPG0100150.001	sp|Q9BY11|PACN1_HUMAN	Protein kinase C and casein kinase substrate in neurons protein 1 OS=Homo sapiens OX=9606 GN=PACSIN1 PE=1 SV=1	PACSIN1	7	5	5	13.74	GPQYGSLER	Demongrp_011321_TMT1_F49	1891	655.854	2	-0.4456	53.42	0.538188	1	-	-	-	-	-	-	70484.5	76259.2	74706	76678.9	70452.6	68758	70928.8	72203	68048.6	73651.7	80266.2	72120	78130.3	75035.9	71999.1	68801	0.0888825	0.0665287	0.742816	0.0639523	0.222413	0.999966	-0.0432909	0.419284	0.719537	0.0510713	0.30928
SJPG0100151.001	sp|P46108|CRK_HUMAN	Adapter molecule crk OS=Homo sapiens OX=9606 GN=CRK PE=1 SV=2	CRK	78	22	3	68.42	QGSGVILRQEEAEYVR	Demongrp_011321_TMT1_F50	7437	713.389	3	0.028	107.9	0.754495	1	-	-	-	-	-	-	1.0184e+06	987603	1.04007e+06	1.00232e+06	1.03886e+06	992097	958887	983983	1.00969e+06	1.03827e+06	995963	957365	983603	1.00836e+06	1.01318e+06	1.01703e+06	0.0227522	0.593799	0.912275	0.00214682	0.957593	0.999966	0.0479302	0.203532	0.532811	-0.00134053	0.968561
SJPG0100151.002	sp|P46108-2|CRK_HUMAN	Isoform Crk-I of Adapter molecule crk OS=Homo sapiens OX=9606 GN=CRK	CRK	69	20	1	91.67	QGSGVILRQEEAEYVR	Demongrp_011321_TMT1_F50	7437	713.389	3	0.028	107.9	0.754495	1	-	-	-	-	-	-	1.00104e+06	987940	1.03361e+06	991175	1.04199e+06	994344	950537	1.0013e+06	1.00669e+06	1.03348e+06	1.00579e+06	954015	989162	1.03005e+06	1.01898e+06	1.00586e+06	0.0120692	0.783576	0.955261	-0.0149399	0.696019	0.999966	0.0298279	0.425956	0.725409	-0.0213606	0.537049
SJPG0100152.001	sp|P49418|AMPH_HUMAN	Amphiphysin OS=Homo sapiens OX=9606 GN=AMPH PE=1 SV=1	AMPH	11	7	0	15.4	LTESLHEVYEPDWYGR	Demongrp_011321_TMT1_F63	17343	766.716	3	-0.9131	69.64	0.778432	1	-	-	-	-	-	-	61883.1	66030.1	67394.8	67572.2	63895.6	64791.5	63945.1	67825.6	64153.8	63514.7	63261.8	64866.8	64095.8	64154.8	62455.8	64972.5	0.0326495	0.458285	0.878372	0.0119493	0.808546	0.999966	0.035753	0.411471	0.714046	0.0406934	0.367666
SJPG0100152.003	tr|Q8NFL6|Q8NFL6_HUMAN	Amphiphysin I variant CT4 (Fragment) OS=Homo sapiens OX=9606 GN=AMPH PE=2 SV=1	AMPH	1	1	0	2.03	ESTNTNENYFEK	Demongrp_011321_TMT1_F52	6092	1042.52	2	-1.4553	69.39	0.776913	1	-	-	-	-	-	-	32789.5	30754	29814.8	28342.2	28968.1	28828.2	30341.9	28410.9	29094.7	30337.8	31223.3	27132.4	30019.7	27139.8	33364.1	25428.5	0.0488281	0.398787	0.861328	0.053807	0.370768	0.999966	0.047064	0.49887	0.769943	0.0948616	0.356638
SJPG0100153.001	sp|O43491|E41L2_HUMAN	Band 4.1-like protein 2 OS=Homo sapiens OX=9606 GN=EPB41L2 PE=1 SV=1	EPB41L2	269	58	0	54.63	LSMYGVDLHHAK	Demongrp_011321_TMT1_F25	9012	990.053	2	-1.1826	97.28	0.748561	1	-	-	-	-	-	-	5.19816e+06	5.37585e+06	5.53636e+06	5.60288e+06	5.57983e+06	5.7881e+06	6.09772e+06	5.70043e+06	5.21582e+06	5.1981e+06	5.62151e+06	5.85086e+06	5.67026e+06	5.73202e+06	5.49988e+06	5.60614e+06	-0.100628	0.0616245	0.733	0.0159163	0.757598	0.999966	-0.0744411	0.0942764	0.387051	-0.0485836	0.251914
SJPG0100153.009	tr|H0Y5B0|H0Y5B0_HUMAN	Band 4.1-like protein 2 (Fragment) OS=Homo sapiens OX=9606 GN=EPB41L2 PE=1 SV=1	EPB41L2	103	24	0	48.16	HSNLMLEELDK	Demongrp_011321_TMT1_F69	12259	969.034	2	-0.714	91.86	0.727738	1	-	-	-	-	-	-	2.88948e+06	2.96385e+06	3.05293e+06	3.02374e+06	3.07223e+06	3.17079e+06	3.37513e+06	3.10078e+06	2.86667e+06	2.84245e+06	3.07589e+06	3.1879e+06	3.11425e+06	3.12136e+06	3.06209e+06	3.02978e+06	-0.103487	0.0487957	0.731175	0.023155	0.626107	0.999966	-0.0679617	0.0889534	0.378921	-0.042433	0.258279
SJPG0100153.010	tr|E9PN54|E9PN54_HUMAN	Band 4.1-like protein 2 (Fragment) OS=Homo sapiens OX=9606 GN=EPB41L2 PE=1 SV=1	EPB41L2	19	6	0	32.92	TEMVTISDASQR	Demongrp_011321_TMT1_F53	5316	821.425	2	-0.1029	80.73	1	1	-	-	-	-	-	-	2.99534e+06	2.8e+06	3.11649e+06	2.92483e+06	3.11753e+06	3.08709e+06	3.42338e+06	3.08515e+06	2.9634e+06	2.79618e+06	3.22539e+06	3.09994e+06	3.21118e+06	3.08009e+06	3.03482e+06	2.90117e+06	-0.116585	0.0663304	0.742659	0.00542097	0.921154	0.999966	-0.104167	0.0488441	0.313062	-0.0229651	0.634483
SJPG0100153.012	tr|Q9H1C6|Q9H1C6_HUMAN	4.1G protein (Fragment) OS=Homo sapiens OX=9606 GN=EPB41L2 PE=2 SV=1	EPB41L2	34	13	0	39.53	VTEGTIREEQEYEEEVEEEPRPAAK	Demongrp_011321_TMT1_F25	11180	1185.93	3	-1.1438	91.85	0.916168	1	-	-	-	-	-	-	1.92477e+06	2.0021e+06	2.14181e+06	2.0796e+06	2.10076e+06	2.15089e+06	2.29732e+06	2.12201e+06	1.92096e+06	1.92411e+06	2.07139e+06	2.15425e+06	2.08079e+06	2.08225e+06	2.10644e+06	1.99387e+06	-0.0999316	0.0909316	0.761447	0.0348506	0.55185	0.999966	-0.0463045	0.335523	0.65748	-0.0175076	0.717807
SJPG0100153.013	tr|Q6ZSX4|Q6ZSX4_HUMAN	Band 4.1-like protein 2 OS=Homo sapiens OX=9606 GN=EPB41L2 PE=1 SV=1	EPB41L2	50	13	2	59.2	HSNLMLEELDK	Demongrp_011321_TMT1_F69	12259	969.034	2	-0.714	91.86	0.727738	1	-	-	-	-	-	-	3.00774e+06	2.84914e+06	3.07066e+06	3.0276e+06	3.04791e+06	3.08866e+06	3.40975e+06	3.03684e+06	2.99367e+06	2.77051e+06	3.12206e+06	3.17344e+06	3.19963e+06	3.03559e+06	3.03443e+06	2.98079e+06	-0.0891745	0.124223	0.78144	0.0274376	0.588279	0.999966	-0.0831677	0.0587903	0.329729	-0.0140498	0.717809
SJPG0100154.001	sp|Q96CT7|CC124_HUMAN	Coiled-coil domain-containing protein 124 OS=Homo sapiens OX=9606 GN=CCDC124 PE=1 SV=1	CCDC124	31	10	5	39.91	AAFTAFEEAQLPR	Demongrp_011321_TMT1_F77	18940	877.973	2	0.4647	89.97	1	1	-	-	-	-	-	-	723099	789340	805121	776751	801116	766267	774964	768327	755192	760560	770440	734698	736615	741434	770591	725832	-0.0142875	0.766181	0.952291	0.0218329	0.6499	0.999966	0.0491263	0.320045	0.642539	0.0517343	0.306738
SJPG0100156.001	sp|Q9NZN3|EHD3_HUMAN	EH domain-containing protein 3 OS=Homo sapiens OX=9606 GN=EHD3 PE=1 SV=2	EHD3	40	16	6	35.51	IILLFDAHK	Demongrp_011321_TMT1_F53	26097	560.023	3	0.7475	81.8	0.609291	1	-	-	-	-	-	-	414874	376242	365629	392013	370998	377321	361034	378015	391609	386844	366352	365157	390992	393947	372880	384098	0.0649574	0.235324	0.814471	0.00486799	0.926521	0.999966	0.0484428	0.387648	0.698147	0.0120087	0.819195
SJPG0100157.001	sp|P09543|CN37_HUMAN	2',3'-cyclic-nucleotide 3'-phosphodiesterase OS=Homo sapiens OX=9606 GN=CNP PE=1 SV=2	CNP	87	24	0	57.01	AGQVFLEELGNHK	Demongrp_011321_TMT1_F7	5719	1025.58	2	0.3251	107.79	1	1	-	-	-	-	-	-	5.10879e+06	5.15119e+06	5.12628e+06	5.38954e+06	5.23895e+06	5.41895e+06	5.42008e+06	5.06031e+06	4.93116e+06	4.98036e+06	5.50459e+06	5.71979e+06	5.54537e+06	5.3231e+06	5.25078e+06	5.24756e+06	-0.0453783	0.251423	0.817876	0.0573553	0.167769	0.999966	-0.106136	0.0187193	0.237026	-0.0223252	0.532614
SJPG0100158.001	sp|P24539|AT5F1_HUMAN	ATP synthase F(0) complex subunit B1, mitochondrial OS=Homo sapiens OX=9606 GN=ATP5PB PE=1 SV=2	ATP5PB	52	14	3	44.53	HVVQSISTQQEK	Demongrp_011321_TMT1_F80	1946	996.571	2	0.2524	95.06	1	1	-	-	-	-	-	-	2.67094e+06	2.45401e+06	2.39014e+06	2.64185e+06	2.37199e+06	2.35822e+06	2.50845e+06	2.37256e+06	2.43006e+06	2.17178e+06	2.57104e+06	2.51425e+06	2.77348e+06	2.61769e+06	2.45283e+06	2.40057e+06	0.0725847	0.205387	0.810031	0.127343	0.0689519	0.999966	-0.0452793	0.445405	0.736911	0.0274094	0.630163
SJPG0100160.001	sp|P08621|RU17_HUMAN	U1 small nuclear ribonucleoprotein 70 kDa OS=Homo sapiens OX=9606 GN=SNRNP70 PE=1 SV=2	SNRNP70	87	19	0	46.22	GGGGGQDNGLEGLGNDSR	Demongrp_011321_TMT1_F28	2537	982.472	2	-0.5513	88.91	0.843437	1	-	-	-	-	-	O	4.12388e+06	3.36472e+06	3.95259e+06	3.58259e+06	3.68666e+06	3.0763e+06	3.35065e+06	3.53848e+06	4.1123e+06	3.95855e+06	3.40953e+06	3.21181e+06	3.69631e+06	3.31537e+06	3.86723e+06	4.10347e+06	0.155255	0.118446	0.7775	-0.0447773	0.610896	0.999966	0.12489	0.168341	0.492328	-0.00119927	0.990281
SJPG0100160.002	sp|P08621-2|RU17_HUMAN	Isoform 2 of U1 small nuclear ribonucleoprotein 70 kDa OS=Homo sapiens OX=9606 GN=SNRNP70	SNRNP70	85	18	1	45.09	GGGGGQDNGLEGLGNDSR	Demongrp_011321_TMT1_F28	2537	982.472	2	-0.5513	88.91	0.843437	1	-	-	-	-	-	-	3.78529e+06	3.1451e+06	3.66268e+06	3.31291e+06	3.43826e+06	2.86266e+06	3.1086e+06	3.29249e+06	3.8081e+06	3.66035e+06	3.15693e+06	2.99142e+06	3.39227e+06	3.05034e+06	3.58968e+06	3.80269e+06	0.148527	0.122508	0.780747	-0.0464508	0.579624	0.999966	0.126425	0.138863	0.455626	0.000345886	0.99716
SJPG0100161.001	sp|P25705|ATPA_HUMAN	ATP synthase subunit alpha, mitochondrial OS=Homo sapiens OX=9606 GN=ATP5F1A PE=1 SV=1	ATP5F1A	499	42	0	67.63	QGQYSPMAIEEQVAVIYAGVR	Demongrp_011321_TMT1_F79	31474	1307.19	2	1.027	101.69	1	1	-	-	-	-	-	-	1.57095e+07	1.70267e+07	1.78903e+07	1.78029e+07	1.79015e+07	1.76119e+07	1.70314e+07	1.76495e+07	1.64293e+07	1.60355e+07	1.8788e+07	1.96405e+07	1.86185e+07	1.88413e+07	1.80582e+07	1.79257e+07	-0.0355963	0.527245	0.899057	0.0336237	0.591261	0.999966	-0.154111	0.0225221	0.243964	-0.096847	0.111169
SJPG0100161.002	sp|P25705-2|ATPA_HUMAN	Isoform 2 of ATP synthase subunit alpha, mitochondrial OS=Homo sapiens OX=9606 GN=ATP5F1A	ATP5F1A	468	41	1	73.36	QGQYSPMAIEEQVAVIYAGVR	Demongrp_011321_TMT1_F79	31474	1307.19	2	1.027	101.69	1	1	-	-	-	-	-	-	1.56019e+07	1.70301e+07	1.78788e+07	1.78154e+07	1.79405e+07	1.75859e+07	1.71005e+07	1.76486e+07	1.6436e+07	1.6025e+07	1.88518e+07	1.96377e+07	1.86539e+07	1.88421e+07	1.80051e+07	1.79242e+07	-0.0402606	0.488556	0.887593	0.0313819	0.624892	0.999966	-0.158971	0.0223036	0.243874	-0.0977971	0.118966
SJPG0100162.001	sp|Q9UH03|SEPT3_HUMAN	Neuronal-specific septin-3 OS=Homo sapiens OX=9606 GN=SEPTIN3 PE=1 SV=3	SEPTIN3	18	7	0	22.63	ELEVNGIEFYPQK	Demongrp_011321_TMT1_F73	21408	1087.6	2	-0.8176	81.88	0.765755	1	-	-	-	-	-	-	391736	396818	396397	403253	402965	400851	388946	403951	405375	419444	392769	404596	408137	416392	430763	447367	-0.00185026	0.956769	0.991331	-0.0447246	0.2459	0.999966	-0.0171581	0.604263	0.826399	-0.119519	0.0125394
SJPG0100163.001	sp|P15311|EZRI_HUMAN	Ezrin OS=Homo sapiens OX=9606 GN=EZR PE=1 SV=4	EZR	203	46	0	55.97	ILQLCMGNHELYMR	Demongrp_011321_TMT1_F31	19514	694.355	3	-3.2322	95.72	1	1	-	-	-	-	O	-	1.06578e+07	1.087e+07	1.10811e+07	1.07241e+07	1.09332e+07	1.08604e+07	1.04789e+07	1.06886e+07	1.0971e+07	1.12051e+07	1.09163e+07	1.06186e+07	1.08341e+07	1.11337e+07	1.10166e+07	1.11163e+07	0.0102116	0.777648	0.953971	-0.0160041	0.678616	0.999966	0.00575287	0.861605	0.951761	-0.0337947	0.316572
SJPG0100164.001	sp|Q92599|SEPT8_HUMAN	Septin-8 OS=Homo sapiens OX=9606 GN=SEPTIN8 PE=1 SV=4	SEPTIN8	83	18	0	42.24	LTIVDAVGFGDQINK	Demongrp_011321_TMT1_F22	27410	1099.63	2	-0.4185	99.28	1	1	-	-	-	-	-	-	2.50797e+06	2.44219e+06	2.43651e+06	2.4772e+06	2.47022e+06	2.53273e+06	2.52551e+06	2.48212e+06	2.56731e+06	2.59906e+06	2.51006e+06	2.44719e+06	2.52494e+06	2.48765e+06	2.51036e+06	2.62336e+06	-0.0252469	0.460094	0.878667	-0.0478872	0.227114	0.999966	-0.0163111	0.617948	0.83367	-0.0426432	0.253914
SJPG0100165.001	sp|P05141|ADT2_HUMAN	ADP/ATP translocase 2 OS=Homo sapiens OX=9606 GN=SLC25A5 PE=1 SV=7	SLC25A5	174	28	0	47.99	DFLAGGVAAAISK	Demongrp_011321_TMT1_F29	22910	914.544	2	-0.4641	101.97	1	1	-	-	-	-	-	-	1.84879e+07	1.83901e+07	1.96529e+07	2.03511e+07	1.88086e+07	1.87179e+07	1.9042e+07	1.83621e+07	1.87865e+07	1.7534e+07	2.12367e+07	2.13242e+07	2.12776e+07	1.97778e+07	2.03255e+07	1.89901e+07	0.02634	0.582569	0.909595	0.0758094	0.178275	0.999966	-0.148125	0.0119671	0.21959	-0.0361371	0.484299
SJPG0100165.003	tr|Q59EI9|Q59EI9_HUMAN	ADP,ATP carrier protein, liver isoform T2 variant (Fragment) OS=Homo sapiens OX=9606 PE=2 SV=1	NA	152	30	0	48.61	GMGGAFVLVLYDELK	Demongrp_011321_TMT1_F27	32219	1110.63	2	0.2524	106.95	0	1	-	-	-	-	-	-	1.82768e+07	1.81509e+07	1.86675e+07	2.0425e+07	1.81976e+07	1.78064e+07	1.8755e+07	1.77987e+07	1.84132e+07	1.7296e+07	2.05905e+07	2.10071e+07	2.07153e+07	1.92569e+07	1.92647e+07	1.8952e+07	0.0474251	0.379217	0.859172	0.0809119	0.166958	0.999966	-0.13929	0.0218387	0.243463	-0.022665	0.652335
SJPG0100166.001	sp|P43686|PRS6B_HUMAN	26S proteasome regulatory subunit 6B OS=Homo sapiens OX=9606 GN=PSMC4 PE=1 SV=2	PSMC4	121	30	3	58.85	ISGADINSICQESGMLAVR	Demongrp_011321_TMT1_F73	20057	1163.1	2	-0.4333	108.32	1	1	-	-	-	-	-	-	2.69816e+06	2.33148e+06	2.27507e+06	2.42474e+06	2.27134e+06	2.36222e+06	2.18752e+06	2.24174e+06	2.40976e+06	2.50999e+06	2.18971e+06	2.2354e+06	2.36792e+06	2.34297e+06	2.37969e+06	2.51143e+06	0.0949114	0.181679	0.803604	0.0255107	0.723726	0.999966	0.10094	0.159349	0.481062	0.0100335	0.879342
SJPG0100168.001	sp|Q9UNZ2|NSF1C_HUMAN	NSFL1 cofactor p47 OS=Homo sapiens OX=9606 GN=NSFL1C PE=1 SV=2	NSFL1C	52	15	0	49.73	ELADESQTLK	Demongrp_011321_TMT1_F50	7094	870.991	2	-1.0283	78.08	1	1	-	-	-	-	-	-	2.01816e+06	2.02846e+06	2.09888e+06	2.03564e+06	2.08892e+06	2.05935e+06	1.98554e+06	2.07374e+06	2.09421e+06	2.10135e+06	2.06578e+06	1.96605e+06	2.01616e+06	2.03644e+06	2.0659e+06	1.99109e+06	0.000641476	0.986151	0.995629	-0.0311859	0.400051	0.999966	0.0209349	0.556948	0.801095	0.0100075	0.771212
SJPG0100168.006	tr|Q6ZQU3|Q6ZQU3_HUMAN	cDNA FLJ46889 fis, clone UTERU3017995, highly similar to Homo sapiens likely ortholog of rat p47 (p47) OS=Homo sapiens OX=9606 PE=2 SV=1	NA	12	3	1	28.67	ELADESQTLK	Demongrp_011321_TMT1_F50	7094	870.991	2	-1.0283	78.08	1	1	-	-	-	-	-	-	990445	990587	939093	948835	999511	963880	974107	950458	963225	991031	983854	917577	969120	1.00189e+06	1.0508e+06	963438	-0.0179391	0.645498	0.925637	-0.00169528	0.967128	0.999966	0.0157968	0.70733	0.880391	-0.0553095	0.237003
SJPG0100169.001	sp|Q8N8S7|ENAH_HUMAN	Protein enabled homolog OS=Homo sapiens OX=9606 GN=ENAH PE=1 SV=2	ENAH	84	33	0	45.18	EDANVFASAMMHALEVLNSQETGPTLPR	Demongrp_011321_TMT1_F28	32676	1111.55	3	-1.3238	109.41	1	1	-	-	-	-	-	-	1.68252e+06	1.65467e+06	1.62821e+06	1.73147e+06	1.60837e+06	1.70899e+06	1.48655e+06	1.65379e+06	1.63348e+06	1.70813e+06	1.60263e+06	1.67219e+06	1.67166e+06	1.77904e+06	1.68974e+06	1.79312e+06	0.0662078	0.251009	0.817876	0.00773272	0.849946	0.999966	0.0219574	0.566628	0.807363	-0.067009	0.126819
SJPG0100169.002	sp|Q8N8S7-2|ENAH_HUMAN	Isoform 2 of Protein enabled homolog OS=Homo sapiens OX=9606 GN=ENAH	ENAH	86	33	0	46.67	EDANVFASAMMHALEVLNSQETGPTLPR	Demongrp_011321_TMT1_F28	32676	1111.55	3	-1.3238	109.41	1	1	-	-	-	-	-	-	2.99308e+06	2.95227e+06	2.91694e+06	3.08891e+06	2.88626e+06	3.04922e+06	2.67542e+06	2.9548e+06	2.91355e+06	3.02768e+06	2.87464e+06	2.98852e+06	2.98659e+06	3.1683e+06	3.01131e+06	3.17779e+06	0.0596163	0.278667	0.827164	0.0107369	0.787111	0.999966	0.0183153	0.621905	0.835745	-0.0619561	0.143852
SJPG0100170.001	sp|P21579|SYT1_HUMAN	Synaptotagmin-1 OS=Homo sapiens OX=9606 GN=SYT1 PE=1 SV=1	SYT1	13	7	5	18.25	LTVVILEAK	Demongrp_011321_TMT1_F31	25837	797.525	2	-0.2252	74.37	0.247546	1	-	-	-	-	-	-	121789	121426	125327	122136	122089	123313	121940	128178	121847	123496	130138	124409	124598	126658	113066	117530	0.0025184	0.939131	0.986139	-0.0212345	0.584185	0.999966	-0.0428119	0.239962	0.567019	0.0442837	0.357401
SJPG0100171.001	sp|Q05193|DYN1_HUMAN	Dynamin-1 OS=Homo sapiens OX=9606 GN=DNM1 PE=1 SV=2	DNM1	59	21	0	30.9	TSGNQDEILVIR	Demongrp_011321_TMT1_F52	10076	824.963	2	0.442	85.74	0.76802	1	-	-	-	-	-	-	1.27023e+06	1.21855e+06	1.18902e+06	1.20992e+06	1.15019e+06	1.18307e+06	1.16848e+06	1.19024e+06	1.224e+06	1.20048e+06	1.14684e+06	1.13043e+06	1.18769e+06	1.20219e+06	1.18554e+06	1.22326e+06	0.0657209	0.114133	0.77269	0.0199118	0.621932	0.999966	0.0811681	0.0650797	0.341312	0.0214222	0.570336
SJPG0100171.008	tr|B3KUU8|B3KUU8_HUMAN	cDNA FLJ40670 fis, clone THYMU2020959, highly similar to Dynamin-2 OS=Homo sapiens OX=9606 PE=2 SV=1	NA	52	12	0	26.69	AFIHHELLAYLYSSADQSSLMEESADQAQR	Demongrp_011321_TMT1_F22	26734	929.456	4	0.1965	95.88	1	1	-	-	-	-	-	-	960038	990494	881604	984249	944102	977852	926714	990527	926596	994514	901397	957593	923523	1.02286e+06	935995	1.00418e+06	0.00570463	0.913071	0.980607	-0.0254436	0.652642	0.999966	0.0396913	0.455272	0.7435	-0.0503975	0.385306
SJPG0100172.001	sp|Q9BX66|SRBS1_HUMAN	Sorbin and SH3 domain-containing protein 1 OS=Homo sapiens OX=9606 GN=SORBS1 PE=1 SV=3	SORBS1	16	11	0	11.53	KLTPVQVLEYGEAIAK	Demongrp_011321_TMT1_F28	30334	891.212	3	0.6188	72.7	0.721733	1	-	-	-	-	-	-	49634.4	53944	53433.6	56477.1	53560.7	54927.6	54171.5	53578.8	53100.8	54024.5	52125.5	55052.5	51411.4	54409.4	54112.6	54997.8	-0.0241927	0.632145	0.921066	-0.00678286	0.89472	0.999966	0.0129265	0.808657	0.929925	-0.0318442	0.524227
SJPG0100172.010	sp|Q9BX66-10|SRBS1_HUMAN	Isoform 10 of Sorbin and SH3 domain-containing protein 1 OS=Homo sapiens OX=9606 GN=SORBS1	SORBS1	17	12	0	21.94	KLTPVQVLEYGEAIAK	Demongrp_011321_TMT1_F28	30334	891.212	3	0.6188	72.7	0.721733	1	-	-	-	-	-	-	48369.1	52328.6	52885	55605.9	52883.2	54321.3	53513.4	52705.3	52339.8	53052.3	51938.7	55169.3	51141.9	53082.1	52908.1	54280.2	-0.0364654	0.495112	0.888748	-0.0128128	0.81082	0.999966	-0.0134495	0.81214	0.931385	-0.0324357	0.53951
SJPG0100173.001	sp|Q16352|AINX_HUMAN	Alpha-internexin OS=Homo sapiens OX=9606 GN=INA PE=1 SV=2	INA	83	24	18	43.49	SNIEETTISSQKI	Demongrp_011321_TMT1_F63	10950	1029.58	2	-1.6624	89.87	1	1	-	-	-	-	-	-	2.08168e+07	1.94175e+07	2.0508e+07	2.24216e+07	2.08103e+07	2.25175e+07	2.29517e+07	2.07622e+07	2.08145e+07	1.91017e+07	2.10889e+07	2.27769e+07	2.32371e+07	2.072e+07	2.07588e+07	2.00807e+07	-0.0882691	0.176633	0.802947	0.0389611	0.530532	0.999966	-0.106115	0.110113	0.412363	0.0171944	0.749378
SJPG0100174.001	sp|Q9H4G0|E41L1_HUMAN	Band 4.1-like protein 1 OS=Homo sapiens OX=9606 GN=EPB41L1 PE=1 SV=2	EPB41L1	37	17	0	27.24	LSMYGVDLHHAK	Demongrp_011321_TMT1_F25	9012	990.053	2	-1.1826	97.28	0.748561	1	-	-	-	-	-	-	1.29906e+06	1.26348e+06	1.27613e+06	1.27742e+06	1.25616e+06	1.31963e+06	1.39347e+06	1.31426e+06	1.23651e+06	1.1829e+06	1.30672e+06	1.37912e+06	1.35005e+06	1.35198e+06	1.23293e+06	1.28397e+06	-0.0476423	0.301616	0.837655	0.0406888	0.392934	0.999966	-0.0726001	0.0639197	0.338825	-0.0109528	0.791824
SJPG0100174.002	sp|Q9H4G0-2|E41L1_HUMAN	Isoform 2 of Band 4.1-like protein 1 OS=Homo sapiens OX=9606 GN=EPB41L1	EPB41L1	45	19	0	31.58	LSMYGVDLHHAK	Demongrp_011321_TMT1_F25	9012	990.053	2	-1.1826	97.28	0.748561	1	-	-	-	-	-	-	1.29705e+06	1.26288e+06	1.26897e+06	1.28423e+06	1.27356e+06	1.3222e+06	1.37485e+06	1.29895e+06	1.23891e+06	1.19468e+06	1.30542e+06	1.3897e+06	1.34649e+06	1.34308e+06	1.24191e+06	1.27796e+06	-0.0495621	0.23168	0.813923	0.0397872	0.363266	0.999966	-0.0753611	0.0638886	0.338764	-0.00984767	0.801081
SJPG0100175.001	sp|Q02952|AKA12_HUMAN	A-kinase anchor protein 12 OS=Homo sapiens OX=9606 GN=AKAP12 PE=1 SV=4	AKAP12	277	74	3	57.13	IEVHQEEVVAEVHVSTVEERTEEQK	Demongrp_011321_TMT1_F38	12376	886.221	4	-0.3852	105.49	0.873543	1	-	-	-	-	-	-	1.93706e+06	1.94099e+06	1.95095e+06	2.09775e+06	1.8731e+06	1.95863e+06	2.00273e+06	1.95749e+06	1.86959e+06	1.91227e+06	1.98731e+06	2.12236e+06	2.1154e+06	2.03519e+06	1.9719e+06	1.9098e+06	0.0268419	0.566276	0.905938	0.0502498	0.288417	0.999966	-0.0665522	0.177042	0.502672	0.00653236	0.88478
SJPG0100176.001	sp|P62280|RS11_HUMAN	40S ribosomal protein S11 OS=Homo sapiens OX=9606 GN=RPS11 PE=1 SV=3	RPS11	98	12	8	53.16	DVQIGDIVTVGECRPLSK	Demongrp_011321_TMT1_F80	18674	1297.73	2	1.4478	89.44	1	1	-	-	-	-	-	-	7.53317e+06	7.96473e+06	7.97604e+06	8.58976e+06	8.40972e+06	7.88823e+06	8.3163e+06	7.41175e+06	8.26693e+06	8.84578e+06	8.22114e+06	8.24511e+06	8.79701e+06	7.51074e+06	8.26148e+06	8.07507e+06	-0.0346069	0.52538	0.898391	-0.0260923	0.722363	0.999966	-0.0720041	0.208135	0.536596	0.0116838	0.839045
SJPG0100177.001	sp|Q02790|FKBP4_HUMAN	Peptidyl-prolyl cis-trans isomerase FKBP4 OS=Homo sapiens OX=9606 GN=FKBP4 PE=1 SV=3	FKBP4	296	37	29	70.37	VGEVCHITCKPEYAYGSAGSPPK	Demongrp_011321_TMT1_F9	1315	1140.6	3	-0.9872	105.01	0.793734	1	-	-	-	-	-	-	9.70428e+06	8.90617e+06	9.4914e+06	9.30128e+06	9.41957e+06	9.15897e+06	9.06247e+06	8.72375e+06	9.57271e+06	9.46706e+06	9.36859e+06	8.96391e+06	9.2625e+06	8.90761e+06	9.46691e+06	9.05266e+06	0.0207854	0.626993	0.920574	0.0154386	0.766874	0.999966	0.023249	0.582513	0.815673	0.0322781	0.472763
SJPG0100178.001	sp|P16220|CREB1_HUMAN	Cyclic AMP-responsive element-binding protein 1 OS=Homo sapiens OX=9606 GN=CREB1 PE=1 SV=3	CREB1	9	4	0	18.35	VAVLENQNK	Demongrp_011321_TMT1_F5	1321	811.989	2	-0.2196	71.27	0.635751	1	-	O	-	-	O	-	1.08269e+06	1.05424e+06	1.03791e+06	1.05406e+06	969964	1.16135e+06	1.06116e+06	1.05418e+06	959321	1.01109e+06	999135	1.13522e+06	1.09786e+06	1.06017e+06	1.02762e+06	1.13073e+06	-0.00570355	0.927689	0.983598	0.0694116	0.154082	0.999966	-0.0253598	0.620078	0.834873	-0.0201716	0.645376
SJPG0100178.002	sp|P16220-1|CREB1_HUMAN	Isoform 2 of Cyclic AMP-responsive element-binding protein 1 OS=Homo sapiens OX=9606 GN=CREB1	CREB1	10	5	0	26.1	VAVLENQNK	Demongrp_011321_TMT1_F5	1321	811.989	2	-0.2196	71.27	0.635751	1	-	-	-	-	-	-	1.08591e+06	1.0465e+06	1.04138e+06	1.07449e+06	969288	1.15447e+06	1.06093e+06	1.06614e+06	967995	1.01905e+06	1.01928e+06	1.08618e+06	1.08072e+06	1.05693e+06	1.03877e+06	1.12262e+06	0.00413832	0.946765	0.988728	0.0624281	0.202688	0.999966	0.000390178	0.992006	0.996958	-0.0138826	0.73688
SJPG0100179.001	sp|P08195|4F2_HUMAN	4F2 cell-surface antigen heavy chain OS=Homo sapiens OX=9606 GN=SLC3A2 PE=1 SV=3	SLC3A2	220	34	1	49.37	VAEDEAEAAAAAK	Demongrp_011321_TMT1_F32	7450	927.006	2	-1.3811	116.19	1	1	-	-	-	-	-	-	8.00555e+06	8.49212e+06	8.80546e+06	9.64699e+06	8.43308e+06	9.54012e+06	9.00815e+06	8.68505e+06	8.25391e+06	8.45195e+06	8.60633e+06	9.33775e+06	9.02962e+06	9.07105e+06	8.66513e+06	8.29294e+06	-0.0431989	0.564074	0.905467	0.0429357	0.527304	0.999966	-0.0438118	0.528295	0.786686	0.00777586	0.910973
SJPG0100179.003	sp|P08195-3|4F2_HUMAN	Isoform 3 of 4F2 cell-surface antigen heavy chain OS=Homo sapiens OX=9606 GN=SLC3A2	SLC3A2	221	34	1	57.39	VAEDEAEAAAAAK	Demongrp_011321_TMT1_F32	7450	927.006	2	-1.3811	116.19	1	1	-	-	-	-	-	-	8.01131e+06	8.48107e+06	8.81971e+06	9.63232e+06	8.43869e+06	9.51194e+06	9.02331e+06	8.67606e+06	8.25328e+06	8.44928e+06	8.62568e+06	9.3371e+06	9.039e+06	9.07441e+06	8.6586e+06	8.29038e+06	-0.0430804	0.560568	0.904869	0.0434455	0.519652	0.999966	-0.0455342	0.508702	0.775922	0.00793252	0.908756
SJPG0100180.001	sp|Q15370|ELOB_HUMAN	Elongin-B OS=Homo sapiens OX=9606 GN=ELOB PE=1 SV=1	ELOB	46	7	0	52.54	TLGECGFTSQTARPQAPATVGLAFR	Demongrp_011321_TMT1_F3	4672	980.846	3	-1.1669	94.78	0.79616	1	-	-	-	-	-	-	7.10511e+06	7.09551e+06	7.16322e+06	7.01798e+06	7.13893e+06	6.78314e+06	7.05365e+06	6.75017e+06	7.3414e+06	7.28549e+06	7.36995e+06	7.14546e+06	7.03421e+06	6.8974e+06	7.10559e+06	7.27437e+06	0.0215124	0.547959	0.902861	-0.00514537	0.906185	0.999966	-0.0175	0.600251	0.824705	0.000913503	0.978769
SJPG0100181.001	sp|Q5U5X0|LYRM7_HUMAN	Complex III assembly factor LYRM7 OS=Homo sapiens OX=9606 GN=LYRM7 PE=1 SV=1	LYRM7	14	3	0	16.35	IGSDVELLLR	Demongrp_011321_TMT1_F78	22515	709.93	2	-0.0309	69.54	0.29767	1	-	-	-	-	-	-	613782	722627	662026	733802	706946	793923	626670	691279	612983	690463	675538	824952	714738	797415	654166	756929	-0.0511211	0.602272	0.914853	0.0374208	0.640008	0.999966	-0.11094	0.24557	0.57169	-0.106735	0.262034
SJPG0100182.001	sp|P63173|RL38_HUMAN	60S ribosomal protein L38 OS=Homo sapiens OX=9606 GN=RPL38 PE=1 SV=2	RPL38	30	2	1	24.29	QSLPPGLAVK	Demongrp_011321_TMT1_F18	12748	809.012	2	1.8026	73.17	0.610086	1	-	-	-	-	-	-	2.23446e+06	2.42535e+06	2.51148e+06	2.57138e+06	2.50746e+06	2.42639e+06	2.09043e+06	2.33429e+06	2.04596e+06	2.39126e+06	2.39037e+06	2.3804e+06	2.59472e+06	2.54497e+06	2.53819e+06	2.32147e+06	0.0593528	0.460004	0.878667	0.11112	0.16156	0.999966	-0.0123747	0.838935	0.94276	-0.0198627	0.749925
SJPG0100183.001	sp|Q8N4P3|MESH1_HUMAN	Guanosine-3',5'-bis(diphosphate) 3'-pyrophosphohydrolase MESH1 OS=Homo sapiens OX=9606 GN=HDDC3 PE=1 SV=3	HDDC3	12	3	0	13.41	LQVEQAPHSSPGAK	Demongrp_011321_TMT1_F77	2730	686.393	3	0.6472	72.13	0.694579	1	-	-	-	-	-	-	221621	236598	216496	222824	227057	222744	199718	234417	215421	238765	201853	207959	206951	220555	212358	230007	0.0530573	0.374802	0.856407	-0.0320811	0.555838	0.999966	0.125563	0.0152813	0.229672	0.0220906	0.64106
SJPG0100184.001	sp|Q9UKX7|NUP50_HUMAN	Nuclear pore complex protein Nup50 OS=Homo sapiens OX=9606 GN=NUP50 PE=1 SV=2	NUP50	94	25	0	52.35	VAAETQSPSLFGSTK	Demongrp_011321_TMT1_F9	2714	1066.1	2	0.4924	93.47	1	1	-	-	-	-	-	-	1.8814e+06	1.77794e+06	1.76356e+06	1.80252e+06	1.835e+06	1.87224e+06	1.94954e+06	1.80922e+06	1.80159e+06	1.8613e+06	1.82525e+06	1.87573e+06	1.83329e+06	1.78167e+06	1.86224e+06	1.90973e+06	-0.0619306	0.164728	0.797949	-0.0143507	0.726065	0.999966	-0.0307	0.41837	0.719389	-0.0352473	0.412812
SJPG0100185.001	sp|Q96B49|TOM6_HUMAN	Mitochondrial import receptor subunit TOM6 homolog OS=Homo sapiens OX=9606 GN=TOMM6 PE=1 SV=1	TOMM6	4	2	2	31.08	NLSDIDLM@APQPGV	Demongrp_011321_TMT1_F68	20342	895.469	2	0.6996	57.41	0.673576	1	-	-	-	-	-	-	59420.2	64689.5	68130.8	69068.5	64018.7	62599.9	70961.7	56832.3	73320.2	60355.7	75153.8	65386.3	68915.5	72628.9	67937.6	57250.2	-0.0120254	0.864372	0.972564	0.0470679	0.633371	0.999966	-0.0960162	0.203739	0.533013	-0.00880569	0.924668
SJPG0100186.001	sp|Q16777|H2A2C_HUMAN	Histone H2A type 2-C OS=Homo sapiens OX=9606 GN=H2AC20 PE=1 SV=4	H2AC20	109	5	0	32.56	HLQLAIRNDEELNK	Demongrp_011321_TMT1_F3	1078	767.776	3	-0.3122	73.25	0.596314	1	-	-	O	-	-	-	4.49188e+07	4.67024e+07	4.90612e+07	4.95303e+07	5.07541e+07	5.22004e+07	5.51143e+07	4.99792e+07	4.77766e+07	4.61153e+07	4.8022e+07	4.97183e+07	5.3531e+07	5.01858e+07	5.15231e+07	4.71323e+07	-0.148242	0.0192207	0.715524	-0.0125321	0.811457	0.999966	-0.0841886	0.156352	0.476231	-0.0613108	0.261891
SJPG0100187.001	sp|Q9H3Z4|DNJC5_HUMAN	DnaJ homolog subfamily C member 5 OS=Homo sapiens OX=9606 GN=DNAJC5 PE=1 SV=1	DNAJC5	12	4	1	37.37	SLSTSGESLYHVLGLDK	Demongrp_011321_TMT1_F23	22879	805.117	3	0.2888	90.4	0.736283	1	-	-	-	-	-	-	310665	307203	347468	289667	341656	344166	306591	343595	309773	328854	322854	349883	309275	363151	343006	339841	-0.0775305	0.310903	0.841538	-0.0633324	0.384127	0.999966	-0.0624258	0.403473	0.707871	-0.154766	0.0449161
SJPG0100188.001	sp|P61981|1433G_HUMAN	14-3-3 protein gamma OS=Homo sapiens OX=9606 GN=YWHAG PE=1 SV=2	YWHAG	206	22	2	58.3	DSTLIMQLLR	Demongrp_011321_TMT1_F26	27259	1493.87	1	1.0357	90	1	1	-	-	-	-	-	-	2.18058e+07	2.08056e+07	2.15815e+07	2.13035e+07	2.13039e+07	2.09494e+07	2.10102e+07	2.04706e+07	2.24964e+07	2.1265e+07	2.12134e+07	2.01658e+07	2.09717e+07	2.04259e+07	2.13841e+07	2.05154e+07	0.0192701	0.583004	0.909696	-0.00159848	0.972256	0.999966	0.0405323	0.285247	0.612857	0.0410943	0.280614
SJPG0100189.001	sp|O75915|PRAF3_HUMAN	PRA1 family protein 3 OS=Homo sapiens OX=9606 GN=ARL6IP5 PE=1 SV=1	ARL6IP5	47	8	0	27.66	RTPMGIVLDALEQQEEGINR	Demongrp_011321_TMT1_F11	29088	858.46	3	-0.08	103.31	1	1	-	-	-	-	-	-	2.93035e+06	3.22647e+06	3.3343e+06	3.27812e+06	3.35346e+06	3.3934e+06	3.55864e+06	3.34588e+06	3.24076e+06	3.09033e+06	3.33557e+06	3.51552e+06	3.43584e+06	3.42737e+06	3.28269e+06	3.18357e+06	-0.107084	0.0827107	0.754266	-0.0160072	0.784082	0.999966	-0.104627	0.0814844	0.368876	-0.0480554	0.403534
SJPG0100191.001	sp|Q9UK76|JUPI1_HUMAN	Jupiter microtubule associated homolog 1 OS=Homo sapiens OX=9606 GN=JPT1 PE=1 SV=3	JPT1	32	8	0	74.68	SSGGREDLESSGLQR	Demongrp_011321_TMT1_F26	936	941.484	2	2.7573	98.48	0.729894	1	-	-	-	-	-	-	439590	460158	437244	419344	445902	438457	427461	456240	442117	458611	447431	426492	433089	459820	449849	443249	0.0053957	0.900893	0.980176	-0.0434501	0.346997	0.999966	0.0107657	0.801988	0.926202	-0.0391613	0.366759
SJPG0100192.001	sp|A6NFN3|RFOX3_HUMAN	RNA binding protein fox-1 homolog 3 OS=Homo sapiens OX=9606 GN=RBFOX3 PE=2 SV=4	RBFOX3	4	2	0	3.21	RLHVSNIPFR	Demongrp_011321_TMT1_F10	3940	514.978	3	0.4998	64.84	0.613202	1	-	-	-	-	-	O	133658	112869	114069	117470	107218	102661	120432	119505	117274	112878	106409	110214	116506	119826	118912	127912	0.118299	0.170719	0.800116	0.0332753	0.62434	0.999966	0.103741	0.164097	0.487517	-0.0348127	0.613955
SJPG0100193.001	sp|P62241|RS8_HUMAN	40S ribosomal protein S8 OS=Homo sapiens OX=9606 GN=RPS8 PE=1 SV=2	RPS8	164	18	4	63.46	ISSLLEEQFQQGK	Demongrp_011321_TMT1_F16	23368	1058.1	2	0.3832	98.78	1	1	-	-	-	-	-	-	8.58943e+06	9.34243e+06	9.34263e+06	9.64606e+06	9.30908e+06	9.08593e+06	9.02021e+06	9.24774e+06	9.13372e+06	9.59392e+06	9.33856e+06	9.4159e+06	9.20389e+06	9.03145e+06	9.29167e+06	9.33451e+06	0.0132208	0.785539	0.955761	-0.015776	0.75877	0.999966	-0.0151489	0.748389	0.900213	0.000541962	0.991004
SJPG0100194.001	sp|P35268|RL22_HUMAN	60S ribosomal protein L22 OS=Homo sapiens OX=9606 GN=RPL22 PE=1 SV=2	RPL22	30	3	1	35.16	ITVTSEVPFSK	Demongrp_011321_TMT1_F16	17670	908.538	2	-0.363	70.04	0.694603	1	-	-	-	-	-	-	3.1854e+06	5.44233e+06	5.15914e+06	4.7809e+06	5.16189e+06	4.60453e+06	5.05599e+06	5.00207e+06	4.36161e+06	5.03298e+06	5.066e+06	4.60974e+06	4.31038e+06	4.93595e+06	4.77934e+06	4.69121e+06	-0.117955	0.523108	0.897528	-0.0745725	0.686461	0.999966	-0.0327548	0.86032	0.951024	-0.0783385	0.665753
SJPG0100195.001	sp|P62312|LSM6_HUMAN	U6 snRNA-associated Sm-like protein LSm6 OS=Homo sapiens OX=9606 GN=LSM6 PE=1 SV=1	LSM6	30	6	2	56.25	GNNVLYISTQK	Demongrp_011321_TMT1_F18	10425	923.038	2	-0.0616	77.96	0.829528	1	-	-	-	-	-	O	5.00487e+06	5.10036e+06	5.32511e+06	5.0342e+06	5.12537e+06	4.88484e+06	4.70562e+06	5.11035e+06	4.70047e+06	5.34286e+06	5.2301e+06	4.87719e+06	5.10497e+06	5.24274e+06	5.37271e+06	5.073e+06	0.061175	0.198877	0.807636	0.020014	0.715222	0.999966	0.013029	0.75414	0.903428	-0.0316438	0.438631
SJPG0100197.001	sp|O60493|SNX3_HUMAN	Sorting nexin-3 OS=Homo sapiens OX=9606 GN=SNX3 PE=1 SV=3	SNX3	40	11	0	67.9	GDDGIFDDNFIEER	Demongrp_011321_TMT1_F21	16449	973.458	2	0.3074	77.92	1	1	-	-	-	-	-	-	1.2915e+06	1.21416e+06	1.23884e+06	1.22844e+06	1.17578e+06	1.19036e+06	1.0955e+06	1.17117e+06	1.17338e+06	1.27813e+06	1.16548e+06	1.1811e+06	1.1871e+06	1.24004e+06	1.22748e+06	1.26121e+06	0.108167	0.0404241	0.723792	0.0428146	0.389882	0.999966	0.0775373	0.0574988	0.327911	6.76553e-05	0.998524
SJPG0100198.001	sp|Q9NV96|CC50A_HUMAN	Cell cycle control protein 50A OS=Homo sapiens OX=9606 GN=TMEM30A PE=1 SV=1	TMEM30A	21	10	0	30.19	EIEIDYTGTEPSSPCNK	Demongrp_011321_TMT1_F49	12382	1275.14	2	3.2094	68.63	0.697946	1	-	-	-	-	-	-	216426	188465	206463	221772	201805	188866	223345	180735	200241	191830	216757	228718	224300	187722	204094	199490	0.0259164	0.741803	0.945508	0.123968	0.100197	0.999966	-0.102578	0.129122	0.44063	0.0777294	0.256896
SJPG0100198.003	sp|Q9NV96-3|CC50A_HUMAN	Isoform 3 of Cell cycle control protein 50A OS=Homo sapiens OX=9606 GN=TMEM30A	TMEM30A	12	9	1	36.78	MYYGLSNFYQNHR	Demongrp_011321_TMT1_F28	13063	666.327	3	1.0874	75.69	0.768662	1	-	-	-	-	-	-	191663	202186	214931	212529	190973	197516	215899	211064	188120	190517	218419	212882	198454	215762	205591	210159	0.0278799	0.653382	0.927002	0.0633652	0.327017	0.999966	-0.0322038	0.572845	0.810614	-0.037121	0.470923
SJPG0100199.001	sp|O75177|CREST_HUMAN	Calcium-responsive transactivator OS=Homo sapiens OX=9606 GN=SS18L1 PE=1 SV=2	SS18L1	8	5	0	14.14	GEVTQQTIQK	Demongrp_011321_TMT1_F68	3328	870.51	2	-0.1429	78.8	0.528426	1	-	-	-	-	-	-	33699.6	29627.5	32470.8	34560.2	31563	31884.9	34894	32853.6	34387.9	35426	30534.2	33737.8	31662.2	30773.3	34045.6	34796.8	-0.00938131	0.887641	0.977201	-0.0722725	0.271153	0.999966	0.0261305	0.687586	0.868535	-0.0273859	0.694758
SJPG0100200.010	sp|O94875-10|SRBS2_HUMAN	Isoform 10 of Sorbin and SH3 domain-containing protein 2 OS=Homo sapiens OX=9606 GN=SORBS2	SORBS2	8	5	0	6.19	NEDELELRESDVIDVMEK	Demongrp_011321_TMT1_F30	20634	924.479	3	0.5395	75.79	0.686106	1	-	-	-	-	-	-	60821.6	59650.3	61028.5	55852.2	58426.9	61685.8	58497.1	60190.7	59377.3	56660.8	63611.1	63402.7	64101.8	60260.5	55549.2	58573.8	-0.00525971	0.910438	0.980295	0.0141186	0.771302	0.999966	-0.103343	0.0370273	0.286281	0.029642	0.549562
SJPG0100201.001	sp|Q53T59|H1BP3_HUMAN	HCLS1-binding protein 3 OS=Homo sapiens OX=9606 GN=HS1BP3 PE=1 SV=1	HS1BP3	35	12	1	44.39	DAELAGSPELLEFLGTR	Demongrp_011321_TMT1_F68	30784	1061.07	2	4.0418	106.21	1	1	-	-	-	-	-	-	274254	277991	274002	269311	279719	272505	271776	275556	282353	274256	272469	270690	266536	279802	274511	263476	-0.00405689	0.904416	0.980295	-0.0182868	0.615194	0.999966	0.0211491	0.508524	0.775853	0.00718997	0.84289
SJPG0100202.001	sp|O15371|EIF3D_HUMAN	Eukaryotic translation initiation factor 3 subunit D OS=Homo sapiens OX=9606 GN=EIF3D PE=1 SV=1	EIF3D	128	33	0	55.47	RDNSDFDLLTVSETANEPPQDEGNSFNSPR	Demongrp_011321_TMT1_F40	16112	1219.24	3	-1.7445	92.35	0.855333	1	-	-	-	-	-	-	1.64284e+06	1.56031e+06	1.60054e+06	1.59837e+06	1.58753e+06	1.48195e+06	1.55374e+06	1.43957e+06	1.5802e+06	1.64873e+06	1.55489e+06	1.54229e+06	1.55079e+06	1.48109e+06	1.58483e+06	1.56595e+06	0.0549533	0.199221	0.807636	0.0425962	0.446501	0.999966	0.0466686	0.186493	0.515004	0.0522887	0.214471
SJPG0100203.001	sp|P51674|GPM6A_HUMAN	Neuronal membrane glycoprotein M6-a OS=Homo sapiens OX=9606 GN=GPM6A PE=1 SV=2	GPM6A	4	2	0	7.55	QFGIVTIGEEK	Demongrp_011321_TMT1_F11	17611	914.534	2	0.5004	73.61	1	1	-	-	-	-	-	-	89213.5	76753.3	80105.6	84477.5	78068.4	78164.8	75529.2	79033.6	67018.2	70878.8	79832	89852.4	97399.7	82637.7	84267.5	80206.2	0.0950593	0.129047	0.785523	0.193699	0.0308529	0.999966	-0.104991	0.222874	0.551678	0.00265986	0.963409
SJPG0100204.001	sp|Q9H061|T126A_HUMAN	Transmembrane protein 126A OS=Homo sapiens OX=9606 GN=TMEM126A PE=1 SV=1	TMEM126A	20	9	3	48.72	IAAGLPMAGIPFLTTDLTYR	Demongrp_011321_TMT1_F50	32719	1213.18	2	0.0572	85.03	1	1	-	-	-	-	-	-	1.17302e+06	1.10547e+06	1.10872e+06	1.20969e+06	1.1127e+06	1.17726e+06	1.11025e+06	1.15349e+06	1.08145e+06	1.09237e+06	1.18381e+06	1.21067e+06	1.28646e+06	1.20898e+06	1.16253e+06	1.20408e+06	0.0194796	0.690397	0.934618	0.0507923	0.329912	0.999966	-0.0946123	0.091542	0.382679	-0.0533938	0.263814
SJPG0100205.001	sp|P63279|UBC9_HUMAN	SUMO-conjugating enzyme UBC9 OS=Homo sapiens OX=9606 GN=UBE2I PE=1 SV=1	UBE2I	92	14	1	76.58	GTPWEGGLFK	Demongrp_011321_TMT1_F24	17739	850.487	2	1.4118	77.83	0.656816	1	-	-	O	-	-	-	8.95019e+06	9.02183e+06	8.88388e+06	8.98297e+06	9.15638e+06	9.06632e+06	8.74921e+06	8.91288e+06	8.77443e+06	9.64837e+06	8.62456e+06	9.13515e+06	8.39012e+06	8.40349e+06	8.58771e+06	9.21718e+06	-0.00471827	0.891063	0.978331	-0.0230635	0.612706	0.999966	0.0405739	0.319523	0.642369	0.0375684	0.380663
SJPG0100206.001	sp|Q96FJ2|DYL2_HUMAN	Dynein light chain 2, cytoplasmic OS=Homo sapiens OX=9606 GN=DYNLL2 PE=1 SV=1	DYNLL2	50	9	0	47.19	NADMSEDMQQDAVDCATQAMEK	Demongrp_011321_TMT1_F38	17604	1032.8	3	-1.2981	82.4	1	1	-	-	-	-	-	-	2.30445e+06	2.03829e+06	1.87388e+06	2.20991e+06	2.02276e+06	1.88253e+06	2.15536e+06	1.84595e+06	2.05512e+06	2.23649e+06	2.02635e+06	2.03731e+06	2.07268e+06	1.73495e+06	2.02301e+06	2.08876e+06	0.0581431	0.492219	0.888338	0.0421736	0.651477	0.999966	0.0380999	0.605789	0.827325	0.112438	0.253015
SJPG0100207.001	sp|P61254|RL26_HUMAN	60S ribosomal protein L26 OS=Homo sapiens OX=9606 GN=RPL26 PE=1 SV=1	RPL26	53	10	1	40.69	YKEETIEK	Demongrp_011321_TMT1_F80	3799	976.58	2	0.9568	85.96	0.478595	1	-	-	-	-	-	-	7.56508e+06	7.82788e+06	8.6018e+06	8.61364e+06	8.38955e+06	7.86749e+06	7.48113e+06	7.96144e+06	8.31541e+06	8.26109e+06	7.69633e+06	7.73995e+06	8.33402e+06	7.67813e+06	8.13557e+06	7.72944e+06	0.0422247	0.530192	0.899912	-0.00690695	0.907975	0.999966	0.0396399	0.53032	0.787555	0.053022	0.387277
SJPG0100208.001	sp|Q9HB71|CYBP_HUMAN	Calcyclin-binding protein OS=Homo sapiens OX=9606 GN=CACYBP PE=1 SV=2	CACYBP	115	23	0	70.61	IYITLTGVHQVPTENVQVHFTER	Demongrp_011321_TMT1_F24	20189	747.158	4	-0.0412	94.9	0.854584	1	-	-	-	-	-	-	8.66086e+06	1.01631e+07	1.0231e+07	9.78861e+06	1.07677e+07	1.04748e+07	9.46674e+06	1.01319e+07	1.00571e+07	1.05802e+07	1.00851e+07	1.02668e+07	9.78635e+06	1.0442e+07	1.06469e+07	1.06108e+07	-0.0770129	0.323988	0.844543	-0.0816468	0.243743	0.999966	-0.0518388	0.435908	0.73171	-0.124944	0.0811381
SJPG0100209.001	sp|Q9HD34|LYRM4_HUMAN	LYR motif-containing protein 4 OS=Homo sapiens OX=9606 GN=LYRM4 PE=1 SV=1	LYRM4	19	4	1	37.36	NVKDPVEIQTLVNK	Demongrp_011321_TMT1_F16	17541	836.842	3	0.293	69.81	0.57943	1	-	-	-	-	-	-	197154	221514	241635	236356	252314	242145	224025	233358	215544	225061	244822	258394	253182	258559	243664	243339	-0.0981206	0.249198	0.817876	-0.0068204	0.929589	0.999966	-0.173698	0.0449612	0.305224	-0.152655	0.0734904
SJPG0100210.001	sp|Q15714|T22D1_HUMAN	TSC22 domain family protein 1 OS=Homo sapiens OX=9606 GN=TSC22D1 PE=1 SV=3	TSC22D1	13	5	0	4.57	ENAVPATEGVLINK	Demongrp_011321_TMT1_F69	14242	1032.6	2	-1.7232	75.17	0.768392	1	-	-	-	-	-	-	817322	693917	720452	719218	701916	688999	718369	677046	766337	655980	712449	665563	755650	673029	678140	666140	0.0667413	0.297909	0.835571	0.0766212	0.341356	0.999966	0.0518898	0.472054	0.75448	0.130891	0.0579735
SJPG0100211.001	sp|O43678|NDUA2_HUMAN	NADH dehydrogenase [ubiquinone] 1 alpha subcomplex subunit 2 OS=Homo sapiens OX=9606 GN=NDUFA2 PE=1 SV=3	NDUFA2	32	6	0	55.56	ALENVLSGK	Demongrp_011321_TMT1_F16	14120	769.973	2	0.8383	73.5	0.614286	1	-	-	-	-	-	-	1.25862e+06	1.17611e+06	1.31462e+06	1.27195e+06	1.2898e+06	1.25915e+06	1.30644e+06	1.24762e+06	1.27828e+06	1.14952e+06	1.34699e+06	1.40559e+06	1.43362e+06	1.34025e+06	1.33822e+06	1.29753e+06	-0.034854	0.468538	0.88135	0.0354193	0.543459	0.999966	-0.153302	0.0130715	0.222787	-0.0793064	0.119155
SJPG0100212.001	sp|Q8NHG7|SVIP_HUMAN	Small VCP/p97-interacting protein OS=Homo sapiens OX=9606 GN=SVIP PE=1 SV=1	SVIP	3	1	1	14.29	GILDVQSVQEK	Demongrp_011321_TMT1_F3	3026	912.539	2	-0.5072	88.86	0.597232	0.0773	-	-	-	-	-	-	91731.5	87200	90636.2	87141.7	85251.7	95712.6	89662.1	89691.8	89418.1	83220.3	102370	104817	102674	100393	93491.8	87126.6	-0.0153464	0.759728	0.950844	0.0288064	0.535478	0.999966	-0.212206	0.00039754	0.154826	-0.068883	0.234835
SJPG0100213.001	sp|P59768|GBG2_HUMAN	Guanine nucleotide-binding protein G(I)/G(S)/G(O) subunit gamma-2 OS=Homo sapiens OX=9606 GN=GNG2 PE=1 SV=2	GNG2	5	3	0	29.58	AAADLMAYCEAHAK	Demongrp_011321_TMT1_F77	10634	710.704	3	1.0566	93.22	1	1	-	-	-	-	-	-	85595.3	72053.8	67729	75830.5	69584.4	70950.6	83895.1	66769.2	75543.4	71184.8	75268.9	78107.4	77122.4	61366.5	75712.6	78077.6	0.0092342	0.925692	0.983082	0.0779367	0.381017	0.999966	-0.0342651	0.665948	0.85809	0.0729915	0.514819
SJPG0100214.001	sp|Q16890|TPD53_HUMAN	Tumor protein D53 OS=Homo sapiens OX=9606 GN=TPD52L1 PE=1 SV=1	TPD52L1	28	11	0	53.43	ATAAFSNVGTAISK	Demongrp_011321_TMT1_F20	13811	973.564	2	1.3295	103.9	1	1	-	-	-	-	-	-	339065	379037	399940	409263	390608	379853	374623	376791	387750	376900	380315	383369	382074	370961	402685	371860	-0.0030217	0.965194	0.993018	0.00148836	0.982921	0.999966	-0.00408119	0.951993	0.983753	-0.00271442	0.970492
SJPG0100216.001	sp|Q8TAF3|WDR48_HUMAN	WD repeat-containing protein 48 OS=Homo sapiens OX=9606 GN=WDR48 PE=1 SV=1	WDR48	63	22	1	40.18	EEDIAVLAEEK	Demongrp_011321_TMT1_F30	15976	927.52	2	-0.2828	82.35	1	1	-	-	-	-	-	-	471120	475282	454701	470274	470492	474515	465604	476052	454475	481089	455776	451168	449573	458912	445866	462168	-0.00741737	0.830227	0.964849	-0.0080496	0.842578	0.999966	0.0489764	0.164257	0.487517	0.0380771	0.294489
SJPG0100217.001	sp|P38117|ETFB_HUMAN	Electron transfer flavoprotein subunit beta OS=Homo sapiens OX=9606 GN=ETFB PE=1 SV=3	ETFB	152	18	0	58.04	HSMNPFCEIAVEEAVR	Demongrp_011321_TMT1_F68	16675	1097.04	2	-1.3973	113.42	0.777112	1	-	-	-	-	-	-	5.55711e+06	5.63837e+06	6.04427e+06	6.03454e+06	6.00871e+06	5.8324e+06	5.90966e+06	5.81449e+06	5.58487e+06	5.42817e+06	6.27832e+06	6.4901e+06	6.34569e+06	6.17489e+06	6.08505e+06	6.0105e+06	-0.0251344	0.584169	0.910293	0.0523912	0.316114	0.999966	-0.131859	0.0174742	0.235461	-0.0667839	0.163471
SJPG0100218.001	sp|P47756|CAPZB_HUMAN	F-actin-capping protein subunit beta OS=Homo sapiens OX=9606 GN=CAPZB PE=1 SV=4	CAPZB	73	17	0	57.76	DETVSDCSPHIANIGR	Demongrp_011321_TMT1_F32	4373	692.343	3	-0.2702	98.76	0.776934	1	-	-	-	-	-	-	3.85373e+06	4.26946e+06	4.15814e+06	4.36481e+06	4.36008e+06	4.24564e+06	4.10818e+06	4.19921e+06	4.25174e+06	4.29759e+06	4.118e+06	4.18824e+06	3.86438e+06	4.0886e+06	4.14704e+06	4.27187e+06	-0.027404	0.608567	0.916085	-0.0316905	0.546136	0.999966	0.0360322	0.520748	0.783286	-0.00397733	0.93814
SJPG0100218.002	sp|P47756-2|CAPZB_HUMAN	Isoform 2 of F-actin-capping protein subunit beta OS=Homo sapiens OX=9606 GN=CAPZB	CAPZB	81	21	0	67.28	DETVSDCSPHIANIGR	Demongrp_011321_TMT1_F32	4373	692.343	3	-0.2702	98.76	0.776934	1	-	-	-	-	-	-	4.19154e+06	4.26747e+06	4.04657e+06	4.44446e+06	4.1928e+06	4.30732e+06	3.9666e+06	4.16878e+06	4.31693e+06	4.25404e+06	3.94409e+06	4.1592e+06	4.03473e+06	4.15122e+06	4.0581e+06	4.27621e+06	0.0281893	0.567373	0.905977	-0.00376171	0.933264	0.999966	0.0662361	0.15941	0.481063	0.0255021	0.567105
SJPG0100219.001	sp|Q9Y678|COPG1_HUMAN	Coatomer subunit gamma-1 OS=Homo sapiens OX=9606 GN=COPG1 PE=1 SV=1	COPG1	140	49	0	52.63	TLEEAVGNIVK	Demongrp_011321_TMT1_F4	8013	891.036	2	0.0663	102.13	0.647606	1	-	-	-	-	-	-	2.42072e+06	2.20912e+06	2.32224e+06	2.37354e+06	2.31236e+06	2.22939e+06	2.28085e+06	2.15111e+06	2.37507e+06	2.37633e+06	2.38073e+06	2.2252e+06	2.29039e+06	2.11928e+06	2.29178e+06	2.18849e+06	0.0351688	0.429131	0.870951	0.01977	0.721615	0.999966	0.0200563	0.662729	0.85653	0.083705	0.109067
SJPG0100220.001	sp|P61165|TM258_HUMAN	Transmembrane protein 258 OS=Homo sapiens OX=9606 GN=TMEM258 PE=1 SV=1	TMEM258	3	1	0	10.13	MELEAMSR	Demongrp_011321_TMT1_F59	6321	635.826	2	0.712	69.27	0.619171	1	-	-	-	-	-	-	151896	163526	174373	162746	153375	168346	171812	174482	141531	155096	170612	169757	175076	158198	149999	156258	-0.0120901	0.846687	0.969136	0.0585653	0.476519	0.999966	-0.0763735	0.16606	0.489367	0.0741467	0.191736
SJPG0100221.001	sp|Q9Y5K8|VATD_HUMAN	V-type proton ATPase subunit D OS=Homo sapiens OX=9606 GN=ATP6V1D PE=1 SV=1	ATP6V1D	45	17	0	52.63	VNAIEHVIIPR	Demongrp_011321_TMT1_F7	4118	522.321	3	0.8825	86.57	0.7245	1	-	-	-	-	-	-	270578	280670	283159	278237	266026	278443	269686	278134	287719	269770	273046	275144	289705	301901	293047	287588	0.035637	0.348484	0.847031	-0.00167838	0.967381	0.999966	-0.00559215	0.882493	0.959276	-0.0806899	0.052477
SJPG0100221.005	tr|Q9NW63|Q9NW63_HUMAN	V-type proton ATPase subunit D OS=Homo sapiens OX=9606 PE=2 SV=1	NA	17	7	1	35.56	FTAGDFSTTVIQNVNK	Demongrp_011321_TMT1_F21	21539	1175.64	2	-2.8634	84.05	1	1	-	-	-	-	-	-	188115	209154	206077	202687	206989	200415	198847	207419	205731	204348	203959	202773	211839	216894	209686	216463	-0.00508258	0.915248	0.981251	-0.0317921	0.512589	0.999966	-0.0340494	0.479148	0.75867	-0.0901266	0.0846518
SJPG0100222.001	sp|Q16695|H31T_HUMAN	Histone H3.1t OS=Homo sapiens OX=9606 GN=H3-4 PE=1 SV=3	H3-4	42	7	0	29.41	SAPATGGVK	Demongrp_011321_TMT1_F79	1485	698.426	2	-0.6793	71.61	1	1	-	-	O	-	-	-	2.72561e+07	2.53572e+07	2.56389e+07	2.66097e+07	2.48757e+07	2.56008e+07	2.71437e+07	2.436e+07	2.46043e+07	2.20715e+07	2.32066e+07	2.25925e+07	2.36875e+07	2.44477e+07	2.68291e+07	2.30423e+07	0.0192995	0.684758	0.933171	0.147945	0.0237015	0.999966	0.178314	0.00234321	0.180895	0.0838866	0.186919
SJPG0100223.001	sp|P62857|RS28_HUMAN	40S ribosomal protein S28 OS=Homo sapiens OX=9606 GN=RPS28 PE=1 SV=1	RPS28	76	7	7	56.52	GPVREGDVLTLLESER	Demongrp_011321_TMT1_F60	19658	1037.58	2	-0.6334	108.6	0.734622	1	-	-	-	-	-	-	4.88892e+06	7.01129e+06	6.97782e+06	6.69299e+06	6.7559e+06	6.77931e+06	6.75117e+06	6.84058e+06	6.46156e+06	6.94125e+06	6.94045e+06	6.88629e+06	6.12146e+06	6.56797e+06	6.51962e+06	6.69689e+06	-0.0963191	0.463282	0.87956	-0.0925764	0.485018	0.999966	-0.0697212	0.611452	0.8303	-0.0600865	0.645551
SJPG0100224.001	sp|P35241|RADI_HUMAN	Radixin OS=Homo sapiens OX=9606 GN=RDX PE=1 SV=1	RDX	184	48	0	64.84	TQNDVLHAENVK	Demongrp_011321_TMT1_F59	4048	988.557	2	0.1748	106.72	1	1	-	-	-	-	-	-	1.0443e+07	1.0375e+07	1.02639e+07	1.01582e+07	1.01187e+07	1.00166e+07	9.58662e+06	1.00181e+07	1.00609e+07	1.05878e+07	1.00975e+07	9.7928e+06	1.0337e+07	1.03763e+07	1.02317e+07	1.02561e+07	0.0577933	0.142422	0.792425	0.0127079	0.746186	0.999966	0.0334339	0.348901	0.669967	0.00302879	0.923255
SJPG0100225.001	sp|P37837|TALDO_HUMAN	Transaldolase OS=Homo sapiens OX=9606 GN=TALDO1 PE=1 SV=2	TALDO1	104	19	7	40.95	LSSTWEGIQAGK	Demongrp_011321_TMT1_F18	14198	943.036	2	0.5683	94.48	1	1	-	-	-	-	-	-	5.74469e+06	5.53943e+06	5.6602e+06	5.63883e+06	5.62174e+06	5.3799e+06	5.46798e+06	5.41951e+06	5.83921e+06	5.80406e+06	5.57321e+06	5.24806e+06	5.31257e+06	5.25714e+06	5.42941e+06	5.40852e+06	0.0405184	0.272883	0.824243	-0.00994623	0.816609	0.999966	0.0704864	0.0839905	0.372734	0.0736178	0.0550109
SJPG0100226.001	sp|Q9H7D7|WDR26_HUMAN	WD repeat-containing protein 26 OS=Homo sapiens OX=9606 GN=WDR26 PE=1 SV=3	WDR26	73	23	0	37.82	LALLNVATQGVHLWDLQDR	Demongrp_011321_TMT1_F50	32194	822.796	3	-0.3532	103.4	1	1	-	-	-	-	-	-	692301	603415	614583	659542	620641	591312	580695	597509	654674	670892	611352	604390	624259	572734	613460	642790	0.102919	0.11217	0.772097	0.00279913	0.966672	0.999966	0.0648623	0.265723	0.592667	0.0750112	0.269683
SJPG0100226.002	sp|Q9H7D7-2|WDR26_HUMAN	Isoform 2 of WD repeat-containing protein 26 OS=Homo sapiens OX=9606 GN=WDR26	WDR26	75	23	1	39.53	LALLNVATQGVHLWDLQDR	Demongrp_011321_TMT1_F50	32194	822.796	3	-0.3532	103.4	1	1	-	-	-	-	-	-	681834	604847	610335	666352	617388	595893	578369	602515	652327	676269	607049	603814	619650	580534	614328	642041	0.10023	0.10999	0.771216	-0.00676023	0.917166	0.999966	0.0688458	0.224427	0.552586	0.0649518	0.30689
SJPG0100226.005	tr|A0A499FIZ0|A0A499FIZ0_HUMAN	WD repeat-containing protein 26 OS=Homo sapiens OX=9606 GN=WDR26 PE=1 SV=1	WDR26	76	24	1	34.95	LALLNVATQGVHLWDLQDR	Demongrp_011321_TMT1_F50	32194	822.796	3	-0.3532	103.4	1	1	-	-	-	-	-	-	692032	606604	611766	667078	615651	591860	581866	596865	649596	672503	608843	602758	624457	577304	613226	642072	0.109589	0.0926305	0.761447	0.0101119	0.881326	0.999966	0.0721905	0.226899	0.555107	0.0761125	0.257891
SJPG0100228.001	sp|P37108|SRP14_HUMAN	Signal recognition particle 14 kDa protein OS=Homo sapiens OX=9606 GN=SRP14 PE=1 SV=2	SRP14	44	11	5	48.53	TSGSVYITLK	Demongrp_011321_TMT1_F21	12671	839.008	2	0.8168	81.47	0.589297	1	-	-	-	-	-	-	5.22261e+06	4.85988e+06	5.12196e+06	4.54929e+06	5.00254e+06	4.57938e+06	4.58726e+06	4.80308e+06	4.91663e+06	5.18406e+06	4.68136e+06	4.59052e+06	4.48071e+06	4.69189e+06	4.95843e+06	5.13487e+06	0.0635265	0.322625	0.844543	-0.00989651	0.869347	0.999966	0.105569	0.0866477	0.375849	0.00188025	0.975143
SJPG0100229.001	sp|Q9BVA1|TBB2B_HUMAN	Tubulin beta-2B chain OS=Homo sapiens OX=9606 GN=TUBB2B PE=1 SV=1	TUBB2B	661	33	1	59.33	SGPFGQIFRPDNFVFGQSGAGNNWAK	Demongrp_011321_TMT1_F49	30428	1136.26	3	0.1021	119.68	1	1	-	-	-	-	-	-	1.11376e+07	1.13294e+07	1.16748e+07	1.14651e+07	1.17838e+07	1.10923e+07	1.15357e+07	1.10598e+07	1.21711e+07	1.20063e+07	1.18812e+07	1.13412e+07	1.10868e+07	1.07818e+07	1.1482e+07	1.10202e+07	-0.00845391	0.827319	0.963999	-0.0418205	0.390344	0.999966	-0.00399532	0.918024	0.973181	0.0396639	0.316586
SJPG0100230.001	sp|Q8IZR5|CKLF4_HUMAN	CKLF-like MARVEL transmembrane domain-containing protein 4 OS=Homo sapiens OX=9606 GN=CMTM4 PE=1 SV=1	CMTM4	2	1	0	4.27	DVDSRPEIQR	Demongrp_011321_TMT1_F25	975	506.945	3	0.2468	47.4	0.489873	1	-	-	-	-	-	-	52433.3	50250.6	54633.4	47546.8	47383.5	63974.5	44557.4	53333.7	47535.1	47601.5	59157.8	65874.7	60906.2	56094.5	41193.6	62770.5	-0.00449372	0.97153	0.993855	0.0496736	0.464344	0.999966	-0.275605	0.00216861	0.17844	-0.0387676	0.782193
SJPG0100231.001	sp|Q9BVT8|TMUB1_HUMAN	Transmembrane and ubiquitin-like domain-containing protein 1 OS=Homo sapiens OX=9606 GN=TMUB1 PE=1 SV=1	TMUB1	8	3	0	21.95	AWPHDTIGSLK	Demongrp_011321_TMT1_F18	10605	917.029	2	1.2749	73.88	0.818625	1	-	-	-	-	-	-	220267	207681	216987	200395	210495	205886	225222	208921	219046	181494	239126	239549	247653	217111	218428	199323	-0.0171426	0.74193	0.945508	0.0604796	0.419159	0.999966	-0.196952	0.00223036	0.179663	-0.00171743	0.974074
SJPG0100232.001	sp|P18077|RL35A_HUMAN	60S ribosomal protein L35a OS=Homo sapiens OX=9606 GN=RPL35A PE=1 SV=2	RPL35A	45	14	0	62.73	EHTALLK	Demongrp_011321_TMT1_F1	821	710.444	2	0.0283	72.89	0.474002	1	-	-	-	-	-	-	4.98123e+06	6.58402e+06	6.13637e+06	6.71026e+06	6.24741e+06	5.84734e+06	6.84399e+06	6.09179e+06	6.20273e+06	6.56477e+06	6.19322e+06	5.78473e+06	6.45179e+06	5.87016e+06	6.24265e+06	5.60251e+06	-0.0554859	0.627556	0.920574	-0.051699	0.628187	0.999966	-0.0177403	0.870459	0.954903	0.0392631	0.718905
SJPG0100233.001	sp|P51608|MECP2_HUMAN	Methyl-CpG-binding protein 2 OS=Homo sapiens OX=9606 GN=MECP2 PE=1 SV=1	MECP2	18	10	0	19.96	KPGSVVAAAAAEAK	Demongrp_011321_TMT1_F20	9952	728.116	3	-0.6286	81.59	0.637456	1	-	-	-	-	-	-	232198	265951	212313	193452	174816	167428	162127	150812	142120	151284	173739	183603	195221	223970	225879	215753	0.417336	0.00397588	0.692132	0.600463	0.000435872	0.615027	0.286632	0.0280621	0.261054	0.0167603	0.87217
SJPG0100234.001	sp|Q8NEZ5|FBX22_HUMAN	F-box only protein 22 OS=Homo sapiens OX=9606 GN=FBXO22 PE=1 SV=1	FBXO22	75	14	4	36.72	STFVLSNLAEVVER	Demongrp_011321_TMT1_F8	17968	934.525	2	0.1621	95.78	1	1	-	-	-	-	-	-	936699	970238	996525	1.03195e+06	933951	959095	856376	941215	1.01464e+06	1.039e+06	959719	953841	939648	970180	1.00295e+06	969939	0.10311	0.0929389	0.761447	-0.0206483	0.703096	0.999966	0.0480381	0.276944	0.60392	0.00342585	0.937554
SJPG0100235.001	sp|O95197|RTN3_HUMAN	Reticulon-3 OS=Homo sapiens OX=9606 GN=RTN3 PE=1 SV=2	RTN3	20	8	0	9.98	TTPPVEVLHENESGGSEIK	Demongrp_011321_TMT1_F50	10938	877.474	3	0.7276	97.78	0.7928	1	-	-	-	-	-	-	2.01495e+06	2.105e+06	2.12237e+06	2.16746e+06	2.07988e+06	2.10779e+06	2.19193e+06	2.19386e+06	2.07538e+06	2.02912e+06	2.0129e+06	2.10111e+06	2.14838e+06	2.23791e+06	2.15022e+06	2.13143e+06	-0.0165801	0.690491	0.934619	0.00232942	0.960085	0.999966	0.0103377	0.804907	0.928127	-0.0479234	0.256846
SJPG0100235.003	sp|O95197-3|RTN3_HUMAN	Isoform 3 of Reticulon-3 OS=Homo sapiens OX=9606 GN=RTN3	RTN3	21	3	0	15.25	SCSSSCAVHDLIFWR	Demongrp_011321_TMT1_F14	15896	710.345	3	0.0891	100.51	1	1	-	-	-	-	-	-	2.68306e+06	2.47735e+06	2.51272e+06	2.77501e+06	2.49082e+06	2.60793e+06	2.62362e+06	2.38804e+06	2.76897e+06	2.63077e+06	2.43479e+06	2.60662e+06	2.59491e+06	2.45426e+06	2.56009e+06	2.58383e+06	0.019911	0.705937	0.93729	0.0100515	0.881639	0.999966	0.0363851	0.506599	0.774585	0.0432746	0.415175
SJPG0100237.001	sp|P62277|RS13_HUMAN	40S ribosomal protein S13 OS=Homo sapiens OX=9606 GN=RPS13 PE=1 SV=2	RPS13	117	12	4	52.32	GLAPDLPEDLYHLIK	Demongrp_011321_TMT1_F9	21935	767.78	3	0.3829	89.15	0.690185	1	-	-	-	-	-	-	1.31053e+07	1.45738e+07	1.44393e+07	1.46708e+07	1.42338e+07	1.39909e+07	1.46681e+07	1.44094e+07	1.48403e+07	1.49171e+07	1.48105e+07	1.4494e+07	1.55055e+07	1.45586e+07	1.47948e+07	1.42236e+07	-0.0113781	0.82484	0.963069	-0.0537116	0.31788	0.999966	-0.0741663	0.186331	0.514797	-0.0342982	0.501415
SJPG0100238.001	sp|P56381|ATP5E_HUMAN	ATP synthase subunit epsilon, mitochondrial OS=Homo sapiens OX=9606 GN=ATP5F1E PE=1 SV=2	ATP5F1E	8	2	0	29.41	YSQICAK	Demongrp_011321_TMT1_F10	3474	739.42	2	0.3969	62.77	0.524614	1	-	-	-	-	-	-	2.12178e+06	2.17554e+06	2.2536e+06	2.3649e+06	2.18193e+06	2.02438e+06	1.99034e+06	2.01603e+06	1.94253e+06	2.00772e+06	2.27863e+06	2.49564e+06	2.46244e+06	2.19064e+06	2.3442e+06	2.29522e+06	0.109796	0.0726157	0.747758	0.163492	0.00955092	0.999966	-0.114059	0.0622222	0.336203	-0.0311961	0.537147
SJPG0100240.001	sp|P15559|NQO1_HUMAN	NAD(P)H dehydrogenase [quinone] 1 OS=Homo sapiens OX=9606 GN=NQO1 PE=1 SV=1	NQO1	9	4	0	17.88	EGHLSPDIVAEQK	Demongrp_011321_TMT1_F53	7319	1016.07	2	-0.4449	76.25	0.700066	1	-	-	-	-	-	-	46442.3	46219	46446.2	43973.9	47100.1	44157.3	48312.1	47197.6	47028.4	48745.2	48772.6	44147.8	44840.8	45396.7	47336.9	50179.5	-0.0228886	0.619022	0.919563	-0.0584692	0.174616	0.999966	-0.00370812	0.937683	0.97991	-0.0568498	0.244181
SJPG0100241.001	sp|Q8TAA3|PSMA8_HUMAN	Proteasome subunit alpha-type 8 OS=Homo sapiens OX=9606 GN=PSMA8 PE=2 SV=3	PSMA8	42	5	0	24.22	AITVFSPDGHLFQVEYAQEAVK	Demongrp_011321_TMT1_F16	27139	1019.89	3	-0.8776	107.96	0.771582	1	-	-	-	-	-	-	4.04478e+06	4.13734e+06	4.32961e+06	4.24574e+06	4.2281e+06	4.11553e+06	4.07953e+06	4.2424e+06	4.39765e+06	4.44343e+06	4.30136e+06	3.9113e+06	3.8894e+06	4.24763e+06	4.32784e+06	4.35507e+06	0.0164228	0.678084	0.93203	-0.0581749	0.194703	0.999966	0.0555903	0.282375	0.60963	-0.0414128	0.290858
SJPG0100242.001	sp|Q8N5M4|TTC9C_HUMAN	Tetratricopeptide repeat protein 9C OS=Homo sapiens OX=9606 GN=TTC9C PE=1 SV=1	TTC9C	15	4	0	22.81	AGVAFFHLQDYDQAR	Demongrp_011321_TMT1_F13	15423	681.351	3	-0.5034	98.12	0.768039	1	-	-	-	-	-	-	125659	126089	131794	124501	122473	122830	124238	127008	122734	124452	122716	118952	126434	123054	122705	127060	0.0438554	0.249748	0.817876	0.0259174	0.518137	0.999966	0.0499009	0.226205	0.554527	0.031268	0.408674
SJPG0100243.001	sp|O14548|COX7R_HUMAN	Cytochrome c oxidase subunit 7A-related protein, mitochondrial OS=Homo sapiens OX=9606 GN=COX7A2L PE=1 SV=2	COX7A2L	8	4	0	32.46	LTSDSTVYDYAGK	Demongrp_011321_TMT1_F77	11173	1014.54	2	-0.6986	66.29	0.703424	1	-	-	-	-	-	-	439186	469547	473006	466783	451183	458426	467214	462717	412472	429834	460731	463369	448292	522632	488646	472664	0.00951522	0.816618	0.961018	0.0882749	0.130124	0.999966	0.0141685	0.723052	0.888167	-0.0974557	0.0781756
SJPG0100244.001	sp|P84243|H33_HUMAN	Histone H3.3 OS=Homo sapiens OX=9606 GN=H3-3A PE=1 SV=2	H3-3A	42	7	0	29.41	SAPSTGGVK	Demongrp_011321_TMT1_F78	1416	706.423	2	-0.5403	71.06	0.264143	1	-	-	O	-	O	-	2.76154e+07	2.50969e+07	2.54902e+07	2.63815e+07	2.48212e+07	2.58746e+07	2.73652e+07	2.44466e+07	2.48302e+07	2.17082e+07	2.3114e+07	2.28609e+07	2.36611e+07	2.45265e+07	2.65094e+07	2.30667e+07	0.00712707	0.891709	0.97846	0.145622	0.0442236	0.999966	0.170888	0.00448857	0.186644	0.0833899	0.189298
SJPG0100245.001	sp|Q5T0D9|TPRGL_HUMAN	Tumor protein p63-regulated gene 1-like protein OS=Homo sapiens OX=9606 GN=TPRG1L PE=1 SV=1	TPRG1L	15	7	0	39.34	EYFVFRPGSIEQAVEEIR	Demongrp_011321_TMT1_F2	17319	824.773	3	2.8734	102.13	0.69343	1	-	-	-	-	-	-	69929.3	70187.5	67728.3	74501.4	67198.4	68546.7	70364.8	69316.3	65700.9	71000.3	73032	75513.1	71593.8	73406.3	72220.8	73245.3	0.0384115	0.399367	0.861449	0.0395569	0.436892	0.999966	-0.0564955	0.225548	0.554026	-0.048484	0.26824
SJPG0100247.001	sp|P61604|CH10_HUMAN	10 kDa heat shock protein, mitochondrial OS=Homo sapiens OX=9606 GN=HSPE1 PE=1 SV=2	HSPE1	141	12	0	85.29	VLQATVVAVGSGSK	Demongrp_011321_TMT1_F48	17809	962.588	2	-0.5499	92.23	1	1	-	-	-	-	-	-	1.7395e+07	1.78859e+07	1.90096e+07	1.87921e+07	1.89285e+07	1.9001e+07	1.86096e+07	1.8356e+07	1.80732e+07	1.68292e+07	2.0436e+07	2.11194e+07	2.03092e+07	1.99862e+07	1.97e+07	1.93649e+07	-0.0456395	0.314681	0.844543	0.0415641	0.438438	0.999966	-0.175348	0.00401314	0.184335	-0.108295	0.0355016
SJPG0100249.001	sp|O95166|GBRAP_HUMAN	Gamma-aminobutyric acid receptor-associated protein OS=Homo sapiens OX=9606 GN=GABARAP PE=1 SV=1	GABARAP	17	6	0	25.64	YPDRVPVIVEK	Demongrp_011321_TMT1_F5	2568	641.723	3	-0.3753	67.05	0.517823	1	-	-	-	-	-	-	595005	576912	695499	606646	669149	613946	627313	575494	675459	618687	653265	603061	623821	580865	731308	587440	-0.0448362	0.540485	0.901911	-0.0115875	0.888604	0.999966	-0.021996	0.757624	0.905118	-0.0293358	0.774827
SJPG0100250.001	sp|P83881|RL36A_HUMAN	60S ribosomal protein L36a OS=Homo sapiens OX=9606 GN=RPL36A PE=1 SV=2	RPL36A	24	5	0	40.57	HFELGGDKK	Demongrp_011321_TMT1_F15	3551	972.08	2	0.5695	75.28	0.732067	1	-	-	-	-	-	O	3.04034e+06	3.21053e+06	3.29094e+06	3.22547e+06	3.28575e+06	3.07482e+06	2.92249e+06	3.0459e+06	3.16124e+06	3.18746e+06	3.08918e+06	2.92785e+06	3.11305e+06	3.00712e+06	3.15915e+06	2.92601e+06	0.0457873	0.396071	0.860814	0.0271744	0.540454	0.999966	0.0686318	0.141728	0.459673	0.0748119	0.127497
SJPG0100252.001	sp|Q9NX40|OCAD1_HUMAN	OCIA domain-containing protein 1 OS=Homo sapiens OX=9606 GN=OCIAD1 PE=1 SV=1	OCIAD1	32	10	0	41.22	KLENSPLGEALR	Demongrp_011321_TMT1_F13	10497	968.079	2	0.7759	94.73	0.678982	1	-	-	-	-	-	-	3.06072e+06	2.91481e+06	3.01526e+06	3.31113e+06	3.19619e+06	3.1303e+06	2.99296e+06	2.92198e+06	3.08583e+06	2.90317e+06	3.30394e+06	3.22873e+06	3.17987e+06	2.93636e+06	3.1324e+06	2.9712e+06	-0.0155224	0.772954	0.953341	0.0491433	0.383173	0.999966	-0.075488	0.162727	0.486135	0.0284382	0.597959
SJPG0100253.001	sp|Q13409|DC1I2_HUMAN	Cytoplasmic dynein 1 intermediate chain 2 OS=Homo sapiens OX=9606 GN=DYNC1I2 PE=1 SV=3	DYNC1I2	138	28	0	53.61	SVSTPSEAGSQDSGDGAVGSR	Demongrp_011321_TMT1_F27	1167	1128.04	2	0.4162	102.55	1	1	-	-	-	-	-	-	1.47424e+06	1.43884e+06	1.42808e+06	1.48446e+06	1.48141e+06	1.47491e+06	1.4405e+06	1.44879e+06	1.49034e+06	1.45502e+06	1.4459e+06	1.4214e+06	1.48374e+06	1.44392e+06	1.43012e+06	1.44472e+06	-0.00916494	0.793886	0.957262	-0.00828581	0.824321	0.999966	0.00605477	0.861773	0.951836	0.0165851	0.617862
SJPG0100253.002	sp|Q13409-2|DC1I2_HUMAN	Isoform 2B of Cytoplasmic dynein 1 intermediate chain 2 OS=Homo sapiens OX=9606 GN=DYNC1I2	DYNC1I2	146	31	0	58.7	SVSTPSEAGSQDSGDGAVGSR	Demongrp_011321_TMT1_F27	1167	1128.04	2	0.4162	102.55	1	1	-	-	-	-	-	-	1.46019e+06	1.43943e+06	1.42874e+06	1.48452e+06	1.48586e+06	1.471e+06	1.44494e+06	1.45808e+06	1.4876e+06	1.45799e+06	1.45041e+06	1.42372e+06	1.47339e+06	1.44427e+06	1.42615e+06	1.44971e+06	-0.0139395	0.68692	0.933353	-0.0145801	0.690127	0.999966	0.00401003	0.904347	0.967852	0.0130164	0.691906
SJPG0100253.003	sp|Q13409-3|DC1I2_HUMAN	Isoform 2C of Cytoplasmic dynein 1 intermediate chain 2 OS=Homo sapiens OX=9606 GN=DYNC1I2	DYNC1I2	147	32	0	60.78	SVSTPSEAGSQDSGDGAVGSR	Demongrp_011321_TMT1_F27	1167	1128.04	2	0.4162	102.55	1	1	-	-	-	-	-	-	1.44152e+06	1.44442e+06	1.43299e+06	1.48012e+06	1.49194e+06	1.47068e+06	1.44751e+06	1.46404e+06	1.48196e+06	1.46325e+06	1.45564e+06	1.42512e+06	1.46257e+06	1.44505e+06	1.42596e+06	1.45299e+06	-0.0200445	0.559197	0.904245	-0.0198393	0.579147	0.999966	0.00195948	0.951372	0.983753	0.00835067	0.795234
SJPG0100254.001	sp|P46459|NSF_HUMAN	Vesicle-fusing ATPase OS=Homo sapiens OX=9606 GN=NSF PE=1 SV=3	NSF	177	42	0	54.84	SQLSCVVVDDIER	Demongrp_011321_TMT1_F50	15683	912.477	2	-0.3106	100.87	1	1	-	-	-	-	-	-	2.41125e+06	2.45578e+06	2.43949e+06	2.48393e+06	2.54781e+06	2.47628e+06	2.40949e+06	2.3852e+06	2.45975e+06	2.49421e+06	2.47272e+06	2.42913e+06	2.38892e+06	2.38742e+06	2.43329e+06	2.394e+06	-0.017429	0.633599	0.921778	0.000890004	0.980944	0.999966	0.0103256	0.750135	0.90129	0.0253639	0.434692
SJPG0100254.003	tr|K7EQD6|K7EQD6_HUMAN	Vesicle-fusing ATPase (Fragment) OS=Homo sapiens OX=9606 GN=NSF PE=1 SV=1	NSF	28	6	1	36.67	SQLSCVVVDDIER	Demongrp_011321_TMT1_F50	15683	912.477	2	-0.3106	100.87	1	1	-	-	-	-	-	-	1.38877e+06	1.50238e+06	1.51986e+06	1.60277e+06	1.59513e+06	1.54607e+06	1.48214e+06	1.46354e+06	1.58288e+06	1.59471e+06	1.51686e+06	1.59732e+06	1.4269e+06	1.40463e+06	1.53877e+06	1.52628e+06	-0.0369274	0.524128	0.897769	-0.0420411	0.496538	0.999966	-0.0101488	0.87007	0.954903	0.012396	0.837512
SJPG0100256.001	sp|Q9P2R7|SUCB1_HUMAN	Succinate--CoA ligase [ADP-forming] subunit beta, mitochondrial OS=Homo sapiens OX=9606 GN=SUCLA2 PE=1 SV=3	SUCLA2	104	23	0	44.92	LHGGTPANFLDVGGGATVHQVTEAFK	Demongrp_011321_TMT1_F17	22072	1077.92	3	-0.1456	100.77	0.810459	1	-	-	-	-	-	-	2.96808e+06	3.02457e+06	3.20238e+06	3.27384e+06	3.19557e+06	3.24504e+06	3.20282e+06	3.17912e+06	2.95692e+06	2.83409e+06	3.45346e+06	3.55309e+06	3.44422e+06	3.41939e+06	3.21725e+06	3.16537e+06	-0.0454542	0.338162	0.847031	0.0605602	0.315297	0.999966	-0.161334	0.00761367	0.20574	-0.0682167	0.207788
SJPG0100257.001	sp|P69905|HBA_HUMAN	Hemoglobin subunit alpha OS=Homo sapiens OX=9606 GN=HBA1 PE=1 SV=2	HBA1	37	5	0	23.94	TYFPHFDLSHGSAQVK	Demongrp_011321_TMT1_F26	14586	611.331	4	-0.1744	85.69	0.831135	1	-	-	-	-	-	-	1.59113e+06	1.56375e+06	1.64713e+06	1.57776e+06	1.83454e+06	2.03964e+06	1.73239e+06	1.69704e+06	1.62066e+06	1.69478e+06	1.68716e+06	1.90649e+06	1.89334e+06	1.67837e+06	1.61486e+06	1.87607e+06	-0.225607	0.00538732	0.692132	-0.067012	0.126781	0.999966	-0.195593	0.00593105	0.195837	-0.108839	0.0889458
SJPG0100258.001	sp|P10809|CH60_HUMAN	60 kDa heat shock protein, mitochondrial OS=Homo sapiens OX=9606 GN=HSPD1 PE=1 SV=2	HSPD1	1237	86	6	82.37	GRTVIIEQSWGSPK	Demongrp_011321_TMT1_F13	9111	1083.63	2	0.2807	102.84	0.725204	1	-	-	-	-	-	-	3.52882e+07	3.81988e+07	4.09689e+07	4.08838e+07	4.11058e+07	4.16874e+07	3.94331e+07	4.01002e+07	3.80211e+07	3.72518e+07	4.34957e+07	4.56543e+07	4.32669e+07	4.38575e+07	4.25392e+07	4.23744e+07	-0.071427	0.270736	0.823564	0.0121196	0.851515	0.999966	-0.186936	0.0155317	0.230286	-0.14691	0.0385323
SJPG0100258.003	tr|B9VP24|B9VP24_HUMAN	60 kDa chaperonin (Fragment) OS=Homo sapiens OX=9606 GN=HSPD1 PE=4 SV=1	HSPD1	14	4	1	16.76	GANPVEIR	Demongrp_011321_TMT1_F50	2563	580.341	2	-0.2543	70.03	0.547908	1	-	-	-	-	-	-	1.99395e+07	1.71331e+07	1.76874e+07	1.93175e+07	1.68244e+07	1.86142e+07	1.67732e+07	1.71824e+07	1.75843e+07	1.52411e+07	1.7395e+07	2.01252e+07	2.16258e+07	2.03497e+07	1.93645e+07	1.85702e+07	0.0885568	0.228271	0.813923	0.151867	0.0748577	0.999966	-0.0872161	0.343213	0.665537	-0.0708736	0.301174
SJPG0100259.001	sp|P68431|H31_HUMAN	Histone H3.1 OS=Homo sapiens OX=9606 GN=H3C1 PE=1 SV=2	H3C1	46	9	2	52.94	FQSSAVM@ALQEACEAYLVGLFEDTNLCAIHAK	Demongrp_011321_TMT1_F26	32536	1404.38	3	1.3795	82.1	0.731425	1	-	-	O	-	O	-	2.73938e+07	2.52072e+07	2.54227e+07	2.65229e+07	2.50006e+07	2.55831e+07	2.73335e+07	2.45266e+07	2.44885e+07	2.22062e+07	2.32205e+07	2.274e+07	2.35387e+07	2.43588e+07	2.67293e+07	2.30361e+07	0.00931895	0.852147	0.969667	0.139457	0.0317741	0.999966	0.173371	0.0032881	0.183865	0.0830072	0.197605
SJPG0100260.002	sp|P62861|RS30_HUMAN	40S ribosomal protein S30 OS=Homo sapiens OX=9606 GN=FAU PE=1 SV=1	FAU	10	1	0	16.95	FVNVVPTFGK	Demongrp_011321_TMT1_F49	23923	858.519	2	-0.919	62.52	0.742003	1	-	-	-	-	-	-	2.45853e+06	2.35102e+06	2.3781e+06	2.42927e+06	2.35776e+06	2.28838e+06	2.16867e+06	2.25838e+06	2.34005e+06	2.38975e+06	2.30396e+06	2.26687e+06	2.43289e+06	2.36199e+06	2.34129e+06	2.29249e+06	0.0825026	0.0819309	0.753497	0.0457921	0.275246	0.999966	0.0428586	0.296736	0.621767	0.0439481	0.22695
SJPG0100261.001	sp|P62891|RL39_HUMAN	60S ribosomal protein L39 OS=Homo sapiens OX=9606 GN=RPL39 PE=1 SV=2	RPL39	2	1	0	19.61	QNRPIPQWIR	Demongrp_011321_TMT1_F80	4719	537.985	3	0.5916	62.25	0.608514	0.0773	-	-	-	-	-	-	573601	706296	693971	679505	643700	657743	568292	673966	507195	657184	641006	597751	658557	716299	676151	651746	0.0880716	0.338898	0.847031	0.121082	0.328197	0.999966	0.0651893	0.433603	0.730441	-0.0424854	0.603672
SJPG0100264.001	sp|O00244|ATOX1_HUMAN	Copper transport protein ATOX1 OS=Homo sapiens OX=9606 GN=ATOX1 PE=1 SV=1	ATOX1	56	8	0	73.53	VCIESEHSMDTLLATLK	Demongrp_011321_TMT1_F10	26443	852.126	3	-1.5388	93.31	0.787375	1	-	-	-	-	-	-	656347	670930	663656	671655	717427	671963	663371	618821	710621	745715	651045	665440	621663	608928	676940	702622	-0.0389827	0.350649	0.847031	-0.0510483	0.450583	0.999966	0.0436281	0.25647	0.583086	0.00867797	0.872055
SJPG0100265.001	sp|O43399|TPD54_HUMAN	Tumor protein D54 OS=Homo sapiens OX=9606 GN=TPD52L2 PE=1 SV=2	TPD52L2	25	10	0	40.78	TSAALSTVGSAISR	Demongrp_011321_TMT1_F79	9396	812.962	2	-0.228	89.06	0.73501	1	-	-	-	-	-	-	2.01591e+06	1.69969e+06	1.9819e+06	2.02467e+06	1.87254e+06	1.81469e+06	2.03709e+06	1.71028e+06	2.08066e+06	1.82974e+06	1.96118e+06	1.69701e+06	2.07998e+06	1.79971e+06	2.02847e+06	1.79131e+06	0.0149126	0.845852	0.96888	0.0443518	0.625533	0.999966	0.0148924	0.871455	0.955199	0.0422625	0.599627
SJPG0100265.002	sp|O43399-2|TPD54_HUMAN	Isoform 2 of Tumor protein D54 OS=Homo sapiens OX=9606 GN=TPD52L2	TPD52L2	24	8	0	36.56	TSAALSTVGSAISR	Demongrp_011321_TMT1_F79	9396	812.962	2	-0.228	89.06	0.73501	1	-	-	-	-	-	-	1.32468e+06	1.23693e+06	1.44891e+06	1.45159e+06	1.38064e+06	1.31942e+06	1.45546e+06	1.25704e+06	1.48395e+06	1.32312e+06	1.42676e+06	1.25655e+06	1.46103e+06	1.29188e+06	1.47046e+06	1.2757e+06	-0.0226515	0.747788	0.947378	0.0117812	0.885398	0.999966	-0.01681	0.833243	0.940006	0.0205745	0.79499
SJPG0100266.001	sp|Q12797|ASPH_HUMAN	Aspartyl/asparaginyl beta-hydroxylase OS=Homo sapiens OX=9606 GN=ASPH PE=1 SV=3	ASPH	78	25	0	28.1	GDWSQFTLWQQGR	Demongrp_011321_TMT1_F23	19145	956.985	2	0.3698	93.38	1	1	-	-	-	-	-	-	799989	884251	855775	844392	897779	887778	930298	909238	799090	799390	846336	912676	860043	889092	838660	848963	-0.098189	0.0590124	0.733	0.0192566	0.75919	0.999966	-0.045352	0.362796	0.679742	-0.0221445	0.635347
SJPG0100266.007	sp|Q12797-7|ASPH_HUMAN	Isoform 7 of Aspartyl/asparaginyl beta-hydroxylase OS=Homo sapiens OX=9606 GN=ASPH	ASPH	3	2	1	12.32	VLLGLTK	Demongrp_011321_TMT1_F59	19160	676.461	2	0.2619	50.9	0.300589	1	-	-	-	-	-	-	11766.9	11864.7	12556.9	12139.8	14579.7	10857.8	14958	13009.5	12307.5	11974.1	11660	13432.1	13993.6	13537.4	11543.3	12074.3	-0.142127	0.226702	0.813923	-0.0405973	0.396029	0.999966	-0.104931	0.14945	0.46768	-0.0329044	0.593384
SJPG0100266.010	sp|Q12797-10|ASPH_HUMAN	Isoform 10 of Aspartyl/asparaginyl beta-hydroxylase OS=Homo sapiens OX=9606 GN=ASPH	ASPH	78	25	0	29.22	GDWSQFTLWQQGR	Demongrp_011321_TMT1_F23	19145	956.985	2	0.3698	93.38	1	1	-	-	-	-	-	-	799989	884251	855775	844392	897779	887778	930298	909238	799090	799390	846336	912676	860043	889092	838660	848963	-0.098189	0.0590124	0.733	0.0192566	0.75919	0.999966	-0.045352	0.362796	0.679742	-0.0221445	0.635347
SJPG0100267.001	sp|O75368|SH3L1_HUMAN	SH3 domain-binding glutamic acid-rich-like protein OS=Homo sapiens OX=9606 GN=SH3BGRL PE=1 SV=1	SH3BGRL	49	8	2	71.05	VYIASSSGSTAIKK	Demongrp_011321_TMT1_F38	9944	775.139	3	2.0688	102.03	0.712928	1	-	-	-	-	-	-	900591	905441	917154	886032	965189	941927	823812	920034	911284	944789	886815	874499	881655	916549	909563	905262	-0.00941004	0.875527	0.974185	-0.0363567	0.338842	0.999966	0.0344022	0.291882	0.617842	-0.0130707	0.682918
SJPG0100268.001	sp|Q15369|ELOC_HUMAN	Elongin-C OS=Homo sapiens OX=9606 GN=ELOC PE=1 SV=1	ELOC	38	8	0	50.89	REHALTSGTIK	Demongrp_011321_TMT1_F80	1301	607.699	3	0.0981	81.3	1	1	-	-	-	-	O	-	1.93146e+06	1.73532e+06	1.74819e+06	1.76996e+06	1.83154e+06	1.67536e+06	1.80948e+06	1.75239e+06	1.85427e+06	1.8704e+06	1.83274e+06	1.81373e+06	1.78848e+06	1.70809e+06	1.78972e+06	1.86914e+06	0.0192521	0.729222	0.942273	-0.0242222	0.651019	0.999966	-0.0136131	0.773301	0.913447	0.00545564	0.91953
SJPG0100270.001	sp|Q969M3|YIPF5_HUMAN	Protein YIPF5 OS=Homo sapiens OX=9606 GN=YIPF5 PE=1 SV=1	YIPF5	3	1	0	3.5	TLTVLHPLK	Demongrp_011321_TMT1_F40	13599	815.531	2	0.5949	70.52	0.623369	0.0773	-	-	-	-	-	-	56679.8	59176.6	62188.6	62401.2	60752	55913	70772.1	61834.9	60526	56925.2	64178	58956.6	60655.6	53423.2	56709	55142.6	-0.0499102	0.556465	0.903057	0.00817465	0.877997	0.999966	-0.0276026	0.593672	0.821461	0.125118	0.0294867
SJPG0100271.001	sp|P09496|CLCA_HUMAN	Clathrin light chain A OS=Homo sapiens OX=9606 GN=CLTA PE=1 SV=1	CLTA	15	4	0	12.5	WREEQMER	Demongrp_011321_TMT1_F50	1240	734.371	2	0.8362	81.28	0.435162	1	-	-	-	-	-	-	2.77894e+06	2.93118e+06	2.61964e+06	3.05337e+06	2.85278e+06	2.94094e+06	2.58527e+06	2.68058e+06	2.49183e+06	2.8663e+06	2.66956e+06	2.83911e+06	2.71529e+06	2.71929e+06	2.67663e+06	2.82676e+06	0.0267933	0.701909	0.936841	0.0868018	0.245366	0.999966	0.0520637	0.395107	0.702369	0.0521802	0.390833
SJPG0100271.002	sp|P09496-2|CLCA_HUMAN	Isoform Non-brain of Clathrin light chain A OS=Homo sapiens OX=9606 GN=CLTA	CLTA	24	5	0	23.85	WREEQMER	Demongrp_011321_TMT1_F50	1240	734.371	2	0.8362	81.28	0.435162	1	-	-	-	-	-	-	2.78119e+06	2.7046e+06	2.80306e+06	2.77347e+06	2.95084e+06	2.77571e+06	2.7613e+06	2.64728e+06	2.60032e+06	2.80544e+06	2.81119e+06	2.84342e+06	2.67993e+06	2.59503e+06	2.84583e+06	2.83525e+06	-0.0323243	0.424211	0.869653	0.0436448	0.319453	0.999966	-0.00621411	0.864981	0.952838	0.00476267	0.914782
SJPG0100272.001	sp|P08134|RHOC_HUMAN	Rho-related GTP-binding protein RhoC OS=Homo sapiens OX=9606 GN=RHOC PE=1 SV=1	RHOC	57	12	6	44.04	ISAFGYLECSAK	Demongrp_011321_TMT1_F26	20366	977.533	2	-0.5005	88.22	1	1	-	-	-	-	-	-	3.12973e+06	2.73621e+06	2.63124e+06	3.06521e+06	2.81378e+06	2.67762e+06	2.73762e+06	2.50379e+06	2.93518e+06	2.84559e+06	2.77541e+06	2.94138e+06	2.92997e+06	2.49311e+06	2.59108e+06	2.68509e+06	0.0720259	0.322234	0.844543	0.0653898	0.451669	0.999966	0.000793279	0.99109	0.996704	0.155331	0.0590106
SJPG0100272.005	tr|B4DKN9|B4DKN9_HUMAN	cDNA FLJ57740, highly similar to Transforming protein RhoA OS=Homo sapiens OX=9606 PE=2 SV=1	NA	69	10	0	41.04	DGVREVFEMATR	Demongrp_011321_TMT1_F1	3199	857.448	2	-0.5841	99.56	0.704098	1	-	-	-	-	-	-	4.36733e+06	3.73127e+06	3.54649e+06	4.14084e+06	3.9338e+06	3.72436e+06	3.70818e+06	3.42877e+06	3.97874e+06	3.90558e+06	3.79751e+06	4.16308e+06	4.01891e+06	3.50727e+06	3.612e+06	3.81761e+06	0.0544746	0.49136	0.888332	0.0638387	0.483434	0.999966	-0.0208179	0.79534	0.923526	0.110413	0.19216
SJPG0100272.006	tr|U3KQA9|U3KQA9_HUMAN	PPM-type phosphatase domain-containing protein (Fragment) OS=Homo sapiens OX=9606 PE=4 SV=8	NA	20	3	0	11.29	LVIVGDGACGK	Demongrp_011321_TMT1_F20	12488	848.999	2	0.1616	79.08	1	1	-	-	-	-	-	-	3.2676e+06	2.60264e+06	2.55537e+06	3.10526e+06	2.9172e+06	2.60831e+06	2.64562e+06	2.33887e+06	3.0733e+06	2.82466e+06	2.77113e+06	2.99458e+06	2.97505e+06	2.45491e+06	2.65853e+06	2.78117e+06	0.0753444	0.465877	0.88008	0.071221	0.574127	0.999966	-0.0228007	0.816913	0.933372	0.125116	0.243755
SJPG0100273.001	sp|Q969R8|ITFG2_HUMAN	KICSTOR complex protein ITFG2 OS=Homo sapiens OX=9606 GN=ITFG2 PE=1 SV=1	ITFG2	19	11	1	39.37	QGHGTESSGSGLFALCTLDGTLK	Demongrp_011321_TMT1_F8	10689	982.179	3	-1.9963	91.79	0.778516	1	-	-	-	-	-	-	51579.7	49500.2	46156.3	51056.7	48655.4	50264	43244.7	46156.2	47852.1	48932.1	45085.5	48795.8	47031.3	46316.7	43356.4	45828.7	0.0666674	0.33418	0.846993	0.0562548	0.29895	0.999966	0.0772027	0.169226	0.493292	0.133541	0.0303071
SJPG0100274.001	sp|Q04917|1433F_HUMAN	14-3-3 protein eta OS=Homo sapiens OX=9606 GN=YWHAH PE=1 SV=4	YWHAH	184	18	8	44.31	DSTLIMQLLR	Demongrp_011321_TMT1_F26	27259	1493.87	1	1.0357	90	1	1	-	-	-	-	-	-	2.14113e+07	2.1249e+07	2.16293e+07	2.12411e+07	2.12822e+07	2.10096e+07	2.11967e+07	2.068e+07	2.23242e+07	2.15866e+07	2.12723e+07	2.01721e+07	2.02721e+07	2.03604e+07	2.13789e+07	2.05975e+07	0.0148934	0.642955	0.92454	-0.00925806	0.821116	0.999966	0.0561265	0.135504	0.451164	0.0415946	0.24456
SJPG0100275.001	sp|P22694|KAPCB_HUMAN	cAMP-dependent protein kinase catalytic subunit beta OS=Homo sapiens OX=9606 GN=PRKACB PE=1 SV=2	PRKACB	70	18	0	51	RILQAVNFPFLVR	Demongrp_011321_TMT1_F53	29260	626.386	3	0.3573	96.29	0.800291	1	-	-	-	O	-	-	1.69537e+06	1.81884e+06	1.77531e+06	1.81003e+06	1.74529e+06	1.797e+06	1.72909e+06	1.82177e+06	1.7698e+06	1.7412e+06	1.76411e+06	1.80555e+06	1.77246e+06	1.79238e+06	1.78073e+06	1.76934e+06	0.0141526	0.727943	0.94176	-0.00249312	0.953625	0.999966	-0.00520201	0.891604	0.963127	-0.00534452	0.888408
SJPG0100276.001	sp|Q9P1U1|ARP3B_HUMAN	Actin-related protein 3B OS=Homo sapiens OX=9606 GN=ACTR3B PE=2 SV=1	ACTR3B	18	10	0	29.67	QYTGINAINQK	Demongrp_011321_TMT1_F10	6412	929.538	2	0.4364	83.22	1	1	-	-	-	-	-	-	508497	514326	531984	531094	547753	520557	543074	508979	526243	513671	512411	524850	521831	510353	521890	481795	-0.0425914	0.289785	0.831961	0.0142597	0.713866	0.999966	0.00472283	0.891065	0.962669	0.0477654	0.276209
SJPG0100276.004	tr|B4E1U3|B4E1U3_HUMAN	cDNA FLJ52216, highly similar to Actin-like protein 3 OS=Homo sapiens OX=9606 PE=2 SV=1	NA	42	9	0	46.79	NIVLSGGSTMFR	Demongrp_011321_TMT1_F18	14126	793.437	2	-1.1592	73.76	0.692652	1	-	-	-	-	-	-	1.90583e+06	1.96171e+06	1.98874e+06	1.95316e+06	1.97627e+06	1.98221e+06	1.96244e+06	1.92818e+06	1.94769e+06	1.90675e+06	1.9704e+06	1.93965e+06	1.90494e+06	1.94788e+06	1.9585e+06	1.91693e+06	-0.0157983	0.642051	0.924242	0.0183433	0.618112	0.999966	0.0103732	0.757917	0.905235	0.00823206	0.804436
SJPG0100277.001	sp|P46781|RS9_HUMAN	40S ribosomal protein S9 OS=Homo sapiens OX=9606 GN=RPS9 PE=1 SV=3	RPS9	78	16	4	48.97	RLQTQVFK	Demongrp_011321_TMT1_F22	4929	814.511	2	0.4328	75.85	0.387343	1	-	-	-	-	-	-	1.20905e+07	1.26319e+07	1.24276e+07	1.31796e+07	1.23815e+07	1.18178e+07	1.24202e+07	1.20472e+07	1.26234e+07	1.26148e+07	1.25379e+07	1.22392e+07	1.42659e+07	1.30725e+07	1.31996e+07	1.24797e+07	0.0434199	0.336935	0.847031	0.0173919	0.701954	0.999966	-0.0460936	0.471641	0.75448	-0.0381721	0.393307
SJPG0100278.001	sp|Q96A49|SYAP1_HUMAN	Synapse-associated protein 1 OS=Homo sapiens OX=9606 GN=SYAP1 PE=1 SV=1	SYAP1	37	15	0	34.09	KITESVAETAQTIKK	Demongrp_011321_TMT1_F28	14214	955.26	3	1.6608	98.76	0.719725	1	-	-	-	-	-	-	578012	707816	754255	710196	747566	726582	691070	717111	704605	732706	721585	723130	669380	720530	758536	700383	-0.076284	0.420559	0.867687	-0.0696462	0.450665	0.999966	-0.0416481	0.657564	0.854548	-0.0857043	0.369801
SJPG0100279.001	sp|P63027|VAMP2_HUMAN	Vesicle-associated membrane protein 2 OS=Homo sapiens OX=9606 GN=VAMP2 PE=1 SV=3	VAMP2	15	5	0	35.34	LSELDDRADALQAGASQFETSAAK	Demongrp_011321_TMT1_F59	17058	1035.21	3	-1.2613	100.71	0.779366	1	-	-	-	-	-	-	650821	359064	353558	401261	354709	406672	352543	375776	409798	350743	359888	378394	466121	399428	396880	389414	0.203814	0.357892	0.849094	0.174847	0.422939	0.999966	0.0971998	0.669642	0.859602	0.1106	0.603922
SJPG0100282.001	sp|P35580|MYH10_HUMAN	Myosin-10 OS=Homo sapiens OX=9606 GN=MYH10 PE=1 SV=3	MYH10	537	133	0	54.61	DLSEELEALKTELEDTLDTTAAQQELR	Demongrp_011321_TMT1_F68	32795	1223.98	3	0.9283	108.9	0.864463	1	-	-	-	-	-	-	7.70603e+06	7.65781e+06	7.47788e+06	7.69425e+06	7.47033e+06	7.54235e+06	7.40346e+06	7.63394e+06	7.81564e+06	8.08691e+06	7.61662e+06	7.581e+06	7.48344e+06	7.63397e+06	7.69118e+06	7.9729e+06	0.0308704	0.365155	0.85136	-0.0391275	0.331323	0.999966	0.0139188	0.66042	0.855807	-0.0245815	0.482742
SJPG0100282.002	sp|P35580-2|MYH10_HUMAN	Isoform 2 of Myosin-10 OS=Homo sapiens OX=9606 GN=MYH10	MYH10	532	133	0	54.32	DLSEELEALKTELEDTLDTTAAQQELR	Demongrp_011321_TMT1_F68	32795	1223.98	3	0.9283	108.9	0.864463	1	-	-	-	-	-	-	7.69038e+06	7.65074e+06	7.48157e+06	7.69159e+06	7.47911e+06	7.54397e+06	7.39757e+06	7.6311e+06	7.82304e+06	8.09669e+06	7.62382e+06	7.58186e+06	7.47268e+06	7.62616e+06	7.70115e+06	7.97724e+06	0.0295716	0.382901	0.859422	-0.0409987	0.310765	0.999966	0.0130888	0.678736	0.863913	-0.0259868	0.458172
SJPG0100282.004	sp|P35580-4|MYH10_HUMAN	Isoform 4 of Myosin-10 OS=Homo sapiens OX=9606 GN=MYH10	MYH10	532	133	0	54.06	DLSEELEALKTELEDTLDTTAAQQELR	Demongrp_011321_TMT1_F68	32795	1223.98	3	0.9283	108.9	0.864463	1	-	-	-	-	-	-	7.6891e+06	7.65209e+06	7.48005e+06	7.6954e+06	7.48114e+06	7.54526e+06	7.39911e+06	7.63277e+06	7.82184e+06	8.10023e+06	7.62924e+06	7.57939e+06	7.46734e+06	7.6217e+06	7.70175e+06	7.9723e+06	0.0293677	0.386532	0.859422	-0.0411312	0.310093	0.999966	0.0133557	0.673791	0.861523	-0.025337	0.469128
SJPG0100284.001	sp|Q14019|COTL1_HUMAN	Coactosin-like protein OS=Homo sapiens OX=9606 GN=COTL1 PE=1 SV=3	COTL1	52	9	9	68.31	DDGSAVIWVTFK	Demongrp_011321_TMT1_F14	24978	973.046	2	0.4026	89.39	0.701309	1	-	-	-	-	-	-	2.24396e+06	1.98211e+06	2.02583e+06	2.1959e+06	2.06165e+06	2.02592e+06	2.04683e+06	1.84064e+06	2.22568e+06	2.1319e+06	1.96613e+06	1.92871e+06	2.09145e+06	1.92938e+06	2.09295e+06	1.99121e+06	0.0446797	0.417407	0.865709	0.0344039	0.669131	0.999966	0.0807708	0.194563	0.524397	0.0741627	0.228804
SJPG0100285.001	sp|Q86YM7|HOME1_HUMAN	Homer protein homolog 1 OS=Homo sapiens OX=9606 GN=HOMER1 PE=1 SV=2	HOMER1	31	11	2	29.94	LTAALLESTANVK	Demongrp_011321_TMT1_F29	23985	970.088	2	-1.0605	89.01	0.734974	1	-	-	-	-	-	-	225692	211252	219378	218498	206959	221468	203537	216206	218245	215875	207187	218453	221176	217359	208048	221722	0.0546774	0.248834	0.817876	0.0124058	0.751078	0.999966	0.0207734	0.614674	0.83182	0.020007	0.625589
SJPG0100286.001	sp|Q8N5G0|SIM20_HUMAN	Small integral membrane protein 20 OS=Homo sapiens OX=9606 GN=SMIM20 PE=1 SV=3	SMIM20	2	1	0	20.9	AGIVQEDVQPPGLK	Demongrp_011321_TMT1_F73	14817	1030.1	2	-0.5827	63.16	0.756016	1	-	-	-	-	-	-	27452.9	32334.7	31143.1	31754.2	32679	28486.7	27223.3	31968.1	29363	27461.9	30782	33668.3	31529	35119.6	27690.5	34504	0.0594788	0.484338	0.885747	0.0512883	0.512094	0.999966	-0.0627448	0.365839	0.682156	-0.0755023	0.45901
SJPG0100287.001	sp|Q8NCB2|CAMKV_HUMAN	CaM kinase-like vesicle-associated protein OS=Homo sapiens OX=9606 GN=CAMKV PE=2 SV=2	CAMKV	13	7	0	16.97	ITAEEAISHEWISGNAASDK	Demongrp_011321_TMT1_F69	16594	913.481	3	0.0202	77.17	0.82247	1	-	-	-	O	-	-	64434.2	63739.5	66167.8	70830.7	68721.3	63429.7	67894.5	62846.2	70772.8	62535.2	74488.8	82003.5	77315.5	67451.7	71628.5	70977.5	-0.00877335	0.868114	0.974027	0.0210669	0.738869	0.999966	-0.233526	0.00247229	0.180895	-0.0796202	0.137886
SJPG0100287.010	tr|B4DIG8|B4DIG8_HUMAN	cDNA FLJ59535, highly similar to Homo sapiens CaM kinase-like vesicle-associated (CAMKV), mRNA OS=Homo sapiens OX=9606 PE=2 SV=1	NA	10	6	0	16.86	ITAEEAISHEWISGNAASDK	Demongrp_011321_TMT1_F69	16594	913.481	3	0.0202	77.17	0.82247	1	-	-	-	-	-	-	64941.7	63647.4	67636.8	71773.7	65813.2	63073.1	68149.8	66514.1	70726.3	61687.2	74581.4	80521	77100.7	67960.7	69305.7	71430	0.0279229	0.610769	0.91693	0.015667	0.808884	0.999966	-0.209015	0.00448435	0.186644	-0.0554418	0.296038
SJPG0100289.001	sp|P78559|MAP1A_HUMAN	Microtubule-associated protein 1A OS=Homo sapiens OX=9606 GN=MAP1A PE=1 SV=6	MAP1A	54	31	0	15.52	GSSGAPVYVDLAYIPNHCSGK	Demongrp_011321_TMT1_F6	5264	933.821	3	-1.9979	87.28	0.757218	1	-	-	-	-	-	-	691169	710003	676488	662659	629107	613453	589430	630759	643694	675109	651838	626613	652119	659570	668581	669444	0.16594	0.00427388	0.692132	0.076271	0.117727	0.999966	0.0900571	0.0457891	0.306645	0.040602	0.293106
SJPG0100291.001	sp|P11021|BIP_HUMAN	Endoplasmic reticulum chaperone BiP OS=Homo sapiens OX=9606 GN=HSPA5 PE=1 SV=2	HSPA5	649	49	0	60.24	IINEPTAAAIAYGLDK	Demongrp_011321_TMT1_F10	24932	1134.65	2	-3.4017	106.9	0.819364	1	-	-	-	-	-	-	3.92656e+07	4.0513e+07	4.1487e+07	4.21308e+07	4.34548e+07	4.44527e+07	4.31712e+07	4.27431e+07	3.9671e+07	3.88595e+07	4.33627e+07	4.47784e+07	4.29367e+07	4.38472e+07	4.25453e+07	4.28012e+07	-0.0974882	0.0350627	0.721433	0.0157828	0.751804	0.999966	-0.0973598	0.0351373	0.28093	-0.0765824	0.076358
SJPG0100292.001	sp|Q9UEY8|ADDG_HUMAN	Gamma-adducin OS=Homo sapiens OX=9606 GN=ADD3 PE=1 SV=1	ADD3	105	34	1	41.22	GLSFSEATASNLVK	Demongrp_011321_TMT1_F14	18304	1016.58	2	-0.8133	109.92	1	1	-	-	-	-	-	-	1.30967e+06	1.27888e+06	1.3182e+06	1.33096e+06	1.31373e+06	1.3326e+06	1.3999e+06	1.30428e+06	1.29841e+06	1.24381e+06	1.32794e+06	1.38459e+06	1.35469e+06	1.29811e+06	1.26632e+06	1.27716e+06	-0.0423034	0.293989	0.833854	0.0305262	0.442161	0.999966	-0.0500917	0.170669	0.495228	0.0321095	0.348126
SJPG0100292.002	sp|Q9UEY8-2|ADDG_HUMAN	Isoform 1 of Gamma-adducin OS=Homo sapiens OX=9606 GN=ADD3	ADD3	109	34	1	43.62	GLSFSEATASNLVK	Demongrp_011321_TMT1_F14	18304	1016.58	2	-0.8133	109.92	1	1	-	-	-	-	-	-	1.29982e+06	1.29461e+06	1.30406e+06	1.33868e+06	1.30894e+06	1.34776e+06	1.38086e+06	1.31793e+06	1.27858e+06	1.25483e+06	1.31508e+06	1.3906e+06	1.34449e+06	1.31296e+06	1.25992e+06	1.28891e+06	-0.0395189	0.297869	0.835571	0.0285576	0.462963	0.999966	-0.0439807	0.238578	0.565299	0.0245572	0.479224
SJPG0100293.001	sp|P00558|PGK1_HUMAN	Phosphoglycerate kinase 1 OS=Homo sapiens OX=9606 GN=PGK1 PE=1 SV=3	PGK1	513	36	0	67.63	VSHVSTGGGASLELLEGK	Demongrp_011321_TMT1_F78	14058	1175.17	2	0.7601	129.57	1	1	-	-	-	-	-	-	2.01617e+07	1.84806e+07	1.88911e+07	1.99671e+07	2.03098e+07	1.84165e+07	1.83123e+07	1.92622e+07	1.99007e+07	1.9011e+07	1.99801e+07	1.95649e+07	1.79818e+07	1.74141e+07	1.75785e+07	1.76619e+07	0.0279132	0.617926	0.919127	-0.0019014	0.967939	0.999966	0.0154508	0.77503	0.914608	0.141671	0.0105598
SJPG0100293.004	tr|B4DWQ3|B4DWQ3_HUMAN	Phosphoglycerate kinase OS=Homo sapiens OX=9606 PE=2 SV=1	NA	157	15	1	70.81	VSHVSTGGGASLELLEGK	Demongrp_011321_TMT1_F78	14058	1175.17	2	0.7601	129.57	1	1	-	-	-	-	-	-	2.05254e+07	1.85262e+07	1.89576e+07	1.95605e+07	2.01784e+07	1.83651e+07	1.8538e+07	1.93381e+07	2.00109e+07	1.86722e+07	1.98722e+07	1.94334e+07	1.78886e+07	1.79207e+07	1.75587e+07	1.75229e+07	0.0276702	0.612318	0.917407	0.00338274	0.946599	0.999966	0.0249798	0.649999	0.850847	0.133408	0.0163291
SJPG0100294.001	sp|P06733|ENOA_HUMAN	Alpha-enolase OS=Homo sapiens OX=9606 GN=ENO1 PE=1 SV=2	ENO1	799	33	2	69.82	HIADLAGNSEVILPVPAFNVINGGSHAGNK	Demongrp_011321_TMT1_F22	27735	1207	3	-0.5095	103.69	1	1	-	-	-	-	-	-	4.95991e+07	4.87062e+07	5.07498e+07	5.10864e+07	5.15668e+07	4.96971e+07	4.86664e+07	4.89513e+07	5.1973e+07	5.00768e+07	5.08669e+07	4.90878e+07	4.76122e+07	4.79164e+07	4.93642e+07	4.78753e+07	0.00184698	0.962125	0.992101	-0.00839404	0.838372	0.999966	0.024883	0.526285	0.785802	0.0482686	0.198768
SJPG0100295.001	sp|P49419|AL7A1_HUMAN	Alpha-aminoadipic semialdehyde dehydrogenase OS=Homo sapiens OX=9606 GN=ALDH7A1 PE=1 SV=5	ALDH7A1	182	27	0	45.08	QAVSMFLGAVEEAK	Demongrp_011321_TMT1_F25	30613	1044.58	2	-0.4859	110.49	1	1	-	-	-	-	-	-	4.11247e+06	3.9512e+06	4.16174e+06	4.27671e+06	4.21226e+06	4.15581e+06	4.04721e+06	3.99089e+06	4.09e+06	4.00314e+06	4.27673e+06	4.38492e+06	4.27008e+06	4.04796e+06	4.12115e+06	4.10818e+06	-0.00488794	0.904914	0.980295	0.0340153	0.426025	0.999966	-0.0637775	0.131211	0.443767	0.0110826	0.775023
SJPG0100295.002	sp|P49419-2|AL7A1_HUMAN	Isoform 2 of Alpha-aminoadipic semialdehyde dehydrogenase OS=Homo sapiens OX=9606 GN=ALDH7A1	ALDH7A1	196	29	2	50.49	QAVSMFLGAVEEAK	Demongrp_011321_TMT1_F25	30613	1044.58	2	-0.4859	110.49	1	1	-	-	-	-	-	-	4.09948e+06	3.95652e+06	4.15036e+06	4.28163e+06	4.20121e+06	4.17323e+06	4.04112e+06	4.02437e+06	4.06474e+06	3.98313e+06	4.24719e+06	4.39894e+06	4.27197e+06	4.07699e+06	4.10597e+06	4.13309e+06	-0.00614066	0.88068	0.975998	0.034157	0.419837	0.999966	-0.0634218	0.137272	0.454009	0.00528457	0.890477
SJPG0100296.001	sp|Q9NVA2|SEP11_HUMAN	Septin-11 OS=Homo sapiens OX=9606 GN=SEPTIN11 PE=1 SV=3	SEPTIN11	72	17	0	40.33	NLSLSGHVGFDSLPDQLVNK	Demongrp_011321_TMT1_F13	23401	1374.77	2	2.7315	100.56	1	1	-	-	-	-	-	-	2.1428e+06	2.07212e+06	2.06231e+06	2.13232e+06	2.06814e+06	2.09026e+06	2.13594e+06	2.07279e+06	2.14411e+06	2.17654e+06	2.10817e+06	2.05298e+06	2.06479e+06	2.07574e+06	2.11708e+06	2.2076e+06	0.00286131	0.935685	0.985329	-0.0195083	0.622064	0.999966	0.0185867	0.584011	0.816068	-0.0209041	0.58583
SJPG0100296.003	tr|B4DPT4|B4DPT4_HUMAN	cDNA FLJ59732, highly similar to Septin-6 OS=Homo sapiens OX=9606 PE=2 SV=1	NA	38	9	0	29.22	TAAELLQSQGSQAGGSQTLK	Demongrp_011321_TMT1_F1	2534	1292.21	2	-0.8842	96.82	1	1	-	-	-	-	-	-	2.21393e+06	1.98961e+06	2.07573e+06	2.06018e+06	2.08403e+06	2.0949e+06	2.04726e+06	2.07735e+06	2.06543e+06	2.13659e+06	1.99683e+06	2.0293e+06	2.07174e+06	2.08156e+06	2.08619e+06	2.21934e+06	0.00555393	0.902444	0.980262	-0.00662958	0.889204	0.999966	0.0356928	0.438289	0.732423	-0.0306835	0.537384
SJPG0100298.001	sp|O60641|AP180_HUMAN	Clathrin coat assembly protein AP180 OS=Homo sapiens OX=9606 GN=SNAP91 PE=1 SV=2	SNAP91	5	4	0	5.62	HLDYLIQATNETNVNIPQMADTLFER	Demongrp_011321_TMT1_F7	22683	1117.57	3	-2.0249	73.69	0.802551	1	-	-	-	-	-	-	82115.9	120618	71931.8	70016	88587.6	75239.5	79253.9	75774.8	76825.3	79690.3	78542.8	91252.5	68852.6	84868.6	74317.8	82294.5	0.0560614	0.769038	0.952294	0.11852	0.524131	0.999966	0.088802	0.664096	0.856886	0.0645089	0.73455
SJPG0100299.001	sp|P60842|IF4A1_HUMAN	Eukaryotic initiation factor 4A-I OS=Homo sapiens OX=9606 GN=EIF4A1 PE=1 SV=1	EIF4A1	359	41	4	62.56	VVMALGDYMGASCHACIGGTNVR	Demongrp_011321_TMT1_F30	19699	915.107	3	0.0457	110.54	1	1	-	-	-	-	-	-	1.0662e+07	1.0475e+07	1.09351e+07	1.09557e+07	1.04343e+07	1.04419e+07	1.03609e+07	1.03305e+07	1.10297e+07	1.09764e+07	1.05984e+07	1.02388e+07	1.03973e+07	1.0489e+07	1.10481e+07	1.06096e+07	0.0467256	0.205239	0.809848	-0.00255594	0.952278	0.999966	0.0469825	0.202749	0.532358	0.00566809	0.879589
SJPG0100299.010	tr|B4DKP9|B4DKP9_HUMAN	cDNA FLJ58012, moderately similar to Eukaryotic initiation factor 4A-I OS=Homo sapiens OX=9606 PE=2 SV=1	NA	157	19	0	47.5	LNSNTQVVLLSATM@PSDVLEVTKK	Demongrp_011321_TMT1_F29	29007	1173.01	3	-2.8813	98.05	0.857114	1	-	-	-	-	-	-	8.35052e+06	8.51082e+06	9.02027e+06	8.79271e+06	8.4473e+06	8.45442e+06	8.51947e+06	8.43965e+06	8.96068e+06	8.88849e+06	8.67919e+06	8.3059e+06	8.47726e+06	8.62442e+06	8.99281e+06	8.64697e+06	0.0321741	0.429152	0.870951	-0.0157493	0.731764	0.999966	0.0300627	0.467776	0.751857	-0.0146375	0.724116
SJPG0100300.001	sp|P68366|TBA4A_HUMAN	Tubulin alpha-4A chain OS=Homo sapiens OX=9606 GN=TUBA4A PE=1 SV=1	TUBA4A	664	38	0	56.92	AVCMLSNTTAIAEAWAR	Demongrp_011321_TMT1_F24	27421	1085.06	2	-0.9739	103.65	1	1	-	-	-	-	-	-	3.18886e+07	3.0594e+07	3.17207e+07	3.2134e+07	3.20294e+07	3.12823e+07	3.11874e+07	2.9387e+07	3.35475e+07	3.24191e+07	3.19799e+07	3.15482e+07	3.18855e+07	2.99266e+07	3.17846e+07	3.09389e+07	0.00371772	0.917444	0.981338	-0.00712071	0.896465	0.999966	-0.0102533	0.76075	0.906711	0.0325633	0.406211
SJPG0100301.001	sp|P20042|IF2B_HUMAN	Eukaryotic translation initiation factor 2 subunit 2 OS=Homo sapiens OX=9606 GN=EIF2S2 PE=1 SV=2	EIF2S2	140	30	17	67.27	KIFDIDEAEEGVK	Demongrp_011321_TMT1_F3	5269	802.128	3	0.0975	86.58	1	1	-	-	-	-	O	-	6.0063e+06	5.63406e+06	5.35393e+06	5.70174e+06	5.50601e+06	5.30115e+06	5.77802e+06	4.90951e+06	5.43945e+06	5.53385e+06	5.6912e+06	5.2308e+06	5.84045e+06	5.34241e+06	5.78224e+06	5.23791e+06	0.0372008	0.487639	0.88704	0.100722	0.127843	0.999966	0.0225487	0.692476	0.872038	0.0571265	0.317375
SJPG0100302.001	sp|P61158|ARP3_HUMAN	Actin-related protein 3 OS=Homo sapiens OX=9606 GN=ACTR3 PE=1 SV=3	ACTR3	115	24	12	60.29	DREVGIPPEQSLETAK	Demongrp_011321_TMT1_F48	8934	792.776	3	-1.4081	94.79	0.838696	1	-	-	-	-	-	-	2.33607e+06	2.24622e+06	2.32983e+06	2.42593e+06	2.33614e+06	2.35112e+06	2.33526e+06	2.1573e+06	2.34947e+06	2.28586e+06	2.31849e+06	2.34893e+06	2.32332e+06	2.22291e+06	2.35665e+06	2.32102e+06	-0.00443401	0.90844	0.980295	0.0444862	0.366081	0.999966	0.00212622	0.954666	0.984744	0.0212689	0.613149
SJPG0100303.001	sp|P13591|NCAM1_HUMAN	Neural cell adhesion molecule 1 OS=Homo sapiens OX=9606 GN=NCAM1 PE=1 SV=3	NCAM1	90	26	0	36.25	GLGEISAASEFK	Demongrp_011321_TMT1_F78	15752	909.016	2	-1.749	93.47	1	1	-	-	-	-	-	-	858670	892532	972697	974779	956821	977791	979338	935588	872001	877602	991371	1.01859e+06	986297	943590	914039	887944	-0.0730921	0.215948	0.812485	0.0455118	0.463718	0.999966	-0.113216	0.0715683	0.351396	0.0131403	0.820665
SJPG0100303.009	tr|A0A0D9SF30|A0A0D9SF30_HUMAN	Neural cell adhesion molecule 1 (Fragment) OS=Homo sapiens OX=9606 GN=NCAM1 PE=1 SV=1	NCAM1	18	7	4	31.62	SLDWNAEYEVYVVAENQQGK	Demongrp_011321_TMT1_F68	25747	1475.76	2	4.0177	80.18	1	1	-	-	-	-	-	-	233291	209717	276450	247666	244918	253548	286124	249999	257069	231587	260523	262858	267066	242161	247001	230419	-0.117233	0.267654	0.823414	-0.0320453	0.736088	0.999966	-0.131133	0.170651	0.495228	0.00491768	0.957202
SJPG0100303.010	tr|A0A087WWJ5|A0A087WWJ5_HUMAN	Neural cell adhesion molecule 1 (Fragment) OS=Homo sapiens OX=9606 GN=NCAM1 PE=1 SV=1	NCAM1	42	13	0	38.71	GLGEISAASEFK	Demongrp_011321_TMT1_F78	15752	909.016	2	-1.749	93.47	1	1	-	-	-	-	-	-	562399	565366	632384	621783	620821	617567	663188	606525	571582	541872	644478	648773	643418	602751	599420	554571	-0.0913992	0.151776	0.796893	0.0541708	0.412897	0.999966	-0.118537	0.0546976	0.323451	0.0231645	0.703828
SJPG0100304.002	tr|A2A274|A2A274_HUMAN	Aconitate hydratase, mitochondrial OS=Homo sapiens OX=9606 GN=ACO2 PE=1 SV=1	ACO2	291	42	42	52.05	DLGGIVLANACGPCIGQWDRK	Demongrp_011321_TMT1_F22	23251	970.185	3	0.8769	106.31	1	1	-	-	-	-	-	-	8.85546e+06	8.51869e+06	8.97674e+06	9.37133e+06	9.10978e+06	9.10523e+06	8.91936e+06	9.03451e+06	8.41438e+06	8.34229e+06	9.52423e+06	9.97625e+06	9.74985e+06	9.64055e+06	9.08849e+06	9.04843e+06	-0.0191065	0.656802	0.927537	0.0549949	0.297449	0.999966	-0.127249	0.0176446	0.235575	-0.0523637	0.279394
SJPG0100305.001	sp|Q96FC7|PHIPL_HUMAN	Phytanoyl-CoA hydroxylase-interacting protein-like OS=Homo sapiens OX=9606 GN=PHYHIPL PE=1 SV=3	PHYHIPL	3	3	0	7.98	ISNITCDSFK	Demongrp_011321_TMT1_F12	12968	897.493	2	0.3091	52.6	0.559316	1	-	-	-	-	-	-	28921.8	26882	28664.5	29324.4	26249.6	27095.4	29586.4	26263.3	28232.9	28716	32483.2	32177.9	29670.4	25631.2	27880.1	25851.5	0.0424499	0.453268	0.878018	0.0367826	0.483476	0.999966	-0.144054	0.0197518	0.237942	0.105081	0.0615126
SJPG0100306.003	sp|Q8IZP0-3|ABI1_HUMAN	Isoform 3 of Abl interactor 1 OS=Homo sapiens OX=9606 GN=ABI1	ABI1	39	14	0	40.49	KPIDYTVLDDVGHGVK	Demongrp_011321_TMT1_F12	17086	890.185	3	-1.4245	90.73	0.742202	1	-	-	-	-	-	-	800726	816503	852204	831188	840698	828504	833337	828518	820841	863879	829071	823296	812505	819911	832144	813215	-0.0160465	0.664349	0.929115	-0.0218703	0.603939	0.999966	0.00585703	0.869401	0.954487	0.00563946	0.876271
SJPG0100306.010	sp|Q8IZP0-10|ABI1_HUMAN	Isoform 10 of Abl interactor 1 OS=Homo sapiens OX=9606 GN=ABI1	ABI1	38	13	0	36.86	KPIDYTVLDDVGHGVK	Demongrp_011321_TMT1_F12	17086	890.185	3	-1.4245	90.73	0.742202	1	-	-	-	-	-	-	800726	816503	852204	831188	840698	828504	833337	828518	820841	863879	829071	823296	812505	819911	832144	813215	-0.0160465	0.664349	0.929115	-0.0218703	0.603939	0.999966	0.00585703	0.869401	0.954487	0.00563946	0.876271
SJPG0100307.001	sp|P60174|TPIS_HUMAN	Triosephosphate isomerase OS=Homo sapiens OX=9606 GN=TPI1 PE=1 SV=4	TPI1	187	22	0	82.73	QSLGELIGTLNAAK	Demongrp_011321_TMT1_F38	26325	1012.11	2	-0.245	113.42	1	1	-	-	-	-	-	-	1.33865e+07	1.27545e+07	1.29511e+07	1.96707e+07	1.59687e+07	1.40473e+07	1.30532e+07	1.36584e+07	1.11515e+07	1.34883e+07	1.13092e+07	1.26936e+07	1.68737e+07	1.1857e+07	1.29543e+07	1.09474e+07	0.0135826	0.934099	0.985329	0.183984	0.286903	0.999966	0.104772	0.59754	0.823008	0.280313	0.113593
SJPG0100307.002	sp|P60174-3|TPIS_HUMAN	Isoform 2 of Triosephosphate isomerase OS=Homo sapiens OX=9606 GN=TPI1	TPI1	188	23	1	75.17	QSLGELIGTLNAAK	Demongrp_011321_TMT1_F38	26325	1012.11	2	-0.245	113.42	1	1	-	-	-	-	-	-	1.3385e+07	1.27551e+07	1.29532e+07	1.96264e+07	1.59494e+07	1.40464e+07	1.30501e+07	1.36534e+07	1.1166e+07	1.34811e+07	1.13232e+07	1.26945e+07	1.68505e+07	1.18732e+07	1.29661e+07	1.09588e+07	0.0135268	0.93402	0.985329	0.183012	0.286655	0.999966	0.104023	0.598069	0.823264	0.277932	0.114695
SJPG0100308.001	sp|P09471|GNAO_HUMAN	Guanine nucleotide-binding protein G(o) subunit alpha OS=Homo sapiens OX=9606 GN=GNAO1 PE=1 SV=4	GNAO1	40	15	1	36.72	TTGIVETHFTFK	Demongrp_011321_TMT1_F17	14086	995.067	2	-1.4072	90.19	0.648076	1	-	-	-	-	-	-	1.56221e+06	1.55391e+06	1.57308e+06	1.66072e+06	1.61023e+06	1.62548e+06	1.7384e+06	1.5849e+06	1.50271e+06	1.50471e+06	1.75791e+06	1.80692e+06	1.75553e+06	1.67138e+06	1.65218e+06	1.57712e+06	-0.0624095	0.195918	0.807636	0.0524078	0.254555	0.999966	-0.160212	0.00298999	0.182013	-0.0413463	0.335464
SJPG0100308.002	sp|P09471-2|GNAO_HUMAN	Isoform Alpha-2 of Guanine nucleotide-binding protein G(o) subunit alpha OS=Homo sapiens OX=9606 GN=GNAO1	GNAO1	49	15	0	35.03	TTGIVETHFTFK	Demongrp_011321_TMT1_F17	14086	995.067	2	-1.4072	90.19	0.648076	1	-	-	-	-	-	-	2.78495e+06	2.66344e+06	2.74527e+06	2.8787e+06	2.86571e+06	2.80642e+06	3.06457e+06	2.69773e+06	2.67649e+06	2.64528e+06	3.05891e+06	3.18981e+06	3.08253e+06	2.81653e+06	2.90152e+06	2.77743e+06	-0.0727756	0.153558	0.796893	0.0498243	0.248722	0.999966	-0.16854	0.00288565	0.182013	-0.0331643	0.420507
SJPG0100309.001	sp|P78356|PI42B_HUMAN	Phosphatidylinositol 5-phosphate 4-kinase type-2 beta OS=Homo sapiens OX=9606 GN=PIP4K2B PE=1 SV=1	PIP4K2B	41	14	0	30.77	DVEFLAQLK	Demongrp_011321_TMT1_F10	22322	836.001	2	0.3525	74.85	0.598931	1	-	-	-	-	-	-	442401	429331	434157	414914	423601	414355	442158	435849	436430	429087	429057	417422	437240	427683	423948	432349	0.0119065	0.774849	0.953734	-0.0123317	0.753647	0.999966	0.00758395	0.841516	0.943843	0.00707671	0.845096
SJPG0100310.001	sp|O43852|CALU_HUMAN	Calumenin OS=Homo sapiens OX=9606 GN=CALU PE=1 SV=2	CALU	118	19	0	61.27	EEIVDKYDLFVGSQATDFGEALVR	Demongrp_011321_TMT1_F78	31569	1103.92	3	-0.1522	98.14	0.866415	1	-	-	-	-	-	-	7.09917e+06	6.93781e+06	7.34284e+06	7.39516e+06	7.44951e+06	7.46001e+06	7.73334e+06	7.30993e+06	7.04034e+06	6.61719e+06	7.47604e+06	7.77817e+06	7.52337e+06	7.50894e+06	7.14762e+06	6.99957e+06	-0.0695422	0.111249	0.771472	0.0423552	0.403932	0.999966	-0.0780989	0.0727027	0.352901	-0.00485049	0.909526
SJPG0100310.002	sp|O43852-2|CALU_HUMAN	Isoform 2 of Calumenin OS=Homo sapiens OX=9606 GN=CALU	CALU	114	21	0	66.03	EEIVDKYDLFVGSQATDFGEALVR	Demongrp_011321_TMT1_F78	31569	1103.92	3	-0.1522	98.14	0.866415	1	-	-	-	-	-	-	7.58028e+06	6.85853e+06	7.22543e+06	7.43763e+06	7.31973e+06	7.45431e+06	7.71425e+06	7.2321e+06	7.05455e+06	6.53933e+06	7.36445e+06	7.71508e+06	7.67477e+06	7.55969e+06	7.13376e+06	6.97244e+06	-0.0437782	0.365087	0.851328	0.0679823	0.240794	0.999966	-0.0607746	0.209939	0.538395	0.0104682	0.834718
SJPG0100310.010	sp|O43852-10|CALU_HUMAN	Isoform 10 of Calumenin OS=Homo sapiens OX=9606 GN=CALU	CALU	63	11	0	45.98	GHDLNEDGLVSWEEYK	Demongrp_011321_TMT1_F53	17798	833.759	3	-0.3694	82.29	0.763398	1	-	-	-	-	-	-	4.4007e+06	4.55437e+06	4.59258e+06	4.63145e+06	4.6831e+06	4.89751e+06	4.8763e+06	4.83708e+06	4.44719e+06	4.29316e+06	4.71649e+06	5.00998e+06	4.65063e+06	4.87754e+06	4.43789e+06	4.58463e+06	-0.0844951	0.0524914	0.731175	0.00758091	0.883531	0.999966	-0.0760437	0.0941861	0.38673	-0.0270062	0.548005
SJPG0100311.001	sp|O75822|EIF3J_HUMAN	Eukaryotic translation initiation factor 3 subunit J OS=Homo sapiens OX=9606 GN=EIF3J PE=1 SV=2	EIF3J	57	14	0	44.96	DVCISLEIDDLKK	Demongrp_011321_TMT1_F4	10969	820.811	3	0.9855	87.83	0.65103	1	-	-	-	-	-	-	2.01712e+06	1.99639e+06	2.09467e+06	2.12677e+06	2.08176e+06	2.01118e+06	1.98107e+06	1.85421e+06	2.10794e+06	2.20533e+06	2.00428e+06	2.01837e+06	2.01025e+06	1.96457e+06	2.10009e+06	2.11347e+06	0.0238947	0.562454	0.905467	0.00539184	0.93498	0.999966	0.0333837	0.375742	0.690491	-0.000156859	0.997164
SJPG0100311.002	sp|O75822-2|EIF3J_HUMAN	Isoform 2 of Eukaryotic translation initiation factor 3 subunit J OS=Homo sapiens OX=9606 GN=EIF3J	EIF3J	31	9	2	42.16	ITNSLTVLCSEK	Demongrp_011321_TMT1_F22	18545	987.063	2	-0.7388	84.19	0.764343	1	-	-	-	-	-	-	2.00432e+06	1.79175e+06	1.82574e+06	1.88703e+06	1.84189e+06	1.73491e+06	1.81928e+06	1.59179e+06	1.83132e+06	1.9952e+06	1.79397e+06	1.71796e+06	1.82056e+06	1.70217e+06	1.8369e+06	1.87039e+06	0.0607961	0.253003	0.817876	0.0605803	0.47144	0.999966	0.0778575	0.146573	0.464294	0.0579392	0.312411
SJPG0100312.001	sp|Q14847|LASP1_HUMAN	LIM and SH3 domain protein 1 OS=Homo sapiens OX=9606 GN=LASP1 PE=1 SV=2	LASP1	24	7	0	35.25	RPLEQQQPHHIPTSAPVYQQPQQQPVAQSYGGYK	Demongrp_011321_TMT1_F78	7234	1124.35	4	1.0353	96.03	0.816724	1	-	-	-	-	O	-	1.21752e+06	1.22605e+06	1.2605e+06	1.2911e+06	1.27809e+06	1.26948e+06	1.22018e+06	1.21217e+06	1.22094e+06	1.27843e+06	1.2143e+06	1.20861e+06	1.19054e+06	1.15034e+06	1.17611e+06	1.15475e+06	-0.00829978	0.833884	0.965563	0.0134866	0.750625	0.999966	0.0517752	0.175968	0.501537	0.105583	0.0187435
SJPG0100313.001	sp|P36543|VATE1_HUMAN	V-type proton ATPase subunit E 1 OS=Homo sapiens OX=9606 GN=ATP6V1E1 PE=1 SV=1	ATP6V1E1	42	16	0	43.36	GALFGANANRK	Demongrp_011321_TMT1_F31	4475	864.014	2	-0.485	85.31	1	1	-	-	-	-	-	-	690021	702835	710408	686285	715627	693568	679849	683650	717577	691220	747433	705181	732655	738883	757421	733279	0.00233455	0.948984	0.989679	-2.49861e-05	0.999482	0.999966	-0.0625369	0.114139	0.418293	-0.0917807	0.0241992
SJPG0100314.001	sp|P51572|BAP31_HUMAN	B-cell receptor-associated protein 31 OS=Homo sapiens OX=9606 GN=BCAP31 PE=1 SV=3	BCAP31	81	22	0	43.9	LDVGNAEVKLEEENR	Demongrp_011321_TMT1_F60	12794	774.761	3	-0.3022	99.73	0.731976	1	-	-	-	-	-	-	6.07687e+06	6.98093e+06	7.20246e+06	7.13329e+06	7.29848e+06	7.15117e+06	7.59537e+06	7.04541e+06	6.86389e+06	6.52643e+06	7.56337e+06	7.72577e+06	7.45173e+06	7.25262e+06	7.29107e+06	6.84389e+06	-0.104514	0.151324	0.796893	0.00511696	0.94157	0.999966	-0.149643	0.0487203	0.312842	-0.0606984	0.386355
SJPG0100315.001	sp|P23284|PPIB_HUMAN	Peptidyl-prolyl cis-trans isomerase B OS=Homo sapiens OX=9606 GN=PPIB PE=1 SV=2	PPIB	164	21	16	57.87	DTNGSQFFITTVK	Demongrp_011321_TMT1_F14	17377	1033.57	2	-1.2322	96.28	1	1	-	-	-	-	-	-	1.50054e+07	1.66624e+07	1.69569e+07	1.70438e+07	1.69497e+07	1.73244e+07	1.71358e+07	1.71044e+07	1.57221e+07	1.57826e+07	1.69973e+07	1.76869e+07	1.66482e+07	1.76372e+07	1.70742e+07	1.69656e+07	-0.0637271	0.256582	0.818433	0.0181337	0.767666	0.999966	-0.061153	0.291004	0.617132	-0.0710516	0.215376
SJPG0100316.001	sp|P28161|GSTM2_HUMAN	Glutathione S-transferase Mu 2 OS=Homo sapiens OX=9606 GN=GSTM2 PE=1 SV=2	GSTM2	58	14	0	59.17	LLLEYTDSSYEEK	Demongrp_011321_TMT1_F80	18503	1099.09	2	-0.4459	81.05	0.698211	1	-	-	-	-	-	-	3.87119e+06	4.06046e+06	3.95864e+06	4.04036e+06	4.08425e+06	4.00307e+06	3.73895e+06	3.98334e+06	4.03566e+06	4.0401e+06	3.7621e+06	3.77858e+06	3.7578e+06	3.9108e+06	3.82787e+06	3.79388e+06	0.0155405	0.726581	0.9411	-0.0135805	0.717381	0.999966	0.0803873	0.0397764	0.2922	0.0509178	0.174275
SJPG0100317.001	sp|Q9Y6G9|DC1L1_HUMAN	Cytoplasmic dynein 1 light intermediate chain 1 OS=Homo sapiens OX=9606 GN=DYNC1LI1 PE=1 SV=3	DYNC1LI1	115	31	3	57.93	SVSSNVASVSPIPAGSK	Demongrp_011321_TMT1_F6	2082	1098.13	2	0.0662	110.51	1	1	-	-	-	-	-	-	1.74097e+06	1.89024e+06	1.83756e+06	1.90343e+06	1.88732e+06	1.88742e+06	1.81371e+06	1.87186e+06	1.83576e+06	1.95241e+06	1.87812e+06	1.89894e+06	1.81013e+06	1.92642e+06	1.91047e+06	1.8988e+06	-0.0160202	0.721802	0.940818	-0.034156	0.485127	0.999966	-0.0156447	0.724421	0.88878	-0.0537652	0.226828
SJPG0100318.001	sp|Q15233|NONO_HUMAN	Non-POU domain-containing octamer-binding protein OS=Homo sapiens OX=9606 GN=NONO PE=1 SV=4	NONO	461	52	0	54.99	TLAEIAKVELDNMPLR	Demongrp_011321_TMT1_F13	31004	807.805	3	0.3493	95.91	1	1	-	-	-	-	-	O	1.40522e+07	1.57981e+07	1.59658e+07	1.52559e+07	1.55792e+07	1.62161e+07	1.67836e+07	1.66449e+07	1.56278e+07	1.60631e+07	1.56021e+07	1.62655e+07	1.54321e+07	1.64002e+07	1.64988e+07	1.71068e+07	-0.0859738	0.15721	0.796893	-0.0789209	0.188838	0.999966	-0.0477729	0.388315	0.698709	-0.128157	0.040302
SJPG0100319.001	sp|P62760|VISL1_HUMAN	Visinin-like protein 1 OS=Homo sapiens OX=9606 GN=VSNL1 PE=1 SV=2	VSNL1	2	1	0	4.71	FFPYGDASK	Demongrp_011321_TMT1_F30	14095	820.953	2	-0.419	58.01	0.559386	1	-	-	-	-	-	-	78435.4	72486.3	66558	70003	68396.6	69760.9	71349.9	66184.5	76894.3	72132	64111.7	66445.2	66176.3	69511.3	71111.6	78840.9	0.0390592	0.521602	0.897528	0.00280794	0.969841	0.999966	0.129789	0.0563264	0.325336	-0.0259479	0.715037
SJPG0100320.001	sp|P18669|PGAM1_HUMAN	Phosphoglycerate mutase 1 OS=Homo sapiens OX=9606 GN=PGAM1 PE=1 SV=2	PGAM1	167	18	1	70.08	HGESAWNLENR	Demongrp_011321_TMT1_F52	1839	808.908	2	-0.6721	100.12	1	1	-	-	-	-	-	-	1.24151e+07	1.18287e+07	1.26043e+07	1.21321e+07	1.27605e+07	1.19348e+07	1.18316e+07	1.18697e+07	1.29221e+07	1.22989e+07	1.24682e+07	1.18678e+07	1.16878e+07	1.17448e+07	1.23036e+07	1.16682e+07	0.00861958	0.845882	0.96888	-0.0134275	0.772687	0.999966	0.0283498	0.494966	0.768023	0.0405605	0.326322
SJPG0100321.008	tr|Q59EJ5|Q59EJ5_HUMAN	Glutathione S-transferase (Fragment) OS=Homo sapiens OX=9606 PE=2 SV=1	NA	65	15	0	47.19	LLLEFTDTSYEEK	Demongrp_011321_TMT1_F9	15608	1098.6	2	0.5191	83.41	0.665028	1	-	-	-	-	-	-	2.89879e+06	2.98416e+06	2.95976e+06	3.05541e+06	3.02628e+06	2.93531e+06	2.78797e+06	2.8459e+06	2.94731e+06	3.01297e+06	2.96967e+06	2.87979e+06	2.83461e+06	2.87639e+06	2.91535e+06	2.87307e+06	0.0289808	0.502531	0.889711	0.0192495	0.638822	0.999966	0.0392683	0.29635	0.621767	0.0422339	0.239156
SJPG0100323.001	sp|P27144|KAD4_HUMAN	Adenylate kinase 4, mitochondrial OS=Homo sapiens OX=9606 GN=AK4 PE=1 SV=1	AK4	87	17	0	59.64	GVLHQFSGTETNK	Demongrp_011321_TMT1_F12	5081	1013.06	2	1.7578	86.69	0.716346	1	-	-	-	-	-	-	2.28951e+06	2.35471e+06	2.37829e+06	2.39682e+06	2.38592e+06	2.40407e+06	2.29103e+06	2.41596e+06	2.24042e+06	2.14879e+06	2.50323e+06	2.68323e+06	2.49714e+06	2.58593e+06	2.40566e+06	2.4979e+06	-0.00326486	0.930643	0.984575	0.0554458	0.290538	0.999966	-0.120605	0.0171776	0.234903	-0.0838684	0.0623898
SJPG0100324.001	sp|Q9Y639|NPTN_HUMAN	Neuroplastin OS=Homo sapiens OX=9606 GN=NPTN PE=1 SV=2	NPTN	26	8	0	19.1	SVGYPHPDWIWR	Demongrp_011321_TMT1_F13	14920	606.319	3	0.0614	89.78	1	1	-	-	-	-	-	-	1.14915e+06	1.1346e+06	1.14067e+06	1.21835e+06	1.13193e+06	1.24513e+06	1.26061e+06	1.12231e+06	1.12232e+06	1.09508e+06	1.20978e+06	1.34052e+06	1.28019e+06	1.24254e+06	1.1673e+06	1.16416e+06	-0.0620138	0.258023	0.818925	0.0597275	0.18132	0.999966	-0.136908	0.021499	0.242952	-0.0375299	0.406717
SJPG0100325.001	sp|P21283|VATC1_HUMAN	V-type proton ATPase subunit C 1 OS=Homo sapiens OX=9606 GN=ATP6V1C1 PE=1 SV=4	ATP6V1C1	78	23	20	55.24	VGTLDVLVGLSDELAK	Demongrp_011321_TMT1_F16	32461	1118.66	2	0.0319	87.53	1	1	-	-	-	-	-	-	1.13004e+06	1.14805e+06	1.1227e+06	1.10127e+06	1.13529e+06	1.12045e+06	1.1297e+06	1.11677e+06	1.13161e+06	1.17188e+06	1.20427e+06	1.1222e+06	1.15558e+06	1.09999e+06	1.12006e+06	1.10839e+06	-0.00393414	0.907041	0.980295	-0.0184192	0.636384	0.999966	-0.0439435	0.27099	0.59791	0.0205827	0.535958
SJPG0100326.001	sp|P50402|EMD_HUMAN	Emerin OS=Homo sapiens OX=9606 GN=EMD PE=1 SV=1	EMD	52	21	10	74.02	GYNDDYYEESYFTTR	Demongrp_011321_TMT1_F38	10467	1113.99	2	-0.5096	89.4	1	1	-	-	-	-	-	-	1.07145e+06	1.18697e+06	1.20857e+06	1.2464e+06	1.19348e+06	1.24196e+06	1.35211e+06	1.23628e+06	1.19906e+06	1.1217e+06	1.26453e+06	1.29959e+06	1.27682e+06	1.21784e+06	1.15042e+06	1.18563e+06	-0.0998574	0.169986	0.800116	-0.0100535	0.876552	0.999966	-0.121928	0.0593141	0.33016	-0.00956881	0.870711
SJPG0100327.001	sp|P26373|RL13_HUMAN	60S ribosomal protein L13 OS=Homo sapiens OX=9606 GN=RPL13 PE=1 SV=4	RPL13	94	15	0	54.5	LATQLTGPVMPVR	Demongrp_011321_TMT1_F20	17612	843.496	2	0.5871	75.49	0.786727	1	-	-	-	-	-	-	1.06125e+07	1.03336e+07	1.07414e+07	1.14535e+07	1.04529e+07	1.0413e+07	1.05283e+07	1.02867e+07	1.09481e+07	1.04787e+07	1.03436e+07	1.02742e+07	1.113e+07	1.04194e+07	1.0899e+07	1.01772e+07	0.0424989	0.353215	0.847273	0.0283823	0.571455	0.999966	0.0272837	0.593884	0.821519	0.0384172	0.435941
SJPG0100329.001	sp|Q9P0L0|VAPA_HUMAN	Vesicle-associated membrane protein-associated protein A OS=Homo sapiens OX=9606 GN=VAPA PE=1 SV=3	VAPA	56	13	0	46.59	GPFTDVVTTNLK	Demongrp_011321_TMT1_F18	18732	950.555	2	0.3907	91.11	0.728241	1	-	-	-	-	-	-	3.37385e+06	3.29313e+06	3.37622e+06	3.35905e+06	3.54784e+06	3.38876e+06	3.59112e+06	3.31126e+06	3.17722e+06	3.19386e+06	3.52823e+06	3.59681e+06	3.67968e+06	3.48714e+06	3.48876e+06	3.41742e+06	-0.0663808	0.102569	0.765554	0.0541803	0.171401	0.999966	-0.104083	0.0128256	0.222001	-0.0482249	0.15863
SJPG0100329.002	sp|Q9P0L0-2|VAPA_HUMAN	Isoform 2 of Vesicle-associated membrane protein-associated protein A OS=Homo sapiens OX=9606 GN=VAPA	VAPA	58	14	3	49.66	GPFTDVVTTNLK	Demongrp_011321_TMT1_F18	18732	950.555	2	0.3907	91.11	0.728241	1	-	-	-	-	-	-	2.98528e+06	3.00633e+06	2.99894e+06	3.08602e+06	3.15017e+06	3.0488e+06	3.17428e+06	3.01502e+06	2.84087e+06	2.92339e+06	3.05532e+06	3.18616e+06	3.24831e+06	3.16851e+06	3.12202e+06	3.07565e+06	-0.0493486	0.188079	0.807562	0.0453032	0.269991	0.999966	-0.0669267	0.0966196	0.390448	-0.0483755	0.170612
SJPG0100330.001	sp|P62937|PPIA_HUMAN	Peptidyl-prolyl cis-trans isomerase A OS=Homo sapiens OX=9606 GN=PPIA PE=1 SV=2	PPIA	387	18	0	75.76	HTGPGILSMANAGPNTNGSQFFICTAK	Demongrp_011321_TMT1_F27	23018	1133.58	3	-3.9017	93.31	0.798414	1	-	-	-	-	-	-	3.73981e+07	3.52517e+07	3.56428e+07	3.77904e+07	3.60593e+07	3.44232e+07	3.60161e+07	3.30695e+07	3.64319e+07	3.64045e+07	3.4827e+07	3.38803e+07	3.41548e+07	3.1997e+07	3.43728e+07	3.38297e+07	0.0406079	0.357075	0.848382	0.0497991	0.36106	0.999966	0.0904928	0.0479239	0.31084	0.128907	0.0197256
SJPG0100330.002	sp|P62937-2|PPIA_HUMAN	Isoform 2 of Peptidyl-prolyl cis-trans isomerase A OS=Homo sapiens OX=9606 GN=PPIA	PPIA	288	14	2	78.1	HTGPGILSMANAGPNTNGSQFFICTAK	Demongrp_011321_TMT1_F27	23018	1133.58	3	-3.9017	93.31	0.798414	1	-	-	-	-	-	-	2.35911e+07	2.30016e+07	2.30032e+07	2.43881e+07	2.30509e+07	2.2598e+07	2.31938e+07	2.16139e+07	2.32958e+07	2.36561e+07	2.24524e+07	2.19922e+07	2.20885e+07	2.11442e+07	2.21044e+07	2.20734e+07	0.0337454	0.384975	0.859422	0.0405832	0.410986	0.999966	0.082943	0.047687	0.310222	0.109695	0.021479
SJPG0100331.001	sp|O14745|NHRF1_HUMAN	Na(+)/H(+) exchange regulatory cofactor NHE-RF1 OS=Homo sapiens OX=9606 GN=SLC9A3R1 PE=1 SV=4	SLC9A3R1	54	19	0	65.08	LVEVNGENVEK	Demongrp_011321_TMT1_F68	9999	919.528	2	0.0314	86.07	1	1	-	-	-	-	-	-	834670	817352	802039	815786	814539	839325	777800	815831	804553	843201	778506	811720	810698	830454	805960	844940	0.0128019	0.75094	0.948324	-0.00643822	0.866591	0.999966	0.0307214	0.387665	0.698147	-0.0168126	0.634783
SJPG0100332.001	sp|P20700|LMNB1_HUMAN	Lamin-B1 OS=Homo sapiens OX=9606 GN=LMNB1 PE=1 SV=2	LMNB1	506	67	0	75.09	DQIAQLEASLAAAKK	Demongrp_011321_TMT1_F19	23254	1234.75	2	3.4456	123.75	1	1	-	-	O	-	-	-	1.71921e+07	1.91091e+07	1.9329e+07	1.93199e+07	2.01812e+07	2.17991e+07	2.28797e+07	2.07997e+07	1.87194e+07	1.84393e+07	1.99909e+07	2.16548e+07	2.05383e+07	2.00694e+07	1.93047e+07	1.93063e+07	-0.206234	0.0111273	0.692132	-0.0437429	0.509384	0.999966	-0.146568	0.0293277	0.264549	-0.0634565	0.251161
SJPG0100333.001	sp|Q04323|UBXN1_HUMAN	UBX domain-containing protein 1 OS=Homo sapiens OX=9606 GN=UBXN1 PE=1 SV=2	UBXN1	29	16	0	60.94	LYVELHRGEELGGGQDPVQLLSGFPR	Demongrp_011321_TMT1_F11	26010	793.428	4	0.6013	96.34	1	1	-	-	-	-	-	-	590876	615634	572121	571342	584389	596372	530129	580211	579252	624298	572095	575131	559421	590191	617879	600071	0.0440726	0.430331	0.870951	-0.0171006	0.727586	0.999966	0.0458746	0.270701	0.597794	-0.0373128	0.38326
SJPG0100334.001	sp|P51649|SSDH_HUMAN	Succinate-semialdehyde dehydrogenase, mitochondrial OS=Homo sapiens OX=9606 GN=ALDH5A1 PE=1 SV=2	ALDH5A1	49	12	0	24.49	ISFTGSTTTGK	Demongrp_011321_TMT1_F26	8737	854.492	2	0.9362	81.08	1	1	-	-	-	-	-	-	1.70933e+06	1.98761e+06	2.02132e+06	2.02109e+06	2.10104e+06	2.07653e+06	2.03661e+06	1.98083e+06	1.91006e+06	1.82214e+06	2.18458e+06	2.27544e+06	2.15068e+06	2.1243e+06	2.06779e+06	2.07864e+06	-0.101759	0.158526	0.797949	0.0202699	0.777806	0.999966	-0.190709	0.0222377	0.243488	-0.114847	0.116739
SJPG0100335.001	sp|Q9Y281|COF2_HUMAN	Cofilin-2 OS=Homo sapiens OX=9606 GN=CFL2 PE=1 SV=1	CFL2	113	16	0	72.89	LGGNVVVSLEGKPL	Demongrp_011321_TMT1_F19	24985	995.612	2	-0.3062	93.98	1	1	-	-	-	-	-	-	1.76787e+07	1.79581e+07	1.77654e+07	1.83307e+07	1.80967e+07	1.76278e+07	1.70461e+07	1.72397e+07	1.74982e+07	1.86802e+07	1.72557e+07	1.73964e+07	1.70777e+07	1.66591e+07	1.72931e+07	1.68963e+07	0.0281555	0.46227	0.879381	0.011012	0.800294	0.999966	0.0565018	0.108503	0.409866	0.0814242	0.0404989
SJPG0100336.001	sp|P02649|APOE_HUMAN	Apolipoprotein E OS=Homo sapiens OX=9606 GN=APOE PE=1 SV=1	APOE	7	4	0	13.88	SWFEPLVEDMQR	Demongrp_011321_TMT1_F4	14982	920.962	2	-0.7125	74.87	0.735542	1	-	-	-	-	-	-	109799	113695	101737	94376	117922	125795	117365	117883	103175	107940	115407	135709	127360	114101	116457	126399	-0.201295	0.0208417	0.715524	-0.0655481	0.417362	0.999966	-0.266712	0.0117514	0.219049	-0.184025	0.0365413
SJPG0100337.001	sp|Q00169|PIPNA_HUMAN	Phosphatidylinositol transfer protein alpha isoform OS=Homo sapiens OX=9606 GN=PITPNA PE=1 SV=2	PITPNA	57	20	0	59.26	MLAPEGALNIHEK	Demongrp_011321_TMT1_F9	2507	1016.08	2	0.439	96.01	1	1	-	-	-	-	-	-	595525	518377	548314	531441	532549	541577	502650	518118	576199	545893	497599	507501	532782	539304	547337	522839	0.0600572	0.320307	0.844543	0.00377953	0.952172	0.999966	0.0959556	0.12219	0.430253	0.0299698	0.589112
SJPG0100338.001	sp|Q14141|SEPT6_HUMAN	Septin-6 OS=Homo sapiens OX=9606 GN=SEPTIN6 PE=1 SV=4	SEPTIN6	55	14	1	34.1	TAAELLQSQGSQAGGSQTLK	Demongrp_011321_TMT1_F1	2534	1292.21	2	-0.8842	96.82	1	1	-	-	-	-	O	-	2.09538e+06	2.02361e+06	2.06773e+06	2.06786e+06	2.08402e+06	2.06814e+06	2.1082e+06	2.08362e+06	2.06297e+06	2.15192e+06	2.04504e+06	2.04048e+06	2.05695e+06	2.06641e+06	2.07287e+06	2.22893e+06	-0.0161587	0.62972	0.920574	-0.0247343	0.515377	0.999966	0.0112314	0.720065	0.886602	-0.0399562	0.340883
SJPG0100339.001	sp|O15173|PGRC2_HUMAN	Membrane-associated progesterone receptor component 2 OS=Homo sapiens OX=9606 GN=PGRMC2 PE=1 SV=1	PGRMC2	49	12	0	44.39	LLKPGEEPSEYTDEEDTK	Demongrp_011321_TMT1_F78	11020	998.198	3	0.3694	93.39	0.716137	1	-	-	-	-	-	-	7.28527e+06	6.72018e+06	7.24207e+06	7.38197e+06	7.60121e+06	7.44764e+06	8.12183e+06	6.85438e+06	7.38762e+06	6.74937e+06	7.78615e+06	7.91887e+06	7.96848e+06	6.93025e+06	7.29615e+06	7.02191e+06	-0.1098	0.0595439	0.733	0.0328428	0.54365	0.999966	-0.141698	0.0106326	0.218932	0.0145035	0.75199
SJPG0100340.001	sp|P40926|MDHM_HUMAN	Malate dehydrogenase, mitochondrial OS=Homo sapiens OX=9606 GN=MDH2 PE=1 SV=3	MDH2	337	24	0	65.38	LTLYDIAHTPGVAADLSHIETK	Demongrp_011321_TMT1_F15	25972	991.889	3	-0.2677	105.35	0.784813	1	-	-	-	-	-	-	2.26127e+07	2.26425e+07	2.39857e+07	2.45105e+07	2.40758e+07	2.33003e+07	2.39125e+07	2.29365e+07	2.27001e+07	2.15748e+07	2.5385e+07	2.63686e+07	2.54934e+07	2.48016e+07	2.43901e+07	2.44532e+07	-0.0206312	0.642061	0.924242	0.0647044	0.207556	0.999966	-0.13637	0.0133457	0.223409	-0.0676487	0.141228
SJPG0100341.001	sp|P07355|ANXA2_HUMAN	Annexin A2 OS=Homo sapiens OX=9606 GN=ANXA2 PE=1 SV=2	ANXA2	181	26	0	63.72	AEDGSVIDYELIDQDAR	Demongrp_011321_TMT1_F20	15489	1107.05	2	-1.2894	101.07	1	1	-	-	-	-	-	-	7.84634e+06	7.21301e+06	7.26403e+06	7.236e+06	7.02824e+06	7.24907e+06	7.17547e+06	7.24121e+06	7.44636e+06	7.66791e+06	7.16969e+06	7.00596e+06	7.25715e+06	7.12066e+06	7.21406e+06	7.83355e+06	0.0466355	0.30373	0.838383	-0.0125541	0.791853	0.999966	0.0480143	0.283056	0.610226	0.000483061	0.992586
SJPG0100342.001	sp|P22307|NLTP_HUMAN	Non-specific lipid-transfer protein OS=Homo sapiens OX=9606 GN=SCP2 PE=1 SV=2	SCP2	150	32	0	51.37	GHPLGATGLAQCAELCWQLR	Demongrp_011321_TMT1_F7	5875	847.769	3	-0.4522	93.49	0.795486	1	-	-	-	-	-	-	5.48059e+06	5.16755e+06	5.40771e+06	5.48692e+06	5.51398e+06	5.64231e+06	5.49519e+06	5.41011e+06	5.30606e+06	4.98752e+06	6.04965e+06	6.4781e+06	6.24568e+06	5.65585e+06	5.43707e+06	5.55089e+06	-0.0438097	0.270628	0.82342	0.0414995	0.383998	0.999966	-0.216388	0.000820157	0.154826	-0.0430568	0.27813
SJPG0100342.010	tr|H0YD06|H0YD06_HUMAN	Non-specific lipid-transfer protein (Fragment) OS=Homo sapiens OX=9606 GN=SCP2 PE=1 SV=1	SCP2	2	1	0	14.1	MGFPEAASSFR	Demongrp_011321_TMT1_F5	2991	752.382	2	-0.4945	65.09	1	1	-	-	-	-	-	-	74820.7	76205.7	74754.1	88802.2	76282.5	85601	69706	87655.6	67657.5	80249.3	82697.7	94446.6	68984.4	89982	65068.9	82392.3	0.0280999	0.758149	0.950506	0.00665968	0.94848	0.999966	-0.0530174	0.648554	0.850151	0.00014998	0.999005
SJPG0100343.001	sp|Q15382|RHEB_HUMAN	GTP-binding protein Rheb OS=Homo sapiens OX=9606 GN=RHEB PE=1 SV=1	RHEB	34	10	10	42.39	ENQTAVDVFR	Demongrp_011321_TMT1_F50	6437	741.897	2	-0.283	78.38	0.678617	1	-	-	-	-	O	-	973937	897315	885445	986058	910153	1.00497e+06	917578	904577	931102	945484	858131	905885	937874	962430	869839	893755	-0.0132962	0.825176	0.963069	0.0119671	0.823498	0.999966	0.0544065	0.35028	0.670605	0.0419434	0.484364
SJPG0100344.001	sp|Q9H1E3|NUCKS_HUMAN	Nuclear ubiquitous casein and cyclin-dependent kinase substrate 1 OS=Homo sapiens OX=9606 GN=NUCKS1 PE=1 SV=1	NUCKS1	14	8	0	23.87	VVDYSQFQESDDADEDYGRDSGPPTK	Demongrp_011321_TMT1_F50	11642	1176.89	3	0.7094	87.7	0.902052	1	-	-	-	-	-	-	454524	473506	466594	518983	583779	552473	475922	539854	509366	518863	605515	579520	539631	510930	537417	497051	-0.164285	0.0722497	0.746639	-0.129142	0.0460979	0.999966	-0.265265	0.00266658	0.1816	-0.107788	0.0875122
SJPG0100345.001	sp|Q13232|NDK3_HUMAN	Nucleoside diphosphate kinase 3 OS=Homo sapiens OX=9606 GN=NME3 PE=1 SV=2	NME3	32	10	8	59.76	ALIGATNPADAPPGTIR	Demongrp_011321_TMT1_F80	10992	970.048	2	-0.5921	86.09	1	1	-	-	-	-	-	-	1.23745e+06	1.22054e+06	1.31118e+06	1.33959e+06	1.33916e+06	1.26689e+06	1.30524e+06	1.25928e+06	1.20526e+06	1.20906e+06	1.35602e+06	1.41939e+06	1.30607e+06	1.25931e+06	1.31163e+06	1.31704e+06	-0.0304247	0.529841	0.899912	0.0599472	0.240404	0.999966	-0.0914062	0.100511	0.395808	-0.0218755	0.641199
SJPG0100346.001	sp|Q99719|SEPT5_HUMAN	Septin-5 OS=Homo sapiens OX=9606 GN=SEPTIN5 PE=1 SV=1	SEPTIN5	37	15	0	44.72	DVTCDVHYENYR	Demongrp_011321_TMT1_F32	2858	625.627	3	-0.0796	82.82	0.798479	1	-	-	-	-	O	-	245173	225792	236601	239554	236689	224454	228606	241074	241765	239325	235447	238005	227683	225057	233443	254744	0.0421418	0.342096	0.847031	-0.0244498	0.564203	0.999966	0.0184282	0.655657	0.853789	-0.00456896	0.933058
SJPG0100348.001	sp|P23526|SAHH_HUMAN	Adenosylhomocysteinase OS=Homo sapiens OX=9606 GN=AHCY PE=1 SV=4	AHCY	215	26	0	50	KLDEAVAEAHLGK	Demongrp_011321_TMT1_F4	2015	1147.19	2	-1.4463	106.57	0.755184	1	-	-	-	-	-	-	8.0484e+06	8.45481e+06	8.44205e+06	8.60439e+06	8.27172e+06	8.41203e+06	8.02156e+06	8.19639e+06	8.63122e+06	8.75782e+06	8.29584e+06	8.13496e+06	7.91863e+06	8.13972e+06	8.11628e+06	7.85316e+06	0.0262777	0.516761	0.895551	-0.0239228	0.59323	0.999966	0.047194	0.243848	0.570255	0.0614282	0.138615
SJPG0100349.001	sp|Q9HCJ6|VAT1L_HUMAN	Synaptic vesicle membrane protein VAT-1 homolog-like OS=Homo sapiens OX=9606 GN=VAT1L PE=1 SV=2	VAT1L	1	1	1	1.67	GYEIGDR	Demongrp_011321_TMT1_F40	1570	557.296	2	-0.114	56.28	0.280028	1	-	-	-	-	-	-	35501.9	39475.5	35228.5	35382.9	33004.7	32063.2	29291.4	33505.3	36224.5	28014.4	32989.1	33007.1	31564.5	30164.1	33765.6	28327	0.210807	0.00911386	0.692132	0.16632	0.103458	0.999966	0.161139	0.0138827	0.22503	0.245305	0.00935394
SJPG0100350.001	sp|Q16778|H2B2E_HUMAN	Histone H2B type 2-E OS=Homo sapiens OX=9606 GN=H2BC21 PE=1 SV=3	H2BC21	568	15	0	76.19	KESYSIYVYK	Demongrp_011321_TMT1_F30	11666	1096.64	2	-0.9324	98.59	0.599655	1	-	-	O	-	-	-	6.44634e+07	6.33702e+07	6.4615e+07	6.45012e+07	6.60861e+07	6.92362e+07	7.38012e+07	6.59156e+07	6.44881e+07	6.02035e+07	6.68481e+07	6.81235e+07	6.72513e+07	6.71069e+07	6.61696e+07	6.44645e+07	-0.116469	0.0314717	0.721433	0.01687	0.703027	0.999966	-0.0694969	0.0491833	0.313864	-0.0370081	0.280443
SJPG0100351.001	sp|P09211|GSTP1_HUMAN	Glutathione S-transferase P OS=Homo sapiens OX=9606 GN=GSTP1 PE=1 SV=2	GSTP1	147	16	0	62.38	DQQEAALVDMVNDGVEDLR	Demongrp_011321_TMT1_F29	27191	1211.1	2	-0.6054	92.08	0.826347	1	-	-	-	-	-	-	1.30038e+07	1.21435e+07	1.26083e+07	1.28647e+07	1.23828e+07	1.26204e+07	1.18839e+07	1.20502e+07	1.3108e+07	1.27421e+07	1.23615e+07	1.21216e+07	1.21824e+07	1.23676e+07	1.23893e+07	1.23295e+07	0.0415273	0.339014	0.847031	0.00285928	0.95166	0.999966	0.0498171	0.205277	0.53439	0.0333	0.381991
SJPG0100353.001	sp|Q9H115|SNAB_HUMAN	Beta-soluble NSF attachment protein OS=Homo sapiens OX=9606 GN=NAPB PE=1 SV=2	NAPB	10	5	0	24.5	AIAHYEQSADYYK	Demongrp_011321_TMT1_F72	6820	1084.07	2	0.5309	106.75	1	1	-	-	-	-	-	-	561325	578151	577249	597655	623466	610494	581933	632088	584402	581816	553755	565000	538959	622205	583360	587721	-0.0648492	0.149574	0.796893	-0.0503526	0.302439	0.999966	0.0663059	0.107865	0.408906	-0.0467709	0.274227
SJPG0100354.001	sp|O75781|PALM_HUMAN	Paralemmin-1 OS=Homo sapiens OX=9606 GN=PALM PE=1 SV=2	PALM	44	16	3	39.02	KTEVVMNSQQTPVGTPK	Demongrp_011321_TMT1_F16	7796	919.528	3	-2.168	85.96	0.728246	1	-	-	-	-	-	-	387539	391291	409603	431741	415867	419557	422504	410717	407902	388209	424630	464196	445788	430043	411670	408798	-0.0512417	0.300057	0.836579	0.00901015	0.862736	0.999966	-0.13569	0.0327236	0.274854	-0.0423756	0.403995
SJPG0100354.002	sp|O75781-2|PALM_HUMAN	Isoform 2 of Paralemmin-1 OS=Homo sapiens OX=9606 GN=PALM	PALM	41	14	1	43.44	KTEVVMNSQQTPVGTPK	Demongrp_011321_TMT1_F16	7796	919.528	3	-2.168	85.96	0.728246	1	-	-	-	-	-	-	382280	385283	406178	425892	408624	415000	416886	404654	403941	384606	417268	458732	438891	424106	406120	402198	-0.0495603	0.321472	0.844543	0.00688126	0.89508	0.999966	-0.132543	0.0392476	0.29125	-0.039793	0.437674
SJPG0100356.001	sp|Q9NR31|SAR1A_HUMAN	GTP-binding protein SAR1a OS=Homo sapiens OX=9606 GN=SAR1A PE=1 SV=1	SAR1A	42	13	0	76.26	EIFGLYGQTTGK	Demongrp_011321_TMT1_F26	16764	961.547	2	-0.1715	83.64	1	1	-	-	-	-	-	-	3.62546e+06	4.54823e+06	4.47014e+06	4.35775e+06	4.64796e+06	4.35692e+06	4.71095e+06	4.55184e+06	4.2889e+06	4.59684e+06	4.50697e+06	4.25774e+06	4.01189e+06	4.21398e+06	4.38533e+06	4.29704e+06	-0.110133	0.222229	0.813923	-0.0807242	0.357643	0.999966	-0.00700016	0.93719	0.97978	-0.0218946	0.791897
SJPG0100357.001	sp|P61081|UBC12_HUMAN	NEDD8-conjugating enzyme Ubc12 OS=Homo sapiens OX=9606 GN=UBE2M PE=1 SV=1	UBE2M	49	8	0	40.44	LVICPDEGFYK	Demongrp_011321_TMT1_F13	20295	975.038	2	0.3335	78.18	0.719238	1	-	-	-	-	-	-	2.28409e+06	2.06254e+06	2.29647e+06	2.22874e+06	2.3092e+06	1.94415e+06	2.13855e+06	1.85658e+06	2.35666e+06	2.2361e+06	2.34381e+06	2.15323e+06	2.15637e+06	1.90778e+06	2.36771e+06	2.13581e+06	0.0602026	0.398622	0.861328	0.0511306	0.566322	0.999966	-6.60961e-05	0.999036	0.999365	0.0578654	0.474582
SJPG0100358.001	sp|P62081|RS7_HUMAN	40S ribosomal protein S7 OS=Homo sapiens OX=9606 GN=RPS7 PE=1 SV=1	RPS7	69	14	1	69.59	VETFSGVYKK	Demongrp_011321_TMT1_F31	11424	1035.62	2	0.5262	100.1	1	1	-	-	-	-	-	-	3.77152e+06	4.02601e+06	4.31103e+06	4.17383e+06	4.03712e+06	3.82579e+06	3.86185e+06	3.84584e+06	4.23013e+06	4.09907e+06	4.18462e+06	3.83678e+06	3.93002e+06	3.95186e+06	4.14653e+06	4.03726e+06	0.0573502	0.310264	0.840791	0.00370993	0.950864	0.999966	0.0302983	0.602082	0.825222	0.00753874	0.887489
SJPG0100359.001	sp|P08133|ANXA6_HUMAN	Annexin A6 OS=Homo sapiens OX=9606 GN=ANXA6 PE=1 SV=3	ANXA6	283	54	0	62.85	DAYERDLEADIIGDTSGHFQK	Demongrp_011321_TMT1_F50	20293	996.844	3	-0.479	104.75	0.777184	1	-	-	-	-	-	-	5.95766e+06	5.56627e+06	5.79601e+06	5.62779e+06	5.75785e+06	5.54433e+06	5.4599e+06	5.4394e+06	5.8832e+06	5.64592e+06	5.71308e+06	5.46778e+06	5.53086e+06	5.51812e+06	5.60898e+06	5.40714e+06	0.0379646	0.372666	0.855053	0.0206846	0.656846	0.999966	0.0421952	0.300628	0.624494	0.0575111	0.166913
SJPG0100359.003	tr|E5RK69|E5RK69_HUMAN	Annexin OS=Homo sapiens OX=9606 GN=ANXA6 PE=1 SV=1	ANXA6	173	38	3	61.74	EMSGDVRDAFVAIVQSVK	Demongrp_011321_TMT1_F31	31842	853.808	3	1.0353	101.88	0.716627	1	-	-	-	-	-	-	3.96266e+06	4.17262e+06	4.29564e+06	4.11943e+06	4.28737e+06	4.10083e+06	4.00344e+06	4.11644e+06	4.25581e+06	4.16244e+06	4.2638e+06	4.04767e+06	3.94813e+06	4.1327e+06	4.14434e+06	3.95788e+06	0.00243565	0.956238	0.991298	-0.0145679	0.732636	0.999966	0.0180517	0.687901	0.868736	0.0205326	0.62337
SJPG0100362.001	sp|Q8N573|OXR1_HUMAN	Oxidation resistance protein 1 OS=Homo sapiens OX=9606 GN=OXR1 PE=1 SV=2	OXR1	37	20	0	29.41	TMTGLDTPVLMVIK	Demongrp_011321_TMT1_F29	31852	1064.12	2	1.1468	94.29	0.652985	1	-	-	-	-	-	-	241232	228032	239099	238928	234184	234945	229134	233828	239906	232455	233340	230329	243382	227834	233351	224230	0.0247413	0.509823	0.892265	0.00850582	0.829684	0.999966	0.00701105	0.856215	0.948752	0.0516404	0.190764
SJPG0100362.010	tr|C9JY63|C9JY63_HUMAN	Oxidation resistance protein 1 OS=Homo sapiens OX=9606 GN=OXR1 PE=1 SV=2	OXR1	1	1	0	12.64	LLGFGGGGEAR	Demongrp_011321_TMT1_F22	10220	669.378	2	-0.5126	62.77	0.549466	1	-	-	-	-	-	-	70394.1	86786.4	89027.7	78521.9	87225.3	86933.9	80233.4	86975.4	82122.8	86198.2	81093.5	81938.8	73445.9	79783.8	84766.7	87326.9	-0.0678879	0.449057	0.877602	-0.0736143	0.401668	0.999966	0.0381306	0.67602	0.862336	-0.0536052	0.546546
SJPG0100364.001	sp|P46821|MAP1B_HUMAN	Microtubule-associated protein 1B OS=Homo sapiens OX=9606 GN=MAP1B PE=1 SV=2	MAP1B	181	71	66	38.74	DIKPQLELIEDEEK	Demongrp_011321_TMT1_F69	18885	870.835	3	-1.8514	93.34	0.743733	1	-	-	-	-	-	-	818142	839561	811674	784138	736048	698282	645818	694271	748767	796490	719828	735120	761669	782972	819500	801847	0.231919	0.00250073	0.692132	0.125608	0.0514419	0.999966	0.138566	0.00781739	0.206397	0.0211547	0.588101
SJPG0100365.001	sp|P15531|NDKA_HUMAN	Nucleoside diphosphate kinase A OS=Homo sapiens OX=9606 GN=NME1 PE=1 SV=1	NME1	188	12	0	56.58	VMLGETNPADSKPGTIR	Demongrp_011321_TMT1_F10	9066	1197.67	2	0.5941	95	1	1	-	-	-	-	-	-	3.39239e+07	3.46677e+07	3.7162e+07	3.61951e+07	3.61657e+07	3.54268e+07	3.50418e+07	3.45746e+07	3.79672e+07	3.63729e+07	3.57353e+07	3.43505e+07	3.42761e+07	3.46998e+07	3.61014e+07	3.41614e+07	-0.00313383	0.94328	0.987852	-0.0327315	0.538146	0.999966	0.0280843	0.530847	0.787827	0.0199307	0.663834
SJPG0100366.001	sp|Q9P0J0|NDUAD_HUMAN	NADH dehydrogenase [ubiquinone] 1 alpha subcomplex subunit 13 OS=Homo sapiens OX=9606 GN=NDUFA13 PE=1 SV=3	NDUFA13	32	10	1	67.36	TTEEALHASHGFMWYT	Demongrp_011321_TMT1_F73	13600	729.353	3	3.6394	73.01	1	1	-	-	-	-	-	-	397976	442695	469218	461032	461489	438044	416641	453742	396892	415588	480159	477649	460947	482655	476600	448136	0.01147	0.867559	0.974027	0.0682714	0.371332	0.999966	-0.0978253	0.148241	0.465841	-0.0857066	0.21807
SJPG0100367.001	sp|P10606|COX5B_HUMAN	Cytochrome c oxidase subunit 5B, mitochondrial OS=Homo sapiens OX=9606 GN=COX5B PE=1 SV=2	COX5B	50	12	12	65.89	SMASGGGVPTDEEQATGLER	Demongrp_011321_TMT1_F31	5654	1148.55	2	-0.5104	73.8	1	1	-	-	-	-	-	-	1.49137e+07	1.39144e+07	1.52389e+07	1.50895e+07	1.45004e+07	1.39117e+07	1.44965e+07	1.37964e+07	1.48458e+07	1.34653e+07	1.56525e+07	1.51422e+07	1.59154e+07	1.52223e+07	1.6007e+07	1.43055e+07	0.0475947	0.310671	0.841259	0.0757612	0.185067	0.999966	-0.0748358	0.123723	0.433154	-0.036858	0.501213
SJPG0100368.001	sp|P06576|ATPB_HUMAN	ATP synthase subunit beta, mitochondrial OS=Homo sapiens OX=9606 GN=ATP5F1B PE=1 SV=3	ATP5F1B	498	43	8	73.53	FTQAGSEVSALLGR	Demongrp_011321_TMT1_F10	20807	870.483	2	0.1086	100.54	1	1	-	-	-	-	O	-	1.9137e+07	1.93482e+07	2.07515e+07	2.08069e+07	2.03992e+07	2.08269e+07	2.01344e+07	2.02394e+07	1.96339e+07	1.86306e+07	2.18541e+07	2.26805e+07	2.20645e+07	2.20601e+07	2.09465e+07	2.08608e+07	-0.0324963	0.486231	0.886336	0.0369815	0.488237	0.999966	-0.15065	0.00995228	0.218371	-0.0899366	0.0907116
SJPG0100368.002	tr|F8W079|F8W079_HUMAN	ATP synthase subunit beta, mitochondrial (Fragment) OS=Homo sapiens OX=9606 GN=ATP5F1B PE=1 SV=1	ATP5F1B	263	28	1	68.31	QFAPIHAEAPEFMEM@SVEQEILVTGIK	Demongrp_011321_TMT1_F77	32007	1223.64	3	-3.1835	96.62	0.111778	1	-	-	-	-	-	-	1.68358e+07	1.70682e+07	1.81031e+07	1.83353e+07	1.78724e+07	1.81483e+07	1.75454e+07	1.77298e+07	1.73148e+07	1.63583e+07	1.9055e+07	1.98656e+07	1.9367e+07	1.92622e+07	1.81356e+07	1.80886e+07	-0.0227944	0.613373	0.918153	0.0373555	0.474785	0.999966	-0.144588	0.0109995	0.218932	-0.0731332	0.15541
SJPG0100368.003	tr|F8W0P7|F8W0P7_HUMAN	ATP synthase subunit beta, mitochondrial (Fragment) OS=Homo sapiens OX=9606 GN=ATP5F1B PE=1 SV=2	ATP5F1B	188	18	2	54.44	FTQAGSEVSALLGR	Demongrp_011321_TMT1_F10	20807	870.483	2	0.1086	100.54	1	1	-	-	-	-	-	-	8.41622e+06	8.87867e+06	9.26294e+06	9.54687e+06	9.21799e+06	9.3363e+06	9.39058e+06	9.27431e+06	9.03364e+06	8.50841e+06	9.88029e+06	1.02842e+07	9.90444e+06	9.8385e+06	9.31779e+06	9.43448e+06	-0.0470023	0.366722	0.852163	0.0133585	0.817396	0.999966	-0.152492	0.0167759	0.233826	-0.079619	0.158923
SJPG0100369.001	sp|P62826|RAN_HUMAN	GTP-binding nuclear protein Ran OS=Homo sapiens OX=9606 GN=RAN PE=1 SV=3	RAN	141	10	0	47.22	DGYYIQAQCAIIMFDVTSR	Demongrp_011321_TMT1_F10	30436	1278.13	2	0.1705	94.05	0.737161	1	-	-	-	-	-	-	2.11014e+07	2.01193e+07	2.00802e+07	2.09255e+07	2.04697e+07	1.97721e+07	2.07079e+07	1.89435e+07	2.10977e+07	2.07037e+07	2.09582e+07	2.02281e+07	2.04583e+07	1.93751e+07	2.02399e+07	2.04888e+07	0.0168584	0.667061	0.929438	0.023016	0.654424	0.999966	0.000387654	0.991515	0.996807	0.037158	0.359851
SJPG0100370.001	sp|Q13442|HAP28_HUMAN	28 kDa heat- and acid-stable phosphoprotein OS=Homo sapiens OX=9606 GN=PDAP1 PE=1 SV=1	PDAP1	39	11	9	38.12	GVEGLIDIENPNR	Demongrp_011321_TMT1_F58	16294	865.473	2	-0.763	92.68	1	1	-	-	-	-	O	-	959719	831687	898091	819557	907068	793132	828229	804989	890286	824217	886347	772348	913279	808987	904096	840091	0.0571561	0.44604	0.87718	0.0613363	0.389927	0.999966	0.0340306	0.675548	0.862252	0.0423771	0.548345
SJPG0100371.001	sp|Q12765|SCRN1_HUMAN	Secernin-1 OS=Homo sapiens OX=9606 GN=SCRN1 PE=1 SV=2	SCRN1	71	18	0	40.34	ASGVCIDSEFFLTTASGVSVLPQNR	Demongrp_011321_TMT1_F12	31658	1480.76	2	-0.7429	90.33	1	1	-	-	-	-	-	-	1.55588e+06	1.62632e+06	1.46561e+06	1.67123e+06	1.55802e+06	1.6473e+06	1.41947e+06	1.5268e+06	1.48775e+06	1.65601e+06	1.37968e+06	1.47062e+06	1.42106e+06	1.55549e+06	1.52878e+06	1.56348e+06	0.0362139	0.598987	0.913573	0.0208189	0.73944	0.999966	0.148698	0.0242938	0.249072	0.0264364	0.612856
SJPG0100372.001	sp|P51991|ROA3_HUMAN	Heterogeneous nuclear ribonucleoprotein A3 OS=Homo sapiens OX=9606 GN=HNRNPA3 PE=1 SV=2	HNRNPA3	266	28	0	62.43	GFAFVTFDDHDTVDK	Demongrp_011321_TMT1_F8	7560	1161.6	2	-0.8703	102.69	0.829682	1	-	-	-	-	-	O	1.30623e+07	1.38441e+07	1.3608e+07	1.37458e+07	1.47881e+07	1.43022e+07	1.64141e+07	1.42907e+07	1.3948e+07	1.40867e+07	1.43792e+07	1.54213e+07	1.40108e+07	1.38944e+07	1.43557e+07	1.52211e+07	-0.159003	0.020032	0.715524	-0.0569556	0.172598	0.999966	-0.105617	0.0463654	0.307043	-0.0945366	0.0631806
SJPG0100373.001	sp|P46782|RS5_HUMAN	40S ribosomal protein S5 OS=Homo sapiens OX=9606 GN=RPS5 PE=1 SV=4	RPS5	101	16	0	45.59	TIAECLADELINAAK	Demongrp_011321_TMT1_F9	25732	1120.62	2	-0.5879	92.52	1	1	-	-	-	-	-	-	2.27438e+06	2.26153e+06	2.21992e+06	2.36433e+06	2.28842e+06	2.29053e+06	2.25104e+06	2.19554e+06	2.2205e+06	2.36391e+06	2.29722e+06	2.39264e+06	2.27828e+06	2.14784e+06	2.29543e+06	2.27259e+06	0.00180405	0.961035	0.992001	0.0131343	0.771452	0.999966	-0.0267991	0.492271	0.766429	0.0266818	0.525372
SJPG0100374.001	sp|Q00059|TFAM_HUMAN	Transcription factor A, mitochondrial OS=Homo sapiens OX=9606 GN=TFAM PE=1 SV=1	TFAM	56	12	0	33.33	EQLTPSQIMSLEK	Demongrp_011321_TMT1_F2	7756	1056.6	2	-1.058	86.75	0.703055	1	-	-	-	-	-	-	2.83655e+06	3.18363e+06	3.84658e+06	3.58494e+06	4.12293e+06	3.39359e+06	3.41545e+06	3.3829e+06	3.66915e+06	3.42791e+06	3.74869e+06	3.68536e+06	3.91494e+06	3.50625e+06	3.86153e+06	3.54128e+06	-0.119436	0.338974	0.847031	-0.0635949	0.549542	0.999966	-0.178976	0.115174	0.420149	-0.12104	0.277621
SJPG0100376.001	sp|P55786|PSA_HUMAN	Puromycin-sensitive aminopeptidase OS=Homo sapiens OX=9606 GN=NPEPPS PE=1 SV=2	NPEPPS	253	59	0	57.34	AQELDALDNSHPIEVSVGHPSEVDEIFDAISYSK	Demongrp_011321_TMT1_F60	31644	1440.74	3	4.0179	97.1	0.805355	1	-	-	-	-	-	-	5.70962e+06	5.78706e+06	5.84257e+06	5.99594e+06	5.88054e+06	5.82991e+06	5.58831e+06	5.70857e+06	5.88721e+06	5.97753e+06	5.75339e+06	5.56292e+06	5.55038e+06	5.61241e+06	5.74525e+06	5.41923e+06	0.0169255	0.658453	0.927599	-0.00588375	0.880822	0.999966	0.0532571	0.157654	0.478391	0.0611773	0.134989
SJPG0100376.003	tr|E9PP11|E9PP11_HUMAN	Puromycin-sensitive aminopeptidase (Fragment) OS=Homo sapiens OX=9606 GN=NPEPPS PE=1 SV=1	NPEPPS	33	9	1	44.78	YAAVTQFEATDAR	Demongrp_011321_TMT1_F63	9493	873.951	2	-0.9329	77.59	0.715556	1	-	-	-	-	-	-	2.29554e+06	2.27908e+06	2.34067e+06	2.3484e+06	2.42586e+06	2.25217e+06	2.27735e+06	2.27396e+06	2.42689e+06	2.40444e+06	2.37256e+06	2.26837e+06	2.22609e+06	2.21113e+06	2.34118e+06	2.16174e+06	-0.00091863	0.981872	0.995261	-0.0318671	0.444097	0.999966	0.0172683	0.640918	0.846102	0.0500665	0.234452
SJPG0100377.001	sp|Q99747|SNAG_HUMAN	Gamma-soluble NSF attachment protein OS=Homo sapiens OX=9606 GN=NAPG PE=1 SV=1	NAPG	35	13	0	41.03	TIAQVLVHLHR	Demongrp_011321_TMT1_F40	14702	530.997	3	0.2345	83.25	0.733574	1	-	-	-	-	-	-	518427	507924	557366	523805	543673	533356	549505	534953	534115	497457	576192	539545	565811	583574	588151	544753	-0.0420559	0.34722	0.847031	0.0128904	0.798641	0.999966	-0.0896018	0.081654	0.369186	-0.118966	0.0376473
SJPG0100378.001	sp|P61247|RS3A_HUMAN	40S ribosomal protein S3a OS=Homo sapiens OX=9606 GN=RPS3A PE=1 SV=2	RPS3A	152	27	9	60.98	ACQSIYPLHDVFVRK	Demongrp_011321_TMT1_F28	14148	814.458	3	0.2369	98.73	0.813836	1	-	-	-	-	-	-	1.03169e+07	1.17547e+07	1.16803e+07	1.1972e+07	1.13629e+07	1.06686e+07	1.0514e+07	1.08156e+07	1.17018e+07	1.20969e+07	1.11656e+07	1.09058e+07	1.13654e+07	1.06447e+07	1.14502e+07	1.14484e+07	0.0738214	0.262971	0.820013	-0.0143309	0.833605	0.999966	0.0342299	0.56555	0.807073	0.0302785	0.633468
SJPG0100380.001	sp|P13645|K1C10_HUMAN	Keratin, type I cytoskeletal 10 OS=Homo sapiens OX=9606 GN=KRT10 PE=1 SV=6	KRT10	33	15	9	29.45	ALEESNYELEGK	Demongrp_011321_TMT1_F48	9775	995.535	2	0.5958	92.05	1	1	-	-	-	-	-	-	201285	951580	298591	239681	204428	213360	244855	116992	227277	140570	161861	185393	136178	1.57973e+06	3.27425e+06	306740	0.635779	0.236277	0.815083	1.14066	0.063123	0.999966	1.09777	0.0632523	0.337436	-1.76919	0.0750467
SJPG0100381.001	sp|O43301|HS12A_HUMAN	Heat shock 70 kDa protein 12A OS=Homo sapiens OX=9606 GN=HSPA12A PE=1 SV=2	HSPA12A	39	20	0	36.89	FISADQSVALGELVK	Demongrp_011321_TMT1_F16	26892	1093.14	2	-0.3439	89.12	1	1	-	-	-	-	-	-	540074	500799	497549	510038	499001	511147	531492	519043	515789	477227	514001	537296	517195	538323	527744	520681	-0.00523397	0.907859	0.980295	0.0232714	0.65006	0.999966	-0.0303567	0.481986	0.760534	-0.0471953	0.276493
SJPG0100382.001	sp|P20472|PRVA_HUMAN	Parvalbumin alpha OS=Homo sapiens OX=9606 GN=PVALB PE=1 SV=2	PVALB	1	1	1	7.27	MLMAAGDK	Demongrp_011321_TMT1_F23	7894	722.91	2	-0.8496	53.56	0.60717	1	-	-	-	-	-	-	248159	222165	212642	228430	250507	222543	221154	210917	239752	227277	219025	217305	220207	233497	252595	240383	-0.0222267	0.751476	0.948527	0.0115475	0.86667	0.999966	0.0558762	0.333459	0.65599	-0.0894193	0.169514
SJPG0100383.001	sp|O94760|DDAH1_HUMAN	N(G),N(G)-dimethylarginine dimethylaminohydrolase 1 OS=Homo sapiens OX=9606 GN=DDAH1 PE=1 SV=3	DDAH1	118	21	3	62.46	QHQLYVGVLGSK	Demongrp_011321_TMT1_F24	9215	969.076	2	-0.1121	87.7	0.762486	1	-	-	-	-	-	-	2.68561e+06	2.59235e+06	2.73506e+06	2.78283e+06	2.72848e+06	2.6967e+06	2.66849e+06	2.57615e+06	2.79426e+06	2.80298e+06	2.77697e+06	2.67436e+06	2.70085e+06	2.63281e+06	2.71387e+06	2.63179e+06	0.000137397	0.997158	0.999146	-0.0129731	0.791071	0.999966	-0.0101324	0.792753	0.922233	0.020908	0.591505
SJPG0100384.001	sp|P16152|CBR1_HUMAN	Carbonyl reductase [NADPH] 1 OS=Homo sapiens OX=9606 GN=CBR1 PE=1 SV=3	CBR1	155	24	14	77.62	GQAAVQQLQAEGLSPR	Demongrp_011321_TMT1_F59	9784	979.041	2	0.1049	90.88	1	1	-	-	-	-	-	-	5.33065e+06	5.35214e+06	5.54029e+06	5.51575e+06	5.52981e+06	5.42217e+06	5.15237e+06	5.35604e+06	5.43751e+06	5.50681e+06	5.35461e+06	5.21798e+06	5.19945e+06	5.25596e+06	5.39113e+06	5.19705e+06	0.0182069	0.654885	0.927493	0.000208993	0.995545	0.999966	0.0477751	0.187979	0.516542	0.0412407	0.260594
SJPG0100385.001	sp|P60763|RAC3_HUMAN	Ras-related C3 botulinum toxin substrate 3 OS=Homo sapiens OX=9606 GN=RAC3 PE=1 SV=1	RAC3	37	7	4	36.46	CVVVGDGAVGK	Demongrp_011321_TMT1_F79	6783	834.982	2	-0.8227	83.06	1	1	-	-	-	-	-	-	4.66717e+06	4.22321e+06	4.12306e+06	4.25313e+06	4.2357e+06	3.94832e+06	4.27467e+06	3.63793e+06	4.2606e+06	4.49088e+06	4.22934e+06	4.39509e+06	4.37916e+06	3.73114e+06	4.15726e+06	4.11077e+06	0.0550636	0.343554	0.847031	0.0678903	0.419829	0.999966	-0.00737803	0.8848	0.960108	0.110061	0.101665
SJPG0100386.001	sp|Q9NZJ9|NUDT4_HUMAN	Diphosphoinositol polyphosphate phosphohydrolase 2 OS=Homo sapiens OX=9606 GN=NUDT4 PE=1 SV=2	NUDT4	11	6	0	50	SEQEDEVLLVSSSR	Demongrp_011321_TMT1_F23	7895	941.489	2	-0.3105	90.67	1	1	-	-	-	-	-	-	407607	441685	449607	459897	501183	455234	454400	426715	450894	477550	446599	441592	399883	384740	434927	436866	-0.0969263	0.131372	0.785957	-0.0388621	0.52483	0.999966	0.0346181	0.569967	0.808847	0.0710931	0.291327
SJPG0100386.002	sp|Q9NZJ9-2|NUDT4_HUMAN	Isoform 2 of Diphosphoinositol polyphosphate phosphohydrolase 2 OS=Homo sapiens OX=9606 GN=NUDT4	NUDT4	11	6	0	50.83	SEQEDEVLLVSSSR	Demongrp_011321_TMT1_F23	7895	941.489	2	-0.3105	90.67	1	1	-	-	-	-	-	-	384813	463029	450943	469802	503688	461127	461139	430661	441879	482509	437398	429545	399792	395312	426175	435165	-0.107569	0.201303	0.807636	-0.0335227	0.68393	0.999966	0.0630607	0.431972	0.728749	0.0747306	0.360407
SJPG0100387.001	sp|P60520|GBRL2_HUMAN	Gamma-aminobutyric acid receptor-associated protein-like 2 OS=Homo sapiens OX=9606 GN=GABARAPL2 PE=1 SV=1	GABARAPL2	19	6	4	45.3	VSGSQIVDIDK	Demongrp_011321_TMT1_F73	11978	885.018	2	-0.008	78.19	0.662361	1	-	-	-	-	-	-	731878	669422	726889	727263	770710	732119	757531	711450	777603	717213	758304	693030	729693	745229	750709	753887	-0.0785075	0.12055	0.77983	-0.0427159	0.436324	0.999966	-0.0263121	0.60494	0.826783	-0.0720794	0.125292
SJPG0100388.001	sp|P55072|TERA_HUMAN	Transitional endoplasmic reticulum ATPase OS=Homo sapiens OX=9606 GN=VCP PE=1 SV=4	VCP	389	71	71	70.1	KYEMFAQTLQQSR	Demongrp_011321_TMT1_F30	13790	1119.61	2	-0.5481	104.28	1	1	-	-	-	-	-	-	9.64572e+06	9.70998e+06	9.91156e+06	1.00896e+07	9.71485e+06	9.96756e+06	9.62854e+06	9.7836e+06	9.93903e+06	9.95631e+06	9.74252e+06	1.02197e+07	9.90051e+06	9.88147e+06	9.79177e+06	1.01712e+07	0.0100669	0.780218	0.954384	-0.00804385	0.828636	0.999966	-0.0167112	0.64402	0.847874	-0.0159223	0.654804
SJPG0100389.001	sp|P62750|RL23A_HUMAN	60S ribosomal protein L23a OS=Homo sapiens OX=9606 GN=RPL23A PE=1 SV=1	RPL23A	81	12	0	49.36	NKLDHYAIIK	Demongrp_011321_TMT1_F28	9338	1064.16	2	-0.0938	77.89	0.56965	1	-	-	-	-	-	-	7.90979e+06	8.0504e+06	8.03346e+06	8.09907e+06	7.62127e+06	7.40059e+06	7.66619e+06	7.63501e+06	7.73375e+06	8.02212e+06	7.76303e+06	7.30066e+06	7.69521e+06	7.61776e+06	7.55891e+06	7.60509e+06	0.0853915	0.0328494	0.721433	0.0415253	0.287541	0.999966	0.0812495	0.0508778	0.317473	0.0792825	0.0309295
SJPG0100390.001	sp|Q9NX63|MIC19_HUMAN	MICOS complex subunit MIC19 OS=Homo sapiens OX=9606 GN=CHCHD3 PE=1 SV=1	CHCHD3	80	14	0	56.39	RVTFEADENENITVVK	Demongrp_011321_TMT1_F68	12089	1236.18	2	-1.021	104.62	0.814854	1	-	-	-	-	-	-	2.60516e+06	2.62094e+06	2.87448e+06	2.92751e+06	2.90338e+06	2.7272e+06	2.77056e+06	2.57405e+06	2.5802e+06	2.62218e+06	3.04771e+06	3.14721e+06	3.02387e+06	2.84637e+06	2.99283e+06	2.94305e+06	-0.0240035	0.676376	0.931391	0.0870107	0.145129	0.999966	-0.158288	0.0188464	0.237026	-0.0882074	0.142079
SJPG0100391.001	sp|P43487|RANG_HUMAN	Ran-specific GTPase-activating protein OS=Homo sapiens OX=9606 GN=RANBP1 PE=1 SV=1	RANBP1	182	17	0	70.65	LEALSVKEETK	Demongrp_011321_TMT1_F12	12275	1080.16	2	0.8269	103.19	0.70627	1	-	-	-	-	-	-	1.62507e+07	1.60713e+07	1.64988e+07	1.71224e+07	1.70625e+07	1.64208e+07	1.6166e+07	1.50542e+07	1.70796e+07	1.74907e+07	1.65012e+07	1.64665e+07	1.58462e+07	1.53843e+07	1.67521e+07	1.64538e+07	-0.0056297	0.889209	0.977696	-0.00220037	0.971328	0.999966	0.0187281	0.625304	0.837005	0.0260665	0.565193
SJPG0100391.003	tr|F6WQW2|F6WQW2_HUMAN	Ran-specific GTPase-activating protein OS=Homo sapiens OX=9606 GN=RANBP1 PE=1 SV=1	RANBP1	171	17	0	42.09	LEALSVKEETK	Demongrp_011321_TMT1_F12	12275	1080.16	2	0.8269	103.19	0.70627	1	-	-	-	-	-	-	1.62702e+07	1.60707e+07	1.64206e+07	1.72048e+07	1.71497e+07	1.63979e+07	1.6176e+07	1.49758e+07	1.71208e+07	1.7441e+07	1.65336e+07	1.65776e+07	1.576e+07	1.5292e+07	1.67611e+07	1.64928e+07	-0.00727154	0.862256	0.971594	0.000956128	0.987866	0.999966	0.0176103	0.663301	0.856609	0.0279993	0.556065
SJPG0100392.001	sp|Q8TCZ2|C99L2_HUMAN	CD99 antigen-like protein 2 OS=Homo sapiens OX=9606 GN=CD99L2 PE=1 SV=1	CD99L2	9	4	0	23.66	DLEDIVGGGEYKPDK	Demongrp_011321_TMT1_F72	16152	849.808	3	0.1972	74.94	1	1	-	-	-	-	-	-	97313.1	90021.8	92708.9	93896.4	96068.7	95353.4	103134	90694.6	94752.3	82502.2	98885.2	99588.3	97997.8	93101.9	91683.7	95443.4	-0.0704293	0.158517	0.797949	0.0676346	0.265417	0.999966	-0.0806552	0.0614932	0.335248	0.000797194	0.984031
SJPG0100393.001	sp|O43251|RFOX2_HUMAN	RNA binding protein fox-1 homolog 2 OS=Homo sapiens OX=9606 GN=RBFOX2 PE=1 SV=3	RBFOX2	21	7	0	22.82	YAQPATATAATAAAAAAAAYSDGYGR	Demongrp_011321_TMT1_F77	20846	1368.68	2	-2.1493	83.32	1	1	-	-	-	-	-	O	204258	186731	194770	197107	187139	201191	204813	199333	194675	189387	184123	194240	196342	203352	193297	212042	-0.0143	0.774365	0.953734	0.00883263	0.845811	0.999966	0.0307343	0.499254	0.770113	-0.0516882	0.306983
SJPG0100393.006	sp|O43251-6|RFOX2_HUMAN	Isoform 6 of RNA binding protein fox-1 homolog 2 OS=Homo sapiens OX=9606 GN=RBFOX2	RBFOX2	36	9	0	28.67	TEEAAADGGGGMQNEPLTPGYHGFPAR	Demongrp_011321_TMT1_F40	9173	1012.15	3	-0.0351	87.93	1	1	-	-	-	-	-	-	158423	152085	153624	154073	148499	162549	161912	162598	157407	152145	149127	158359	156511	160027	157193	164828	-0.0275942	0.545711	0.902173	-0.0258316	0.53229	0.999966	-0.000747843	0.983923	0.994981	-0.0560166	0.143685
SJPG0100395.001	sp|Q96S19|MTL26_HUMAN	Methyltransferase-like 26 OS=Homo sapiens OX=9606 GN=METTL26 PE=1 SV=2	METTL26	18	8	0	40.2	AFPLAEWQPSDVDQR	Demongrp_011321_TMT1_F80	19815	1032.03	2	1.5788	83.41	0.823762	1	-	-	-	-	-	-	210202	209987	211775	198976	195596	196361	203168	193492	207178	213835	206753	200224	204543	213154	217217	210805	0.066282	0.122414	0.780727	0.021087	0.671943	0.999966	0.0269933	0.477144	0.757334	-0.0413467	0.290205
SJPG0100395.010	tr|H3BQ55|H3BQ55_HUMAN	Methyltransferase-like 26 (Fragment) OS=Homo sapiens OX=9606 GN=METTL26 PE=1 SV=8	METTL26	4	3	0	25.47	AFPLAEWQPSDVDQR	Demongrp_011321_TMT1_F80	19815	1032.03	2	1.5788	83.41	0.823762	1	-	-	-	-	-	-	79997.6	80610.6	81473.5	84676.6	86698.1	76867	64972.2	73744.2	66069.9	88545.6	79291.4	82181.9	81262.2	86037.4	93401.9	83439.5	0.11041	0.255887	0.818433	0.112157	0.257143	0.999966	0.013615	0.70854	0.881091	-0.0999109	0.0722101
SJPG0100396.001	sp|Q6ZVM7|TM1L2_HUMAN	TOM1-like protein 2 OS=Homo sapiens OX=9606 GN=TOM1L2 PE=1 SV=1	TOM1L2	25	10	0	26.04	VSNEEVTEELLHVNDDLNNVFLR	Demongrp_011321_TMT1_F58	31954	1001.52	3	0.141	93.52	0.839286	1	-	-	-	-	-	-	198338	195284	197593	196447	193578	195191	192531	192294	200957	203757	185400	177139	186552	195604	191736	194199	0.0232564	0.471294	0.882503	-0.0147969	0.7007	0.999966	0.105855	0.0139224	0.225235	0.0226874	0.470123
SJPG0100397.001	sp|O75914|PAK3_HUMAN	Serine/threonine-protein kinase PAK 3 OS=Homo sapiens OX=9606 GN=PAK3 PE=1 SV=2	PAK3	56	14	0	17.53	KNPQAVLDVLK	Demongrp_011321_TMT1_F32	17926	1069.18	2	0.4014	83.08	0.639745	1	-	-	-	O	-	-	1.13102e+06	1.18377e+06	1.18202e+06	1.18027e+06	1.17162e+06	1.18845e+06	1.13695e+06	1.16143e+06	1.21206e+06	1.24683e+06	1.15521e+06	1.14881e+06	1.14362e+06	1.16737e+06	1.17451e+06	1.17692e+06	0.00443112	0.905657	0.980295	-0.0451977	0.306806	0.999966	0.0247056	0.469692	0.753145	-0.00476585	0.888516
SJPG0100398.001	sp|Q9UNX3|RL26L_HUMAN	60S ribosomal protein L26-like 1 OS=Homo sapiens OX=9606 GN=RPL26L1 PE=1 SV=1	RPL26L1	48	9	2	40.69	YKEELIEK	Demongrp_011321_TMT1_F3	1429	982.097	2	0.8638	78.27	0.404369	1	-	-	-	-	-	-	7.45541e+06	8.00663e+06	8.46475e+06	8.62523e+06	8.42035e+06	7.85226e+06	7.465e+06	8.0964e+06	8.27313e+06	8.34359e+06	7.65694e+06	7.70937e+06	8.24076e+06	7.67577e+06	8.17555e+06	7.73927e+06	0.040002	0.554821	0.90303	-0.0197493	0.736349	0.999966	0.0469924	0.45008	0.739993	0.0477701	0.434513
SJPG0100399.010	sp|O00499-10|BIN1_HUMAN	Isoform BIN1-13 of Myc box-dependent-interacting protein 1 OS=Homo sapiens OX=9606 GN=BIN1	BIN1	23	11	0	29.01	LNQNLNDVLVGLEK	Demongrp_011321_TMT1_F15	27184	1089.14	2	-1.4511	97.92	1	1	-	-	-	-	-	-	96686.2	93650.7	89676.4	96615.4	87370.3	88870.7	84489	90748.4	89496.7	91961.6	84350.5	90849	90487.8	90337.6	91333.7	92978.2	0.115191	0.0260719	0.721433	0.0528163	0.240738	0.999966	0.0885325	0.0862929	0.375256	0.0399401	0.338627
SJPG0100400.001	sp|P21796|VDAC1_HUMAN	Voltage-dependent anion-selective channel protein 1 OS=Homo sapiens OX=9606 GN=VDAC1 PE=1 SV=2	VDAC1	224	22	15	79.51	TKSENGLEFTSSGSANTETTK	Demongrp_011321_TMT1_F78	6302	1034.22	3	0.5386	101.48	0.799271	1	-	-	-	-	-	-	1.44923e+07	1.36312e+07	1.37151e+07	1.44122e+07	1.35946e+07	1.41658e+07	1.35356e+07	1.36945e+07	1.3234e+07	1.29447e+07	1.43609e+07	1.57063e+07	1.44698e+07	1.52014e+07	1.4565e+07	1.47727e+07	0.0305804	0.469728	0.881649	0.0812454	0.0949103	0.999966	-0.0775308	0.134772	0.450159	-0.0785664	0.0801348
SJPG0100401.001	sp|P35579|MYH9_HUMAN	Myosin-9 OS=Homo sapiens OX=9606 GN=MYH9 PE=1 SV=4	MYH9	673	141	0	55.2	QIATLHAQVADMK	Demongrp_011321_TMT1_F10	9221	1017.59	2	1.5934	108.07	1	1	-	-	-	-	-	-	4.85261e+06	4.87962e+06	4.89078e+06	4.86367e+06	4.88762e+06	4.78762e+06	4.66233e+06	4.86191e+06	4.97603e+06	5.12064e+06	5.04479e+06	4.96771e+06	4.83945e+06	4.86043e+06	4.9564e+06	5.03066e+06	0.0279123	0.424054	0.869653	-0.0332047	0.381983	0.999966	-0.0229964	0.479292	0.758821	-0.022631	0.482309
SJPG0100402.001	sp|Q92841|DDX17_HUMAN	Probable ATP-dependent RNA helicase DDX17 OS=Homo sapiens OX=9606 GN=DDX17 PE=1 SV=2	DDX17	262	47	0	50.21	TLAYLLPAIVHINHQPYLER	Demongrp_011321_TMT1_F53	31643	889.175	3	-0.3922	100.3	0.831007	1	-	-	-	-	-	O	1.2041e+07	1.06792e+07	1.06787e+07	1.07923e+07	1.05842e+07	1.06179e+07	1.05567e+07	1.05107e+07	1.11802e+07	1.14157e+07	1.01388e+07	1.02114e+07	1.03181e+07	1.03564e+07	1.07128e+07	1.18995e+07	0.0596871	0.275638	0.825074	0.000602521	0.991894	0.999966	0.110124	0.0625895	0.336991	0.00829164	0.902247
SJPG0100402.004	sp|Q92841-3|DDX17_HUMAN	Isoform 4 of Probable ATP-dependent RNA helicase DDX17 OS=Homo sapiens OX=9606 GN=DDX17	DDX17	250	46	0	55.37	TLAYLLPAIVHINHQPYLER	Demongrp_011321_TMT1_F53	31643	889.175	3	-0.3922	100.3	0.831007	1	-	-	-	-	-	-	1.20643e+07	1.06695e+07	1.06748e+07	1.07781e+07	1.05943e+07	1.06281e+07	1.05628e+07	1.04707e+07	1.11713e+07	1.13971e+07	1.0119e+07	1.02409e+07	1.03366e+07	1.03791e+07	1.06992e+07	1.19086e+07	0.0582491	0.293226	0.83377	0.00336227	0.955568	0.999966	0.108586	0.0694523	0.347769	0.00724146	0.915255
SJPG0100403.001	sp|Q9UQM7|KCC2A_HUMAN	Calcium/calmodulin-dependent protein kinase type II subunit alpha OS=Homo sapiens OX=9606 GN=CAMK2A PE=1 SV=2	CAMK2A	4	1	0	1.67	QETVDCLK	Demongrp_011321_TMT1_F60	4947	800.945	2	-1.1744	69.93	0.540255	1	-	-	-	O	-	-	286889	192915	190029	215610	217647	182832	168743	171278	161346	219961	202478	215872	203859	164447	187833	213210	0.209993	0.216749	0.812755	0.257859	0.158951	0.999966	0.0739368	0.610103	0.82958	0.219323	0.201322
SJPG0100403.003	tr|A0A5F9ZH50|A0A5F9ZH50_HUMAN	Calcium/calmodulin-dependent protein kinase OS=Homo sapiens OX=9606 GN=CAMK2A PE=1 SV=1	CAMK2A	8	3	0	3.4	GAILTTMLATR	Demongrp_011321_TMT1_F40	20001	726.431	2	-1.0286	76.93	0.654751	1	-	-	-	-	-	-	315228	252382	260214	271261	273000	242662	235920	249612	247699	279947	272477	265145	266678	237225	261755	263041	0.130797	0.174713	0.801546	0.0817037	0.366517	0.999966	0.0301744	0.700494	0.876063	0.109593	0.22244
SJPG0100403.007	tr|B7Z2B0|B7Z2B0_HUMAN	Calcium/calmodulin-dependent protein kinase OS=Homo sapiens OX=9606 PE=2 SV=1	NA	61	20	0	30.39	LTQYMDGSGMPK	Demongrp_011321_TMT1_F15	13985	968.006	2	-4.2501	77.49	1	1	-	-	-	-	-	-	772360	692005	717233	692135	715521	667212	678948	684931	731722	725787	714898	678269	703820	655435	702219	700278	0.063241	0.255845	0.818433	0.00778849	0.886046	0.999966	0.0384549	0.454248	0.743409	0.0659543	0.239753
SJPG0100404.001	sp|Q16891|MIC60_HUMAN	MICOS complex subunit MIC60 OS=Homo sapiens OX=9606 GN=IMMT PE=1 SV=1	IMMT	284	48	0	56.46	QTASVTLQAIAAQNAAVQAVNAHSNILK	Demongrp_011321_TMT1_F25	24472	1147.65	3	-0.3934	107.88	1	1	-	-	-	-	-	-	6.15973e+06	6.03283e+06	6.54818e+06	6.55878e+06	6.57046e+06	6.42797e+06	6.44498e+06	6.3172e+06	6.08067e+06	5.84188e+06	6.98732e+06	7.06168e+06	7.04376e+06	6.86159e+06	6.72915e+06	6.53051e+06	-0.0361216	0.425487	0.869672	0.0567403	0.284087	0.999966	-0.153642	0.0069018	0.200944	-0.0853312	0.0916086
SJPG0100404.002	sp|Q16891-2|MIC60_HUMAN	Isoform 2 of MICOS complex subunit MIC60 OS=Homo sapiens OX=9606 GN=IMMT	IMMT	292	50	0	61.18	QTASVTLQAIAAQNAAVQAVNAHSNILK	Demongrp_011321_TMT1_F25	24472	1147.65	3	-0.3934	107.88	1	1	-	-	-	-	-	-	6.18667e+06	6.01965e+06	6.57133e+06	6.55849e+06	6.59047e+06	6.39242e+06	6.46714e+06	6.28482e+06	6.09685e+06	5.83518e+06	6.99202e+06	7.04672e+06	7.08007e+06	6.83782e+06	6.74432e+06	6.49514e+06	-0.0345259	0.453715	0.878018	0.0605267	0.255336	0.999966	-0.153377	0.00743071	0.205244	-0.0800917	0.114869
SJPG0100404.006	tr|Q3B7X4|Q3B7X4_HUMAN	MICOS complex subunit MIC60 OS=Homo sapiens OX=9606 GN=IMMT PE=2 SV=1	IMMT	95	16	0	39.25	LLSYASYCIEHGDLELAAK	Demongrp_011321_TMT1_F18	28098	921.162	3	1.5635	100.96	0.866878	1	-	-	-	-	-	-	4.06213e+06	3.96279e+06	4.20654e+06	4.29786e+06	4.3031e+06	4.12088e+06	4.26956e+06	4.04022e+06	4.00721e+06	3.89705e+06	4.55377e+06	4.63399e+06	4.57747e+06	4.3899e+06	4.39364e+06	4.27509e+06	-0.0345537	0.429432	0.870951	0.0531144	0.24773	0.999966	-0.151703	0.0050021	0.188088	-0.0756023	0.0947496
SJPG0100405.001	sp|P31946|1433B_HUMAN	14-3-3 protein beta/alpha OS=Homo sapiens OX=9606 GN=YWHAB PE=1 SV=3	YWHAB	249	20	0	58.54	TAFDEAIAELDTLNEESYK	Demongrp_011321_TMT1_F58	32139	1384.21	2	-1.9407	112.64	1	1	-	-	-	-	-	-	2.17473e+07	2.05199e+07	2.18898e+07	2.12045e+07	2.14314e+07	2.06689e+07	2.0903e+07	2.01307e+07	2.26405e+07	2.13347e+07	2.16217e+07	1.9987e+07	2.11358e+07	2.04284e+07	2.16782e+07	2.04123e+07	0.0228237	0.564511	0.905467	-0.000711723	0.989178	0.999966	0.029377	0.506264	0.774251	0.0343722	0.42412
SJPG0100406.001	sp|P30041|PRDX6_HUMAN	Peroxiredoxin-6 OS=Homo sapiens OX=9606 GN=PRDX6 PE=1 SV=3	PRDX6	181	26	22	66.52	LIALSIDSVEDHLAWSK	Demongrp_011321_TMT1_F25	31612	1252.71	2	0.6601	129.25	0.751257	1	-	-	-	-	-	-	1.11841e+07	1.26669e+07	1.20299e+07	1.27087e+07	1.1928e+07	1.25231e+07	1.13544e+07	1.20897e+07	1.23695e+07	1.28119e+07	1.17355e+07	1.19788e+07	1.13304e+07	1.23904e+07	1.19955e+07	1.20875e+07	0.0246705	0.685308	0.933236	-0.0339424	0.556689	0.999966	0.0548818	0.335158	0.657006	-0.00300144	0.955413
SJPG0100407.001	sp|P15104|GLNA_HUMAN	Glutamine synthetase OS=Homo sapiens OX=9606 GN=GLUL PE=1 SV=4	GLUL	30	9	0	27.35	RPSANCDPFSVTEALIR	Demongrp_011321_TMT1_F78	18404	746.393	3	0.3995	84.48	0.8067	1	-	-	-	-	-	-	488115	452740	444799	443072	462738	454372	428319	436295	483718	476085	449118	469891	481987	463829	497400	503243	0.0273982	0.594543	0.912503	-0.0252465	0.659221	0.999966	-0.0311561	0.529926	0.787255	-0.0947684	0.0968461
SJPG0100408.001	sp|Q9UNF0|PACN2_HUMAN	Protein kinase C and casein kinase substrate in neurons protein 2 OS=Homo sapiens OX=9606 GN=PACSIN2 PE=1 SV=2	PACSIN2	85	24	1	43.83	ANHGPGMAMNWPQFEEWSADLNR	Demongrp_011321_TMT1_F2	12779	988.126	3	-0.7804	93.5	1	1	-	-	-	-	-	-	2.34502e+06	2.31559e+06	2.27069e+06	2.34678e+06	2.36633e+06	2.37904e+06	2.28142e+06	2.28546e+06	2.29994e+06	2.43092e+06	2.31802e+06	2.28796e+06	2.35435e+06	2.37498e+06	2.35354e+06	2.37986e+06	-0.0139604	0.696648	0.935844	-0.0114982	0.77749	0.999966	-0.000398024	0.990223	0.996311	-0.0308449	0.351146
SJPG0100408.002	sp|Q9UNF0-2|PACN2_HUMAN	Isoform 2 of Protein kinase C and casein kinase substrate in neurons protein 2 OS=Homo sapiens OX=9606 GN=PACSIN2	PACSIN2	82	24	1	53.03	ANHGPGMAMNWPQFEEWSADLNR	Demongrp_011321_TMT1_F2	12779	988.126	3	-0.7804	93.5	1	1	-	-	-	-	-	-	2.27502e+06	2.20252e+06	2.22895e+06	2.24459e+06	2.29675e+06	2.26661e+06	2.22467e+06	2.17505e+06	2.25141e+06	2.31718e+06	2.27036e+06	2.18966e+06	2.29066e+06	2.27399e+06	2.29608e+06	2.27957e+06	-0.0159473	0.640573	0.923399	-0.00612068	0.877257	0.999966	-0.007836	0.818034	0.933997	-0.0290925	0.370445
SJPG0100410.001	sp|Q96C19|EFHD2_HUMAN	EF-hand domain-containing protein D2 OS=Homo sapiens OX=9606 GN=EFHD2 PE=1 SV=1	EFHD2	33	8	3	27.5	AAAGELQEDSGLCVLAR	Demongrp_011321_TMT1_F49	14618	1032.54	2	0.283	99.89	1	1	-	-	-	-	-	-	1.27658e+06	1.25144e+06	1.28754e+06	1.31303e+06	1.27541e+06	1.24411e+06	1.27064e+06	1.20145e+06	1.32996e+06	1.23366e+06	1.29112e+06	1.3184e+06	1.33481e+06	1.24322e+06	1.23659e+06	1.189e+06	0.0211361	0.552304	0.902933	0.0319779	0.509999	0.999966	-0.0363346	0.305986	0.629411	0.0682813	0.0898574
SJPG0100410.004	tr|Q59EU6|Q59EU6_HUMAN	EF hand domain family, member D1 variant (Fragment) OS=Homo sapiens OX=9606 PE=2 SV=1	NA	34	9	0	29.81	DGFIDLMELK	Demongrp_011321_TMT1_F5	18570	895.006	2	0.1464	73.37	0.460679	1	-	-	-	-	-	-	887253	895543	969317	1.02207e+06	910872	922354	939384	946891	933589	825953	999995	1.02191e+06	1.06084e+06	940143	885881	829775	0.0275311	0.6403	0.923399	0.0649437	0.388937	0.999966	-0.125127	0.0654767	0.341761	0.0913881	0.207102
SJPG0100411.001	sp|P31146|COR1A_HUMAN	Coronin-1A OS=Homo sapiens OX=9606 GN=CORO1A PE=1 SV=4	CORO1A	25	12	0	22.13	DAGPLLISLK	Demongrp_011321_TMT1_F24	21852	818.022	2	3.7028	77.31	0.631613	1	-	-	-	-	-	-	779455	718304	723192	781657	737545	734250	726986	695217	739316	736114	707755	735705	755888	717630	748772	762032	0.0333499	0.474209	0.883142	0.0524655	0.322568	0.999966	0.033477	0.499018	0.769952	0.0144542	0.76643
SJPG0100411.004	tr|B4DMH3|B4DMH3_HUMAN	Coronin OS=Homo sapiens OX=9606 PE=2 SV=1	NA	86	26	0	48.05	YFEITDESPYVHYLNTFSSK	Demongrp_011321_TMT1_F20	27494	1016.52	3	-0.2473	86.56	0.782925	1	-	-	-	-	-	-	3.47433e+06	3.32494e+06	3.52748e+06	3.53073e+06	3.47408e+06	3.47558e+06	3.40571e+06	3.30253e+06	3.24828e+06	3.30205e+06	3.53875e+06	3.62317e+06	3.61393e+06	3.37438e+06	3.52172e+06	3.4801e+06	0.00488736	0.897053	0.979618	0.0766307	0.0825765	0.999966	-0.0525207	0.178902	0.504808	0.00215695	0.955321
SJPG0100412.001	sp|O75569|PRKRA_HUMAN	Interferon-inducible double-stranded RNA-dependent protein kinase activator A OS=Homo sapiens OX=9606 GN=PRKRA PE=1 SV=1	PRKRA	49	15	0	54.95	RSLLSIPNTDYIQLLSEIAK	Demongrp_011321_TMT1_F38	32218	961.564	3	-0.3614	100	0.7567	1	-	-	O	-	-	-	1.15446e+06	1.23539e+06	1.25026e+06	1.18464e+06	1.21731e+06	1.28911e+06	1.22956e+06	1.18281e+06	1.21735e+06	1.21611e+06	1.2678e+06	1.19908e+06	1.24785e+06	1.17921e+06	1.16572e+06	1.22588e+06	-0.0463542	0.317817	0.844543	0.000306485	0.994425	0.999966	-0.0381833	0.390531	0.699946	0.0187601	0.665672
SJPG0100413.001	sp|Q969T9|WBP2_HUMAN	WW domain-binding protein 2 OS=Homo sapiens OX=9606 GN=WBP2 PE=1 SV=1	WBP2	17	8	0	39.08	LTFTAGGAIEFGQR	Demongrp_011321_TMT1_F20	19259	886.487	2	1.3321	74.67	1	1	-	-	-	-	-	-	694554	688542	700345	721822	709313	708993	637241	693572	640503	713610	637839	637429	651895	733180	708684	678345	0.0351571	0.490293	0.888332	0.0403724	0.422413	0.999966	0.126469	0.00552335	0.195151	-0.0106077	0.794411
SJPG0100414.001	sp|P63241|IF5A1_HUMAN	Eukaryotic translation initiation factor 5A-1 OS=Homo sapiens OX=9606 GN=EIF5A PE=1 SV=2	EIF5A	152	16	0	68.83	RNDFQLIGIQDGYLSLLQDSGEVR	Demongrp_011321_TMT1_F7	20250	1014.2	3	-1.3731	100.47	0.758236	1	-	-	-	-	-	-	2.42752e+07	2.01492e+07	2.20726e+07	2.22985e+07	2.15e+07	2.13415e+07	2.1056e+07	1.97605e+07	2.32873e+07	2.1852e+07	2.15371e+07	2.05922e+07	2.29461e+07	2.08877e+07	2.2257e+07	2.08165e+07	0.0566096	0.385608	0.859422	0.0373738	0.644345	0.999966	0.0316289	0.656409	0.853986	0.0558055	0.414904
SJPG0100414.002	sp|P63241-2|IF5A1_HUMAN	Isoform 2 of Eukaryotic translation initiation factor 5A-1 OS=Homo sapiens OX=9606 GN=EIF5A	EIF5A	153	17	1	63.04	RNDFQLIGIQDGYLSLLQDSGEVR	Demongrp_011321_TMT1_F7	20250	1014.2	3	-1.3731	100.47	0.758236	1	-	-	-	-	-	-	2.42441e+07	2.0159e+07	2.206e+07	2.23073e+07	2.14922e+07	2.13458e+07	2.10732e+07	1.97712e+07	2.32756e+07	2.18311e+07	2.15532e+07	2.0606e+07	2.2954e+07	2.08928e+07	2.22406e+07	2.08159e+07	0.0559449	0.387608	0.859422	0.0374665	0.641307	0.999966	0.0304308	0.666525	0.858173	0.0557051	0.412274
SJPG0100415.001	sp|Q12972|PP1R8_HUMAN	Nuclear inhibitor of protein phosphatase 1 OS=Homo sapiens OX=9606 GN=PPP1R8 PE=1 SV=2	PPP1R8	71	15	0	52.71	RVEGPGSLGLEESGSR	Demongrp_011321_TMT1_F50	3920	645.012	3	-0.4546	95.91	0.823168	1	-	-	-	-	-	O	771882	719181	715864	742289	702538	722692	702705	734932	738082	742425	671314	715204	727197	742480	713319	753900	0.0553083	0.204128	0.809172	-0.00294599	0.944045	0.999966	0.065704	0.182262	0.509654	0.00117596	0.978008
SJPG0100417.001	sp|P62995|TRA2B_HUMAN	Transformer-2 protein homolog beta OS=Homo sapiens OX=9606 GN=TRA2B PE=1 SV=1	TRA2B	71	13	0	33.68	YGPIADVSIVYDQQSR	Demongrp_011321_TMT1_F73	15934	1058.05	2	-1.7425	88.36	1	1	-	-	-	-	-	O	3.88365e+06	3.5444e+06	3.35253e+06	3.89742e+06	3.28688e+06	3.31317e+06	4.06887e+06	3.53093e+06	3.91583e+06	3.46439e+06	3.7381e+06	3.6703e+06	4.07308e+06	3.53439e+06	3.48473e+06	3.74146e+06	0.0494938	0.602937	0.914906	0.012025	0.870014	0.999966	-0.0620944	0.383983	0.695847	0.0306455	0.640878
SJPG0100418.001	sp|O94856|NFASC_HUMAN	Neurofascin OS=Homo sapiens OX=9606 GN=NFASC PE=1 SV=4	NFASC	4	4	0	3.86	DNILIECEAK	Demongrp_011321_TMT1_F59	11398	907.003	2	-0.6289	55.49	0.490719	1	-	-	-	-	-	-	32637.2	27897.3	25391.7	32620.8	28622.5	28139.5	29371.4	26891.7	30534.4	29576.7	29557.8	32743.1	30051.1	30777.1	26388.3	28851.9	0.037812	0.693793	0.934827	0.025178	0.806191	0.999966	-0.0615167	0.544795	0.795684	0.0423897	0.689207
SJPG0100419.001	sp|Q9UJZ1|STML2_HUMAN	Stomatin-like protein 2, mitochondrial OS=Homo sapiens OX=9606 GN=STOML2 PE=1 SV=1	STOML2	74	18	0	55.06	AEQINQAAGEASAVLAK	Demongrp_011321_TMT1_F76	17787	1140.15	2	0.381	115.52	1	1	-	-	-	-	-	-	1.18703e+06	1.19351e+06	1.21178e+06	1.31051e+06	1.1927e+06	1.28517e+06	1.19229e+06	1.24581e+06	1.15696e+06	1.14519e+06	1.2799e+06	1.38061e+06	1.29341e+06	1.37458e+06	1.26507e+06	1.29102e+06	0.00247939	0.962069	0.992087	0.0514497	0.356916	0.999966	-0.10505	0.0675811	0.344756	-0.096451	0.0927738
SJPG0100420.001	sp|Q8WUW1|BRK1_HUMAN	Protein BRICK1 OS=Homo sapiens OX=9606 GN=BRK1 PE=1 SV=1	BRK1	32	8	0	64	EIHQDWANREYIEIITSSIK	Demongrp_011321_TMT1_F8	13841	763.92	4	2.7871	72.41	0.656953	1	-	-	-	-	-	-	1.0579e+06	932299	951417	1.01313e+06	973330	932559	969195	884425	1.00625e+06	967026	961125	946358	980701	877040	948825	937030	0.0433812	0.431829	0.871949	0.0539479	0.423968	0.999966	0.0367107	0.491729	0.766255	0.101392	0.108659
SJPG0100421.001	sp|Q6UXV4|MIC27_HUMAN	MICOS complex subunit MIC27 OS=Homo sapiens OX=9606 GN=APOOL PE=1 SV=1	APOOL	26	11	1	37.69	YVEEQPGHLQMGFASIR	Demongrp_011321_TMT1_F72	14001	756.058	3	-0.5241	86.73	0.81771	1	-	-	-	-	-	-	225530	239680	239986	256275	246696	241864	243073	239630	231486	232512	254926	258727	265433	255987	247199	235826	-0.0223377	0.652349	0.927002	0.0340903	0.514129	0.999966	-0.112848	0.0487848	0.312963	-0.0360497	0.512046
SJPG0100422.001	sp|P41227|NAA10_HUMAN	N-alpha-acetyltransferase 10 OS=Homo sapiens OX=9606 GN=NAA10 PE=1 SV=1	NAA10	156	32	0	83.4	HVVLGAIENKVESK	Demongrp_011321_TMT1_F24	15023	812.166	3	2.0208	94.83	0.853527	1	-	-	-	-	-	-	4.18509e+06	4.49253e+06	4.3095e+06	4.41669e+06	4.28041e+06	4.40668e+06	4.15863e+06	4.32514e+06	4.32797e+06	4.4668e+06	4.29063e+06	4.28845e+06	4.26882e+06	4.43953e+06	4.31642e+06	4.45497e+06	0.0229687	0.587155	0.910312	-0.0077403	0.852728	0.999966	0.0223252	0.550639	0.797699	-0.0177339	0.649369
SJPG0100423.001	sp|O00193|SMAP_HUMAN	Small acidic protein OS=Homo sapiens OX=9606 GN=SMAP PE=1 SV=1	SMAP	39	9	0	30.6	RSASPDDDLGSSNWEAADLGNEER	Demongrp_011321_TMT1_F15	7231	965.783	3	0.8803	86.12	1	1	-	-	-	-	-	-	8.97883e+06	8.8307e+06	9.4692e+06	9.15094e+06	9.3594e+06	9.10938e+06	8.89329e+06	9.32543e+06	9.53208e+06	9.87563e+06	8.99621e+06	8.30952e+06	8.85808e+06	9.00554e+06	9.32843e+06	9.22863e+06	-0.00227421	0.955493	0.991057	-0.0727236	0.123165	0.999966	0.0628623	0.183324	0.511141	-0.0129666	0.737127
SJPG0100424.001	sp|Q13242|SRSF9_HUMAN	Serine/arginine-rich splicing factor 9 OS=Homo sapiens OX=9606 GN=SRSF9 PE=1 SV=1	SRSF9	114	18	4	61.99	SHEGETSYIR	Demongrp_011321_TMT1_F31	717	741.879	2	0.0696	83.89	0.64072	1	-	-	-	-	-	O	2.37459e+06	2.49103e+06	2.3945e+06	2.42199e+06	2.36525e+06	2.54559e+06	2.6664e+06	2.65096e+06	2.34043e+06	2.37635e+06	2.35407e+06	2.60697e+06	2.45471e+06	2.52612e+06	2.39496e+06	2.60973e+06	-0.0598765	0.249975	0.817876	-0.0189278	0.727917	0.999966	-0.0292758	0.520923	0.783432	-0.0518572	0.242789
SJPG0100425.001	sp|Q08495|DEMA_HUMAN	Dematin OS=Homo sapiens OX=9606 GN=DMTN PE=1 SV=3	DMTN	8	5	0	13.83	HLIEDLIIESSK	Demongrp_011321_TMT1_F6	12352	668.73	3	-0.6456	60.34	0.550381	1	-	-	-	-	-	-	91899.8	98134.9	87758.8	82877.8	88472.4	90604.3	84591.7	89863.1	83605.6	81638.1	79303.7	90219.6	88840.8	94377.3	84369.5	92807.7	0.034732	0.589586	0.910554	0.0829825	0.244233	0.999966	0.0658224	0.380525	0.693906	-0.00662948	0.924506
SJPG0100426.001	sp|Q15293|RCN1_HUMAN	Reticulocalbin-1 OS=Homo sapiens OX=9606 GN=RCN1 PE=1 SV=1	RCN1	91	22	2	71	QATYGYYLGNPAEFHDSSDHHTFK	Demongrp_011321_TMT1_F79	10780	1132.22	3	0.3096	94.75	0.847177	1	-	-	-	-	-	-	8.91204e+06	8.12741e+06	8.85301e+06	8.97271e+06	8.65675e+06	9.30381e+06	9.14081e+06	8.72242e+06	8.60725e+06	7.91379e+06	9.21677e+06	9.41515e+06	9.55533e+06	8.94728e+06	8.62878e+06	8.29353e+06	-0.0520906	0.322193	0.844543	0.0510157	0.379343	0.999966	-0.109284	0.0420658	0.297624	0.0150346	0.766174
SJPG0100427.001	sp|P35080|PROF2_HUMAN	Profilin-2 OS=Homo sapiens OX=9606 GN=PFN2 PE=1 SV=3	PFN2	8	3	0	18.57	EGFFTNGLTLGAK	Demongrp_011321_TMT1_F30	22789	982.059	2	-0.1807	82.69	1	1	-	-	-	-	-	-	219505	255581	224777	239335	244108	255322	226147	254025	223094	234414	220487	233219	205415	249424	231876	236986	-0.0434756	0.532099	0.900722	-0.015005	0.832106	0.999966	0.0952501	0.194419	0.524397	-0.0300289	0.631422
SJPG0100427.002	sp|P35080-2|PROF2_HUMAN	Isoform IIb of Profilin-2 OS=Homo sapiens OX=9606 GN=PFN2	PFN2	12	3	0	17.14	EGFFTNGLTLGAK	Demongrp_011321_TMT1_F30	22789	982.059	2	-0.1807	82.69	1	1	-	-	-	-	-	-	865715	759045	832491	740048	805643	789200	806203	733444	808495	756717	815658	726472	760155	724719	752000	752802	-0.00477583	0.939108	0.986139	0.0592223	0.405142	0.999966	0.0573935	0.427551	0.726588	0.102307	0.135567
SJPG0100428.001	sp|Q16204|CCDC6_HUMAN	Coiled-coil domain-containing protein 6 OS=Homo sapiens OX=9606 GN=CCDC6 PE=1 SV=2	CCDC6	43	16	11	36.5	EEEFLTNELSR	Demongrp_011321_TMT1_F29	12541	835.931	2	-0.541	84.79	0.71624	1	-	-	-	-	O	-	869353	849591	843006	828566	826863	849124	801849	838713	876872	864000	841400	825386	828846	822581	851729	833519	0.0375667	0.340812	0.847031	-0.0206403	0.598851	0.999966	0.026896	0.428702	0.727384	0.0199624	0.570425
SJPG0100429.001	sp|Q8NC51|PAIRB_HUMAN	Plasminogen activator inhibitor 1 RNA-binding protein OS=Homo sapiens OX=9606 GN=SERBP1 PE=1 SV=2	SERBP1	83	13	0	37.5	SEEAHAEDSVMDHHFR	Demongrp_011321_TMT1_F23	1693	551.006	4	0.4329	95.89	1	1	-	-	-	-	-	-	1.27798e+06	1.28301e+06	1.41856e+06	1.24836e+06	1.29039e+06	1.08414e+06	1.03138e+06	1.13406e+06	1.32724e+06	1.31748e+06	1.28586e+06	1.16472e+06	1.28043e+06	1.21066e+06	1.34141e+06	1.25648e+06	0.208154	0.0395028	0.723792	0.0552319	0.464043	0.999966	0.0713512	0.260868	0.58817	0.0414865	0.493368
SJPG0100429.003	sp|Q8NC51-3|PAIRB_HUMAN	Isoform 3 of Plasminogen activator inhibitor 1 RNA-binding protein OS=Homo sapiens OX=9606 GN=SERBP1	SERBP1	83	13	0	38.17	SEEAHAEDSVMDHHFR	Demongrp_011321_TMT1_F23	1693	551.006	4	0.4329	95.89	1	1	-	-	-	-	-	-	1.30103e+06	1.29951e+06	1.37887e+06	1.25939e+06	1.25904e+06	1.10842e+06	1.04256e+06	1.14602e+06	1.33385e+06	1.33005e+06	1.24502e+06	1.16885e+06	1.27339e+06	1.21732e+06	1.31235e+06	1.26445e+06	0.208141	0.0168802	0.715524	0.047224	0.48613	0.999966	0.0918134	0.0868852	0.375977	0.050337	0.296239
SJPG0100430.001	sp|Q9Y2Z0|SGT1_HUMAN	Protein SGT1 homolog OS=Homo sapiens OX=9606 GN=SUGT1 PE=1 SV=3	SUGT1	81	19	0	53.15	NYAAALETFTEGQK	Demongrp_011321_TMT1_F4	9456	1076.08	2	-0.0861	90.69	1	1	-	-	-	-	-	-	2.04561e+06	1.97762e+06	1.99964e+06	1.99311e+06	1.9916e+06	2.02194e+06	1.92698e+06	1.918e+06	2.01156e+06	2.08877e+06	1.97072e+06	1.93493e+06	1.97661e+06	1.92252e+06	2.01397e+06	2.04723e+06	0.0174264	0.629637	0.920574	-0.000760416	0.985947	0.999966	0.031418	0.340176	0.662078	0.00719069	0.846531
SJPG0100430.002	sp|Q9Y2Z0-2|SGT1_HUMAN	Isoform 2 of Protein SGT1 homolog OS=Homo sapiens OX=9606 GN=SUGT1	SUGT1	86	20	1	62.16	NYAAALETFTEGQK	Demongrp_011321_TMT1_F4	9456	1076.08	2	-0.0861	90.69	1	1	-	-	-	-	-	-	2.06569e+06	1.97474e+06	1.99585e+06	1.99421e+06	1.99327e+06	2.02063e+06	1.92305e+06	1.92202e+06	2.02537e+06	2.07959e+06	1.96636e+06	1.92489e+06	1.9701e+06	1.92947e+06	2.01688e+06	2.03909e+06	0.0208286	0.581062	0.909478	-0.000426917	0.992144	0.999966	0.0390863	0.264689	0.591678	0.00919007	0.806224
SJPG0100431.001	sp|O75746|CMC1_HUMAN	Calcium-binding mitochondrial carrier protein Aralar1 OS=Homo sapiens OX=9606 GN=SLC25A12 PE=1 SV=2	SLC25A12	105	28	0	46.31	HLNYTEFTQFLQELQLEHAR	Demongrp_011321_TMT1_F19	31352	940.824	3	0.9995	90.12	0.788504	1	-	-	-	-	-	-	2.16486e+06	2.36404e+06	2.46559e+06	2.58418e+06	2.43722e+06	2.39809e+06	2.44837e+06	2.4882e+06	2.31255e+06	2.34786e+06	2.66031e+06	2.69208e+06	2.53476e+06	2.54359e+06	2.51874e+06	2.45085e+06	-0.0228547	0.717761	0.940452	0.00481433	0.943095	0.999966	-0.137262	0.0632689	0.337444	-0.067492	0.305419
SJPG0100432.001	sp|P14618|KPYM_HUMAN	Pyruvate kinase PKM OS=Homo sapiens OX=9606 GN=PKM PE=1 SV=4	PKM	492	47	0	71.19	RLAPITSDPTEATAVGAVEASFK	Demongrp_011321_TMT1_F2	11049	980.548	3	-0.5996	109.22	0.800403	1	-	-	-	-	-	-	1.49003e+07	1.43875e+07	1.46944e+07	1.53719e+07	1.52927e+07	1.466e+07	1.41309e+07	1.3992e+07	1.54377e+07	1.51733e+07	1.49281e+07	1.48753e+07	1.44603e+07	1.41515e+07	1.46987e+07	1.4393e+07	0.0143997	0.742771	0.945749	-0.00193729	0.968903	0.999966	0.00791279	0.831183	0.939134	0.0415938	0.290144
SJPG0100432.002	sp|P14618-2|KPYM_HUMAN	Isoform M1 of Pyruvate kinase PKM OS=Homo sapiens OX=9606 GN=PKM	PKM	416	46	0	67.23	GSGTAEVELKK	Demongrp_011321_TMT1_F79	5476	1016.12	2	2.8696	103.16	0.59461	1	-	-	-	-	-	-	1.53876e+07	1.42483e+07	1.46235e+07	1.54249e+07	1.5247e+07	1.46316e+07	1.41949e+07	1.38472e+07	1.55793e+07	1.51227e+07	1.48281e+07	1.48694e+07	1.45818e+07	1.3987e+07	1.46796e+07	1.43311e+07	0.0221968	0.639438	0.923397	0.00787925	0.889307	0.999966	0.0149112	0.719408	0.88633	0.0575113	0.213093
SJPG0100433.001	sp|P84074|HPCA_HUMAN	Neuron-specific calcium-binding protein hippocalcin OS=Homo sapiens OX=9606 GN=HPCA PE=1 SV=2	HPCA	12	6	0	29.53	LSLEEFIR	Demongrp_011321_TMT1_F12	22783	655.885	2	1.0853	70.99	0.52444	1	-	-	-	-	-	-	470127	497630	438084	448872	443659	444792	436511	466424	451151	440393	447934	443566	442403	466205	449746	464388	0.0685425	0.208211	0.810816	0.0333951	0.549303	0.999966	0.0588107	0.265167	0.592303	0.00960771	0.853385
SJPG0100434.001	sp|Q9Y6I3|EPN1_HUMAN	Epsin-1 OS=Homo sapiens OX=9606 GN=EPN1 PE=1 SV=2	EPN1	32	11	0	16.32	GSLAEAVGSPPPAATPTPTPPTRK	Demongrp_011321_TMT1_F2	1608	970.216	3	-0.9442	81.63	0.790641	1	-	-	-	-	-	-	467071	412154	439119	436107	405979	435541	401969	421516	425361	417645	417727	434021	461207	438029	420197	415318	0.0810966	0.16684	0.798576	0.0560128	0.282429	0.999966	0.00295027	0.957934	0.986156	0.0460946	0.375222
SJPG0100435.001	sp|Q6IPX3|TCAL6_HUMAN	Transcription elongation factor A protein-like 6 OS=Homo sapiens OX=9606 GN=TCEAL6 PE=2 SV=1	TCEAL6	13	5	0	21	DSQEDLQER	Demongrp_011321_TMT1_F11	723	712.351	2	-0.5354	69.16	0.591093	1	-	-	-	-	-	-	141795	156461	143883	154283	144891	153028	141816	159968	148941	159382	143446	160781	146912	149413	134424	144281	0.0240953	0.649303	0.926486	-0.0666488	0.240834	0.999966	-0.0118309	0.840023	0.943161	0.0633645	0.282694
SJPG0100436.001	sp|P78417|GSTO1_HUMAN	Glutathione S-transferase omega-1 OS=Homo sapiens OX=9606 GN=GSTO1 PE=1 SV=2	GSTO1	64	13	0	36.1	LEEVLTNKK	Demongrp_011321_TMT1_F23	13110	993.623	2	-0.1828	84.56	0.390728	1	-	-	-	-	-	-	5.81048e+06	6.1256e+06	6.18083e+06	6.13068e+06	6.32917e+06	6.16873e+06	5.9619e+06	6.16126e+06	6.52475e+06	6.36119e+06	6.2373e+06	5.91487e+06	5.94395e+06	6.11906e+06	6.25362e+06	5.9497e+06	-0.0215814	0.603732	0.915397	-0.0668099	0.146784	0.999966	0.00710915	0.85852	0.950158	-0.0109337	0.780784
SJPG0100437.001	sp|P55036|PSMD4_HUMAN	26S proteasome non-ATPase regulatory subunit 4 OS=Homo sapiens OX=9606 GN=PSMD4 PE=1 SV=1	PSMD4	63	12	0	31.3	TRSNPENNVGLITLANDCEVLTTLTPDTGR	Demongrp_011321_TMT1_F69	26178	1192.61	3	-1.0132	92.78	0.819142	1	-	-	-	-	-	-	3.3461e+06	3.24574e+06	3.27153e+06	3.22407e+06	3.17745e+06	3.17465e+06	3.06e+06	3.13178e+06	3.28099e+06	3.52014e+06	3.13953e+06	3.04396e+06	3.11717e+06	3.11999e+06	3.37386e+06	3.36209e+06	0.0606357	0.118204	0.777405	-0.0156145	0.753233	0.999966	0.0777232	0.0433155	0.301801	-0.00513085	0.901522
SJPG0100438.001	sp|Q07955|SRSF1_HUMAN	Serine/arginine-rich splicing factor 1 OS=Homo sapiens OX=9606 GN=SRSF1 PE=1 SV=2	SRSF1	269	21	0	54.03	RGGPPFAFVEFEDPRDAEDAVYGR	Demongrp_011321_TMT1_F73	20785	1001.16	3	0.4704	85.35	0.780668	1	-	-	-	-	-	O	6.80546e+06	6.11365e+06	6.19114e+06	6.20322e+06	5.83852e+06	6.17031e+06	6.30251e+06	6.37313e+06	6.39159e+06	6.40067e+06	5.94775e+06	6.2191e+06	6.35338e+06	6.33112e+06	6.33453e+06	6.94639e+06	0.0515308	0.344388	0.847031	-0.0149794	0.760045	0.999966	0.0349631	0.496584	0.768275	-0.0468339	0.418334
SJPG0100439.001	sp|Q8WXF7|ATLA1_HUMAN	Atlastin-1 OS=Homo sapiens OX=9606 GN=ATL1 PE=1 SV=1	ATL1	23	14	0	32.8	SMLQATAEANNLAAVATAK	Demongrp_011321_TMT1_F16	22594	1242.19	2	-0.1112	100.2	1	1	-	-	-	-	-	-	99433.3	98487.7	100593	100877	103413	100487	109153	98825.4	103622	92392.4	111253	109946	111427	100972	103090	95452.6	-0.0628567	0.150098	0.796893	0.0243608	0.616871	0.999966	-0.151179	0.00120763	0.154826	0.000830732	0.982967
SJPG0100440.001	sp|O95292|VAPB_HUMAN	Vesicle-associated membrane protein-associated protein B/C OS=Homo sapiens OX=9606 GN=VAPB PE=1 SV=3	VAPB	85	15	4	58.02	SLSSSLDDTEVK	Demongrp_011321_TMT1_F63	9802	945.02	2	-1.485	94.37	1	1	-	-	-	-	-	-	3.94318e+06	3.85963e+06	4.06778e+06	4.09199e+06	4.13785e+06	3.96585e+06	4.38866e+06	3.9286e+06	4.04984e+06	3.67456e+06	4.19074e+06	4.26495e+06	4.31499e+06	3.92657e+06	4.02148e+06	3.71026e+06	-0.0605471	0.226622	0.813923	0.0397338	0.424117	0.999966	-0.0934796	0.0315321	0.270714	0.0387108	0.386381
SJPG0100441.001	sp|Q9NYB9|ABI2_HUMAN	Abl interactor 2 OS=Homo sapiens OX=9606 GN=ABI2 PE=1 SV=1	ABI2	26	9	0	23.2	DKEDELSFQEGAIIYVIK	Demongrp_011321_TMT1_F77	29274	1003.9	3	1.0436	75.35	0.674585	1	-	-	-	-	-	-	347243	348520	357708	362509	361185	352614	366354	358175	359842	359122	357289	340752	337974	350593	349108	338053	-0.0245266	0.506003	0.890687	-0.0206724	0.57813	0.999966	0.0359203	0.352673	0.672101	0.0332567	0.362674
SJPG0100441.002	sp|Q9NYB9-2|ABI2_HUMAN	Isoform 2 of Abl interactor 2 OS=Homo sapiens OX=9606 GN=ABI2	ABI2	37	11	0	35.16	DKEDELSFQEGAIIYVIK	Demongrp_011321_TMT1_F77	29274	1003.9	3	1.0436	75.35	0.674585	1	-	-	-	-	-	-	845938	803679	845472	854950	863275	805596	849568	808965	836148	841003	841079	802081	799421	815658	827450	808315	-0.00317745	0.940687	0.98692	0.0150428	0.714603	0.999966	0.0407106	0.318861	0.642171	0.0351731	0.353027
SJPG0100442.001	sp|P50213|IDH3A_HUMAN	Isocitrate dehydrogenase [NAD] subunit alpha, mitochondrial OS=Homo sapiens OX=9606 GN=IDH3A PE=1 SV=1	IDH3A	132	24	0	45.36	TPIAAGHPSMNLLLR	Demongrp_011321_TMT1_F18	14834	632.367	3	0.5374	97.93	0.77586	1	-	-	-	-	-	-	4.79475e+06	4.63963e+06	5.07983e+06	5.26154e+06	4.99813e+06	5.08071e+06	4.96554e+06	4.77904e+06	4.75345e+06	4.4982e+06	5.29769e+06	5.55723e+06	5.40642e+06	5.18502e+06	5.17297e+06	5.1202e+06	-0.0221904	0.670201	0.929488	0.0789172	0.186605	0.999966	-0.134202	0.0317763	0.271326	-0.063248	0.238115
SJPG0100443.001	sp|P36871|PGM1_HUMAN	Phosphoglucomutase-1 OS=Homo sapiens OX=9606 GN=PGM1 PE=1 SV=3	PGM1	88	25	0	46.09	IDAMHGVVGPYVK	Demongrp_011321_TMT1_F20	14332	997.572	2	1.14	95.55	0.819362	1	-	-	-	-	-	-	2.77508e+06	2.62552e+06	2.64305e+06	2.71125e+06	2.58387e+06	2.62562e+06	2.41695e+06	2.64346e+06	2.66015e+06	2.68664e+06	2.54718e+06	2.54723e+06	2.51477e+06	2.61315e+06	2.53876e+06	2.48722e+06	0.0814479	0.0970944	0.761447	0.013326	0.730378	0.999966	0.0838219	0.0403094	0.293811	0.0784246	0.0685129
SJPG0100444.001	sp|Q9UDT6|CLIP2_HUMAN	CAP-Gly domain-containing linker protein 2 OS=Homo sapiens OX=9606 GN=CLIP2 PE=1 SV=1	CLIP2	24	15	0	14.82	GQAQAIEFLK	Demongrp_011321_TMT1_F6	4989	857.012	2	-0.2598	89.76	0.656417	1	-	-	-	-	-	-	199591	195010	177971	185287	177791	175663	175141	183830	186627	183947	175873	174673	192971	186127	180627	177437	0.103329	0.0619259	0.733	0.0345599	0.497805	0.999966	0.0646395	0.284738	0.612243	0.0616295	0.241056
SJPG0100445.001	sp|Q5VUB5|F1711_HUMAN	Protein FAM171A1 OS=Homo sapiens OX=9606 GN=FAM171A1 PE=1 SV=1	FAM171A1	25	13	2	17.53	RDQSTSMSHINLLFSR	Demongrp_011321_TMT1_F12	8887	549.794	4	2.1101	84.15	0.724777	1	-	-	-	-	-	-	101268	103529	108974	100774	113681	110185	118925	106554	102441	99162.3	115297	117440	113712	115270	109556	102876	-0.140824	0.0150169	0.702615	0.0127502	0.787743	0.999966	-0.156723	0.00459537	0.186644	-0.0750321	0.177826
SJPG0100446.001	sp|P38646|GRP75_HUMAN	Stress-70 protein, mitochondrial OS=Homo sapiens OX=9606 GN=HSPA9 PE=1 SV=2	HSPA9	491	61	0	68.78	MKETAENYLGHTAK	Demongrp_011321_TMT1_F15	9008	835.803	3	1.3213	108.34	0.728724	1	-	-	-	-	-	-	2.19444e+07	2.32553e+07	2.26058e+07	2.44594e+07	2.30528e+07	2.43135e+07	2.23299e+07	2.36578e+07	2.14256e+07	2.19993e+07	2.40819e+07	2.67132e+07	2.46705e+07	2.61844e+07	2.41254e+07	2.51503e+07	-0.0106021	0.83917	0.967284	0.0449197	0.431779	0.999966	-0.124807	0.0497298	0.315264	-0.125323	0.0372642
SJPG0100447.001	sp|P36969|GPX4_HUMAN	Phospholipid hydroperoxide glutathione peroxidase OS=Homo sapiens OX=9606 GN=GPX4 PE=1 SV=3	GPX4	16	7	0	33.5	TEVNYTQLVDLHAR	Demongrp_011321_TMT1_F69	13110	655.024	3	1.0014	80.2	0.792643	1	-	-	-	-	-	-	529571	496162	510578	543317	543188	494795	501335	474232	527513	528515	532727	533384	506618	473167	508748	502252	0.0193711	0.709949	0.938347	0.0284763	0.621333	0.999966	-0.0124327	0.782088	0.918346	0.0714864	0.162001
SJPG0100448.001	sp|P02768|ALBU_HUMAN	Albumin OS=Homo sapiens OX=9606 GN=ALB PE=1 SV=2	ALB	47	5	0	6.24	KVPQVSTPTLVEVSR	Demongrp_011321_TMT1_F17	13360	1124.68	2	-1.5779	84.25	0.777923	1	-	-	-	-	-	-	1.95552e+07	1.8058e+07	2.0883e+07	2.15252e+07	2.28598e+07	2.62468e+07	1.6923e+07	2.09053e+07	2.17164e+07	2.11678e+07	1.56114e+07	2.07634e+07	1.96518e+07	1.72503e+07	1.89125e+07	1.83439e+07	-0.117506	0.434708	0.872377	-0.0910366	0.194647	0.999966	0.106706	0.348857	0.669967	0.136721	0.0804973
SJPG0100449.001	sp|P14854|CX6B1_HUMAN	Cytochrome c oxidase subunit 6B1 OS=Homo sapiens OX=9606 GN=COX6B1 PE=1 SV=2	COX6B1	51	10	7	75.58	GGDISVCEWYQR	Demongrp_011321_TMT1_F60	10337	887.43	2	-0.2052	87.95	1	1	-	-	-	-	-	-	2.77582e+06	2.43435e+06	2.47566e+06	2.92134e+06	2.66652e+06	2.65695e+06	2.69007e+06	2.39783e+06	2.53423e+06	2.56781e+06	2.74864e+06	3.00615e+06	2.99663e+06	2.67315e+06	2.7108e+06	2.80505e+06	-0.0147366	0.836188	0.966436	0.0814498	0.295009	0.999966	-0.140602	0.0986699	0.392865	-0.0457055	0.533899
SJPG0100450.001	sp|P25788|PSA3_HUMAN	Proteasome subunit alpha type-3 OS=Homo sapiens OX=9606 GN=PSMA3 PE=1 SV=2	PSMA3	95	13	0	43.53	HVGMAVAGLLADAR	Demongrp_011321_TMT1_F23	14903	843.478	2	-0.5324	93.34	0.766017	1	-	-	-	-	-	-	8.19813e+06	7.94574e+06	7.85939e+06	7.54441e+06	7.71053e+06	7.63046e+06	7.51516e+06	7.81003e+06	8.04335e+06	8.25123e+06	7.59736e+06	7.37568e+06	7.49402e+06	7.73583e+06	7.92911e+06	8.12123e+06	0.0493584	0.245224	0.817876	-0.0270849	0.549193	0.999966	0.0741546	0.0912408	0.382385	-0.00797871	0.847747
SJPG0100451.001	sp|O14910|LIN7A_HUMAN	Protein lin-7 homolog A OS=Homo sapiens OX=9606 GN=LIN7A PE=1 SV=2	LIN7A	15	5	0	24.03	ATVAAFAASEGHSHPR	Demongrp_011321_TMT1_F76	2333	638.336	3	0.2056	89.77	1	1	-	-	-	-	-	-	770867	742359	765164	775949	806022	841185	843766	780379	747005	718471	791637	849936	790601	809657	789607	807216	-0.120779	0.011195	0.692132	0.0291745	0.511023	0.999966	-0.0857987	0.0643626	0.339858	-0.0712177	0.0652568
SJPG0100454.001	sp|Q99584|S10AD_HUMAN	Protein S100-A13 OS=Homo sapiens OX=9606 GN=S100A13 PE=1 SV=1	S100A13	22	4	4	38.78	ELVTQQLPHLLK	Demongrp_011321_TMT1_F23	19731	1014.13	2	-0.1553	96.91	0.61263	1	-	-	-	-	-	-	3.73535e+06	3.68887e+06	3.89119e+06	3.74744e+06	3.7939e+06	3.87664e+06	3.62638e+06	3.7591e+06	3.94063e+06	3.83163e+06	3.61324e+06	3.4272e+06	3.59649e+06	3.75958e+06	3.69521e+06	3.69271e+06	0.000295794	0.994179	0.998484	-0.0296219	0.466518	0.999966	0.0869974	0.0478707	0.310667	0.0189994	0.588348
SJPG0100456.001	sp|P12277|KCRB_HUMAN	Creatine kinase B-type OS=Homo sapiens OX=9606 GN=CKB PE=1 SV=1	CKB	413	32	1	80.05	LRFPAEDEFPDLSAHNNHMAK	Demongrp_011321_TMT1_F7	3563	1016.53	3	0.4069	103.84	0.807781	1	-	-	-	-	-	-	1.9239e+07	1.89924e+07	1.9283e+07	1.97509e+07	1.93462e+07	1.92445e+07	1.84194e+07	1.89226e+07	1.99024e+07	1.90914e+07	1.91614e+07	1.89154e+07	1.82117e+07	1.87382e+07	1.86293e+07	1.86261e+07	0.023769	0.524597	0.897869	0.00101751	0.979149	0.999966	0.0421358	0.254738	0.581122	0.0493848	0.154224
SJPG0100457.001	sp|Q8IZQ5|SELH_HUMAN	Selenoprotein H OS=Homo sapiens OX=9606 GN=SELENOH PE=1 SV=2	SELENOH	31	7	0	33.61	FPEPQEVVEELKK	Demongrp_011321_TMT1_F1	13383	828.821	3	-0.7376	82.92	0.547877	1	-	-	-	-	-	-	309301	330718	323842	334735	318884	325820	311628	319997	312667	321028	310750	325130	333797	340908	332053	350600	0.0259215	0.542952	0.901911	0.0297717	0.492703	0.999966	0.00631772	0.886662	0.960455	-0.0719751	0.119858
SJPG0100458.001	sp|O14810|CPLX1_HUMAN	Complexin-1 OS=Homo sapiens OX=9606 GN=CPLX1 PE=1 SV=1	CPLX1	7	4	0	47.01	EAEAQAAMEANSEGSLTRPK	Demongrp_011321_TMT1_F48	7490	899.801	3	0.3004	76.44	0.801151	1	-	-	-	-	-	-	95563.7	99575.5	94629.5	104185	89846.9	84271.3	91616.8	83508.7	97603.3	99333.9	89887	93301.4	95841	90680.8	94600.6	88086.2	0.152864	0.0165178	0.711792	0.0785236	0.296715	0.999966	0.0820197	0.114579	0.419051	0.111717	0.047462
SJPG0100459.001	sp|Q96CW1|AP2M1_HUMAN	AP-2 complex subunit mu OS=Homo sapiens OX=9606 GN=AP2M1 PE=1 SV=2	AP2M1	85	19	0	33.1	WARPPISMNFEVPFAPSGLK	Demongrp_011321_TMT1_F48	31901	951.529	3	-0.3413	95.34	0.797042	1	-	-	-	-	-	-	1.95206e+06	2.01739e+06	2.05394e+06	2.12395e+06	1.99269e+06	2.01008e+06	2.13105e+06	1.97208e+06	1.99151e+06	1.95558e+06	2.0482e+06	2.07059e+06	2.06326e+06	2.02508e+06	1.94621e+06	2.00737e+06	-0.00552419	0.903545	0.980295	0.045263	0.303457	0.999966	-0.0174524	0.657313	0.854548	0.0310042	0.460979
SJPG0100460.001	sp|Q15121|PEA15_HUMAN	Astrocytic phosphoprotein PEA-15 OS=Homo sapiens OX=9606 GN=PEA15 PE=1 SV=2	PEA15	49	6	0	47.69	DNLSYIEHIFEISR	Demongrp_011321_TMT1_F6	16822	1020.54	2	-0.6294	103.23	1	1	-	-	-	-	-	-	1.09732e+06	1.08721e+06	1.12928e+06	1.10133e+06	1.13887e+06	1.14736e+06	1.10995e+06	1.09637e+06	1.13607e+06	1.1367e+06	1.04056e+06	991293	972075	1.08068e+06	1.0996e+06	1.02942e+06	-0.0364878	0.311266	0.841826	-0.0248983	0.513872	0.999966	0.141024	0.00568523	0.195151	0.0454001	0.254142
SJPG0100461.001	sp|Q15041|AR6P1_HUMAN	ADP-ribosylation factor-like protein 6-interacting protein 1 OS=Homo sapiens OX=9606 GN=ARL6IP1 PE=1 SV=2	ARL6IP1	13	2	0	8.37	FHEICSNLVK	Demongrp_011321_TMT1_F20	9809	927.521	2	0.543	87.87	0.668374	1	-	-	-	-	-	-	463310	407677	387149	475777	463607	443572	472341	346935	431736	422373	410635	456677	451300	364065	422251	405164	-0.0899885	0.283327	0.828615	0.1162	0.29029	0.999966	-0.0237291	0.781664	0.918253	0.123711	0.197978
SJPG0100462.001	sp|Q9NUL3|STAU2_HUMAN	Double-stranded RNA-binding protein Staufen homolog 2 OS=Homo sapiens OX=9606 GN=STAU2 PE=1 SV=2	STAU2	48	22	0	43.68	VISGTTLGYLSPK	Demongrp_011321_TMT1_F38	20522	972.585	2	-1.3458	84.55	1	1	-	-	-	-	-	-	713382	734612	767412	735966	733370	701433	690810	734142	743981	746947	717796	711756	733585	718332	721354	714297	0.0584462	0.191561	0.807636	-0.00795172	0.843657	0.999966	0.0328512	0.39591	0.702843	0.0388636	0.312662
SJPG0100463.001	sp|Q16864|VATF_HUMAN	V-type proton ATPase subunit F OS=Homo sapiens OX=9606 GN=ATP6V1F PE=1 SV=2	ATP6V1F	18	5	0	69.75	DTTINEIEDTFR	Demongrp_011321_TMT1_F40	17943	879.447	2	-0.5777	80.05	1	1	-	-	-	-	-	-	142060	145360	148279	151973	154293	158532	141188	161366	146536	149343	154557	156829	154050	164595	149343	155410	-0.0414569	0.432792	0.872138	-0.0521779	0.309059	0.999966	-0.0790126	0.0579145	0.328427	-0.0899782	0.0838669
SJPG0100464.001	sp|P61313|RL15_HUMAN	60S ribosomal protein L15 OS=Homo sapiens OX=9606 GN=RPL15 PE=1 SV=2	RPL15	69	12	3	46.08	RNPDTQWITKPVHK	Demongrp_011321_TMT1_F26	6233	878.523	3	0.288	95.63	0.762522	1	-	-	-	-	-	-	7.08736e+06	8.42475e+06	8.66761e+06	8.63304e+06	8.58095e+06	8.50616e+06	7.85614e+06	8.42814e+06	8.16663e+06	8.67083e+06	8.67587e+06	8.52123e+06	8.16256e+06	8.34317e+06	8.78841e+06	8.45298e+06	-0.0231426	0.776478	0.953971	-0.0423619	0.593546	0.999966	-0.0476848	0.546816	0.795923	-0.0605397	0.445432
SJPG0100468.001	sp|O43707|ACTN4_HUMAN	Alpha-actinin-4 OS=Homo sapiens OX=9606 GN=ACTN4 PE=1 SV=2	ACTN4	365	67	0	66.19	ETTDTDTADQVIASFK	Demongrp_011321_TMT1_F60	19289	1175.62	2	-0.017	102.25	1	1	-	-	-	-	-	-	8.8959e+06	8.78322e+06	8.64661e+06	8.79783e+06	8.70481e+06	8.70533e+06	8.54776e+06	8.7967e+06	8.73885e+06	8.98447e+06	8.79366e+06	8.88466e+06	8.83665e+06	8.90677e+06	8.8767e+06	9.25979e+06	0.0212072	0.523547	0.897528	-0.00965344	0.78718	0.999966	-0.00946712	0.758107	0.905371	-0.0376752	0.287719
SJPG0100468.005	tr|A0A0S2Z3C0|A0A0S2Z3C0_HUMAN	Actinin alpha 4 isoform 3 (Fragment) OS=Homo sapiens OX=9606 GN=ACTN4 PE=2 SV=1	ACTN4	93	21	1	62.06	ETTDTDTADQVIASFK	Demongrp_011321_TMT1_F60	19289	1175.62	2	-0.017	102.25	1	1	-	-	-	-	-	-	3.00753e+06	2.80668e+06	2.76294e+06	2.88381e+06	2.84345e+06	2.8253e+06	2.78808e+06	2.80296e+06	2.84593e+06	2.9216e+06	2.82846e+06	2.88599e+06	2.9284e+06	2.8003e+06	2.85172e+06	3.04115e+06	0.0228002	0.58634	0.910293	0.00370045	0.933886	0.999966	-0.00849284	0.836863	0.941723	-0.0161041	0.737145
SJPG0100468.009	tr|B7Z2W3|B7Z2W3_HUMAN	cDNA FLJ54432, highly similar to Alpha-actinin-1 OS=Homo sapiens OX=9606 PE=2 SV=1	NA	65	18	0	35.68	ISIEMHGTLEDQLSHLR	Demongrp_011321_TMT1_F79	18274	761.74	3	-1.309	91.14	1	1	-	-	-	-	-	-	588190	610471	585163	594426	587167	590972	556696	599648	563658	581036	595710	604593	600543	592138	572547	596863	0.0403847	0.31816	0.844543	0.0324479	0.433036	0.999966	-0.0139795	0.670381	0.85999	0.0180591	0.612804
SJPG0100469.001	sp|P43034|LIS1_HUMAN	Platelet-activating factor acetylhydrolase IB subunit alpha OS=Homo sapiens OX=9606 GN=PAFAH1B1 PE=1 SV=2	PAFAH1B1	109	28	13	61.71	EAELDVNEELDK	Demongrp_011321_TMT1_F20	11729	1006.54	2	-0.9278	92.5	1	1	-	-	-	-	-	-	2.90779e+06	2.66001e+06	2.67721e+06	2.7291e+06	2.79297e+06	2.70565e+06	2.73057e+06	2.49866e+06	2.76705e+06	2.80745e+06	2.709e+06	2.72466e+06	2.69085e+06	2.501e+06	2.68004e+06	2.67233e+06	-0.00053072	0.990338	0.996882	0.0288725	0.62139	0.999966	0.0178276	0.671828	0.860642	0.067509	0.187134
SJPG0100470.001	sp|P17612|KAPCA_HUMAN	cAMP-dependent protein kinase catalytic subunit alpha OS=Homo sapiens OX=9606 GN=PRKACA PE=1 SV=2	PRKACA	59	17	0	44.73	RILQAVNFPFLVK	Demongrp_011321_TMT1_F68	31415	718.453	3	0.5774	75.7	0.638705	1	-	-	-	O	-	-	1.67542e+06	1.79844e+06	1.78515e+06	1.81215e+06	1.72233e+06	1.78975e+06	1.70653e+06	1.83225e+06	1.72594e+06	1.75981e+06	1.79114e+06	1.88204e+06	1.80178e+06	1.82346e+06	1.74152e+06	1.74741e+06	0.0228595	0.599854	0.914299	-0.00422	0.926877	0.999966	-0.0462795	0.294891	0.620795	-0.00283153	0.946903
SJPG0100471.001	sp|Q9UIJ7|KAD3_HUMAN	GTP:AMP phosphotransferase AK3, mitochondrial OS=Homo sapiens OX=9606 GN=AK3 PE=1 SV=4	AK3	73	18	3	77.97	KGVLETFSGTETNK	Demongrp_011321_TMT1_F24	11377	1212.2	2	-0.6275	105.41	1	1	-	-	-	-	-	-	1.50017e+06	1.54301e+06	1.63864e+06	1.66537e+06	1.60964e+06	1.65822e+06	1.54817e+06	1.63827e+06	1.55612e+06	1.48431e+06	1.68779e+06	1.79609e+06	1.76094e+06	1.71335e+06	1.66621e+06	1.62369e+06	-0.0175082	0.7347	0.944092	0.0248298	0.663476	0.999966	-0.140645	0.0215798	0.242984	-0.0727496	0.168885
SJPG0100473.001	sp|Q15149|PLEC_HUMAN	Plectin OS=Homo sapiens OX=9606 GN=PLEC PE=1 SV=3	PLEC	616	227	0	47.14	ATTAALLLEAQAATGFLVDPVR	Demongrp_011321_TMT1_F26	32597	1266.72	2	-0.4843	114.4	0.815559	1	-	-	-	-	-	-	4.57084e+06	4.60304e+06	4.70042e+06	4.82242e+06	4.62064e+06	4.86122e+06	4.87013e+06	4.79845e+06	4.42411e+06	4.33542e+06	4.80688e+06	5.15684e+06	4.82538e+06	4.81772e+06	4.59593e+06	4.67888e+06	-0.0333916	0.411714	0.864894	0.0496903	0.328259	0.999966	-0.076344	0.09635	0.390068	-0.00722399	0.846934
SJPG0100473.003	sp|Q15149-3|PLEC_HUMAN	Isoform 3 of Plectin OS=Homo sapiens OX=9606 GN=PLEC	PLEC	604	225	1	48.4	ATTAALLLEAQAATGFLVDPVR	Demongrp_011321_TMT1_F26	32597	1266.72	2	-0.4843	114.4	0.815559	1	-	-	-	-	-	-	1.00836e+06	1.0133e+06	1.03875e+06	1.06459e+06	1.02051e+06	1.07348e+06	1.07725e+06	1.05895e+06	976104	954345	1.06321e+06	1.13942e+06	1.06714e+06	1.06373e+06	1.01441e+06	1.03203e+06	-0.0355915	0.387709	0.859422	0.0506133	0.325562	0.999966	-0.0794327	0.0864527	0.375427	-0.00769716	0.83866
SJPG0100474.001	sp|P30101|PDIA3_HUMAN	Protein disulfide-isomerase A3 OS=Homo sapiens OX=9606 GN=PDIA3 PE=1 SV=4	PDIA3	356	36	0	64.16	DASIVGFFDDSFSEAHSEFLK	Demongrp_011321_TMT1_F78	31743	986.163	3	-2.0137	108.77	1	1	-	-	-	-	-	-	1.84262e+07	1.85328e+07	1.88704e+07	1.96753e+07	2.03806e+07	2.0355e+07	2.03446e+07	1.93557e+07	1.83745e+07	1.80584e+07	2.00754e+07	2.10211e+07	1.99528e+07	1.97172e+07	1.91312e+07	1.92918e+07	-0.109655	0.0183692	0.715524	0.0217082	0.632477	0.999966	-0.108535	0.0253413	0.252751	-0.0383724	0.328829
SJPG0100474.002	tr|H7BZJ3|H7BZJ3_HUMAN	Protein disulfide-isomerase A3 (Fragment) OS=Homo sapiens OX=9606 GN=PDIA3 PE=1 SV=1	PDIA3	56	6	1	46.34	SDVLELTDDNFESR	Demongrp_011321_TMT1_F32	14750	972.479	2	0.113	98.08	1	1	-	-	-	-	-	-	1.41317e+07	1.39328e+07	1.48608e+07	1.45953e+07	1.54746e+07	1.52861e+07	1.56547e+07	1.4844e+07	1.44231e+07	1.34535e+07	1.55679e+07	1.58538e+07	1.5489e+07	1.54401e+07	1.4772e+07	1.44515e+07	-0.105965	0.0227186	0.715624	0.0148623	0.764744	0.999966	-0.121279	0.010794	0.218932	-0.0499812	0.254522
SJPG0100475.001	sp|P13667|PDIA4_HUMAN	Protein disulfide-isomerase A4 OS=Homo sapiens OX=9606 GN=PDIA4 PE=1 SV=2	PDIA4	350	49	4	59.53	DLGLSESGEDVNAAILDESGKK	Demongrp_011321_TMT1_F60	19319	1053.58	3	-0.0096	106.56	1	1	-	-	-	-	-	-	8.19253e+06	7.74477e+06	7.96032e+06	8.13208e+06	8.13081e+06	8.47797e+06	8.23001e+06	8.14794e+06	7.77009e+06	7.29998e+06	8.23787e+06	8.62401e+06	8.57983e+06	8.535e+06	7.9912e+06	7.98996e+06	-0.0483422	0.229253	0.813923	0.0502422	0.330741	0.999966	-0.0828644	0.0551246	0.32463	-0.0290022	0.493926
SJPG0100475.002	tr|A0A499FI48|A0A499FI48_HUMAN	Protein disulfide-isomerase OS=Homo sapiens OX=9606 GN=PDIA4 PE=1 SV=1	PDIA4	345	46	1	59.6	DLGLSESGEDVNAAILDESGKK	Demongrp_011321_TMT1_F60	19319	1053.58	3	-0.0096	106.56	1	1	-	-	-	-	-	-	8.16905e+06	7.75228e+06	7.95852e+06	8.13288e+06	8.11552e+06	8.4843e+06	8.23002e+06	8.15254e+06	7.75718e+06	7.29886e+06	8.23376e+06	8.62977e+06	8.58764e+06	8.54841e+06	7.99865e+06	7.99661e+06	-0.0485277	0.22573	0.813923	0.0501129	0.33004	0.999966	-0.0841145	0.0511125	0.318075	-0.0313366	0.458357
SJPG0100476.001	sp|P19367|HXK1_HUMAN	Hexokinase-1 OS=Homo sapiens OX=9606 GN=HK1 PE=1 SV=3	HK1	211	57	0	48.85	AAQLCGAGMAAVVDK	Demongrp_011321_TMT1_F6	4203	1035.57	2	-0.2451	107.98	1	1	-	-	-	-	-	-	4.70835e+06	4.56372e+06	4.75654e+06	4.77003e+06	4.59679e+06	4.57599e+06	4.5744e+06	4.65775e+06	4.44165e+06	4.29051e+06	4.97661e+06	5.09957e+06	4.90496e+06	4.97858e+06	4.93825e+06	4.73681e+06	0.0362388	0.309438	0.840047	0.075043	0.117014	0.999966	-0.0875908	0.033782	0.277115	-0.0555475	0.160893
SJPG0100477.001	sp|O14828|SCAM3_HUMAN	Secretory carrier-associated membrane protein 3 OS=Homo sapiens OX=9606 GN=SCAMP3 PE=1 SV=3	SCAMP3	32	8	0	34.58	AQQEFAAGVFSNPAVR	Demongrp_011321_TMT1_F77	14276	998.531	2	0.6126	103.74	1	1	-	-	-	-	-	-	361982	347241	366887	382374	362637	371004	345792	378760	351667	347444	362231	357428	374750	372610	363501	354433	0.0189217	0.69076	0.934619	0.0214519	0.680835	0.999966	-0.00128794	0.976458	0.992094	0.00382907	0.930855
SJPG0100478.001	sp|Q15126|PMVK_HUMAN	Phosphomevalonate kinase OS=Homo sapiens OX=9606 GN=PMVK PE=1 SV=3	PMVK	37	12	7	49.48	EQYAQEHGLNFQR	Demongrp_011321_TMT1_F50	3978	641.992	3	-0.4659	85.66	0.747607	1	-	-	-	-	-	-	1.53748e+06	1.56853e+06	1.58472e+06	1.56937e+06	1.59704e+06	1.5973e+06	1.55966e+06	1.52761e+06	1.57842e+06	1.5959e+06	1.53326e+06	1.50473e+06	1.49622e+06	1.54233e+06	1.54605e+06	1.53244e+06	-0.0179886	0.593592	0.912226	-0.0019463	0.958371	0.999966	0.05029	0.141935	0.460112	0.0229228	0.472857
SJPG0100479.001	sp|Q9UPT6|JIP3_HUMAN	C-Jun-amino-terminal kinase-interacting protein 3 OS=Homo sapiens OX=9606 GN=MAPK8IP3 PE=1 SV=3	MAPK8IP3	11	6	0	4.04	LMELQEAVR	Demongrp_011321_TMT1_F76	13734	696.896	2	0.5295	69.93	0.659803	1	-	-	-	-	-	-	389489	310912	354675	381646	315735	316182	333074	316863	391195	320980	363957	310204	397308	338941	314434	310942	0.154102	0.0903611	0.761447	0.0677956	0.528311	0.999966	0.010124	0.926206	0.975745	0.155727	0.096784
SJPG0100480.001	sp|Q9UM19|HPCL4_HUMAN	Hippocalcin-like protein 4 OS=Homo sapiens OX=9606 GN=HPCAL4 PE=1 SV=3	HPCAL4	18	9	3	56.54	LEMLEIIEAIYK	Demongrp_011321_TMT1_F32	31693	1037.11	2	-0.618	76.68	0.725352	1	-	-	-	-	-	-	131812	108949	110810	120365	112459	109342	108643	100406	116849	116168	121107	120167	118700	107501	117269	130760	0.0951285	0.207258	0.810816	0.0855072	0.341495	0.999966	-0.0284705	0.687425	0.868506	-0.00595588	0.948003
SJPG0100481.001	sp|P17174|AATC_HUMAN	Aspartate aminotransferase, cytoplasmic OS=Homo sapiens OX=9606 GN=GOT1 PE=1 SV=3	GOT1	125	26	0	62.47	NLDYVATSIHEAVTK	Demongrp_011321_TMT1_F14	19407	1135.14	2	0.3069	93.5	0.853262	1	-	-	-	-	O	-	2.03681e+06	2.13621e+06	2.17754e+06	2.12779e+06	2.17339e+06	2.20027e+06	2.07456e+06	2.12399e+06	2.16716e+06	2.19046e+06	2.09926e+06	2.0329e+06	2.03523e+06	2.11854e+06	2.13667e+06	2.05253e+06	-0.020125	0.629838	0.920574	-0.0279155	0.495397	0.999966	0.0438171	0.262744	0.589476	0.0114098	0.766714
SJPG0100482.001	sp|Q15631|TSN_HUMAN	Translin OS=Homo sapiens OX=9606 GN=TSN PE=1 SV=1	TSN	52	9	0	49.56	EILTLLQGVHQGAGFQDIPK	Demongrp_011321_TMT1_F48	31654	924.867	3	-0.0048	98.05	0.79643	1	-	-	-	-	-	-	4.23283e+06	4.1728e+06	4.59775e+06	4.41061e+06	4.5121e+06	4.26206e+06	4.25579e+06	4.16771e+06	4.68516e+06	4.42716e+06	4.48281e+06	4.11928e+06	4.23175e+06	4.08184e+06	4.56057e+06	4.19514e+06	0.00287679	0.952677	0.990216	-0.0234427	0.68422	0.999966	0.0251196	0.620682	0.835324	0.0254172	0.649419
SJPG0100483.001	sp|P16403|H12_HUMAN	Histone H1.2 OS=Homo sapiens OX=9606 GN=H1-2 PE=1 SV=2	H1-2	76	9	2	28.17	ASGPPVSELITK	Demongrp_011321_TMT1_F4	5137	904.044	2	-0.1788	97.23	0.652576	1	-	-	O	-	-	-	2.09017e+07	2.10094e+07	2.10448e+07	2.54179e+07	2.25714e+07	2.4471e+07	2.48484e+07	2.29082e+07	2.03723e+07	1.96579e+07	1.99193e+07	2.13252e+07	2.36034e+07	2.17276e+07	2.20798e+07	2.05376e+07	-0.12108	0.167165	0.799107	0.07263	0.428222	0.999966	0.0299183	0.743758	0.897953	0.0383194	0.631192
SJPG0100484.001	sp|P46976|GLYG_HUMAN	Glycogenin-1 OS=Homo sapiens OX=9606 GN=GYG1 PE=1 SV=4	GYG1	27	9	0	14.57	RLVVLATPQVSDSMR	Demongrp_011321_TMT1_F15	12134	659.38	3	0.2427	93.71	0.857219	1	-	-	-	-	-	-	803720	762605	784859	829643	771845	801981	766813	766493	827051	780889	794181	744266	793798	788306	768378	732181	0.027054	0.533394	0.901237	0.00684964	0.887093	0.999966	0.0326193	0.476953	0.757208	0.0597145	0.214019
SJPG0100484.002	sp|P46976-2|GLYG_HUMAN	Isoform GN-1 of Glycogenin-1 OS=Homo sapiens OX=9606 GN=GYG1	GYG1	28	10	1	26.43	RLVVLATPQVSDSMR	Demongrp_011321_TMT1_F15	12134	659.38	3	0.2427	93.71	0.857219	1	-	-	-	-	-	-	803720	762605	784859	829643	771845	801981	766813	766493	827051	780889	794181	744266	793798	788306	768378	732181	0.027054	0.533394	0.901237	0.00684964	0.887093	0.999966	0.0326193	0.476953	0.757208	0.0597145	0.214019
SJPG0100485.001	sp|Q02218|ODO1_HUMAN	2-oxoglutarate dehydrogenase, mitochondrial OS=Homo sapiens OX=9606 GN=OGDH PE=1 SV=3	OGDH	220	54	0	52.88	NITLSLVANPSHLEAADPVVM@GK	Demongrp_011321_TMT1_F18	23807	1000.89	3	-0.5044	92.72	0.825712	1	-	-	-	-	-	-	1.45851e+06	1.38923e+06	1.49721e+06	1.52798e+06	1.50732e+06	1.48112e+06	1.46891e+06	1.45049e+06	1.44281e+06	1.36339e+06	1.5789e+06	1.64945e+06	1.63e+06	1.52675e+06	1.51847e+06	1.49913e+06	-0.0179659	0.682609	0.932844	0.048963	0.333681	0.999966	-0.142084	0.0115485	0.218932	-0.0458957	0.300354
SJPG0100487.001	sp|P36507|MP2K2_HUMAN	Dual specificity mitogen-activated protein kinase kinase 2 OS=Homo sapiens OX=9606 GN=MAP2K2 PE=1 SV=1	MAP2K2	94	17	9	42.5	ISELGAGNGGVVTK	Demongrp_011321_TMT1_F7	2295	955.56	2	-2.8863	97.13	1	1	-	-	-	O	-	-	1.64204e+06	1.68896e+06	1.69556e+06	1.70212e+06	1.71686e+06	1.7071e+06	1.66154e+06	1.65198e+06	1.71525e+06	1.7399e+06	1.67192e+06	1.6391e+06	1.61514e+06	1.66689e+06	1.70878e+06	1.64032e+06	-0.0110991	0.750506	0.948288	-0.0170264	0.663655	0.999966	0.0348218	0.312703	0.636359	0.00881073	0.798107
SJPG0100488.001	sp|Q16543|CDC37_HUMAN	Hsp90 co-chaperone Cdc37 OS=Homo sapiens OX=9606 GN=CDC37 PE=1 SV=1	CDC37	96	21	4	40.48	DVQMLQDAISK	Demongrp_011321_TMT1_F3	6722	928.525	2	0.7473	91.31	0.773081	1	-	-	-	-	-	-	2.53407e+06	2.46625e+06	2.56857e+06	2.54979e+06	2.62659e+06	2.40448e+06	2.45081e+06	2.39934e+06	2.57714e+06	2.58034e+06	2.58104e+06	2.41866e+06	2.50387e+06	2.37321e+06	2.60763e+06	2.39645e+06	0.0213866	0.624834	0.920574	0.00678931	0.875838	0.999966	0.0166709	0.657894	0.854548	0.0419537	0.36305
SJPG0100488.002	tr|K7EKQ2|K7EKQ2_HUMAN	Hsp90 co-chaperone Cdc37 (Fragment) OS=Homo sapiens OX=9606 GN=CDC37 PE=1 SV=1	CDC37	43	14	2	28.33	TADRQYMEGFNDELEAFK	Demongrp_011321_TMT1_F59	20468	924.797	3	0.2213	89.51	0.799799	1	-	-	-	-	-	-	2.24889e+06	1.9903e+06	2.04043e+06	2.0756e+06	2.00633e+06	1.92772e+06	1.98002e+06	1.98993e+06	2.17536e+06	2.06995e+06	2.06173e+06	1.95029e+06	2.06199e+06	2.0203e+06	2.12027e+06	1.94213e+06	0.0821623	0.134764	0.785957	0.00662927	0.907402	0.999966	0.043958	0.40937	0.712572	0.0423295	0.452623
SJPG0100489.001	sp|Q13177|PAK2_HUMAN	Serine/threonine-protein kinase PAK 2 OS=Homo sapiens OX=9606 GN=PAK2 PE=1 SV=3	PAK2	142	28	8	50.95	SDNVLLGMEGSVK	Demongrp_011321_TMT1_F77	17041	979.049	2	-0.4608	88.8	0.584459	1	-	-	O	O	-	-	2.62298e+06	2.70617e+06	2.67516e+06	2.68548e+06	2.67673e+06	2.67451e+06	2.50559e+06	2.62489e+06	2.71651e+06	2.76565e+06	2.66405e+06	2.62586e+06	2.60613e+06	2.68704e+06	2.71251e+06	2.68791e+06	0.029768	0.45933	0.878511	-0.0158115	0.681018	0.999966	0.0219572	0.493645	0.767266	-0.012645	0.689968
SJPG0100490.001	sp|P38919|IF4A3_HUMAN	Eukaryotic initiation factor 4A-III OS=Homo sapiens OX=9606 GN=EIF4A3 PE=1 SV=4	EIF4A3	258	37	6	56.45	GLLALGDYMNVQCHACIGGTNVGEDIR	Demongrp_011321_TMT1_F21	25234	1079.86	3	-0.4889	130.29	1	1	-	-	-	-	-	O	1.31519e+07	1.24044e+07	1.26171e+07	1.27939e+07	1.24675e+07	1.27261e+07	1.3114e+07	1.27517e+07	1.29956e+07	1.28475e+07	1.25944e+07	1.29016e+07	1.29335e+07	1.25044e+07	1.26688e+07	1.30536e+07	-0.00311462	0.9361	0.985329	-0.0141615	0.713664	0.999966	-0.0079074	0.823865	0.935952	-0.000151058	0.996762
SJPG0100492.001	sp|Q02252|MMSA_HUMAN	Methylmalonate-semialdehyde dehydrogenase [acylating], mitochondrial OS=Homo sapiens OX=9606 GN=ALDH6A1 PE=1 SV=2	ALDH6A1	173	41	0	54.95	GLQVVEHACSVTSLM@MGETMPSITK	Demongrp_011321_TMT1_F29	24245	1110.9	3	-1.1028	110.74	0.159951	1	-	-	-	-	-	-	4.02323e+06	3.79647e+06	4.06525e+06	4.15779e+06	4.18405e+06	4.08304e+06	4.06409e+06	3.96951e+06	3.87552e+06	3.71587e+06	4.31603e+06	4.42805e+06	4.28401e+06	4.18124e+06	4.12019e+06	4.04191e+06	-0.0361153	0.410224	0.864894	0.0573583	0.251796	0.999966	-0.115403	0.0235904	0.247832	-0.0375173	0.387587
SJPG0100493.001	sp|Q15046|SYK_HUMAN	Lysine--tRNA ligase OS=Homo sapiens OX=9606 GN=KARS1 PE=1 SV=3	KARS1	142	41	0	57.12	EICNAYTELNDPMR	Demongrp_011321_TMT1_F49	12600	1015.48	2	0.0711	90.79	0.855491	1	-	-	-	-	-	-	5.13547e+06	5.21582e+06	5.11004e+06	5.31782e+06	5.12255e+06	5.23205e+06	5.13984e+06	5.10699e+06	5.1334e+06	5.28256e+06	5.23809e+06	5.31302e+06	5.32032e+06	5.38039e+06	5.30895e+06	5.19156e+06	0.00823637	0.810644	0.960028	0.00568161	0.879785	0.999966	-0.0264718	0.425516	0.724972	-0.0272115	0.437382
SJPG0100494.001	sp|P23634|AT2B4_HUMAN	Plasma membrane calcium-transporting ATPase 4 OS=Homo sapiens OX=9606 GN=ATP2B4 PE=1 SV=2	ATP2B4	110	43	0	31.67	KADVGFAMGIAGTDVAK	Demongrp_011321_TMT1_F23	17894	1281.74	2	-1.0713	109.77	1	1	-	-	-	-	-	-	885341	810587	855122	917354	847048	894641	914072	831788	819676	799550	878716	929726	941758	868886	853530	847976	-0.0306514	0.576901	0.908763	0.0845493	0.132898	0.999966	-0.0811509	0.155401	0.475903	0.0158246	0.748486
SJPG0100495.001	sp|Q9Y4J8|DTNA_HUMAN	Dystrobrevin alpha OS=Homo sapiens OX=9606 GN=DTNA PE=1 SV=2	DTNA	34	19	0	29.48	SAPDISFTIDANK	Demongrp_011321_TMT1_F80	16728	993.549	2	-1.2858	84.72	1	1	-	-	-	-	-	-	228550	213585	221384	231551	228914	232969	239465	222933	219582	203216	233948	243840	238413	226598	213289	219057	-0.06362	0.164599	0.797949	0.0565059	0.290584	0.999966	-0.0938953	0.0488999	0.313062	0.026551	0.547976
SJPG0100495.010	sp|Q9Y4J8-10|DTNA_HUMAN	Isoform 10 of Dystrobrevin alpha OS=Homo sapiens OX=9606 GN=DTNA	DTNA	24	12	0	32.41	SAPDISFTIDANK	Demongrp_011321_TMT1_F80	16728	993.549	2	-1.2858	84.72	1	1	-	-	-	-	-	-	163323	160026	166181	167978	170640	176124	180957	169431	162918	147094	177306	187631	178422	167857	155641	162165	-0.097633	0.0331867	0.721433	0.0429052	0.455897	0.999966	-0.139712	0.00601949	0.195837	0.0224563	0.582546
SJPG0100495.013	sp|Q9Y4J8-13|DTNA_HUMAN	Isoform 13 of Dystrobrevin alpha OS=Homo sapiens OX=9606 GN=DTNA	DTNA	36	20	0	34.11	SAPDISFTIDANK	Demongrp_011321_TMT1_F80	16728	993.549	2	-1.2858	84.72	1	1	-	-	-	-	-	-	228825	214522	220806	232727	228867	234824	238647	224188	218947	204442	232924	241762	235852	226094	213784	219622	-0.06279	0.168572	0.799916	0.055204	0.297237	0.999966	-0.0795777	0.083326	0.371643	0.0281653	0.521129
SJPG0100496.001	sp|Q9UPY8|MARE3_HUMAN	Microtubule-associated protein RP/EB family member 3 OS=Homo sapiens OX=9606 GN=MAPRE3 PE=1 SV=1	MAPRE3	30	8	2	29.54	KFFDANYDGK	Demongrp_011321_TMT1_F30	10808	706.399	3	-0.3002	67.6	0.756953	1	-	-	-	-	-	-	1.53839e+06	1.67302e+06	1.73249e+06	1.6884e+06	1.74281e+06	1.79086e+06	1.6251e+06	1.62239e+06	1.71641e+06	1.77978e+06	1.66135e+06	1.6639e+06	1.66023e+06	1.62715e+06	1.69859e+06	1.68843e+06	-0.05277	0.366498	0.85211	-0.0416421	0.472163	0.999966	-0.00467274	0.921772	0.974482	-0.0126939	0.799398
SJPG0100497.001	sp|Q969Q0|RL36L_HUMAN	60S ribosomal protein L36a-like OS=Homo sapiens OX=9606 GN=RPL36AL PE=1 SV=3	RPL36AL	17	5	1	40.57	HFELGGDKK	Demongrp_011321_TMT1_F15	3551	972.08	2	0.5695	75.28	0.732067	1	-	-	-	-	-	-	1.82643e+06	1.9142e+06	1.93476e+06	1.92177e+06	1.9396e+06	1.82114e+06	1.74141e+06	1.79622e+06	1.89095e+06	1.87717e+06	1.8713e+06	1.75154e+06	1.86184e+06	1.77547e+06	1.87593e+06	1.72672e+06	0.051469	0.306022	0.838383	0.0342111	0.423819	0.999966	0.05529	0.206273	0.534916	0.0838087	0.0839185
SJPG0100499.001	sp|Q92558|WASF1_HUMAN	Wiskott-Aldrich syndrome protein family member 1 OS=Homo sapiens OX=9606 GN=WASF1 PE=1 SV=1	WASF1	34	13	12	27.55	NELECVTNISLANIIR	Demongrp_011321_TMT1_F6	18682	1082.09	2	-1.5337	82.36	0.755585	1	-	-	-	-	-	-	500819	484744	504726	519034	483399	510457	477160	479146	504953	507327	485788	503791	519074	484280	491049	486741	0.0350519	0.422316	0.869085	0.0150337	0.729916	0.999966	-0.00148728	0.970932	0.990215	0.0432559	0.256927
SJPG0100501.001	sp|P49207|RL34_HUMAN	60S ribosomal protein L34 OS=Homo sapiens OX=9606 GN=RPL34 PE=1 SV=3	RPL34	31	8	4	37.61	RLSYNTASNK	Demongrp_011321_TMT1_F11	1642	881.508	2	-0.6563	83.79	0.628953	1	-	-	-	-	-	-	3.09119e+06	3.26684e+06	3.78416e+06	3.55419e+06	3.80319e+06	3.22137e+06	3.02545e+06	3.41078e+06	3.63824e+06	3.62385e+06	3.08626e+06	3.19041e+06	3.33569e+06	2.97695e+06	3.20142e+06	3.47353e+06	0.0340446	0.734715	0.944092	-0.0589009	0.444282	0.999966	0.0921923	0.242996	0.569704	0.0884047	0.316254
SJPG0100502.001	sp|P49815|TSC2_HUMAN	Tuberin OS=Homo sapiens OX=9606 GN=TSC2 PE=1 SV=2	TSC2	63	36	0	27.61	NLLGTHLGHSAIYNMCHLMEDR	Demongrp_011321_TMT1_F21	17787	722.358	4	-1.1167	94.9	0.839199	1	-	-	-	-	O	-	180676	181768	175367	180299	180653	176288	173659	175604	184722	191819	183409	173134	179852	168910	174936	170337	0.0215953	0.544132	0.901911	-0.0350751	0.434855	0.999966	0.00614547	0.864568	0.952812	0.0669081	0.0778368
SJPG0100502.010	tr|H3BMQ0|H3BMQ0_HUMAN	Tuberin OS=Homo sapiens OX=9606 GN=TSC2 PE=1 SV=1	TSC2	63	36	0	28.5	NLLGTHLGHSAIYNMCHLMEDR	Demongrp_011321_TMT1_F21	17787	722.358	4	-1.1167	94.9	0.839199	1	-	-	-	-	-	-	180676	181768	175367	180299	180653	176288	173659	175604	184722	191819	183409	173134	179852	168910	174936	170337	0.0215953	0.544132	0.901911	-0.0350751	0.434855	0.999966	0.00614547	0.864568	0.952812	0.0669081	0.0778368
SJPG0100503.001	sp|P17096|HMGA1_HUMAN	High mobility group protein HMG-I/HMG-Y OS=Homo sapiens OX=9606 GN=HMGA1 PE=1 SV=3	HMGA1	33	5	0	33.64	KQPPVSPGTALVGSQK	Demongrp_011321_TMT1_F28	9844	836.177	3	0.311	86.18	0.785797	1	-	O	O	-	-	-	2.00421e+06	2.88818e+06	2.88195e+06	2.79322e+06	2.83528e+06	3.04427e+06	2.89151e+06	2.93535e+06	2.57605e+06	2.96023e+06	2.84034e+06	3.09056e+06	2.65708e+06	3.161e+06	3.11447e+06	3.15147e+06	-0.161596	0.249174	0.817876	-0.109259	0.441957	0.999966	-0.129048	0.37049	0.686283	-0.266256	0.0744568
SJPG0100503.002	sp|P17096-2|HMGA1_HUMAN	Isoform HMG-Y of High mobility group protein HMG-I/HMG-Y OS=Homo sapiens OX=9606 GN=HMGA1	HMGA1	13	4	0	26.04	KQPPKEPSEVPTPK	Demongrp_011321_TMT1_F21	5400	695.177	4	0.2887	72.45	0.734576	1	-	-	-	-	-	-	2.10476e+06	2.21606e+06	2.22099e+06	2.20047e+06	2.07173e+06	2.2435e+06	2.36148e+06	2.26128e+06	2.00334e+06	2.07251e+06	2.15243e+06	2.2628e+06	2.28898e+06	2.32843e+06	2.24601e+06	2.1918e+06	-0.0244254	0.647546	0.926127	0.0506903	0.352252	0.999966	-0.0319274	0.431306	0.728282	-0.0452786	0.271762
SJPG0100505.001	sp|P20340|RAB6A_HUMAN	Ras-related protein Rab-6A OS=Homo sapiens OX=9606 GN=RAB6A PE=1 SV=3	RAB6A	37	14	1	50.96	GSDVIIMLVGNK	Demongrp_011321_TMT1_F32	26815	927.553	2	0.306	87.43	0.723322	1	-	-	-	-	-	-	1.5222e+06	1.61872e+06	1.50842e+06	1.61903e+06	1.65621e+06	1.67903e+06	1.66869e+06	1.65612e+06	1.5102e+06	1.49176e+06	1.63816e+06	1.6559e+06	1.61116e+06	1.76964e+06	1.60279e+06	1.59773e+06	-0.0907804	0.0573751	0.733	0.0141031	0.797352	0.999966	-0.0619731	0.162407	0.485856	-0.0793968	0.166465
SJPG0100505.002	sp|P20340-2|RAB6A_HUMAN	Isoform 2 of Ras-related protein Rab-6A OS=Homo sapiens OX=9606 GN=RAB6A	RAB6A	38	14	0	50.96	GSDVIIMLVGNK	Demongrp_011321_TMT1_F32	26815	927.553	2	0.306	87.43	0.723322	1	-	-	-	-	-	-	1.49412e+06	1.62984e+06	1.50927e+06	1.59147e+06	1.66087e+06	1.68126e+06	1.64457e+06	1.6748e+06	1.51589e+06	1.50792e+06	1.63721e+06	1.67483e+06	1.61148e+06	1.77923e+06	1.60739e+06	1.58785e+06	-0.0960055	0.0554701	0.733	-0.00851438	0.880873	0.999966	-0.0774901	0.107656	0.408679	-0.0906243	0.13889
SJPG0100506.001	sp|P04080|CYTB_HUMAN	Cystatin-B OS=Homo sapiens OX=9606 GN=CSTB PE=1 SV=2	CSTB	26	2	0	21.43	SQVVAGTNYFIK	Demongrp_011321_TMT1_F21	15086	968.062	2	0.0648	100.38	1	1	-	-	-	-	-	-	4.2351e+06	4.44892e+06	4.38247e+06	4.37973e+06	4.53652e+06	4.4794e+06	4.09811e+06	4.32073e+06	4.4015e+06	4.44437e+06	4.34483e+06	3.96373e+06	4.07173e+06	4.37452e+06	4.28112e+06	4.14451e+06	-0.00200849	0.966287	0.993158	-0.00914101	0.808894	0.999966	0.0806764	0.0932743	0.385036	0.031838	0.403327
SJPG0100507.001	sp|P10412|H14_HUMAN	Histone H1.4 OS=Homo sapiens OX=9606 GN=H1-4 PE=1 SV=2	H1-4	74	9	2	27.4	ASGPPVSELITK	Demongrp_011321_TMT1_F4	5137	904.044	2	-0.1788	97.23	0.652576	1	-	-	O	-	O	-	2.09089e+07	2.05207e+07	2.13878e+07	2.50157e+07	2.24801e+07	2.43671e+07	2.47578e+07	2.25571e+07	2.05264e+07	1.93978e+07	2.01241e+07	2.15939e+07	2.36851e+07	2.17625e+07	2.24472e+07	2.07825e+07	-0.12362	0.145466	0.796042	0.074552	0.396024	0.999966	0.00902854	0.917412	0.972823	0.0156196	0.837302
SJPG0100508.001	sp|Q9NQC3|RTN4_HUMAN	Reticulon-4 OS=Homo sapiens OX=9606 GN=RTN4 PE=1 SV=2	RTN4	64	18	0	24.41	HQAQIDHYLGLANK	Demongrp_011321_TMT1_F10	6942	1108.63	2	2.786	111.13	1	1	-	-	-	-	-	-	1.7717e+06	1.69647e+06	1.7747e+06	1.84744e+06	1.78648e+06	1.80804e+06	2.00856e+06	1.78455e+06	1.84468e+06	1.70248e+06	1.84757e+06	1.93861e+06	1.86046e+06	1.79388e+06	1.86685e+06	1.79616e+06	-0.0740391	0.205323	0.809916	-0.00366105	0.939281	0.999966	-0.0869112	0.0661875	0.341761	-0.0376732	0.376286
SJPG0100508.002	sp|Q9NQC3-2|RTN4_HUMAN	Isoform B of Reticulon-4 OS=Homo sapiens OX=9606 GN=RTN4	RTN4	57	9	1	44.5	HQAQIDHYLGLANK	Demongrp_011321_TMT1_F10	6942	1108.63	2	2.786	111.13	1	1	-	-	-	-	-	-	1.81658e+06	1.69416e+06	1.78779e+06	1.9032e+06	1.767e+06	1.836e+06	1.98746e+06	1.74383e+06	1.8574e+06	1.6871e+06	1.83034e+06	1.93803e+06	1.86391e+06	1.79347e+06	1.84098e+06	1.78315e+06	-0.0491646	0.411712	0.864894	0.0304048	0.590572	0.999966	-0.061243	0.233383	0.560937	-0.00545035	0.907777
SJPG0100508.005	sp|Q9NQC3-5|RTN4_HUMAN	Isoform B2 of Reticulon-4 OS=Homo sapiens OX=9606 GN=RTN4	RTN4	55	9	1	41.58	HQAQIDHYLGLANK	Demongrp_011321_TMT1_F10	6942	1108.63	2	2.786	111.13	1	1	-	-	-	-	-	-	1.80228e+06	1.70016e+06	1.79333e+06	1.89679e+06	1.77232e+06	1.83996e+06	1.99439e+06	1.7461e+06	1.84304e+06	1.6932e+06	1.83552e+06	1.94477e+06	1.84471e+06	1.79237e+06	1.83974e+06	1.79065e+06	-0.054998	0.351567	0.847273	0.030097	0.572969	0.999966	-0.0609713	0.226297	0.554527	-0.0085266	0.850175
SJPG0100509.001	sp|P39019|RS19_HUMAN	40S ribosomal protein S19 OS=Homo sapiens OX=9606 GN=RPS19 PE=1 SV=2	RPS19	43	13	0	64.14	IAGQVAAANKK	Demongrp_011321_TMT1_F31	5830	992.133	2	2.87	79.53	1	1	-	-	-	-	-	-	5.6768e+06	6.13422e+06	6.17929e+06	6.09909e+06	5.68829e+06	5.92633e+06	5.80306e+06	5.98743e+06	6.33789e+06	6.31776e+06	6.08747e+06	6.19836e+06	6.25081e+06	6.09375e+06	6.43424e+06	5.85587e+06	0.0521822	0.255579	0.818433	-0.0456195	0.353538	0.999966	-0.0377591	0.379323	0.693501	-0.0248297	0.622525
SJPG0100510.001	sp|Q9Y3A5|SBDS_HUMAN	Ribosome maturation protein SBDS OS=Homo sapiens OX=9606 GN=SBDS PE=1 SV=4	SBDS	61	16	13	56	DLDEVLQTHSVFVNVSK	Demongrp_011321_TMT1_F10	23348	1269.71	2	0.9645	96.78	1	1	-	-	-	-	O	-	2.39428e+06	2.59399e+06	2.60752e+06	2.67644e+06	2.76467e+06	2.60706e+06	2.4867e+06	2.53459e+06	2.67282e+06	2.82873e+06	2.45685e+06	2.37973e+06	2.56857e+06	2.53225e+06	2.70743e+06	2.59362e+06	-0.0284818	0.615273	0.918491	-0.0606501	0.312201	0.999966	0.0565818	0.287513	0.614671	-0.0246659	0.626263
SJPG0100511.001	sp|P61513|RL37A_HUMAN	60S ribosomal protein L37a OS=Homo sapiens OX=9606 GN=RPL37A PE=1 SV=2	RPL37A	55	6	1	58.7	TVAGGAWTYNTTSAVTVK	Demongrp_011321_TMT1_F18	15084	1218.17	2	-0.2357	97.05	1	1	-	-	-	-	-	-	2.60754e+06	2.54776e+06	2.56532e+06	2.80366e+06	2.70128e+06	2.47306e+06	2.47713e+06	2.34463e+06	2.62349e+06	2.77368e+06	2.46831e+06	2.582e+06	2.55972e+06	2.32407e+06	2.66623e+06	2.52309e+06	0.0450563	0.410821	0.864894	0.0303774	0.657483	0.999966	0.0519264	0.275902	0.602704	0.0723773	0.250233
SJPG0100512.001	sp|Q9BU61|NDUF3_HUMAN	NADH dehydrogenase [ubiquinone] 1 alpha subcomplex assembly factor 3 OS=Homo sapiens OX=9606 GN=NDUFAF3 PE=1 SV=1	NDUFAF3	19	7	0	37.5	EAAQAMYIDSYNSR	Demongrp_011321_TMT1_F53	6667	961.965	2	0.5314	93.25	1	1	-	-	-	-	-	-	869842	891733	877023	912809	914531	919000	887648	898467	866857	819757	916530	969451	955425	971969	945308	888696	-0.030955	0.406349	0.862781	0.0439215	0.351778	0.999966	-0.0930907	0.0351836	0.281133	-0.0743878	0.116415
SJPG0100513.001	sp|P26447|S10A4_HUMAN	Protein S100-A4 OS=Homo sapiens OX=9606 GN=S100A4 PE=1 SV=1	S100A4	1	1	0	10.89	ALDVMVSTFHK	Demongrp_011321_TMT1_F38	20209	619.358	3	-0.0911	65.29	0.731812	0.0773	-	-	-	-	-	-	18455.8	20490.6	24911.5	22035.7	21161.2	20222.8	17032.7	17888.9	23310.6	18481.4	19633.2	24796.6	18307.1	20245.6	22912.7	21231	0.138687	0.259915	0.820013	0.111882	0.394803	0.999966	0.0419792	0.756661	0.904632	-0.00605407	0.953309
SJPG0100514.001	sp|Q9Y587|AP4S1_HUMAN	AP-4 complex subunit sigma-1 OS=Homo sapiens OX=9606 GN=AP4S1 PE=1 SV=1	AP4S1	1	1	0	6.25	TLLETEVIK	Demongrp_011321_TMT1_F1	6009	827.517	2	-1.3694	67.49	0.597126	1	-	-	-	-	-	-	71548.1	58250.7	77384.1	63909.2	65740.6	73258.2	39769.8	55907.9	71529	70092.5	49492.1	73116.4	54250.4	82685.7	75694	63557	0.225163	0.312037	0.842399	0.0420323	0.736966	0.999966	0.213304	0.194204	0.524264	-0.12631	0.326827
SJPG0100516.001	sp|P04179|SODM_HUMAN	Superoxide dismutase [Mn], mitochondrial OS=Homo sapiens OX=9606 GN=SOD2 PE=1 SV=3	SOD2	86	12	0	66.22	HHAAYVNNLNVTEEK	Demongrp_011321_TMT1_F69	2877	1174.13	2	-0.6685	101.36	1	1	-	-	-	-	-	-	9.20866e+06	9.39031e+06	9.83932e+06	1.08305e+07	1.06061e+07	1.04744e+07	9.88678e+06	1.04549e+07	8.51039e+06	9.11579e+06	9.0748e+06	1.0918e+07	1.16783e+07	1.02556e+07	1.01097e+07	8.96811e+06	-0.0746019	0.269796	0.82342	0.0712025	0.423787	0.999966	-0.0996511	0.327743	0.650942	0.0054979	0.941334
SJPG0100518.001	sp|O60262|GBG7_HUMAN	Guanine nucleotide-binding protein G(I)/G(S)/G(O) subunit gamma-7 OS=Homo sapiens OX=9606 GN=GNG7 PE=1 SV=1	GNG7	11	3	3	44.12	AASDLMSYCEQHAR	Demongrp_011321_TMT1_F59	4822	648.307	3	1.1687	66.86	0.56192	1	-	-	-	-	-	-	49959	50097	56103.7	53688.8	50902.1	53401.7	54033.5	46921	44629.6	51864.5	54009.1	57839.1	53441.8	52809.6	45972.6	52968.4	-0.00994179	0.855527	0.970266	0.135219	0.0795888	0.999966	-0.0715259	0.23016	0.558234	0.0539773	0.449501
SJPG0100519.001	sp|Q9BPX5|ARP5L_HUMAN	Actin-related protein 2/3 complex subunit 5-like protein OS=Homo sapiens OX=9606 GN=ARPC5L PE=1 SV=1	ARPC5L	40	9	7	64.05	GFEKPTENSSAVLLQWHEK	Demongrp_011321_TMT1_F18	16449	1038.25	3	1.6896	85.05	1	1	-	-	-	-	-	-	1.46595e+06	1.7087e+06	1.75117e+06	1.74694e+06	1.72969e+06	1.80771e+06	1.71557e+06	1.76263e+06	1.68652e+06	1.76307e+06	1.7126e+06	1.72099e+06	1.64029e+06	1.8061e+06	1.73518e+06	1.75678e+06	-0.0733164	0.31819	0.844543	-0.0621512	0.39496	0.999966	-0.0233195	0.741241	0.897347	-0.0858286	0.242223
SJPG0100520.001	sp|P82979|SARNP_HUMAN	SAP domain-containing ribonucleoprotein OS=Homo sapiens OX=9606 GN=SARNP PE=1 SV=3	SARNP	61	11	0	39.05	ERFGIVTSSAGTGTTEDTEAK	Demongrp_011321_TMT1_F68	6784	922.485	3	-1.5674	111.66	0.800824	1	-	-	-	-	-	-	4.24023e+06	4.05905e+06	4.08125e+06	3.93918e+06	3.90864e+06	3.85173e+06	4.06359e+06	4.09744e+06	4.35673e+06	4.29924e+06	3.90004e+06	3.8627e+06	4.04236e+06	4.07821e+06	4.37589e+06	4.44738e+06	0.0497386	0.251025	0.817876	-0.0593006	0.205306	0.999966	0.0519496	0.211899	0.540452	-0.0754408	0.132083
SJPG0100520.004	tr|H0YHG0|H0YHG0_HUMAN	Uncharacterized protein (Fragment) OS=Homo sapiens OX=9606 PE=1 SV=1	NA	63	13	0	21.22	ERFGIVTSSAGTGTTEDTEAK	Demongrp_011321_TMT1_F68	6784	922.485	3	-1.5674	111.66	0.800824	1	-	-	-	-	-	-	4.24759e+06	4.05828e+06	4.08943e+06	3.93224e+06	3.92269e+06	3.85171e+06	4.06889e+06	4.09063e+06	4.347e+06	4.28531e+06	3.91095e+06	3.87167e+06	4.05228e+06	4.05761e+06	4.37864e+06	4.43561e+06	0.0480314	0.272878	0.824243	-0.0552231	0.23877	0.999966	0.0489551	0.243173	0.56988	-0.0713913	0.160535
SJPG0100521.001	sp|P62249|RS16_HUMAN	40S ribosomal protein S16 OS=Homo sapiens OX=9606 GN=RPS16 PE=1 SV=2	RPS16	53	10	0	57.53	GPLQSVQVFGR	Demongrp_011321_TMT1_F14	13368	746.433	2	-0.2331	85.34	0.803492	1	-	-	-	-	-	-	4.2318e+06	4.53366e+06	4.49027e+06	4.54955e+06	4.27181e+06	4.20485e+06	4.43569e+06	4.32685e+06	4.52369e+06	4.55561e+06	4.3515e+06	4.29018e+06	4.5846e+06	4.44641e+06	4.47826e+06	4.27011e+06	0.0482659	0.278826	0.827281	-0.00586873	0.895316	0.999966	0.013836	0.751674	0.902213	0.0170014	0.684534
SJPG0100522.001	sp|P25786|PSA1_HUMAN	Proteasome subunit alpha type-1 OS=Homo sapiens OX=9606 GN=PSMA1 PE=1 SV=1	PSMA1	154	20	0	65.78	HMSEFMECNLNELVK	Demongrp_011321_TMT1_F1	7801	1245.13	2	0.365	105	1	1	-	-	-	-	-	-	6.21412e+06	5.86939e+06	5.90453e+06	5.85914e+06	6.06309e+06	5.67851e+06	5.72302e+06	5.6468e+06	6.12018e+06	6.17842e+06	5.89322e+06	5.77319e+06	5.71489e+06	5.50161e+06	6.0387e+06	6.08536e+06	0.0345374	0.428569	0.870951	-0.00409736	0.932945	0.999966	0.0409345	0.286889	0.614284	0.0221727	0.654405
SJPG0100524.001	sp|Q9H902|REEP1_HUMAN	Receptor expression-enhancing protein 1 OS=Homo sapiens OX=9606 GN=REEP1 PE=1 SV=1	REEP1	2	2	0	7.96	FVHPTLSSK	Demongrp_011321_TMT1_F31	7219	541.995	3	0.5461	58.39	0.6174	1	-	-	-	-	-	-	58195.2	58310.3	61017.3	65615.4	57770	56627.7	61564.6	61459.9	68961.3	56939.7	62986.8	68719.5	80582.5	53973.3	57769.2	55823.8	0.0506664	0.388782	0.859422	-0.0363131	0.639967	0.999966	-0.213436	0.0418773	0.297478	0.120834	0.0537607
SJPG0100525.001	sp|Q14696|MESD_HUMAN	LRP chaperone MESD OS=Homo sapiens OX=9606 GN=MESD PE=1 SV=2	MESD	59	16	12	54.7	CADVTLEGQVYPGK	Demongrp_011321_TMT1_F69	11956	1073.08	2	-0.1835	84.76	0.742803	1	-	-	-	-	-	-	3.22064e+06	3.27927e+06	3.42776e+06	3.66634e+06	3.55947e+06	3.63008e+06	3.42308e+06	3.51866e+06	3.33548e+06	3.33128e+06	3.64618e+06	3.82049e+06	3.66092e+06	3.56968e+06	3.37472e+06	3.34988e+06	-0.0592374	0.299179	0.835582	8.29348e-05	0.998825	0.999966	-0.127701	0.0412536	0.295573	-0.0151421	0.785507
SJPG0100526.001	sp|Q9UPQ0|LIMC1_HUMAN	LIM and calponin homology domains-containing protein 1 OS=Homo sapiens OX=9606 GN=LIMCH1 PE=1 SV=4	LIMCH1	50	29	0	31.02	ASVLDTSMSAGSGSPSK	Demongrp_011321_TMT1_F2	1538	1096.08	2	-2.0401	102.74	1	1	-	-	-	-	-	-	444160	419709	406304	370151	398600	378054	388806	401103	394452	401092	396544	415402	408217	432322	429450	472729	0.075258	0.269198	0.82342	0.0368671	0.57157	0.999966	0.00900989	0.888744	0.961167	-0.119084	0.122588
SJPG0100528.001	sp|Q12926|ELAV2_HUMAN	ELAV-like protein 2 OS=Homo sapiens OX=9606 GN=ELAVL2 PE=1 SV=2	ELAVL2	30	15	0	50.7	GLNGQKPPGATEPITVK	Demongrp_011321_TMT1_F17	10119	873.858	3	-0.8725	89.13	0.701111	1	-	-	-	-	-	-	2.25649e+06	2.40796e+06	2.25925e+06	2.59384e+06	2.354e+06	2.25728e+06	2.52812e+06	2.37405e+06	2.39428e+06	2.24563e+06	2.57991e+06	2.31156e+06	2.51155e+06	2.5266e+06	2.3051e+06	2.46333e+06	-0.00104891	0.987359	0.995868	0.0235186	0.703615	0.999966	-0.0533829	0.427753	0.726729	-0.0326724	0.608417
SJPG0100528.003	tr|A0A0A0MRX1|A0A0A0MRX1_HUMAN	ELAV-like protein OS=Homo sapiens OX=9606 GN=ELAVL2 PE=1 SV=1	ELAVL2	31	16	0	49.1	GLNGQKPPGATEPITVK	Demongrp_011321_TMT1_F17	10119	873.858	3	-0.8725	89.13	0.701111	1	-	-	-	-	-	-	2.22329e+06	2.38126e+06	2.26808e+06	2.58417e+06	2.35726e+06	2.27384e+06	2.51599e+06	2.37279e+06	2.41837e+06	2.23856e+06	2.58892e+06	2.30213e+06	2.50088e+06	2.54372e+06	2.32648e+06	2.47439e+06	-0.0122262	0.850936	0.969505	0.0111664	0.859792	0.999966	-0.0603541	0.382755	0.695509	-0.0518226	0.423486
SJPG0100529.001	sp|Q6UW68|TM205_HUMAN	Transmembrane protein 205 OS=Homo sapiens OX=9606 GN=TMEM205 PE=1 SV=1	TMEM205	26	6	5	28.04	TTAAMWALQTVEK	Demongrp_011321_TMT1_F25	22849	1029.58	2	-1.0363	89.39	0.717082	1	-	-	-	-	-	-	546021	522955	526239	569059	472232	550423	591529	510948	482064	449503	470912	559026	591861	541302	520487	485503	0.0134906	0.865854	0.973408	0.171407	0.0162777	0.999966	0.00710844	0.930664	0.978053	0.0697257	0.210594
SJPG0100530.001	sp|Q6PI78|TMM65_HUMAN	Transmembrane protein 65 OS=Homo sapiens OX=9606 GN=TMEM65 PE=1 SV=2	TMEM65	33	9	9	27.5	FESIAIAQEK	Demongrp_011321_TMT1_F8	4534	872.007	2	-0.3124	75.91	0.679752	1	-	-	-	-	-	-	1.28771e+06	1.4758e+06	1.46475e+06	1.56383e+06	1.45229e+06	1.49932e+06	1.4307e+06	1.45175e+06	1.3379e+06	1.36265e+06	1.5512e+06	1.6111e+06	1.5466e+06	1.63025e+06	1.49516e+06	1.50541e+06	-0.0159414	0.815936	0.960796	0.0624547	0.398663	0.999966	-0.119666	0.108885	0.410373	-0.0946709	0.217142
SJPG0100532.001	sp|Q99417|MYCBP_HUMAN	c-Myc-binding protein OS=Homo sapiens OX=9606 GN=MYCBP PE=1 SV=3	MYCBP	31	8	0	73.79	VLVALYEEPEKPNSALDFLK	Demongrp_011321_TMT1_F27	31664	1062.95	3	2.7772	75.34	0.716883	1	-	-	-	-	-	-	1.49666e+06	1.40708e+06	1.30851e+06	1.42348e+06	1.31563e+06	1.47665e+06	1.36771e+06	1.43652e+06	1.38575e+06	1.40681e+06	1.28772e+06	1.40455e+06	1.43795e+06	1.46038e+06	1.32302e+06	1.42732e+06	0.0229998	0.70936	0.938175	-0.00227553	0.965821	0.999966	0.0333013	0.587148	0.818038	0.00512064	0.930657
SJPG0100533.001	sp|Q15819|UB2V2_HUMAN	Ubiquitin-conjugating enzyme E2 variant 2 OS=Homo sapiens OX=9606 GN=UBE2V2 PE=1 SV=4	UBE2V2	47	11	0	55.86	INMNGINNSSGMVDAR	Demongrp_011321_TMT1_F78	9280	999	2	3.6686	83.59	0.826056	1	-	-	-	-	-	-	5.74977e+06	5.49668e+06	5.68911e+06	5.51644e+06	5.53903e+06	5.35744e+06	5.44827e+06	5.32976e+06	5.88734e+06	5.57109e+06	5.31646e+06	5.01641e+06	5.17775e+06	5.37404e+06	5.46713e+06	5.22931e+06	0.0428444	0.260146	0.820013	0.00528707	0.911043	0.999966	0.118688	0.0130202	0.222644	0.0673655	0.0958134
SJPG0100534.001	sp|P42766|RL35_HUMAN	60S ribosomal protein L35 OS=Homo sapiens OX=9606 GN=RPL35 PE=1 SV=2	RPL35	16	5	2	26.02	VLTVINQTQK	Demongrp_011321_TMT1_F38	14715	876.547	2	-0.1674	72.53	0.622915	1	-	-	-	-	-	-	906863	1.05677e+06	962272	1.08154e+06	1.02865e+06	956431	962007	1.02378e+06	964961	1.03763e+06	1.05535e+06	1.01482e+06	1.05273e+06	998723	1.03249e+06	1.0006e+06	0.0255221	0.720843	0.940818	-0.0128566	0.857335	0.999966	-0.0586373	0.399699	0.705332	-0.0159927	0.813635
SJPG0100535.001	sp|Q13595|TRA2A_HUMAN	Transformer-2 protein homolog alpha OS=Homo sapiens OX=9606 GN=TRA2A PE=1 SV=1	TRA2A	46	11	0	33.33	YGPLSGVNVVYDQR	Demongrp_011321_TMT1_F6	4305	936.001	2	-0.1713	91.33	1	1	-	-	-	-	-	O	5.81946e+06	5.75006e+06	5.63022e+06	5.95266e+06	5.48314e+06	5.7758e+06	6.24902e+06	5.9997e+06	5.66121e+06	5.71188e+06	5.55828e+06	5.94448e+06	5.90132e+06	6.02154e+06	5.78609e+06	6.30906e+06	-0.0100867	0.847808	0.969266	-0.000524519	0.989975	0.999966	-0.00294539	0.941753	0.981299	-0.0605839	0.185179
SJPG0100536.001	sp|P84077|ARF1_HUMAN	ADP-ribosylation factor 1 OS=Homo sapiens OX=9606 GN=ARF1 PE=1 SV=2	ARF1	82	12	0	74.59	MLAEDELRDAVLLVFANK	Demongrp_011321_TMT1_F29	32670	885.504	3	-0.4354	97.11	0.829987	1	-	-	-	-	-	-	2.67969e+06	2.59739e+06	2.5754e+06	2.57169e+06	2.55979e+06	2.5102e+06	2.57548e+06	2.52904e+06	2.73505e+06	2.60097e+06	2.72108e+06	2.54085e+06	2.64512e+06	2.63726e+06	2.59238e+06	2.59549e+06	0.0321054	0.371393	0.854508	-0.00807525	0.851566	0.999966	-0.0159472	0.679459	0.864231	-0.00144922	0.965413
SJPG0100538.001	sp|P52565|GDIR1_HUMAN	Rho GDP-dissociation inhibitor 1 OS=Homo sapiens OX=9606 GN=ARHGDIA PE=1 SV=3	ARHGDIA	47	15	0	40.69	TDYMVGSYGPR	Demongrp_011321_TMT1_F69	5345	775.385	2	0.3345	76.28	1	1	-	-	-	-	-	-	8.31631e+06	7.40515e+06	7.8021e+06	7.24051e+06	7.8221e+06	7.26942e+06	7.76606e+06	7.32373e+06	8.11938e+06	7.5137e+06	8.06399e+06	7.00665e+06	7.70983e+06	7.19045e+06	7.64851e+06	6.68045e+06	0.0122471	0.836564	0.966561	0.00661685	0.917384	0.999966	0.0188002	0.784331	0.918636	0.100705	0.163122
SJPG0100540.001	sp|P17844|DDX5_HUMAN	Probable ATP-dependent RNA helicase DDX5 OS=Homo sapiens OX=9606 GN=DDX5 PE=1 SV=1	DDX5	222	45	0	51.79	SQQERDWVLNEFK	Demongrp_011321_TMT1_F73	14323	1144.62	2	0.657	90.73	0.717844	1	-	-	-	-	O	O	1.03235e+07	9.2666e+06	8.96439e+06	8.6984e+06	8.98084e+06	8.93395e+06	8.93126e+06	9.20246e+06	9.55906e+06	9.42974e+06	8.82729e+06	9.17197e+06	9.57694e+06	9.48199e+06	9.42687e+06	1.06136e+07	0.0545431	0.393605	0.860814	-0.0158209	0.805748	0.999966	0.0166252	0.802645	0.92664	-0.0803877	0.294194
SJPG0100540.008	tr|Q59E92|Q59E92_HUMAN	RNA helicase (Fragment) OS=Homo sapiens OX=9606 PE=2 SV=1	NA	167	38	0	55.36	SQQERDWVLNEFK	Demongrp_011321_TMT1_F73	14323	1144.62	2	0.657	90.73	0.717844	1	-	-	-	-	-	-	1.02346e+07	8.83244e+06	8.73961e+06	8.4757e+06	8.69927e+06	8.5528e+06	8.66424e+06	8.54177e+06	9.50285e+06	8.99794e+06	8.53568e+06	8.7891e+06	9.3326e+06	8.88187e+06	9.18884e+06	1.0049e+07	0.0664847	0.346859	0.847031	0.00644259	0.93224	0.999966	0.0267726	0.715542	0.885093	-0.0493051	0.532785
SJPG0100541.001	sp|P21281|VATB2_HUMAN	V-type proton ATPase subunit B, brain isoform OS=Homo sapiens OX=9606 GN=ATP6V1B2 PE=1 SV=3	ATP6V1B2	111	24	6	66.14	RSGQVLEVSGSK	Demongrp_011321_TMT1_F79	2409	928.049	2	2.0985	94.16	0.752655	1	-	-	-	-	-	-	1.40505e+06	1.45728e+06	1.45816e+06	1.48163e+06	1.44177e+06	1.46869e+06	1.38832e+06	1.43289e+06	1.41327e+06	1.50022e+06	1.49614e+06	1.48954e+06	1.45022e+06	1.52241e+06	1.50889e+06	1.53219e+06	0.0177365	0.650844	0.926772	0.00192763	0.96297	0.999966	-0.027822	0.436742	0.731874	-0.0688394	0.0746943
SJPG0100542.001	sp|Q16658|FSCN1_HUMAN	Fascin OS=Homo sapiens OX=9606 GN=FSCN1 PE=1 SV=3	FSCN1	85	25	19	55.78	VGKDELFALEQSCAQVVLQAANER	Demongrp_011321_TMT1_F5	19473	1094.92	3	-2.9209	98.78	1	1	-	-	-	-	-	-	1.72091e+06	1.62469e+06	1.65397e+06	1.70085e+06	1.6822e+06	1.61129e+06	1.60267e+06	1.54654e+06	1.69185e+06	1.65749e+06	1.65946e+06	1.66597e+06	1.60838e+06	1.54059e+06	1.61419e+06	1.62298e+06	0.0375335	0.357617	0.84879	0.0383331	0.428165	0.999966	0.0263222	0.481887	0.760534	0.0729027	0.0942314
SJPG0100543.001	sp|P61978|HNRPK_HUMAN	Heterogeneous nuclear ribonucleoprotein K OS=Homo sapiens OX=9606 GN=HNRNPK PE=1 SV=1	HNRNPK	319	37	0	68.9	LLIHQSLAGGIIGVK	Demongrp_011321_TMT1_F60	23727	1064.18	2	-0.5868	124.92	1	1	-	-	-	-	-	O	2.89405e+07	2.79377e+07	2.75134e+07	2.73311e+07	2.71503e+07	2.84717e+07	2.91438e+07	2.87731e+07	2.78888e+07	2.81581e+07	2.75018e+07	2.85244e+07	2.77074e+07	2.9049e+07	2.84154e+07	3.12002e+07	-0.0163982	0.697326	0.935844	-0.0178223	0.653354	0.999966	0.000829711	0.981881	0.99399	-0.0807434	0.107554
SJPG0100543.003	sp|P61978-3|HNRPK_HUMAN	Isoform 3 of Heterogeneous nuclear ribonucleoprotein K OS=Homo sapiens OX=9606 GN=HNRNPK	HNRNPK	329	37	2	67.05	LLIHQSLAGGIIGVK	Demongrp_011321_TMT1_F60	23727	1064.18	2	-0.5868	124.92	1	1	-	-	-	-	-	-	2.88071e+07	2.7849e+07	2.75538e+07	2.72841e+07	2.71702e+07	2.85978e+07	2.92814e+07	2.87769e+07	2.79298e+07	2.81121e+07	2.75433e+07	2.86414e+07	2.77684e+07	2.90398e+07	2.83e+07	3.10388e+07	-0.024048	0.571446	0.906429	-0.0207121	0.596578	0.999966	-0.00582478	0.871951	0.955199	-0.0790447	0.107222
SJPG0100545.001	sp|P22695|QCR2_HUMAN	Cytochrome b-c1 complex subunit 2, mitochondrial OS=Homo sapiens OX=9606 GN=UQCRC2 PE=1 SV=3	UQCRC2	205	21	12	45.7	MALIGLGVSHPVLK	Demongrp_011321_TMT1_F59	24465	1022.14	2	0.8577	105.1	0.74491	1	-	-	-	-	-	-	1.02467e+07	1.01597e+07	1.09536e+07	1.10692e+07	1.07193e+07	1.04899e+07	1.05073e+07	1.0637e+07	1.01732e+07	9.70824e+06	1.18321e+07	1.19238e+07	1.12766e+07	1.14508e+07	1.12645e+07	1.07641e+07	0.0037925	0.933126	0.984925	0.0602823	0.279005	0.999966	-0.139299	0.0173782	0.23512	-0.0738253	0.152761
SJPG0100546.001	sp|Q92890|UFD1_HUMAN	Ubiquitin recognition factor in ER-associated degradation protein 1 OS=Homo sapiens OX=9606 GN=UFD1 PE=1 SV=3	UFD1	85	17	0	61.24	QVQHEESTEGEADHSGYAGELGFR	Demongrp_011321_TMT1_F31	4438	979.79	3	0.5324	114.01	0.909832	1	-	-	-	-	-	-	1.83846e+06	1.79621e+06	1.82014e+06	1.90391e+06	1.84763e+06	1.83648e+06	1.7766e+06	1.78342e+06	1.85571e+06	1.90238e+06	1.80868e+06	1.81827e+06	1.79858e+06	1.81885e+06	1.86088e+06	1.84515e+06	0.0152052	0.69063	0.934619	-0.00569309	0.89368	0.999966	0.0243293	0.489417	0.765841	-0.00179926	0.959669
SJPG0100547.001	sp|P29218|IMPA1_HUMAN	Inositol monophosphatase 1 OS=Homo sapiens OX=9606 GN=IMPA1 PE=1 SV=1	IMPA1	43	14	0	51.99	YPSHSFIGEESVAAGEK	Demongrp_011321_TMT1_F69	9478	1208.13	2	1.0851	92.45	0.782369	1	-	-	-	-	-	-	711949	682572	659536	692712	692260	664483	639600	651425	678703	701473	685304	650037	663563	626594	647264	673658	0.045543	0.329621	0.844655	0.020193	0.663217	0.999966	0.0432818	0.304584	0.627799	0.0811489	0.0928876
SJPG0100548.001	sp|Q15717|ELAV1_HUMAN	ELAV-like protein 1 OS=Homo sapiens OX=9606 GN=ELAVL1 PE=1 SV=2	ELAVL1	176	21	0	57.67	RSEAEEAITSFNGHKPPGSSEPITVK	Demongrp_011321_TMT1_F76	11670	921.007	4	1.0609	106.59	0.816493	1	-	-	-	-	-	O	1.07358e+07	1.096e+07	1.08959e+07	1.08049e+07	1.08927e+07	1.14434e+07	1.19658e+07	1.15987e+07	1.07558e+07	1.04945e+07	1.08292e+07	1.15231e+07	1.12484e+07	1.09703e+07	1.06501e+07	1.08237e+07	-0.0747259	0.106811	0.767394	-0.0120327	0.793508	0.999966	-0.0455219	0.222269	0.551662	0.00465036	0.883821
SJPG0100549.001	sp|Q9Y230|RUVB2_HUMAN	RuvB-like 2 OS=Homo sapiens OX=9606 GN=RUVBL2 PE=1 SV=3	RUVBL2	197	35	0	60.26	GTSYQSPHGIPIDLLDR	Demongrp_011321_TMT1_F69	16090	1087.08	2	0.6268	109.72	0.806599	1	-	-	O	-	-	-	5.83348e+06	5.56631e+06	5.82063e+06	5.6147e+06	5.76532e+06	5.78393e+06	5.86537e+06	5.60501e+06	5.79578e+06	5.66046e+06	5.74065e+06	5.64098e+06	5.67355e+06	5.74838e+06	5.84834e+06	5.81226e+06	-0.0243582	0.505859	0.890687	0.00531882	0.891986	0.999966	0.00572823	0.868557	0.954375	-0.0238938	0.502123
SJPG0100550.001	sp|Q9C0H9|SRCN1_HUMAN	SRC kinase signaling inhibitor 1 OS=Homo sapiens OX=9606 GN=SRCIN1 PE=1 SV=4	SRCIN1	32	21	0	24.09	LNNLSPAPHLASGSPPPGLPSGLPSGLQSGSPSR	Demongrp_011321_TMT1_F14	22488	1184.3	3	-1.5341	80.99	0.902087	1	-	-	-	-	-	-	121797	125469	127414	131201	124961	135960	131456	134106	123603	116976	135966	143631	140289	142317	130405	128957	-0.0481328	0.31063	0.841259	0.0198457	0.728532	0.999966	-0.146387	0.00660188	0.199931	-0.0813839	0.129164
SJPG0100550.005	tr|A0A087WU33|A0A087WU33_HUMAN	SRC kinase-signaling inhibitor 1 (Fragment) OS=Homo sapiens OX=9606 GN=SRCIN1 PE=1 SV=6	SRCIN1	13	8	1	22.41	LNNLSPAPHLASGSPPPGLPSGLPSGLQSGSPSR	Demongrp_011321_TMT1_F14	22488	1184.3	3	-1.5341	80.99	0.902087	1	-	-	-	-	-	-	104113	95433.9	96321.6	101782	96104.7	100164	104311	103646	98923.9	87592.4	102162	108853	113574	109713	102691	97357.9	-0.0114466	0.818541	0.961727	0.0422208	0.540291	0.999966	-0.121763	0.0474506	0.310014	-0.0539409	0.348012
SJPG0100551.010	tr|Q14473|Q14473_HUMAN	GLOBIN domain-containing protein OS=Homo sapiens OX=9606 PE=3 SV=1	NA	4	1	0	5.14	LHVDPENFR	Demongrp_011321_TMT1_F69	5612	477.595	3	0.2198	57.75	0.599134	0.0773	-	-	-	-	-	-	475748	433187	444248	410546	566350	655419	719698	611641	452646	547874	684158	733933	677264	583789	572305	648066	-0.548644	0.000298744	0.673444	-0.276447	0.0274223	0.999966	-0.664708	5.53732e-06	0.0323241	-0.447599	0.000176768
SJPG0100552.001	sp|Q9NZ72|STMN3_HUMAN	Stathmin-3 OS=Homo sapiens OX=9606 GN=STMN3 PE=1 SV=3	STMN3	4	3	0	13.33	DTSLEELQK	Demongrp_011321_TMT1_F53	8939	835.976	2	0.8698	67.72	0.280715	1	-	-	-	-	-	-	60880.2	65948.5	63684.7	64208.8	62120.1	69060.9	60786.5	59218.7	62666.2	64933.4	61347.8	65911.5	63305.9	66168.7	64042	76424.2	-0.00530335	0.924913	0.982964	0.0326897	0.51409	0.999966	0.00362945	0.933667	0.9786	-0.109475	0.136732
SJPG0100553.001	sp|Q96G61|NUD11_HUMAN	Diphosphoinositol polyphosphate phosphohydrolase 3-beta OS=Homo sapiens OX=9606 GN=NUDT11 PE=1 SV=1	NUDT11	20	6	2	42.07	SEREDEVLLVSSSR	Demongrp_011321_TMT1_F31	5331	637.343	3	-0.1876	85.86	0.674703	1	-	-	-	-	-	-	243717	254015	263118	264401	284917	272717	264352	251664	265414	275622	256131	257730	246754	242542	257861	253928	-0.0963286	0.0689753	0.746202	-0.0436709	0.401203	0.999966	0.0152039	0.721891	0.887393	0.0273912	0.545739
SJPG0100554.001	sp|Q99877|H2B1N_HUMAN	Histone H2B type 1-N OS=Homo sapiens OX=9606 GN=H2BC15 PE=1 SV=3	H2BC15	554	15	0	76.19	AMGIMNSFVNDIFER	Demongrp_011321_TMT1_F31	32094	1024.51	2	-0.9102	95.38	1	1	-	-	O	-	-	-	6.44587e+07	6.35528e+07	6.45657e+07	6.46787e+07	6.58321e+07	6.92962e+07	7.35517e+07	6.5843e+07	6.45093e+07	6.01967e+07	6.66566e+07	6.82468e+07	6.72684e+07	6.70835e+07	6.61832e+07	6.4685e+07	-0.111678	0.0368142	0.721433	0.0190238	0.666127	0.999966	-0.0673818	0.0555296	0.325077	-0.0368539	0.274654
SJPG0100555.001	sp|P39023|RL3_HUMAN	60S ribosomal protein L3 OS=Homo sapiens OX=9606 GN=RPL3 PE=1 SV=2	RPL3	218	35	0	57.32	AHLMEIQVNGGTVAEK	Demongrp_011321_TMT1_F3	2086	1152.64	2	0.6909	112.21	1	1	-	-	-	-	-	-	1.5397e+07	1.68966e+07	1.67432e+07	1.71332e+07	1.669e+07	1.64297e+07	1.5939e+07	1.61288e+07	1.62274e+07	1.73618e+07	1.62403e+07	1.66605e+07	1.56504e+07	1.61177e+07	1.68732e+07	1.65128e+07	0.0156563	0.748547	0.947476	-0.00305552	0.954723	0.999966	0.0308689	0.537598	0.79188	0.00261634	0.956552
SJPG0100555.004	tr|B3KS36|B3KS36_HUMAN	cDNA FLJ35376 fis, clone SKMUS2004044, highly similar to Homo sapiens ribosomal protein L3 (RPL3), transcript variant 2, mRNA OS=Homo sapiens OX=9606 PE=2 SV=1	NA	176	27	1	53.95	AHLMEIQVNGGTVAEK	Demongrp_011321_TMT1_F3	2086	1152.64	2	0.6909	112.21	1	1	-	-	-	-	-	-	1.52985e+07	1.69522e+07	1.6739e+07	1.69993e+07	1.67294e+07	1.65067e+07	1.58932e+07	1.63085e+07	1.61517e+07	1.73334e+07	1.61942e+07	1.6657e+07	1.55444e+07	1.62845e+07	1.6892e+07	1.65252e+07	0.00960769	0.84848	0.969327	-0.0093986	0.86211	0.999966	0.0315573	0.542768	0.794538	-0.00727889	0.880495
SJPG0100556.001	sp|Q05682|CALD1_HUMAN	Caldesmon OS=Homo sapiens OX=9606 GN=CALD1 PE=1 SV=3	CALD1	54	20	1	27.62	LEQYTSAIEGTK	Demongrp_011321_TMT1_F1	3993	974.545	2	-0.1167	90.53	1	1	-	-	-	-	-	-	1.7595e+06	1.84958e+06	1.91343e+06	1.77703e+06	1.7424e+06	1.74041e+06	1.74846e+06	1.7818e+06	1.78868e+06	1.79347e+06	1.81865e+06	1.80296e+06	1.80892e+06	1.83792e+06	1.87945e+06	1.94222e+06	0.0648026	0.149868	0.796893	0.0286703	0.516619	0.999966	0.0108771	0.789561	0.921375	-0.0483662	0.292712
SJPG0100556.003	sp|Q05682-3|CALD1_HUMAN	Isoform 3 of Caldesmon OS=Homo sapiens OX=9606 GN=CALD1	CALD1	60	21	0	40.32	LEQYTSAIEGTK	Demongrp_011321_TMT1_F1	3993	974.545	2	-0.1167	90.53	1	1	-	-	-	-	-	-	1.7987e+06	1.83408e+06	1.88636e+06	1.77877e+06	1.72644e+06	1.76457e+06	1.74242e+06	1.79423e+06	1.79017e+06	1.77954e+06	1.7991e+06	1.83584e+06	1.8072e+06	1.84686e+06	1.85058e+06	1.94776e+06	0.0643899	0.110421	0.771216	0.0288032	0.461976	0.999966	0.00796587	0.821899	0.935483	-0.0444999	0.280363
SJPG0100556.004	sp|Q05682-4|CALD1_HUMAN	Isoform 4 of Caldesmon OS=Homo sapiens OX=9606 GN=CALD1	CALD1	55	21	0	41.26	LEQYTSAIEGTK	Demongrp_011321_TMT1_F1	3993	974.545	2	-0.1167	90.53	1	1	-	-	-	-	-	-	1.7678e+06	1.83637e+06	1.9213e+06	1.77796e+06	1.73721e+06	1.73696e+06	1.77361e+06	1.78343e+06	1.79326e+06	1.78991e+06	1.82673e+06	1.79166e+06	1.82282e+06	1.82342e+06	1.86819e+06	1.93283e+06	0.0611051	0.174929	0.801577	0.0287371	0.514021	0.999966	0.00886709	0.82856	0.938276	-0.0385552	0.396759
SJPG0100557.001	sp|Q9UJY1|HSPB8_HUMAN	Heat shock protein beta-8 OS=Homo sapiens OX=9606 GN=HSPB8 PE=1 SV=1	HSPB8	24	8	3	35.71	VCVNVHSFKPEELM@VK	Demongrp_011321_TMT1_F25	16624	711.653	4	0.8684	87.32	0.802107	1	-	-	-	-	-	-	428601	441303	457176	468850	430863	451487	433718	434008	451641	491765	474224	466293	457173	414754	449235	433982	0.0329296	0.469549	0.881649	-0.031136	0.592733	0.999966	-0.0540289	0.227191	0.555613	0.0533654	0.283589
SJPG0100558.001	sp|P50995|ANX11_HUMAN	Annexin A11 OS=Homo sapiens OX=9606 GN=ANXA11 PE=1 SV=1	ANXA11	65	20	0	32.48	GVGTDEACLIEILASR	Demongrp_011321_TMT1_F69	30000	1004.54	2	0.0359	104.94	1	1	-	-	-	-	-	-	2.22618e+06	2.15056e+06	2.13066e+06	2.12386e+06	2.09515e+06	2.17362e+06	2.04353e+06	2.08523e+06	2.19437e+06	2.19472e+06	2.09482e+06	2.05057e+06	2.0504e+06	2.09846e+06	2.12848e+06	2.08892e+06	0.036579	0.365692	0.851804	-3.26586e-05	0.999362	0.999966	0.0630649	0.0946998	0.387791	0.0353475	0.318851
SJPG0100560.001	sp|Q99880|H2B1L_HUMAN	Histone H2B type 1-L OS=Homo sapiens OX=9606 GN=H2BC13 PE=1 SV=3	H2BC13	552	15	0	76.19	AMGIMNSFVNDIFER	Demongrp_011321_TMT1_F31	32094	1024.51	2	-0.9102	95.38	1	1	-	-	O	-	-	-	6.44614e+07	6.35929e+07	6.4533e+07	6.47214e+07	6.58192e+07	6.92718e+07	7.35958e+07	6.58342e+07	6.44955e+07	6.0227e+07	6.66584e+07	6.82023e+07	6.73084e+07	6.70753e+07	6.61602e+07	6.46505e+07	-0.111405	0.0376463	0.722598	0.0192469	0.661379	0.999966	-0.0670697	0.0558964	0.325336	-0.0360739	0.284293
SJPG0100563.001	sp|Q9UMY4|SNX12_HUMAN	Sorting nexin-12 OS=Homo sapiens OX=9606 GN=SNX12 PE=1 SV=4	SNX12	44	11	0	52.47	RQLPFRGDEGIFEESFIEER	Demongrp_011321_TMT1_F60	18349	690.358	4	-0.3892	94.47	0.824177	1	-	-	-	-	-	-	1.12717e+06	1.15032e+06	1.11833e+06	1.1544e+06	1.16313e+06	1.11139e+06	1.05886e+06	1.06437e+06	1.09256e+06	1.17029e+06	1.02124e+06	1.02604e+06	1.04035e+06	1.14901e+06	1.13667e+06	1.14565e+06	0.0348383	0.429087	0.870951	0.0376169	0.419521	0.999966	0.144316	0.00197834	0.17844	-0.00798667	0.803602
SJPG0100564.001	sp|O15144|ARPC2_HUMAN	Actin-related protein 2/3 complex subunit 2 OS=Homo sapiens OX=9606 GN=ARPC2 PE=1 SV=1	ARPC2	95	22	4	64	ELQAHGADELLK	Demongrp_011321_TMT1_F60	9331	966.556	2	0.6729	91.63	1	1	-	-	-	-	-	-	2.69113e+06	2.72398e+06	2.87223e+06	2.88962e+06	2.83601e+06	2.82197e+06	2.87206e+06	2.74952e+06	2.84617e+06	2.71154e+06	2.80566e+06	2.79114e+06	2.83287e+06	2.75176e+06	2.7722e+06	2.65937e+06	-0.0258044	0.534526	0.901733	0.0126401	0.779041	0.999966	-0.00873942	0.825981	0.936758	0.0342537	0.424883
SJPG0100565.001	sp|Q8NFX7|STXB6_HUMAN	Syntaxin-binding protein 6 OS=Homo sapiens OX=9606 GN=STXBP6 PE=1 SV=2	STXBP6	10	6	0	29.05	IMGGNSILHSAADSVTSAVQK	Demongrp_011321_TMT1_F27	20688	898.829	3	0.7551	90.05	0.796557	1	-	-	-	-	-	-	96649.1	100821	107561	108063	106867	104312	99388.6	109472	96487.5	100515	99024.3	96644.7	98638.3	100298	109516	104281	-0.00437868	0.935756	0.985329	0.0161169	0.800171	0.999966	0.0726329	0.170945	0.49554	-0.0203911	0.71579
SJPG0100566.001	sp|Q9BRG1|VPS25_HUMAN	Vacuolar protein-sorting-associated protein 25 OS=Homo sapiens OX=9606 GN=VPS25 PE=1 SV=1	VPS25	26	9	3	62.5	QSSMTVMEAQESPLFNNVK	Demongrp_011321_TMT1_F80	19598	1374.71	2	-1.5423	83.34	1	1	-	-	-	-	-	-	847728	827293	845111	804255	839012	830523	842859	804250	849265	873238	864941	784657	827794	816662	859420	833684	-0.0113026	0.753993	0.948867	-0.0187129	0.679925	0.999966	0.010053	0.82297	0.935899	-0.0095026	0.802358
SJPG0100569.001	sp|P05198|IF2A_HUMAN	Eukaryotic translation initiation factor 2 subunit 1 OS=Homo sapiens OX=9606 GN=EIF2S1 PE=1 SV=3	EIF2S1	200	34	22	73.97	LERENAEVDGDDDAEEMEAK	Demongrp_011321_TMT1_F17	5715	958.792	3	-0.9673	94.69	0.865244	1	-	-	-	-	-	-	8.40915e+06	8.38045e+06	8.22138e+06	8.31348e+06	8.25917e+06	8.53061e+06	8.58748e+06	8.20163e+06	8.33933e+06	8.47816e+06	8.54214e+06	8.36165e+06	8.37899e+06	8.4039e+06	8.42861e+06	8.30932e+06	-0.0218383	0.528619	0.899912	-0.00140957	0.968523	0.999966	-0.016599	0.595712	0.822364	-0.00857325	0.782909
SJPG0100570.001	sp|Q9NZR1|TMOD2_HUMAN	Tropomodulin-2 OS=Homo sapiens OX=9606 GN=TMOD2 PE=1 SV=1	TMOD2	25	11	2	28.49	VKPVFEEPPNPTNVEISLQQMK	Demongrp_011321_TMT1_F16	27112	1146.32	3	1.0675	79.83	0.681448	1	-	-	-	-	-	-	509818	552536	569107	545662	563830	590048	599247	558196	522222	505797	562616	575885	566690	526316	528822	508409	-0.103224	0.0653557	0.738923	0.0418595	0.461318	0.999966	-0.0636402	0.187889	0.516386	0.0616235	0.21429
SJPG0100572.001	sp|P00441|SODC_HUMAN	Superoxide dismutase [Cu-Zn] OS=Homo sapiens OX=9606 GN=SOD1 PE=1 SV=2	SOD1	50	8	7	71.43	DEERHVGDLGNVTADK	Demongrp_011321_TMT1_F48	3674	788.419	3	-0.065	95.66	0.648965	1	-	-	-	-	-	-	6.76058e+06	6.37957e+06	6.73606e+06	6.65589e+06	7.11104e+06	6.37056e+06	6.60946e+06	6.6309e+06	7.03956e+06	6.8289e+06	6.98589e+06	6.53814e+06	6.56439e+06	6.33942e+06	6.78277e+06	6.59252e+06	-0.0127182	0.796682	0.957262	-0.0428282	0.329069	0.999966	-0.0133755	0.748064	0.900213	0.0136012	0.740426
SJPG0100573.001	sp|Q8N257|H2B3B_HUMAN	Histone H2B type 3-B OS=Homo sapiens OX=9606 GN=H2BU1 PE=1 SV=3	H2BU1	520	14	0	76.19	KESYSIYVYK	Demongrp_011321_TMT1_F30	11666	1096.64	2	-0.9324	98.59	0.599655	1	-	-	O	-	-	-	5.59642e+07	5.53673e+07	5.60086e+07	5.6389e+07	5.73119e+07	6.05331e+07	6.40718e+07	5.76299e+07	5.6145e+07	5.2624e+07	5.80212e+07	5.94521e+07	5.84435e+07	5.88443e+07	5.73755e+07	5.63995e+07	-0.115099	0.0329418	0.721433	0.0130865	0.765238	0.999966	-0.068133	0.0535853	0.32208	-0.040688	0.239308
SJPG0100575.001	sp|O14576|DC1I1_HUMAN	Cytoplasmic dynein 1 intermediate chain 1 OS=Homo sapiens OX=9606 GN=DYNC1I1 PE=1 SV=2	DYNC1I1	8	3	0	5.89	FHPNLVVGGTYSGQIVLWDNR	Demongrp_011321_TMT1_F29	24628	892.812	3	1.2319	73.05	0.744285	1	-	-	-	-	-	-	111296	98569.3	133721	105443	125885	97162.4	122741	97410.8	125209	94112	126794	96739.9	115128	95004.7	118195	98138.7	-0.0380697	0.770981	0.952609	0.0910139	0.506864	0.999966	-0.00864033	0.946523	0.982922	0.110617	0.377636
SJPG0100577.001	sp|P11233|RALA_HUMAN	Ras-related protein Ral-A OS=Homo sapiens OX=9606 GN=RALA PE=1 SV=1	RALA	37	10	5	49.51	VIMVGSGGVGK	Demongrp_011321_TMT1_F32	11944	806.49	2	-0.3181	82.67	1	1	-	-	-	-	-	-	1.38723e+06	1.52568e+06	1.45985e+06	1.6648e+06	1.53895e+06	1.46423e+06	1.92657e+06	1.56602e+06	1.28283e+06	1.26752e+06	1.54624e+06	1.60847e+06	1.71044e+06	1.4634e+06	1.34127e+06	1.35547e+06	-0.115332	0.301248	0.837546	0.141228	0.1652	0.999966	-0.105564	0.16234	0.485829	0.120136	0.115591
SJPG0100578.001	sp|O14974|MYPT1_HUMAN	Protein phosphatase 1 regulatory subunit 12A OS=Homo sapiens OX=9606 GN=PPP1R12A PE=1 SV=1	PPP1R12A	95	40	0	35.92	STQGVTLTDLQEAEK	Demongrp_011321_TMT1_F60	13589	1114.11	2	0.1883	99.45	1	1	-	-	-	-	-	-	4.41228e+06	4.2099e+06	4.15578e+06	4.22834e+06	4.2681e+06	4.17299e+06	4.30064e+06	4.12697e+06	4.24911e+06	4.14431e+06	4.29724e+06	4.37945e+06	4.24767e+06	4.15178e+06	4.15922e+06	4.28273e+06	0.00122215	0.973956	0.994082	0.0265063	0.508848	0.999966	-0.0193129	0.595742	0.822382	0.0181057	0.625659
SJPG0100579.001	sp|Q9UI12|VATH_HUMAN	V-type proton ATPase subunit H OS=Homo sapiens OX=9606 GN=ATP6V1H PE=1 SV=1	ATP6V1H	47	14	0	29.81	GAVDAAVPTNIIAAK	Demongrp_011321_TMT1_F5	7179	1010.11	2	-0.3733	89.71	0.743061	1	-	-	-	-	-	-	640138	609697	576120	615378	589494	589299	582402	592409	628113	628663	612317	610270	620365	628029	615495	624546	0.0550816	0.23755	0.816288	-0.0147214	0.768972	0.999966	-0.0103676	0.811681	0.931382	-0.0298828	0.503147
SJPG0100580.001	sp|Q13596|SNX1_HUMAN	Sorting nexin-1 OS=Homo sapiens OX=9606 GN=SNX1 PE=1 SV=3	SNX1	77	19	0	39.27	AVGTQTLSGAGLLK	Demongrp_011321_TMT1_F23	15882	962.588	2	-0.3977	106.3	1	1	-	-	-	-	-	-	2.78113e+06	2.80569e+06	2.85434e+06	2.7786e+06	2.79545e+06	2.77237e+06	2.70515e+06	2.80801e+06	2.87205e+06	2.90421e+06	2.70617e+06	2.59825e+06	2.67865e+06	2.82592e+06	2.83235e+06	2.77633e+06	0.0245833	0.475827	0.884024	-0.0287064	0.437552	0.999966	0.0761207	0.0474623	0.310014	-0.00341426	0.914656
SJPG0100581.001	sp|Q7KZI7|MARK2_HUMAN	Serine/threonine-protein kinase MARK2 OS=Homo sapiens OX=9606 GN=MARK2 PE=1 SV=2	MARK2	54	20	0	27.54	AENLLLDADMNIK	Demongrp_011321_TMT1_F77	24856	1034.58	2	-0.0365	81.19	0.733711	1	-	-	-	O	-	-	839298	843636	836239	855295	787748	808929	871066	800298	861672	849974	838472	832770	872857	860838	849438	851843	0.0376931	0.406142	0.862781	0.0115036	0.78139	0.999966	-0.00727286	0.829483	0.938415	-0.0177437	0.571059
SJPG0100581.013	sp|Q7KZI7-13|MARK2_HUMAN	Isoform 13 of Serine/threonine-protein kinase MARK2 OS=Homo sapiens OX=9606 GN=MARK2	MARK2	52	20	0	31.4	AENLLLDADMNIK	Demongrp_011321_TMT1_F77	24856	1034.58	2	-0.0365	81.19	0.733711	1	-	-	-	-	-	-	813332	858556	836481	853209	790290	817974	869096	808264	848138	859107	845005	837651	859925	863997	843723	854929	0.0260967	0.57156	0.906499	0.00342583	0.935453	0.999966	-0.0124264	0.724762	0.888872	-0.0237863	0.508432
SJPG0100582.001	sp|P28074|PSB5_HUMAN	Proteasome subunit beta type-5 OS=Homo sapiens OX=9606 GN=PSMB5 PE=1 SV=3	PSMB5	61	18	0	49.81	ATAGAYIASQTVKK	Demongrp_011321_TMT1_F29	9895	1161.2	2	0.1894	116.63	1	1	-	-	-	-	-	-	5.46659e+06	5.3474e+06	5.26999e+06	5.3486e+06	5.17983e+06	5.10116e+06	5.03548e+06	5.25704e+06	5.29322e+06	5.51249e+06	5.07778e+06	5.0171e+06	5.03695e+06	5.25783e+06	5.18949e+06	5.41364e+06	0.0696576	0.0691464	0.746202	0.00124398	0.974137	0.999966	0.0870768	0.0230582	0.246638	0.0193912	0.576045
SJPG0100583.001	sp|Q14195|DPYL3_HUMAN	Dihydropyrimidinase-related protein 3 OS=Homo sapiens OX=9606 GN=DPYSL3 PE=1 SV=1	DPYSL3	104	28	0	58.25	IMLEDGNLHVTQGAGR	Demongrp_011321_TMT1_F72	10118	672.36	3	0.6049	91.37	0.820291	1	-	-	-	-	-	-	2.24325e+06	2.2823e+06	2.252e+06	2.33555e+06	2.29917e+06	2.28999e+06	2.17489e+06	2.25245e+06	2.29488e+06	2.39287e+06	2.20624e+06	2.16844e+06	2.16294e+06	2.25925e+06	2.29931e+06	2.2637e+06	0.0152962	0.691681	0.9348	-0.0217902	0.592922	0.999966	0.0640144	0.0810793	0.36802	0.00251917	0.939407
SJPG0100583.002	sp|Q14195-2|DPYL3_HUMAN	Isoform LCRMP-4 of Dihydropyrimidinase-related protein 3 OS=Homo sapiens OX=9606 GN=DPYSL3	DPYSL3	128	36	8	60.96	EESREPAPASPAPAGVEIR	Demongrp_011321_TMT1_F22	3432	756.402	3	-1.3797	100.02	0.724555	1	-	-	-	-	-	-	2.23758e+06	2.27065e+06	2.27219e+06	2.3374e+06	2.3176e+06	2.27144e+06	2.19015e+06	2.24064e+06	2.30738e+06	2.37479e+06	2.21918e+06	2.15283e+06	2.17231e+06	2.24682e+06	2.31289e+06	2.25282e+06	0.0127532	0.736403	0.944459	-0.0174812	0.663234	0.999966	0.0633447	0.0890416	0.378942	0.00540498	0.873836
SJPG0100584.001	sp|O60282|KIF5C_HUMAN	Kinesin heavy chain isoform 5C OS=Homo sapiens OX=9606 GN=KIF5C PE=1 SV=1	KIF5C	99	34	0	37.41	ANEQLTDELAQK	Demongrp_011321_TMT1_F50	11036	984.547	2	-0.8182	85.64	1	1	-	-	-	-	-	-	4.35776e+06	4.26725e+06	4.39209e+06	4.34195e+06	4.39801e+06	4.24933e+06	4.18568e+06	4.1577e+06	4.34513e+06	4.4481e+06	4.3652e+06	4.25782e+06	4.34352e+06	4.22834e+06	4.40221e+06	4.2864e+06	0.0210195	0.559324	0.904253	0.00807727	0.840609	0.999966	0.00585965	0.852936	0.947922	0.0115068	0.731656
SJPG0100585.001	sp|Q9H936|GHC1_HUMAN	Mitochondrial glutamate carrier 1 OS=Homo sapiens OX=9606 GN=SLC25A22 PE=1 SV=1	SLC25A22	67	17	0	48.61	GAAVNLTLVTPEK	Demongrp_011321_TMT1_F15	17474	961.082	2	-0.2294	90.86	1	1	-	-	-	-	-	-	1.79274e+06	1.7849e+06	1.87166e+06	1.85131e+06	1.81169e+06	1.8108e+06	1.80796e+06	1.76321e+06	1.7824e+06	1.75268e+06	2.03888e+06	2.1037e+06	1.97614e+06	1.89747e+06	1.91521e+06	1.91359e+06	0.0116104	0.743755	0.94643	0.0471919	0.236315	0.999966	-0.160076	0.00326024	0.183865	-0.0648985	0.0907744
SJPG0100586.001	sp|O14818|PSA7_HUMAN	Proteasome subunit alpha type-7 OS=Homo sapiens OX=9606 GN=PSMA7 PE=1 SV=1	PSMA7	103	14	0	46.77	AITVFSPDGHLFQVEYAQEAVK	Demongrp_011321_TMT1_F16	27139	1019.89	3	-0.8776	107.96	0.771582	1	-	-	-	-	-	-	9.06606e+06	9.13143e+06	8.74976e+06	9.28379e+06	8.84034e+06	8.96003e+06	8.45222e+06	8.76622e+06	8.90512e+06	9.71987e+06	8.75035e+06	8.58051e+06	8.31018e+06	8.70321e+06	8.93928e+06	9.45237e+06	0.0498396	0.238062	0.816288	-0.0103574	0.836458	0.999966	0.0837237	0.0538973	0.322445	0.00469144	0.913099
SJPG0100587.001	sp|Q9UHD8|SEPT9_HUMAN	Septin-9 OS=Homo sapiens OX=9606 GN=SEPTIN9 PE=1 SV=2	SEPTIN9	138	39	0	62.8	WGTIEVENTTHCEFAYLR	Demongrp_011321_TMT1_F77	19104	844.084	3	1.8501	102.44	1	1	-	-	-	-	O	-	2.70459e+06	2.72239e+06	2.68716e+06	2.72527e+06	2.69099e+06	2.69995e+06	2.6773e+06	2.69507e+06	2.73515e+06	2.81776e+06	2.68879e+06	2.73303e+06	2.67125e+06	2.70746e+06	2.70232e+06	2.84787e+06	0.0109094	0.730187	0.94258	-0.0206396	0.57534	0.999966	0.0065339	0.830466	0.938889	-0.0221489	0.532589
SJPG0100587.010	tr|K7EPY1|K7EPY1_HUMAN	Septin-9 (Fragment) OS=Homo sapiens OX=9606 GN=SEPTIN9 PE=1 SV=1	SEPTIN9	24	12	0	52.32	RSFEVEEVETPNSTPPR	Demongrp_011321_TMT1_F38	5708	760.059	3	-0.3558	94.24	0.837649	1	-	-	-	-	-	-	1.01008e+06	988741	994588	976653	930466	937085	959437	952422	1.00303e+06	1.00147e+06	983273	947200	953989	950783	961274	1.0049e+06	0.0748768	0.0545865	0.731175	0.0103331	0.791964	0.999966	0.0459058	0.193231	0.523064	0.029969	0.416394
SJPG0100588.001	sp|Q6VY07|PACS1_HUMAN	Phosphofurin acidic cluster sorting protein 1 OS=Homo sapiens OX=9606 GN=PACS1 PE=1 SV=2	PACS1	20	14	0	16.93	VAAVGGQSYLSSILR	Demongrp_011321_TMT1_F21	22520	913.031	2	2.8004	84.89	0.791848	1	-	-	-	-	-	-	114804	118416	112158	113391	111409	112930	113435	112019	116323	112060	114962	114250	118195	116902	109839	112907	0.0264197	0.468886	0.88135	0.0154211	0.698928	0.999966	-0.0140295	0.694754	0.873376	0.0188621	0.631947
SJPG0100589.001	sp|P54920|SNAA_HUMAN	Alpha-soluble NSF attachment protein OS=Homo sapiens OX=9606 GN=NAPA PE=1 SV=3	NAPA	85	17	0	61.69	AIAHYEQSADYYK	Demongrp_011321_TMT1_F72	6820	1084.07	2	0.5309	106.75	1	1	-	-	-	-	-	-	1.59977e+06	1.65013e+06	1.66698e+06	1.76764e+06	1.80299e+06	1.75608e+06	1.69249e+06	1.65016e+06	1.67614e+06	1.69103e+06	1.71273e+06	1.75931e+06	1.69579e+06	1.65885e+06	1.67552e+06	1.63552e+06	-0.0674256	0.180282	0.803604	-0.00200982	0.964821	0.999966	-0.044548	0.324876	0.647976	0.0116946	0.787003
SJPG0100590.001	sp|Q9Y608|LRRF2_HUMAN	Leucine-rich repeat flightless-interacting protein 2 OS=Homo sapiens OX=9606 GN=LRRFIP2 PE=1 SV=1	LRRFIP2	23	12	0	15.53	DRFSAEDEALSNIAR	Demongrp_011321_TMT1_F38	9187	666.678	3	-0.2389	96.19	0.768167	1	-	-	-	-	-	-	237375	268605	243870	257606	235711	252621	239599	257550	239893	274427	246707	264686	233886	252021	245665	273313	0.052779	0.351889	0.847273	-0.0302389	0.645343	0.999966	0.0200209	0.747699	0.900166	-0.0292793	0.62882
SJPG0100590.009	tr|B4DPC0|B4DPC0_HUMAN	cDNA FLJ52713, moderately similar to Mus musculus leucine rich repeat (in FLII) interacting protein 1 (Lrrfip1), mRNA OS=Homo sapiens OX=9606 PE=2 SV=1	NA	24	10	0	30.71	TNFMYQVDTLK	Demongrp_011321_TMT1_F18	18737	984.035	2	-3.4602	90.39	0.605045	1	-	-	-	-	-	-	516533	513567	533290	505732	525584	472853	534591	480305	557333	514886	545411	509966	498460	485593	551163	506509	0.0194266	0.713014	0.939062	0.00176226	0.975459	0.999966	-0.00106462	0.980491	0.993894	0.00973808	0.84936
SJPG0100591.001	sp|P07195|LDHB_HUMAN	L-lactate dehydrogenase B chain OS=Homo sapiens OX=9606 GN=LDHB PE=1 SV=2	LDHB	450	28	0	57.78	GMYGIENEVFLSLPCILNAR	Demongrp_011321_TMT1_F27	32305	1300.68	2	-0.784	106.59	1	1	-	-	-	-	-	-	2.78479e+07	2.7386e+07	2.75791e+07	2.76002e+07	2.71571e+07	2.70027e+07	2.68537e+07	2.65263e+07	2.85681e+07	2.78892e+07	2.67541e+07	2.56802e+07	2.61808e+07	2.67808e+07	2.67845e+07	2.60809e+07	0.0316318	0.333197	0.846496	-0.00236045	0.953584	0.999966	0.0751745	0.0442793	0.303915	0.0562846	0.105715
SJPG0100591.003	tr|B4DJI1|B4DJI1_HUMAN	L-lactate dehydrogenase OS=Homo sapiens OX=9606 PE=2 SV=1	NA	195	20	0	56.07	QVVESAYEVIK	Demongrp_011321_TMT1_F73	16839	937.049	2	-0.7715	96.09	1	1	-	-	-	-	-	-	1.59088e+07	1.57073e+07	1.54535e+07	1.6604e+07	1.59345e+07	1.54342e+07	1.45791e+07	1.56946e+07	1.55538e+07	1.57662e+07	1.56369e+07	1.57615e+07	1.49244e+07	1.53756e+07	1.49451e+07	1.50215e+07	0.0561176	0.249962	0.817876	0.0220611	0.588773	0.999966	0.0438367	0.301525	0.625221	0.0744001	0.0827886
SJPG0100592.001	sp|Q15019|SEPT2_HUMAN	Septin-2 OS=Homo sapiens OX=9606 GN=SEPTIN2 PE=1 SV=1	SEPTIN2	106	23	0	75.62	TMLITHMQDLQEVTQDLHYENFR	Demongrp_011321_TMT1_F6	15492	792.395	4	-0.0594	101.61	0.821081	1	-	-	-	-	-	-	3.23367e+06	3.15303e+06	3.25293e+06	3.10949e+06	3.17416e+06	3.14926e+06	3.22974e+06	3.29538e+06	3.30714e+06	3.27977e+06	3.18117e+06	3.08986e+06	3.21379e+06	3.25489e+06	3.22835e+06	3.33483e+06	0.00114641	0.974206	0.994082	-0.047792	0.22038	0.999966	0.0116228	0.742617	0.897623	-0.0382581	0.294349
SJPG0100594.001	sp|P27986|P85A_HUMAN	Phosphatidylinositol 3-kinase regulatory subunit alpha OS=Homo sapiens OX=9606 GN=PIK3R1 PE=1 SV=2	PIK3R1	25	15	0	23.34	FSAASSDNTENLIK	Demongrp_011321_TMT1_F79	12239	1053.07	2	0.4234	97	1	1	-	-	-	-	O	-	122361	116168	115170	116814	113998	116112	116189	120797	115327	115075	115888	118159	122919	117052	113336	114564	0.0268368	0.479251	0.885263	0.00687245	0.870171	0.999966	-0.0165573	0.677509	0.863199	0.0325305	0.392763
SJPG0100595.001	sp|O43236|SEPT4_HUMAN	Septin-4 OS=Homo sapiens OX=9606 GN=SEPTIN4 PE=1 SV=1	SEPTIN4	10	4	0	8.79	LYPWGIVEVENPGHCDFVK	Demongrp_011321_TMT1_F20	27097	956.507	3	1.3765	73.23	0.781374	1	-	-	-	-	-	-	550807	507868	549802	543667	533271	490163	525864	537004	548859	533308	514587	538397	531556	512152	570414	561370	0.0593017	0.25298	0.817876	-0.00520352	0.906709	0.999966	0.0261397	0.547202	0.796009	-0.0256023	0.635448
SJPG0100596.001	sp|Q01814|AT2B2_HUMAN	Plasma membrane calcium-transporting ATPase 2 OS=Homo sapiens OX=9606 GN=ATP2B2 PE=1 SV=2	ATP2B2	32	11	0	9.01	SSLYEGLEKPESR	Demongrp_011321_TMT1_F76	7648	701.724	3	0.227	83.32	0.678829	1	-	-	-	-	-	-	1.92578e+06	1.9242e+06	1.991e+06	2.14665e+06	1.93826e+06	2.12461e+06	2.15731e+06	1.96253e+06	1.85575e+06	1.86621e+06	2.01836e+06	2.21739e+06	2.14777e+06	2.07443e+06	1.98112e+06	1.99364e+06	-0.0540769	0.374922	0.856516	0.0747116	0.185487	0.999966	-0.0919735	0.127488	0.438385	-0.0151578	0.762912
SJPG0100597.001	sp|Q8N5S9|KKCC1_HUMAN	Calcium/calmodulin-dependent protein kinase kinase 1 OS=Homo sapiens OX=9606 GN=CAMKK1 PE=1 SV=2	CAMKK1	4	3	0	4.95	VYQEIAILK	Demongrp_011321_TMT1_F17	22139	843.027	2	-0.1965	64.08	0.672129	1	-	-	-	O	-	-	86926.5	87168.8	92716	79527	88593.6	84308.6	82872	91007.1	89224.3	86871.5	90701.3	87413.2	89536.4	95561.8	91631.6	87229.1	0.0207122	0.726078	0.941002	-0.0421318	0.475499	0.999966	-0.0451816	0.427437	0.726588	-0.0803951	0.213933
SJPG0100598.001	sp|P54652|HSP72_HUMAN	Heat shock-related 70 kDa protein 2 OS=Homo sapiens OX=9606 GN=HSPA2 PE=1 SV=1	HSPA2	250	37	7	60.72	ARFEELNADLFR	Demongrp_011321_TMT1_F77	14643	892.984	2	0.3944	108.42	0.638259	1	-	-	-	-	-	-	4.50677e+07	4.41367e+07	4.45165e+07	4.38813e+07	4.56659e+07	4.38032e+07	4.36353e+07	4.27795e+07	4.48952e+07	4.59873e+07	4.54856e+07	4.26158e+07	4.40461e+07	4.30548e+07	4.48953e+07	4.44842e+07	0.00128776	0.971009	0.993855	-0.00440145	0.914091	0.999966	0.0119	0.742667	0.897628	0.00849298	0.801121
SJPG0100599.001	sp|P00568|KAD1_HUMAN	Adenylate kinase isoenzyme 1 OS=Homo sapiens OX=9606 GN=AK1 PE=1 SV=3	AK1	73	16	0	68.04	VNAEGSVDSVFSQVCTHLDALK	Demongrp_011321_TMT1_F10	30156	995.526	3	0.6599	107.67	0.851584	1	-	-	-	-	-	-	1.22477e+06	1.21418e+06	1.25437e+06	1.21419e+06	1.21752e+06	1.19966e+06	1.16223e+06	1.17058e+06	1.26983e+06	1.22544e+06	1.18267e+06	1.12675e+06	1.17322e+06	1.18368e+06	1.21881e+06	1.16933e+06	0.0403772	0.279826	0.828016	0.00647533	0.879501	0.999966	0.0799663	0.0481168	0.311658	0.0433826	0.229891
SJPG0100600.001	tr|E9PL57|E9PL57_HUMAN	NEDD8 (Fragment) OS=Homo sapiens OX=9606 GN=NEDD8-MDP1 PE=3 SV=1	NEDD8-MDP1	21	7	0	31.76	TGIPFSQMIFFDDERR	Demongrp_011321_TMT1_F23	26241	755.054	3	0.268	58.18	0.650223	1	-	-	-	-	-	-	428189	422278	416550	414733	411054	403525	411064	415486	422467	433826	414891	390894	395996	414092	393657	416436	0.0413281	0.238498	0.816288	-0.0118079	0.753112	0.999966	0.0701127	0.0836291	0.372589	0.0434499	0.25713
SJPG0100601.001	sp|Q9H0B6|KLC2_HUMAN	Kinesin light chain 2 OS=Homo sapiens OX=9606 GN=KLC2 PE=1 SV=1	KLC2	88	25	0	54.98	QLSNLALLCQNQGK	Demongrp_011321_TMT1_F26	17196	1098.63	2	0.8944	88.48	1	1	-	-	-	-	-	-	1.71008e+06	1.713e+06	1.73095e+06	1.72241e+06	1.7597e+06	1.70765e+06	1.68102e+06	1.66561e+06	1.69617e+06	1.74815e+06	1.75431e+06	1.66806e+06	1.68412e+06	1.70103e+06	1.7534e+06	1.72498e+06	0.00274993	0.935873	0.985329	0.0135902	0.712765	0.999966	0.0146218	0.665191	0.85754	-0.00606717	0.847067
SJPG0100601.006	tr|E7EVH7|E7EVH7_HUMAN	Kinesin light chain OS=Homo sapiens OX=9606 PE=3 SV=2	NA	116	31	0	45.34	DAANLLNDALAIR	Demongrp_011321_TMT1_F5	13416	837.478	2	0.037	89.88	0.747441	1	-	-	-	-	-	-	2.33413e+06	2.17591e+06	2.17927e+06	2.23475e+06	2.23173e+06	2.22063e+06	2.09704e+06	2.15282e+06	2.18738e+06	2.22528e+06	2.17489e+06	2.15512e+06	2.26912e+06	2.18792e+06	2.21529e+06	2.21629e+06	0.0312883	0.485191	0.885747	0.0273089	0.522823	0.999966	0.0201681	0.627042	0.83795	0.0153826	0.690635
SJPG0100601.007	tr|B4DGB3|B4DGB3_HUMAN	Kinesin light chain OS=Homo sapiens OX=9606 PE=2 SV=1	NA	116	31	0	51.56	DAANLLNDALAIR	Demongrp_011321_TMT1_F5	13416	837.478	2	0.037	89.88	0.747441	1	-	-	-	-	-	-	2.3346e+06	2.1793e+06	2.18888e+06	2.24e+06	2.23564e+06	2.22227e+06	2.10125e+06	2.14998e+06	2.19519e+06	2.22571e+06	2.17684e+06	2.15113e+06	2.26638e+06	2.17568e+06	2.20868e+06	2.20593e+06	0.0321918	0.467325	0.880634	0.0292038	0.491522	0.999966	0.0242773	0.554821	0.800066	0.0248354	0.519083
SJPG0100601.008	tr|B4DS14|B4DS14_HUMAN	Kinesin light chain OS=Homo sapiens OX=9606 PE=2 SV=1	NA	111	31	0	44.26	DAANLLNDALAIR	Demongrp_011321_TMT1_F5	13416	837.478	2	0.037	89.88	0.747441	1	-	-	-	-	-	-	2.31066e+06	2.18032e+06	2.19229e+06	2.22482e+06	2.22999e+06	2.22365e+06	2.09356e+06	2.17526e+06	2.17632e+06	2.21847e+06	2.1803e+06	2.14278e+06	2.27316e+06	2.20823e+06	2.21334e+06	2.21305e+06	0.0294374	0.490773	0.888332	0.0238644	0.546266	0.999966	0.0185062	0.640545	0.846064	0.00969625	0.784721
SJPG0100602.001	sp|Q14257|RCN2_HUMAN	Reticulocalbin-2 OS=Homo sapiens OX=9606 GN=RCN2 PE=1 SV=1	RCN2	63	14	0	49.53	SDYDREALLGVQEDVDEYVK	Demongrp_011321_TMT1_F48	23357	984.505	3	-3.0144	101.34	0.805506	1	-	-	-	-	-	-	4.14669e+06	4.14769e+06	4.70039e+06	4.3899e+06	4.44817e+06	4.40034e+06	4.82585e+06	4.40025e+06	4.3866e+06	3.89167e+06	4.81926e+06	4.79548e+06	4.70457e+06	4.36647e+06	4.6127e+06	4.24665e+06	-0.0693932	0.274428	0.82474	0.0407832	0.553705	0.999966	-0.137041	0.0300522	0.266206	-0.0216592	0.711264
SJPG0100603.001	sp|O43924|PDE6D_HUMAN	Retinal rod rhodopsin-sensitive cGMP 3',5'-cyclic phosphodiesterase subunit delta OS=Homo sapiens OX=9606 GN=PDE6D PE=1 SV=1	PDE6D	10	3	1	25.33	FFDDDLLVSTSR	Demongrp_011321_TMT1_F78	21582	859.949	2	-0.511	77.26	1	1	-	-	-	-	-	-	224261	208160	221183	215883	216925	219872	222974	230073	218750	241041	227111	205928	217140	217142	216111	225974	-0.0173197	0.665734	0.929293	-0.0806247	0.13519	0.999966	0.00487089	0.918636	0.973348	-0.0159307	0.697883
SJPG0100605.001	sp|Q15836|VAMP3_HUMAN	Vesicle-associated membrane protein 3 OS=Homo sapiens OX=9606 GN=VAMP3 PE=1 SV=3	VAMP3	36	5	2	40	LQQTQNQVDEVVDIMR	Demongrp_011321_TMT1_F59	21986	1110.58	2	-0.569	100.99	1	1	-	-	-	-	-	-	1.3714e+06	1.11628e+06	1.1403e+06	1.15882e+06	1.12447e+06	1.19969e+06	1.16947e+06	1.1874e+06	1.19427e+06	1.14378e+06	1.12828e+06	1.19632e+06	1.24014e+06	1.18617e+06	1.15844e+06	1.14329e+06	0.0348502	0.654722	0.927493	0.0215193	0.779811	0.999966	0.00635832	0.936613	0.979518	0.0368724	0.629094
SJPG0100606.001	sp|O14775|GNB5_HUMAN	Guanine nucleotide-binding protein subunit beta-5 OS=Homo sapiens OX=9606 GN=GNB5 PE=1 SV=2	GNB5	5	3	0	9.87	ESIIFGASSVDFSLSGR	Demongrp_011321_TMT1_F10	24975	1038.54	2	-3.8279	72.99	0.795862	1	-	-	-	-	-	-	43316.7	37987.5	40727.6	42016.1	37660.2	39033	39149.2	39233.2	40410.3	40892.8	36260	35483.5	39435.5	39678.2	40590.5	39457.2	0.085444	0.134926	0.785957	0.028134	0.605338	0.999966	0.146009	0.0391456	0.291185	0.0377579	0.471089
SJPG0100607.001	sp|Q96DA6|TIM14_HUMAN	Mitochondrial import inner membrane translocase subunit TIM14 OS=Homo sapiens OX=9606 GN=DNAJC19 PE=1 SV=3	DNAJC19	32	10	0	56.03	REAALILGVSPTANK	Demongrp_011321_TMT1_F26	14214	1074.66	2	1.9131	93.57	0.701293	1	-	-	-	-	-	-	1.70507e+06	1.87252e+06	1.8752e+06	2.04182e+06	1.87766e+06	1.85257e+06	1.88489e+06	1.83758e+06	1.75948e+06	1.77369e+06	2.03415e+06	2.06378e+06	2.05453e+06	1.99937e+06	1.92767e+06	1.83586e+06	-0.00138483	0.982133	0.995261	0.0630262	0.34022	0.999966	-0.133249	0.0574229	0.327911	-0.0380248	0.571274
SJPG0100608.001	sp|O75116|ROCK2_HUMAN	Rho-associated protein kinase 2 OS=Homo sapiens OX=9606 GN=ROCK2 PE=1 SV=4	ROCK2	110	49	37	33.29	ELNEMQAQIAEESQIR	Demongrp_011321_TMT1_F40	16333	1097.06	2	-0.1843	100.26	1	1	-	-	-	O	-	-	633582	621246	620963	619401	607269	625159	594718	628902	643610	645111	580001	588921	596537	618606	622968	625278	0.0347646	0.339306	0.847031	-0.0351708	0.336389	0.999966	0.0841057	0.0263056	0.256171	0.00345958	0.911055
SJPG0100609.001	sp|Q02818|NUCB1_HUMAN	Nucleobindin-1 OS=Homo sapiens OX=9606 GN=NUCB1 PE=1 SV=4	NUCB1	69	25	1	59.44	EFGDTGEGWETVEMHPAYTEEELR	Demongrp_011321_TMT1_F28	17272	1039.81	3	-1.0863	89.27	1	1	-	-	-	-	-	-	474359	477898	488038	499298	504268	516611	500363	508812	489223	469689	474856	502066	500000	536564	519468	500021	-0.0646865	0.107541	0.768005	-0.0123826	0.779775	0.999966	-0.0217042	0.576837	0.812488	-0.0968632	0.0396029
SJPG0100610.001	sp|P54725|RD23A_HUMAN	UV excision repair protein RAD23 homolog A OS=Homo sapiens OX=9606 GN=RAD23A PE=1 SV=1	RAD23A	39	13	0	42.42	QVIQQNPALLPALLQQLGQENPQLLQQISR	Demongrp_011321_TMT1_F28	32641	1228.37	3	-0.6594	80.61	0.792458	1	-	-	-	-	-	-	2.27071e+06	2.02852e+06	2.17925e+06	2.1243e+06	2.13012e+06	2.13603e+06	2.03915e+06	2.02358e+06	2.25312e+06	2.16604e+06	2.0976e+06	1.98557e+06	2.10605e+06	2.09127e+06	2.23911e+06	2.0808e+06	0.0323188	0.51277	0.89372	0.00230039	0.967996	0.999966	0.0593204	0.250837	0.576707	0.00878238	0.865015
SJPG0100611.001	sp|Q969E4|TCAL3_HUMAN	Transcription elongation factor A protein-like 3 OS=Homo sapiens OX=9606 GN=TCEAL3 PE=1 SV=1	TCEAL3	15	7	2	34.5	REDEGEPGDEGQLEDEGSQEK	Demongrp_011321_TMT1_F11	1954	981.13	3	-0.4675	81.24	0.79419	1	-	-	-	-	-	-	148151	155381	147868	150982	145245	148891	143352	157889	155375	158455	143020	150743	147201	147941	137120	144820	0.0462871	0.234463	0.813923	-0.0625236	0.129028	0.999966	0.0350262	0.360816	0.677609	0.0721521	0.112127
SJPG0100612.001	sp|Q9GZZ1|NAA50_HUMAN	N-alpha-acetyltransferase 50 OS=Homo sapiens OX=9606 GN=NAA50 PE=1 SV=1	NAA50	80	12	3	75.74	MLNHVLNICEK	Demongrp_011321_TMT1_F38	15865	990.055	2	-0.206	95.17	1	1	-	-	-	-	-	-	2.84179e+06	2.64253e+06	2.75583e+06	2.83819e+06	2.82205e+06	2.69369e+06	2.72952e+06	2.52068e+06	2.83203e+06	2.89256e+06	2.73495e+06	2.72582e+06	2.70304e+06	2.52402e+06	2.72925e+06	2.73954e+06	0.0107183	0.799453	0.957372	0.0130419	0.828374	0.999966	0.0247809	0.526475	0.785859	0.0563225	0.258263
SJPG0100612.004	tr|C9J5J3|C9J5J3_HUMAN	N-alpha-acetyltransferase 50 OS=Homo sapiens OX=9606 GN=NAA50 PE=1 SV=1	NAA50	23	4	0	67.24	RLNQVIFPVSYNDK	Demongrp_011321_TMT1_F30	16581	1151.16	2	1.1419	87.5	0.743314	1	-	-	-	-	-	-	932204	1.00847e+06	1.05061e+06	1.01717e+06	1.02869e+06	1.02638e+06	1.00453e+06	1.0299e+06	1.04352e+06	1.04954e+06	1.01106e+06	989681	987217	997389	1.01003e+06	1.00083e+06	-0.0266322	0.588079	0.910312	-0.0562395	0.278926	0.999966	0.00755037	0.874559	0.956373	-0.00227415	0.961914
SJPG0100613.001	sp|P10909|CLUS_HUMAN	Clusterin OS=Homo sapiens OX=9606 GN=CLU PE=1 SV=1	CLU	11	7	0	15.37	ASSIIDELFQDR	Demongrp_011321_TMT1_F4	17512	849.453	2	-0.0114	81.56	0.717999	1	-	-	-	-	-	-	73978	74928.3	80426.7	80628.2	85302.8	86508.5	88812.2	77772.8	77846	73214.3	93645.6	97103.3	96199.9	74475.8	79303.8	77210.8	-0.165839	0.00723526	0.692132	0.022221	0.666286	0.999966	-0.304697	0.000185098	0.134472	0.00857022	0.859586
SJPG0100615.001	sp|Q96S90|LYSM1_HUMAN	LysM and putative peptidoglycan-binding domain-containing protein 1 OS=Homo sapiens OX=9606 GN=LYSMD1 PE=1 SV=1	LYSMD1	17	10	2	55.95	SYGSLVQSACSPVR	Demongrp_011321_TMT1_F76	7951	907.971	2	-0.7168	77.69	1	1	-	-	-	-	-	-	129494	121717	117457	121937	126211	127188	116420	119195	122274	120006	117621	115894	114799	117627	120359	119988	-0.0070383	0.891417	0.97846	0.0248213	0.585642	0.999966	0.0783163	0.0941898	0.38673	0.0388513	0.374984
SJPG0100616.001	sp|Q96PK6|RBM14_HUMAN	RNA-binding protein 14 OS=Homo sapiens OX=9606 GN=RBM14 PE=1 SV=2	RBM14	146	31	21	46.49	TQSSASLAASYAAQQHPQAAASYR	Demongrp_011321_TMT1_F63	5748	923.8	3	-0.3169	109.6	1	1	-	-	O	-	-	O	5.92357e+06	5.82047e+06	5.70492e+06	5.84527e+06	5.93506e+06	6.32699e+06	6.55491e+06	6.17052e+06	5.64593e+06	5.57034e+06	5.87301e+06	6.41898e+06	6.14455e+06	6.11723e+06	5.74578e+06	6.11741e+06	-0.106016	0.0409369	0.725343	0.00831407	0.862886	0.999966	-0.0768136	0.0920891	0.383734	-0.0409977	0.30505
SJPG0100616.005	sp|Q96PK6-5|RBM14_HUMAN	Isoform 5 of RNA-binding protein 14 OS=Homo sapiens OX=9606 GN=RBM14	RBM14	55	16	0	42.48	RATAPVPTVGEGYGYGHESELSQASAAAR	Demongrp_011321_TMT1_F52	7407	809.91	4	-0.6336	88.51	0.896735	1	-	-	-	-	-	-	2.495e+06	2.45772e+06	2.43293e+06	2.49745e+06	2.47581e+06	2.60246e+06	2.64293e+06	2.50731e+06	2.27802e+06	2.45016e+06	2.4501e+06	2.65221e+06	2.4982e+06	2.43988e+06	2.42764e+06	2.61911e+06	-0.0584259	0.154339	0.796893	0.0359447	0.439092	0.999966	-0.0354302	0.380657	0.693906	-0.0136022	0.735659
SJPG0100618.001	sp|P37235|HPCL1_HUMAN	Hippocalcin-like protein 1 OS=Homo sapiens OX=9606 GN=HPCAL1 PE=1 SV=3	HPCAL1	30	13	4	64.25	SEMLEIVQAIYK	Demongrp_011321_TMT1_F29	32068	1016.58	2	-0.1745	94.05	0.153429	1	-	-	-	-	-	-	693517	652515	635009	642421	631311	650666	634752	628263	639285	631011	654998	646778	665310	670879	653845	659154	0.0370727	0.401522	0.862271	0.0507283	0.27079	0.999966	-0.000370077	0.992929	0.997285	-0.0126461	0.76416
SJPG0100619.001	sp|P42677|RS27_HUMAN	40S ribosomal protein S27 OS=Homo sapiens OX=9606 GN=RPS27 PE=1 SV=3	RPS27	47	5	1	29.76	RLVQSPNSYFMDVK	Demongrp_011321_TMT1_F22	14882	1146.14	2	1.5089	85.82	0.745164	1	-	-	-	-	-	-	1.05204e+06	1.37047e+06	1.48964e+06	1.37164e+06	1.43653e+06	1.30473e+06	1.30599e+06	1.36785e+06	1.40761e+06	1.35896e+06	1.44237e+06	1.32216e+06	1.36529e+06	1.35304e+06	1.40918e+06	1.28795e+06	-0.0408136	0.73121	0.942735	-0.0728709	0.528784	0.999966	-0.0705019	0.552103	0.798256	-0.0423675	0.719065
SJPG0100620.001	sp|Q13554|KCC2B_HUMAN	Calcium/calmodulin-dependent protein kinase type II subunit beta OS=Homo sapiens OX=9606 GN=CAMK2B PE=1 SV=3	CAMK2B	5	3	0	4.2	GAILTTMLATR	Demongrp_011321_TMT1_F40	20001	726.431	2	-1.0286	76.93	0.654751	1	-	-	-	O	-	-	127794	124387	130874	122947	123645	112717	118765	128983	131011	121772	130861	126628	124387	127087	132473	125744	0.0963762	0.0649669	0.738923	-0.00830192	0.854362	0.999966	-0.00910274	0.814983	0.932448	-0.0219509	0.584037
SJPG0100622.001	sp|O75340|PDCD6_HUMAN	Programmed cell death protein 6 OS=Homo sapiens OX=9606 GN=PDCD6 PE=1 SV=1	PDCD6	72	14	0	60.73	DRSGVISDTELQQALSNGTWTPFNPVTVR	Demongrp_011321_TMT1_F4	18074	1164.94	3	0.3187	101.34	0.812315	1	-	-	-	-	-	-	1.65794e+06	1.74606e+06	1.72779e+06	1.75582e+06	1.75208e+06	1.76894e+06	1.69709e+06	1.7944e+06	1.79905e+06	1.83223e+06	1.71611e+06	1.67225e+06	1.69757e+06	1.74565e+06	1.73156e+06	1.73531e+06	-0.0146975	0.703812	0.937013	-0.0711386	0.0981077	0.999966	0.022174	0.539887	0.793398	-0.0133682	0.707021
SJPG0100622.002	sp|O75340-2|PDCD6_HUMAN	Isoform 2 of Programmed cell death protein 6 OS=Homo sapiens OX=9606 GN=PDCD6	PDCD6	71	14	1	60.32	DRSGVISDTELQQALSNGTWTPFNPVTVR	Demongrp_011321_TMT1_F4	18074	1164.94	3	0.3187	101.34	0.812315	1	-	-	-	-	-	-	1.6585e+06	1.74945e+06	1.73216e+06	1.75942e+06	1.75372e+06	1.76519e+06	1.69274e+06	1.79431e+06	1.80312e+06	1.83136e+06	1.72018e+06	1.67381e+06	1.69459e+06	1.73908e+06	1.7341e+06	1.72825e+06	-0.0104167	0.789522	0.95671	-0.0694991	0.106405	0.999966	0.0239041	0.514364	0.779629	-0.00782263	0.826729
SJPG0100623.001	sp|P35527|K1C9_HUMAN	Keratin, type I cytoskeletal 9 OS=Homo sapiens OX=9606 GN=KRT9 PE=1 SV=3	KRT9	44	20	19	31.3	EIETYHNLLEGGQEDFESSGAGK	Demongrp_011321_TMT1_F50	17292	1040.19	3	0.0256	85.33	1	1	-	-	-	-	-	-	197154	439330	188468	216110	252614	353668	159501	159578	254237	123477	140985	170356	187008	4.89855e+06	196447	248337	0.00754349	0.983852	0.995498	0.510285	0.18067	0.999966	0.562782	0.0941504	0.386636	-1.3484	0.245114
SJPG0100624.001	sp|Q00577|PURA_HUMAN	Transcriptional activator protein Pur-alpha OS=Homo sapiens OX=9606 GN=PURA PE=1 SV=2	PURA	63	10	9	41.61	DYLGDFIEHYAQLGPSQPPDLAQAQDEPR	Demongrp_011321_TMT1_F78	30086	1192.25	3	-1.0067	100.91	0.819839	1	-	-	-	-	-	-	2.68114e+06	2.61913e+06	2.58866e+06	2.80978e+06	2.64841e+06	2.68401e+06	2.61881e+06	2.45228e+06	2.71614e+06	2.72844e+06	2.59357e+06	2.613e+06	2.72549e+06	2.55022e+06	2.73122e+06	2.64697e+06	0.0125072	0.762563	0.951172	0.0240617	0.665202	0.999966	0.0162618	0.703534	0.87797	0.0171472	0.703004
SJPG0100625.001	sp|Q9HD42|CHM1A_HUMAN	Charged multivesicular body protein 1a OS=Homo sapiens OX=9606 GN=CHMP1A PE=1 SV=1	CHMP1A	25	11	0	26.02	VQTAVTMK	Demongrp_011321_TMT1_F14	6646	743.451	2	-0.3539	67.93	0.482556	1	-	-	O	-	-	-	1.13392e+06	1.16715e+06	1.18935e+06	1.18524e+06	1.22539e+06	1.16353e+06	1.15648e+06	1.16511e+06	1.18787e+06	1.17372e+06	1.12416e+06	1.09247e+06	1.10809e+06	1.13638e+06	1.13579e+06	1.15134e+06	-0.0155779	0.695135	0.935641	-0.00839677	0.823084	0.999966	0.0767413	0.0523847	0.319913	0.0344278	0.329045
SJPG0100626.001	sp|Q8N4H5|TOM5_HUMAN	Mitochondrial import receptor subunit TOM5 homolog OS=Homo sapiens OX=9606 GN=TOMM5 PE=1 SV=1	TOMM5	32	5	1	60.78	VTPFILK	Demongrp_011321_TMT1_F48	21607	713.47	2	1.3042	63.17	0.389109	1	-	-	-	-	-	-	5.28267e+06	4.79732e+06	4.83281e+06	5.28153e+06	4.66843e+06	4.81904e+06	4.692e+06	4.66285e+06	4.76553e+06	4.25977e+06	5.14685e+06	5.30385e+06	5.44391e+06	5.22156e+06	5.20293e+06	4.79781e+06	0.0937002	0.0946169	0.761447	0.146121	0.0418542	0.999966	-0.0707961	0.196348	0.525554	-0.00773163	0.891636
SJPG0100627.001	sp|P24666|PPAC_HUMAN	Low molecular weight phosphotyrosine protein phosphatase OS=Homo sapiens OX=9606 GN=ACP1 PE=1 SV=3	ACP1	32	6	0	21.52	IELLGSYDPQK	Demongrp_011321_TMT1_F15	18314	935.542	2	1.9631	73.8	0.69878	1	-	-	-	-	-	-	2.1587e+06	2.92472e+06	3.00689e+06	2.66864e+06	3.01753e+06	2.81887e+06	2.8211e+06	2.91451e+06	2.78581e+06	3.06262e+06	2.91692e+06	2.80613e+06	2.45254e+06	2.78929e+06	2.8894e+06	2.84673e+06	-0.112537	0.344026	0.847031	-0.129663	0.283393	0.999966	-0.0267253	0.831617	0.939373	-0.0909486	0.434127
SJPG0100627.002	sp|P24666-2|PPAC_HUMAN	Isoform 2 of Low molecular weight phosphotyrosine protein phosphatase OS=Homo sapiens OX=9606 GN=ACP1	ACP1	33	6	0	36.08	LVTDQNISENWVIDSGAVSDWNVGR	Demongrp_011321_TMT1_F73	28889	1539.77	2	-0.3911	79.33	1	1	-	-	-	-	-	-	2.13445e+06	2.95037e+06	2.96704e+06	2.6704e+06	3.01505e+06	2.84115e+06	2.77651e+06	2.95205e+06	2.77024e+06	3.03028e+06	2.87276e+06	2.82483e+06	2.49652e+06	2.84804e+06	2.86563e+06	2.86331e+06	-0.113768	0.350924	0.847186	-0.133518	0.279475	0.999966	-0.036632	0.7694	0.91142	-0.105293	0.377456
SJPG0100627.004	sp|P24666-4|PPAC_HUMAN	Isoform 4 of Low molecular weight phosphotyrosine protein phosphatase OS=Homo sapiens OX=9606 GN=ACP1	ACP1	18	5	0	25.89	RHGIPMSHVAR	Demongrp_011321_TMT1_F72	468	522.299	3	0.1129	72.76	0.675921	1	-	-	-	-	-	-	859752	1.25595e+06	1.29329e+06	1.15046e+06	1.28214e+06	1.14864e+06	1.25302e+06	1.27357e+06	1.17289e+06	1.29202e+06	1.25098e+06	1.17164e+06	1.0298e+06	1.15401e+06	1.17663e+06	1.1809e+06	-0.123624	0.39772	0.861328	-0.145183	0.320519	0.999966	-0.0269785	0.858309	0.950035	-0.0560597	0.688786
SJPG0100629.001	sp|O95989|NUDT3_HUMAN	Diphosphoinositol polyphosphate phosphohydrolase 1 OS=Homo sapiens OX=9606 GN=NUDT3 PE=1 SV=1	NUDT3	16	4	1	30.23	SESEEEVLLVSSSR	Demongrp_011321_TMT1_F23	8684	927.983	2	-0.7906	88.95	1	1	-	-	-	-	-	-	253231	287317	258273	293811	273416	270631	256657	271540	272155	281893	262896	277376	262530	275735	260552	269784	0.0309657	0.638509	0.922648	-0.0135259	0.833825	0.999966	0.0271151	0.67624	0.862375	0.021167	0.742856
SJPG0100630.001	sp|O43837|IDH3B_HUMAN	Isocitrate dehydrogenase [NAD] subunit beta, mitochondrial OS=Homo sapiens OX=9606 GN=IDH3B PE=1 SV=2	IDH3B	95	29	0	52.21	SVIGHLQTK	Demongrp_011321_TMT1_F23	4549	795.994	2	-0.9547	82.08	0.436891	1	-	-	-	-	-	-	2.17465e+06	2.0244e+06	2.17869e+06	2.30862e+06	2.13046e+06	2.18205e+06	2.14031e+06	2.08064e+06	2.16962e+06	1.97725e+06	2.25788e+06	2.41967e+06	2.44023e+06	2.27544e+06	2.18774e+06	2.19476e+06	0.0123026	0.807198	0.959576	0.0645361	0.284619	0.999966	-0.128408	0.045042	0.305224	-0.0326922	0.526613
SJPG0100632.001	sp|P15121|ALDR_HUMAN	Aldo-keto reductase family 1 member B1 OS=Homo sapiens OX=9606 GN=AKR1B1 PE=1 SV=3	AKR1B1	138	22	14	67.41	YKPAVNQIECHPYLTQEK	Demongrp_011321_TMT1_F18	11034	1044.25	3	1.865	101.2	0.837055	1	-	-	-	-	-	-	1.29033e+07	1.24702e+07	1.29983e+07	1.32251e+07	1.29526e+07	1.25212e+07	1.19676e+07	1.1738e+07	1.32653e+07	1.29899e+07	1.25526e+07	1.20443e+07	1.18968e+07	1.19995e+07	1.29331e+07	1.23642e+07	0.048043	0.281349	0.828615	0.0282122	0.604223	0.999966	0.0846552	0.05386	0.322263	0.0535569	0.220706
SJPG0100634.001	sp|P01116|RASK_HUMAN	GTPase KRas OS=Homo sapiens OX=9606 GN=KRAS PE=1 SV=1	KRAS	16	7	0	45.5	SALTIQLIQNHFVDEYDPTIEDSYR	Demongrp_011321_TMT1_F4	17492	1091.22	3	-0.3158	86.81	0.81592	1	-	-	-	-	O	-	571151	613081	608424	633083	576628	642729	617743	612023	564892	593866	591363	661302	615658	654562	619202	618980	-0.0135969	0.803837	0.958316	0.0387896	0.459307	0.999966	-0.0378062	0.495555	0.768023	-0.0575891	0.24643
SJPG0100634.002	sp|P01116-2|RASK_HUMAN	Isoform 2B of GTPase KRas OS=Homo sapiens OX=9606 GN=KRAS	KRAS	18	8	1	53.19	SALTIQLIQNHFVDEYDPTIEDSYR	Demongrp_011321_TMT1_F4	17492	1091.22	3	-0.3158	86.81	0.81592	1	-	-	-	-	-	-	566912	604967	618338	630528	581042	635726	624505	593669	567116	588165	604697	669365	617020	653296	618912	620863	-0.0203532	0.705415	0.937076	0.0530595	0.299797	0.999966	-0.0585408	0.304809	0.62807	-0.061015	0.231873
SJPG0100634.030	tr|I1SRC5|I1SRC5_HUMAN	UBE2L3/KRAS fusion protein OS=Homo sapiens OX=9606 PE=2 SV=1	NA	49	10	0	45.61	SALTIQLIQNHFVDEYDPTIEDSYR	Demongrp_011321_TMT1_F4	17492	1091.22	3	-0.3158	86.81	0.81592	1	-	-	-	-	-	-	1.31286e+06	1.39348e+06	1.37348e+06	1.38706e+06	1.31061e+06	1.44795e+06	1.3461e+06	1.38223e+06	1.34247e+06	1.38819e+06	1.34892e+06	1.37166e+06	1.29576e+06	1.42314e+06	1.3914e+06	1.39023e+06	-0.000692211	0.988432	0.996239	-0.00471513	0.906962	0.999966	0.0298105	0.458599	0.74578	-0.0366624	0.334073
SJPG0100636.001	sp|Q9BWH2|FUND2_HUMAN	FUN14 domain-containing protein 2 OS=Homo sapiens OX=9606 GN=FUNDC2 PE=1 SV=2	FUNDC2	5	3	3	11.11	AEEVVSFVKK	Demongrp_011321_TMT1_F18	15437	683.424	3	-0.7213	77.27	0.724473	1	-	-	-	-	-	-	546671	511203	523752	597310	525796	532615	556917	535123	520357	514839	613349	571650	618288	574030	533957	554686	0.0146304	0.811054	0.960028	0.0551522	0.376077	0.999966	-0.143724	0.0494365	0.314363	-0.0268571	0.666649
SJPG0100636.002	tr|H7C0K8|H7C0K8_HUMAN	FUN14 domain-containing protein 2 (Fragment) OS=Homo sapiens OX=9606 GN=FUNDC2 PE=1 SV=1	FUNDC2	1	1	1	9.57	SLDLAEFAK	Demongrp_011321_TMT1_F6	8345	800.968	2	-2.977	56.38	1	0.0773	-	-	-	-	-	-	22921.4	35788.6	28790	34358.2	28546.5	30874.8	28156.2	31853.4	25363.3	29823.7	28060.4	31704.6	30974.2	37110.4	24564.7	33911.5	0.0412053	0.787967	0.956544	0.055386	0.737069	0.999966	-0.00916067	0.953063	0.984321	-0.0644584	0.746097
SJPG0100637.001	sp|P62424|RL7A_HUMAN	60S ribosomal protein L7a OS=Homo sapiens OX=9606 GN=RPL7A PE=1 SV=2	RPL7A	119	13	4	41.35	AGVNTVTTLVENK	Demongrp_011321_TMT1_F5	5756	977.576	2	-0.0529	97.48	1	1	-	-	-	-	-	-	6.4726e+06	7.24254e+06	8.06413e+06	7.83138e+06	7.97745e+06	7.4179e+06	6.90342e+06	7.68873e+06	7.59866e+06	8.00388e+06	7.1823e+06	7.17928e+06	7.37579e+06	6.97372e+06	7.33074e+06	7.44526e+06	-0.00850954	0.923383	0.982391	-0.0734903	0.369564	0.999966	0.0258788	0.740587	0.897157	0.0255036	0.750998
SJPG0100638.001	sp|P28676|GRAN_HUMAN	Grancalcin OS=Homo sapiens OX=9606 GN=GCA PE=1 SV=2	GCA	31	11	2	52.07	ENFMTVDQDGSGTVEHHELR	Demongrp_011321_TMT1_F40	5849	869.08	3	0.3197	93.71	1	1	-	-	-	-	-	-	429226	385149	393521	402200	417112	402482	380801	389760	407315	416924	391032	388491	406151	368891	370115	356892	0.00841076	0.874767	0.974109	-0.0082946	0.872282	0.999966	0.0254822	0.592848	0.821105	0.138992	0.0170023
SJPG0100640.001	sp|P84103|SRSF3_HUMAN	Serine/arginine-rich splicing factor 3 OS=Homo sapiens OX=9606 GN=SRSF3 PE=1 SV=1	SRSF3	69	12	0	43.9	VYVGNLGNNGNKTELER	Demongrp_011321_TMT1_F11	7990	1243.18	2	-1.5575	88.62	0.795644	1	-	-	-	-	O	O	9.08338e+06	9.57141e+06	9.21797e+06	9.21092e+06	8.66369e+06	9.21392e+06	9.76787e+06	9.66766e+06	9.43258e+06	9.39685e+06	9.06123e+06	9.12049e+06	9.38527e+06	9.50588e+06	9.21051e+06	1.00395e+07	0.0101585	0.838581	0.967167	-0.0352268	0.371646	0.999966	0.0127001	0.720377	0.886752	-0.0474687	0.286657
SJPG0100641.001	sp|P11234|RALB_HUMAN	Ras-related protein Ral-B OS=Homo sapiens OX=9606 GN=RALB PE=1 SV=1	RALB	33	8	0	39.81	VIMVGSGGVGK	Demongrp_011321_TMT1_F32	11944	806.49	2	-0.3181	82.67	1	1	-	-	-	-	-	-	1.58069e+06	1.62182e+06	1.65182e+06	1.87078e+06	1.66549e+06	1.66144e+06	1.95802e+06	1.7292e+06	1.49098e+06	1.37371e+06	1.71454e+06	1.84843e+06	1.88857e+06	1.64269e+06	1.57106e+06	1.52279e+06	-0.0661209	0.438365	0.872879	0.138319	0.165256	0.999966	-0.114002	0.128433	0.439657	0.0882973	0.207468
SJPG0100642.001	sp|P12814|ACTN1_HUMAN	Alpha-actinin-1 OS=Homo sapiens OX=9606 GN=ACTN1 PE=1 SV=2	ACTN1	221	55	0	57.96	LVSIGAEEIVDGNVK	Demongrp_011321_TMT1_F80	22589	1076.13	2	-2.2935	100.2	1	1	-	-	-	-	-	-	7.72233e+06	7.75617e+06	7.29255e+06	7.80172e+06	7.47732e+06	7.56789e+06	7.34046e+06	7.44315e+06	7.41034e+06	7.73232e+06	7.53553e+06	7.75166e+06	7.68343e+06	7.42973e+06	7.43579e+06	7.80961e+06	0.0342221	0.398176	0.861328	0.0215316	0.617024	0.999966	-0.00300576	0.937142	0.97978	0.0159665	0.699928
SJPG0100643.001	sp|Q9NVS9|PNPO_HUMAN	Pyridoxine-5'-phosphate oxidase OS=Homo sapiens OX=9606 GN=PNPO PE=1 SV=1	PNPO	42	9	0	45.21	KNEELEQLYQDQEVPKPK	Demongrp_011321_TMT1_F77	14596	1144.32	3	-1.2116	79.84	0.774048	1	-	-	-	-	-	-	913421	814502	861156	869892	846024	882178	812366	843949	911176	850675	816358	808660	880473	884395	862253	834900	0.0297774	0.571701	0.90663	-0.00675419	0.899783	0.999966	0.0500721	0.358647	0.675382	0.00627482	0.897169
SJPG0100644.001	sp|Q05397|FAK1_HUMAN	Focal adhesion kinase 1 OS=Homo sapiens OX=9606 GN=PTK2 PE=1 SV=2	PTK2	98	35	0	40.97	THAVSVSETDDYAEIIDEEDTYTMPSTR	Demongrp_011321_TMT1_F22	17759	1160.53	3	-1.239	99.71	1	1	-	-	-	O	-	-	797520	787275	775331	779411	788998	772223	759950	788680	780007	785497	789738	782520	775275	778382	775184	771450	0.0207478	0.548865	0.902861	0.00021854	0.995008	0.999966	0.00432585	0.889536	0.961494	0.0181992	0.565341
SJPG0100648.001	sp|Q86UE4|LYRIC_HUMAN	Protein LYRIC OS=Homo sapiens OX=9606 GN=MTDH PE=1 SV=2	MTDH	75	22	0	39.69	TISTSDPAEVLVK	Demongrp_011321_TMT1_F73	16586	984.577	2	-0.309	101.72	1	1	-	-	-	-	-	-	1.22635e+06	1.29762e+06	1.2352e+06	1.31221e+06	1.1973e+06	1.2313e+06	1.20507e+06	1.24183e+06	1.16305e+06	1.14211e+06	1.2642e+06	1.30867e+06	1.3503e+06	1.3928e+06	1.30037e+06	1.31569e+06	0.0653867	0.13728	0.786875	0.101049	0.067273	0.999966	-0.0447906	0.316838	0.639992	-0.07583	0.119641
SJPG0100649.001	sp|P00387|NB5R3_HUMAN	NADH-cytochrome b5 reductase 3 OS=Homo sapiens OX=9606 GN=CYB5R3 PE=1 SV=3	CYB5R3	181	25	0	67.11	SVGMIAGGTGITPMLQVIR	Demongrp_011321_TMT1_F27	29862	1103.12	2	-0.5073	100.51	1	1	-	-	-	-	-	-	6.36845e+06	6.5393e+06	6.58084e+06	6.98255e+06	6.49833e+06	6.92254e+06	6.87792e+06	6.70123e+06	6.58228e+06	6.11564e+06	6.47561e+06	6.99652e+06	7.10132e+06	7.27994e+06	6.70712e+06	6.73724e+06	-0.0322554	0.496128	0.888748	0.0336878	0.523387	0.999966	-0.0510547	0.326545	0.649335	-0.0617337	0.235027
SJPG0100650.001	sp|P55884|EIF3B_HUMAN	Eukaryotic translation initiation factor 3 subunit B OS=Homo sapiens OX=9606 GN=EIF3B PE=1 SV=3	EIF3B	227	42	0	46.19	GTQGVVTNFEIFR	Demongrp_011321_TMT1_F6	7856	886.486	2	0.2594	93.67	0.685492	1	-	-	-	-	-	-	5.54783e+06	5.43629e+06	5.47852e+06	5.72087e+06	5.50977e+06	5.39291e+06	5.36272e+06	5.34989e+06	5.78586e+06	5.68133e+06	5.5652e+06	5.49045e+06	5.45299e+06	5.33745e+06	5.57745e+06	5.52916e+06	0.032468	0.380605	0.859172	-0.0149492	0.736888	0.999966	0.0110056	0.747727	0.900166	0.0168684	0.648403
SJPG0100651.001	sp|P62314|SMD1_HUMAN	Small nuclear ribonucleoprotein Sm D1 OS=Homo sapiens OX=9606 GN=SNRPD1 PE=1 SV=1	SNRPD1	31	6	5	54.62	NGTQVHGTITGVDVSMNTHLK	Demongrp_011321_TMT1_F80	9636	939.843	3	-0.395	110.22	0.829614	1	-	-	-	-	-	O	1.56862e+06	1.64505e+06	1.33531e+06	1.38267e+06	1.37084e+06	1.36556e+06	1.37843e+06	1.52701e+06	1.42909e+06	1.58998e+06	1.33262e+06	1.38167e+06	1.36495e+06	1.55012e+06	1.46805e+06	1.65002e+06	0.107205	0.197953	0.807636	-0.0352076	0.680347	0.999966	0.119887	0.158394	0.479857	-0.0731951	0.405081
SJPG0100652.001	sp|P31942|HNRH3_HUMAN	Heterogeneous nuclear ribonucleoprotein H3 OS=Homo sapiens OX=9606 GN=HNRNPH3 PE=1 SV=2	HNRNPH3	172	16	0	56.36	STGEAFVQFASK	Demongrp_011321_TMT1_F11	14777	940.522	2	-0.7623	95.09	0.811021	1	-	-	-	-	-	O	2.17656e+07	2.03036e+07	2.05696e+07	2.05429e+07	2.10871e+07	2.19531e+07	2.35868e+07	2.20914e+07	2.09292e+07	2.02724e+07	2.07288e+07	2.25126e+07	2.16007e+07	2.12084e+07	2.1488e+07	2.19329e+07	-0.0938502	0.095836	0.761447	-0.0204363	0.670332	0.999966	-0.0554127	0.236282	0.563554	-0.0513524	0.211394
SJPG0100653.001	sp|P55327|TPD52_HUMAN	Tumor protein D52 OS=Homo sapiens OX=9606 GN=TPD52 PE=1 SV=2	TPD52	57	8	0	56.25	ASAAFSSVGSVITK	Demongrp_011321_TMT1_F24	17431	967.065	2	0.2264	111.54	1	1	-	-	-	-	-	-	1.31671e+06	1.57051e+06	1.56806e+06	1.5313e+06	1.56589e+06	1.56744e+06	1.45817e+06	1.57905e+06	1.53442e+06	1.52224e+06	1.47606e+06	1.47269e+06	1.41506e+06	1.55655e+06	1.50413e+06	1.46782e+06	-0.0352031	0.631083	0.920798	-0.049669	0.48629	0.999966	0.0376227	0.592524	0.820826	-0.0156723	0.82445
SJPG0100653.012	tr|A5Y5A3|A5Y5A3_HUMAN	PC1/MRPS28 fusion protein OS=Homo sapiens OX=9606 PE=2 SV=1	NA	66	12	0	47.12	ASAAFSSVGSVITK	Demongrp_011321_TMT1_F24	17431	967.065	2	0.2264	111.54	1	1	-	-	-	-	-	-	1.43746e+06	1.55719e+06	1.54497e+06	1.59358e+06	1.55994e+06	1.56514e+06	1.52386e+06	1.58193e+06	1.53755e+06	1.47922e+06	1.50097e+06	1.50488e+06	1.48937e+06	1.57906e+06	1.47735e+06	1.47161e+06	-0.0162629	0.722147	0.940818	-0.000143105	0.997733	0.999966	0.0321641	0.471163	0.754268	0.0224202	0.655756
SJPG0100655.001	sp|Q92796|DLG3_HUMAN	Disks large homolog 3 OS=Homo sapiens OX=9606 GN=DLG3 PE=1 SV=2	DLG3	34	13	0	16.65	HCILDVSGNAIK	Demongrp_011321_TMT1_F11	9551	968.049	2	-2.1415	100.08	1	1	-	-	-	-	-	-	196460	233637	243874	245374	239912	242766	224586	236565	218678	235440	236545	242623	227805	250676	240808	239773	-0.0415398	0.628642	0.920574	-0.00722819	0.932956	0.999966	-0.0413031	0.624119	0.83654	-0.0902172	0.295261
SJPG0100656.001	sp|P00505|AATM_HUMAN	Aspartate aminotransferase, mitochondrial OS=Homo sapiens OX=9606 GN=GOT2 PE=1 SV=3	GOT2	128	28	0	68.14	EGSTHNWQHITDQIGMFCFTGLKPEQVER	Demongrp_011321_TMT1_F20	23328	1014.26	4	-0.9094	112.61	0.930202	1	-	-	-	-	-	-	7.21211e+06	6.22906e+06	7.06796e+06	8.49586e+06	7.14347e+06	6.76166e+06	7.72608e+06	8.35643e+06	5.25245e+06	7.89115e+06	5.41068e+06	7.32597e+06	8.41678e+06	5.70228e+06	7.68419e+06	5.49331e+06	0.00145907	0.988905	0.996454	0.037335	0.833407	0.999966	0.0553398	0.739762	0.896507	0.212336	0.175187
SJPG0100657.001	sp|Q9H425|CA198_HUMAN	Uncharacterized protein C1orf198 OS=Homo sapiens OX=9606 GN=C1orf198 PE=1 SV=1	C1orf198	22	12	1	43.43	ERPQPVQAFSSALHEAAPSQLEGK	Demongrp_011321_TMT1_F73	16148	1062.58	3	3.0958	77.77	0.839784	1	-	-	-	-	-	-	129501	127411	127291	131064	116246	126688	124560	121836	135822	121434	129957	121367	130697	122366	122571	114691	0.073445	0.113069	0.772272	0.0296034	0.567518	0.999966	0.0173309	0.663176	0.856599	0.104353	0.025711
SJPG0100658.001	sp|P27797|CALR_HUMAN	Calreticulin OS=Homo sapiens OX=9606 GN=CALR PE=1 SV=1	CALR	221	30	15	66.19	GQTLVVQFTVK	Demongrp_011321_TMT1_F29	20046	914.561	2	-1.0626	88.25	0.812918	1	-	-	-	-	-	-	2.12307e+07	1.91124e+07	1.92213e+07	2.12496e+07	2.10104e+07	2.09176e+07	2.15278e+07	1.91864e+07	1.88415e+07	1.89394e+07	2.06959e+07	2.21941e+07	2.09238e+07	1.98887e+07	1.9545e+07	2.03177e+07	-0.0679724	0.229723	0.813923	0.0875691	0.137405	0.999966	-0.0755222	0.209412	0.538363	0.0188713	0.726633
SJPG0100660.001	sp|P38606|VATA_HUMAN	V-type proton ATPase catalytic subunit A OS=Homo sapiens OX=9606 GN=ATP6V1A PE=1 SV=2	ATP6V1A	126	34	1	51.22	ESTFGYVHGVSGPVVTACDMAGAAMYELVR	Demongrp_011321_TMT1_F8	22777	1160.23	3	0.4244	112.28	1	1	-	-	-	-	-	-	2.19863e+06	2.28294e+06	2.30943e+06	2.24534e+06	2.25443e+06	2.20942e+06	2.20723e+06	2.24261e+06	2.29196e+06	2.22943e+06	2.32309e+06	2.31158e+06	2.32858e+06	2.32278e+06	2.33351e+06	2.29645e+06	0.0226034	0.528731	0.899912	0.00268094	0.943629	0.999966	-0.0392996	0.258826	0.586059	-0.0370943	0.294363
SJPG0100661.001	sp|Q96JB5|CK5P3_HUMAN	CDK5 regulatory subunit-associated protein 3 OS=Homo sapiens OX=9606 GN=CDK5RAP3 PE=1 SV=2	CDK5RAP3	69	16	0	31.23	DNTYLVELSSLLVR	Demongrp_011321_TMT1_F20	32116	963.546	2	1.0319	83.02	1	1	-	-	-	-	-	-	1.8089e+06	1.91363e+06	2.01004e+06	2.0013e+06	2.05385e+06	2.09461e+06	2.19444e+06	2.02932e+06	1.9645e+06	1.84675e+06	2.10449e+06	2.27562e+06	2.16688e+06	2.09813e+06	2.03997e+06	2.03215e+06	-0.129727	0.0326742	0.721433	-0.0101565	0.856641	0.999966	-0.175221	0.0093018	0.214687	-0.0903254	0.0889031
SJPG0100661.004	sp|Q96JB5-4|CK5P3_HUMAN	Isoform 4 of CDK5 regulatory subunit-associated protein 3 OS=Homo sapiens OX=9606 GN=CDK5RAP3	CDK5RAP3	70	17	1	31.83	DNTYLVELSSLLVR	Demongrp_011321_TMT1_F20	32116	963.546	2	1.0319	83.02	1	1	-	-	-	-	-	-	1.8089e+06	1.91363e+06	2.01004e+06	2.0013e+06	2.05385e+06	2.09461e+06	2.19444e+06	2.02932e+06	1.9645e+06	1.84675e+06	2.10449e+06	2.27562e+06	2.16688e+06	2.09813e+06	2.03997e+06	2.03215e+06	-0.129727	0.0326742	0.721433	-0.0101565	0.856641	0.999966	-0.175221	0.0093018	0.214687	-0.0903254	0.0889031
SJPG0100662.001	sp|P28289|TMOD1_HUMAN	Tropomodulin-1 OS=Homo sapiens OX=9606 GN=TMOD1 PE=1 SV=1	TMOD1	49	18	5	59.33	TLNVESNFISGAGILR	Demongrp_011321_TMT1_F12	24251	998.063	2	0.1936	96.8	1	1	-	-	-	-	-	-	453545	457180	444792	469422	444867	467397	466899	469204	444594	433472	443121	470813	452153	441602	403220	413748	-0.0108704	0.779663	0.954384	0.0232912	0.601032	0.999966	0.00295143	0.938408	0.98011	0.121817	0.0227713
SJPG0100663.001	sp|Q02878|RL6_HUMAN	60S ribosomal protein L6 OS=Homo sapiens OX=9606 GN=RPL6 PE=1 SV=3	RPL6	116	20	0	55.21	QLASGLLLVTGPLVLNR	Demongrp_011321_TMT1_F52	32384	1034.64	2	-0.0418	98.44	1	1	-	-	-	-	-	-	1.59201e+07	1.57125e+07	1.59198e+07	1.61814e+07	1.56828e+07	1.52945e+07	1.49896e+07	1.50786e+07	1.60046e+07	1.53176e+07	1.54584e+07	1.49594e+07	1.60132e+07	1.49467e+07	1.53584e+07	1.48735e+07	0.0565953	0.134863	0.785957	0.0432528	0.288114	0.999966	0.0424085	0.268531	0.596225	0.0814448	0.0352937
SJPG0100664.001	sp|P21266|GSTM3_HUMAN	Glutathione S-transferase Mu 3 OS=Homo sapiens OX=9606 GN=GSTM3 PE=1 SV=3	GSTM3	69	16	0	52.44	LLLEFTDTSYEEK	Demongrp_011321_TMT1_F9	15608	1098.6	2	0.5191	83.41	0.665028	1	-	-	-	-	-	-	2.9065e+06	3.00108e+06	2.94705e+06	3.07277e+06	3.03593e+06	2.93769e+06	2.76662e+06	2.83056e+06	2.92018e+06	3.04598e+06	2.95352e+06	2.90298e+06	2.83791e+06	2.85546e+06	2.91422e+06	2.87805e+06	0.0342449	0.457068	0.878372	0.0245449	0.576635	0.999966	0.0409595	0.277528	0.604368	0.0485839	0.19347
SJPG0100665.001	sp|Q9P0M6|H2AW_HUMAN	Core histone macro-H2A.2 OS=Homo sapiens OX=9606 GN=MACROH2A2 PE=1 SV=3	MACROH2A2	137	18	7	56.45	AISAHFDDSSASSLK	Demongrp_011321_TMT1_F78	8854	1072.58	2	0.4785	101.54	1	1	-	-	O	-	-	-	5.21264e+06	5.62095e+06	5.13676e+06	5.49298e+06	5.33254e+06	5.76926e+06	5.87453e+06	5.41404e+06	4.90465e+06	5.06535e+06	5.53412e+06	5.6477e+06	5.40936e+06	5.66169e+06	5.61706e+06	5.12429e+06	-0.0764074	0.178805	0.803284	0.0656464	0.247493	0.999966	-0.0443393	0.335883	0.657903	-0.0266485	0.625836
SJPG0100666.001	sp|Q9H4M9|EHD1_HUMAN	EH domain-containing protein 1 OS=Homo sapiens OX=9606 GN=EHD1 PE=1 SV=2	EHD1	71	22	0	56.55	LADVDKDGLLDDEEFALANHLIK	Demongrp_011321_TMT1_F76	31540	867.235	4	0.8261	98.49	0.811961	1	-	-	-	-	-	-	439604	406982	412706	421439	418700	406791	405174	397519	428871	414961	424932	414710	423516	428647	419643	418763	0.0341532	0.413887	0.864894	0.0222209	0.638766	0.999966	-0.0035156	0.928124	0.976555	-0.00796082	0.839838
SJPG0100667.001	sp|P29401|TKT_HUMAN	Transketolase OS=Homo sapiens OX=9606 GN=TKT PE=1 SV=3	TKT	272	41	0	68.54	CEAFGWHAIIVDGHSVEELCK	Demongrp_011321_TMT1_F4	8514	767.141	4	-0.5415	105.52	0.806293	1	-	-	-	-	-	-	1.11896e+07	1.16921e+07	1.1197e+07	1.19485e+07	1.10474e+07	1.10825e+07	1.0732e+07	1.11153e+07	1.15412e+07	1.18828e+07	1.10643e+07	1.05803e+07	1.09208e+07	1.09011e+07	1.11971e+07	1.12041e+07	0.0706039	0.110907	0.771216	-0.00083014	0.985412	0.999966	0.083781	0.0657689	0.341761	0.0513671	0.215974
SJPG0100668.001	sp|P43243|MATR3_HUMAN	Matrin-3 OS=Homo sapiens OX=9606 GN=MATR3 PE=1 SV=2	MATR3	351	54	0	57.5	GDADQASNILASFGLSAR	Demongrp_011321_TMT1_F3	8626	1049.05	2	-0.1281	102.48	1	1	-	-	-	-	-	O	1.08351e+07	1.02821e+07	9.9491e+06	1.06681e+07	1.02504e+07	1.09111e+07	1.18975e+07	1.07809e+07	1.07091e+07	1.00468e+07	1.04787e+07	1.11638e+07	1.16168e+07	1.07314e+07	1.03188e+07	1.08656e+07	-0.0769323	0.22859	0.813923	-0.0109041	0.824191	0.999966	-0.0870503	0.118132	0.425611	-0.028511	0.52164
SJPG0100668.003	tr|A8MXP9|A8MXP9_HUMAN	Matrin-3 OS=Homo sapiens OX=9606 GN=MATR3 PE=1 SV=1	MATR3	341	54	0	54.97	GDADQASNILASFGLSAR	Demongrp_011321_TMT1_F3	8626	1049.05	2	-0.1281	102.48	1	1	-	-	-	-	-	-	1.08822e+07	1.02882e+07	9.9498e+06	1.07053e+07	1.02197e+07	1.08946e+07	1.18885e+07	1.07641e+07	1.0703e+07	1.00301e+07	1.04706e+07	1.11696e+07	1.16182e+07	1.07245e+07	1.03276e+07	1.0871e+07	-0.0713425	0.269228	0.82342	-0.00602175	0.90402	0.999966	-0.0839305	0.136263	0.452563	-0.0257946	0.56856
SJPG0100669.001	sp|Q9BT78|CSN4_HUMAN	COP9 signalosome complex subunit 4 OS=Homo sapiens OX=9606 GN=COPS4 PE=1 SV=1	COPS4	141	29	0	74.38	CQQLAAYGILEK	Demongrp_011321_TMT1_F11	17377	1001.57	2	0.5003	101	0.694554	1	-	-	-	-	-	-	1.72721e+06	1.67691e+06	1.74174e+06	1.73292e+06	1.72447e+06	1.69843e+06	1.58435e+06	1.63851e+06	1.63686e+06	1.79623e+06	1.70847e+06	1.65702e+06	1.65747e+06	1.64205e+06	1.70305e+06	1.7374e+06	0.0439126	0.321262	0.844543	0.0258983	0.589236	0.999966	0.0385707	0.270342	0.597659	0.0218122	0.555242
SJPG0100670.001	sp|P21291|CSRP1_HUMAN	Cysteine and glycine-rich protein 1 OS=Homo sapiens OX=9606 GN=CSRP1 PE=1 SV=3	CSRP1	12	8	0	41.45	GYGYGQGAGTLSTDK	Demongrp_011321_TMT1_F77	5386	1042.05	2	0.4816	107.75	1	1	-	-	-	-	-	-	224904	183306	171576	198707	190791	173937	189789	174305	181561	208313	177316	189692	169142	174510	176488	171027	0.0682788	0.479344	0.885263	0.0463201	0.662075	0.999966	0.117191	0.245636	0.571758	0.154227	0.118748
SJPG0100670.002	tr|E9PS42|E9PS42_HUMAN	Cysteine and glycine-rich protein 1 OS=Homo sapiens OX=9606 GN=CSRP1 PE=1 SV=1	CSRP1	11	8	1	48.37	GYGYGQGAGTLSTDK	Demongrp_011321_TMT1_F77	5386	1042.05	2	0.4816	107.75	1	1	-	-	-	-	-	-	222240	180924	169113	197968	190288	175702	193666	177933	178275	208902	174241	185442	168484	171371	176658	172654	0.0393908	0.68315	0.932895	0.0282692	0.790008	0.999966	0.122799	0.223123	0.551811	0.142365	0.149691
SJPG0100670.005	tr|Q59EQ5|Q59EQ5_HUMAN	Cysteine and glycine-rich protein 1 variant (Fragment) OS=Homo sapiens OX=9606 PE=2 SV=1	NA	14	9	2	45.91	GYGYGQGAGTLSTDK	Demongrp_011321_TMT1_F77	5386	1042.05	2	0.4816	107.75	1	1	-	-	-	-	-	-	233279	185822	179476	211185	198315	180746	209456	185846	197408	220330	183828	193753	183767	179296	184429	186720	0.0401011	0.696955	0.935844	0.00458354	0.965369	0.999966	0.106085	0.281055	0.60827	0.13414	0.179274
SJPG0100671.001	sp|Q567U6|CCD93_HUMAN	Coiled-coil domain-containing protein 93 OS=Homo sapiens OX=9606 GN=CCDC93 PE=1 SV=2	CCDC93	59	27	0	41.84	TALPAGLSATEK	Demongrp_011321_TMT1_F6	2303	884.028	2	0.1525	91.03	1	1	-	-	-	-	-	-	419224	430471	422338	429677	429880	406316	404654	429814	429508	451992	406672	395967	426993	406293	409298	413262	0.0410796	0.299226	0.835582	-0.0387438	0.334556	0.999966	0.054335	0.183272	0.511125	0.0545783	0.116004
SJPG0100672.001	sp|P61601|NCALD_HUMAN	Neurocalcin-delta OS=Homo sapiens OX=9606 GN=NCALD PE=1 SV=2	NCALD	8	5	0	22.8	LSLEEFIR	Demongrp_011321_TMT1_F12	22783	655.885	2	1.0853	70.99	0.52444	1	-	-	-	-	-	-	368636	384876	368951	349627	343389	357249	355343	365501	352996	348055	365654	353214	353577	374536	365318	370122	0.0636315	0.175542	0.802684	0.0493468	0.304235	0.999966	0.0412773	0.348047	0.669128	-0.00845897	0.840611
SJPG0100673.001	sp|P61764|STXB1_HUMAN	Syntaxin-binding protein 1 OS=Homo sapiens OX=9606 GN=STXBP1 PE=1 SV=1	STXBP1	87	29	3	53.37	LAEQIATLCATLK	Demongrp_011321_TMT1_F40	29445	1020.6	2	-0.724	90.95	0.657834	1	-	-	-	-	-	-	599919	576971	579582	599520	610432	602770	607647	582171	590930	587214	579799	570500	576261	583166	588563	583590	-0.043535	0.234371	0.813923	0.00524976	0.887615	0.999966	0.0331884	0.336812	0.658978	0.00933621	0.782245
SJPG0100674.001	sp|P49368|TCPG_HUMAN	T-complex protein 1 subunit gamma OS=Homo sapiens OX=9606 GN=CCT3 PE=1 SV=4	CCT3	318	44	0	61.65	WSSLACNIALDAVK	Demongrp_011321_TMT1_F29	29117	1078.6	2	-0.191	96.03	1	1	-	-	-	-	-	-	1.26754e+07	1.231e+07	1.24656e+07	1.24679e+07	1.26993e+07	1.22669e+07	1.21658e+07	1.16329e+07	1.2706e+07	1.29695e+07	1.24905e+07	1.23657e+07	1.21172e+07	1.16591e+07	1.25268e+07	1.22495e+07	0.0120554	0.731	0.942735	0.00655546	0.892434	0.999966	0.0180951	0.574878	0.811526	0.0397714	0.312853
SJPG0100675.001	sp|P78352|DLG4_HUMAN	Disks large homolog 4 OS=Homo sapiens OX=9606 GN=DLG4 PE=1 SV=3	DLG4	13	3	0	6.08	GLGFSIAGGVGNQHIPGDNSIYVTK	Demongrp_011321_TMT1_F24	21617	1037.23	3	-0.5567	83.64	1	1	-	-	-	-	-	-	125315	118516	125411	130655	131732	131697	137440	119933	125151	121665	131772	135893	129858	128189	129185	131047	-0.0971031	0.0578947	0.733	0.031167	0.50453	0.999966	-0.0850479	0.0812435	0.368464	-0.051828	0.242847
SJPG0100676.001	sp|P28482|MK01_HUMAN	Mitogen-activated protein kinase 1 OS=Homo sapiens OX=9606 GN=MAPK1 PE=1 SV=3	MAPK1	105	19	5	52.22	TQHLSNDHICYFLYQILR	Demongrp_011321_TMT1_F38	26326	657.094	4	-0.0187	95.06	0.782874	1	-	-	-	O	-	-	2.19832e+06	2.13817e+06	2.15039e+06	2.16588e+06	2.18508e+06	2.16728e+06	2.23639e+06	2.0724e+06	2.32109e+06	2.16137e+06	2.12859e+06	2.02425e+06	2.08355e+06	2.02833e+06	2.14118e+06	2.08831e+06	-0.0218296	0.522377	0.897528	-0.0129331	0.789155	0.999966	0.0576417	0.121155	0.42917	0.0527381	0.160956
SJPG0100677.001	sp|P55084|ECHB_HUMAN	Trifunctional enzyme subunit beta, mitochondrial OS=Homo sapiens OX=9606 GN=HADHB PE=1 SV=3	HADHB	162	37	0	53.59	FRFNFLAPELPAVSEFSTSETMGHSADR	Demongrp_011321_TMT1_F31	31591	862.677	4	-0.8295	102.18	0.880603	1	-	-	-	-	-	-	4.41749e+06	4.81927e+06	4.97492e+06	5.00781e+06	5.02885e+06	5.00014e+06	4.76488e+06	4.94585e+06	4.68682e+06	4.63237e+06	5.03732e+06	5.4096e+06	5.31533e+06	5.05566e+06	4.78526e+06	4.91448e+06	-0.0388223	0.486604	0.886495	0.0138643	0.808454	0.999966	-0.130056	0.0450282	0.305224	-0.0351223	0.521895
SJPG0100678.001	sp|Q93052|LPP_HUMAN	Lipoma-preferred partner OS=Homo sapiens OX=9606 GN=LPP PE=1 SV=1	LPP	30	15	2	38.24	REPGYTPPGAGNQNPPGMYPVTGPK	Demongrp_011321_TMT1_F77	9962	1064.56	3	-0.2425	92.33	0.783602	1	-	-	-	-	O	-	150113	160183	156573	160502	170561	157426	162889	159485	158874	163016	162745	168249	157170	142321	143443	143083	-0.0608179	0.203155	0.808105	-0.0333049	0.428427	0.999966	-0.0530471	0.232699	0.560448	0.133305	0.00724034
SJPG0100679.001	sp|Q99963|SH3G3_HUMAN	Endophilin-A3 OS=Homo sapiens OX=9606 GN=SH3GL3 PE=1 SV=1	SH3GL3	18	10	0	29.68	LGMLNTVSK	Demongrp_011321_TMT1_F40	15403	785.977	2	-0.3121	75.22	0.423292	1	-	-	-	-	-	-	140681	154064	140433	148082	141142	156961	134839	151840	131764	144337	138627	142235	144456	136355	132864	136958	0.0167932	0.79403	0.957262	0.0330761	0.600736	0.999966	0.039687	0.394873	0.702097	0.106039	0.0437494
SJPG0100680.001	sp|O75145|LIPA3_HUMAN	Liprin-alpha-3 OS=Homo sapiens OX=9606 GN=PPFIA3 PE=1 SV=3	PPFIA3	28	17	0	17.5	LLLEHLECLVSR	Demongrp_011321_TMT1_F38	28524	596.012	3	1.1781	76.97	0.588671	1	-	-	-	-	-	-	107921	119950	119583	119604	115581	118367	116660	123209	119596	122072	116468	123003	119326	118049	118901	117625	-0.00265501	0.956953	0.991331	-0.0601668	0.258508	0.999966	-0.0356748	0.487426	0.764166	-0.0189393	0.696068
SJPG0100681.001	sp|P23246|SFPQ_HUMAN	Splicing factor, proline- and glutamine-rich OS=Homo sapiens OX=9606 GN=SFPQ PE=1 SV=2	SFPQ	275	55	0	47.95	MEELHNQEMQK	Demongrp_011321_TMT1_F58	4304	1013.02	2	-0.8308	96.28	1	1	-	-	-	-	O	O	1.37123e+07	1.2778e+07	1.34167e+07	1.27285e+07	1.29386e+07	1.32026e+07	1.4267e+07	1.3652e+07	1.33282e+07	1.28134e+07	1.30024e+07	1.33014e+07	1.34427e+07	1.32806e+07	1.35414e+07	1.38648e+07	-0.0330919	0.521972	0.897528	-0.0117743	0.800993	0.999966	-0.0104181	0.799456	0.925294	-0.0440674	0.312424
SJPG0100682.001	sp|Q9BPU6|DPYL5_HUMAN	Dihydropyrimidinase-related protein 5 OS=Homo sapiens OX=9606 GN=DPYSL5 PE=1 SV=1	DPYSL5	85	29	26	49.65	MDENRFVAVTSSNAAK	Demongrp_011321_TMT1_F79	7584	783.422	3	-0.341	88.34	0.677722	1	-	-	-	-	-	-	1.21068e+06	1.15864e+06	1.17716e+06	1.20219e+06	1.18904e+06	1.17916e+06	1.15508e+06	1.18772e+06	1.21697e+06	1.19918e+06	1.1771e+06	1.14649e+06	1.15928e+06	1.18904e+06	1.16119e+06	1.15197e+06	0.0154533	0.664301	0.929115	-0.0172046	0.646632	0.999966	0.0320766	0.355318	0.673291	0.024138	0.492996
SJPG0100683.001	sp|Q8N1G4|LRC47_HUMAN	Leucine-rich repeat-containing protein 47 OS=Homo sapiens OX=9606 GN=LRRC47 PE=1 SV=1	LRRC47	134	25	24	45.8	ELSPDIAHLASLK	Demongrp_011321_TMT1_F7	8701	1001.59	2	0.2465	99.41	0.707374	1	-	-	-	-	-	-	2.43181e+06	2.41856e+06	2.44349e+06	2.407e+06	2.48723e+06	2.42165e+06	2.31e+06	2.35864e+06	2.51158e+06	2.49727e+06	2.3547e+06	2.27122e+06	2.39159e+06	2.35192e+06	2.40714e+06	2.381e+06	0.0119484	0.75643	0.94983	-0.0175449	0.659584	0.999966	0.0524297	0.148267	0.465891	0.027181	0.39285
SJPG0100684.001	sp|Q00610|CLH1_HUMAN	Clathrin heavy chain 1 OS=Homo sapiens OX=9606 GN=CLTC PE=1 SV=5	CLTC	690	109	0	58.03	LASTLVHLGEYQAAVDGAR	Demongrp_011321_TMT1_F15	21065	1138.12	2	0.1712	111.22	1	1	-	-	-	-	O	-	1.04484e+07	1.03848e+07	1.02188e+07	1.05883e+07	1.04037e+07	1.04396e+07	1.04415e+07	1.05204e+07	1.07774e+07	1.06718e+07	1.07334e+07	1.05238e+07	1.03565e+07	1.03315e+07	1.03679e+07	1.02942e+07	-0.00263142	0.936152	0.985329	-0.033806	0.361066	0.999966	-0.0175682	0.597527	0.823008	0.0108632	0.733441
SJPG0100685.001	sp|Q9BRP8|PYM1_HUMAN	Partner of Y14 and mago OS=Homo sapiens OX=9606 GN=PYM1 PE=1 SV=1	PYM1	15	5	0	41.18	VSLEETAQLPSAPQGSR	Demongrp_011321_TMT1_F60	11443	1037.56	2	-0.5568	82.77	1	1	-	-	-	-	-	-	190737	174879	188364	176121	182644	174400	160989	170287	191741	186353	177159	172247	181716	179124	184930	183402	0.0808738	0.194065	0.807636	-0.00138104	0.981312	0.999966	0.0432687	0.367909	0.684026	-0.000642023	0.98869
SJPG0100686.001	sp|Q15555|MARE2_HUMAN	Microtubule-associated protein RP/EB family member 2 OS=Homo sapiens OX=9606 GN=MAPRE2 PE=1 SV=1	MAPRE2	36	13	0	47.4	LREIELLCQEHGQENDDLVQR	Demongrp_011321_TMT1_F59	14449	966.496	3	2.0522	94.92	0.777918	1	-	-	-	-	-	-	1.13558e+06	1.29704e+06	1.16353e+06	1.25486e+06	1.2406e+06	1.22443e+06	1.14892e+06	1.1841e+06	1.11752e+06	1.221e+06	1.23115e+06	1.23166e+06	1.18795e+06	1.18561e+06	1.1217e+06	1.21533e+06	0.00836295	0.889068	0.977696	0.0454522	0.470626	0.999966	-0.00686023	0.901683	0.967064	0.0452798	0.456481
SJPG0100687.001	sp|P07737|PROF1_HUMAN	Profilin-1 OS=Homo sapiens OX=9606 GN=PFN1 PE=1 SV=2	PFN1	178	12	8	72.14	SSFYVNGLTLGGQK	Demongrp_011321_TMT1_F31	19205	1040.09	2	-0.7647	96.99	1	1	-	-	-	-	-	-	1.47856e+07	1.51208e+07	1.51721e+07	1.4926e+07	1.50357e+07	1.54932e+07	1.42285e+07	1.46948e+07	1.5225e+07	1.50376e+07	1.42805e+07	1.43668e+07	1.41839e+07	1.47342e+07	1.42536e+07	1.4376e+07	0.00872529	0.832054	0.965112	0.00155541	0.965773	0.999966	0.0713155	0.0459733	0.306645	0.0536125	0.131634
SJPG0100688.001	sp|Q9HAC8|UBTD1_HUMAN	Ubiquitin domain-containing protein 1 OS=Homo sapiens OX=9606 GN=UBTD1 PE=1 SV=1	UBTD1	7	5	2	19.82	DEFWDTAPAFEGR	Demongrp_011321_TMT1_F53	17369	922.941	2	-0.5511	78.58	1	1	-	-	-	-	-	-	117416	130096	136857	138403	136577	152383	135416	140687	133387	132847	145725	154558	153770	140271	139786	137960	-0.115081	0.147209	0.796174	-0.0561003	0.407484	0.999966	-0.214202	0.0104714	0.218756	-0.0953709	0.156001
SJPG0100689.001	sp|O43617|TPPC3_HUMAN	Trafficking protein particle complex subunit 3 OS=Homo sapiens OX=9606 GN=TRAPPC3 PE=1 SV=1	TRAPPC3	42	11	0	40.56	GALEMVQMAVEAK	Demongrp_011321_TMT1_F16	28250	993.055	2	-0.3303	96.43	1	1	-	-	-	-	-	-	1.37896e+06	1.34044e+06	1.29535e+06	1.29631e+06	1.34214e+06	1.30552e+06	1.305e+06	1.29186e+06	1.37568e+06	1.31883e+06	1.32821e+06	1.23855e+06	1.32174e+06	1.30407e+06	1.33702e+06	1.30301e+06	0.0107771	0.783137	0.955261	-0.00110502	0.98001	0.999966	0.0349898	0.429403	0.727714	0.013882	0.716088
SJPG0100690.001	sp|P84098|RL19_HUMAN	60S ribosomal protein L19 OS=Homo sapiens OX=9606 GN=RPL19 PE=1 SV=1	RPL19	67	11	6	31.63	HMYHSLYLK	Demongrp_011321_TMT1_F31	5958	900.51	2	0.078	84.41	0.748608	1	-	-	-	-	-	-	1.93907e+06	2.09132e+06	2.26589e+06	2.19515e+06	2.17646e+06	2.02763e+06	2.13568e+06	2.0034e+06	2.17183e+06	2.07383e+06	2.16494e+06	1.92112e+06	2.25166e+06	2.03692e+06	2.20131e+06	2.04676e+06	0.00471975	0.939238	0.986154	0.025655	0.688552	0.999966	0.00779061	0.917943	0.973166	0.0175129	0.782197
SJPG0100691.001	sp|Q08209|PP2BA_HUMAN	Serine/threonine-protein phosphatase 2B catalytic subunit alpha isoform OS=Homo sapiens OX=9606 GN=PPP3CA PE=1 SV=1	PPP3CA	50	15	0	33.21	VFSVLREESESVLTLK	Demongrp_011321_TMT1_F24	30820	815.479	3	-0.5132	88.87	0.731743	1	-	-	O	-	-	-	728534	787504	721688	776777	714442	783952	703668	792123	741224	782894	713418	749129	704059	774177	698611	749560	0.0386313	0.500043	0.889227	-0.0353605	0.492214	0.999966	0.0609039	0.225958	0.554452	0.0250575	0.64423
SJPG0100691.002	sp|Q08209-2|PP2BA_HUMAN	Isoform 2 of Serine/threonine-protein phosphatase 2B catalytic subunit alpha isoform OS=Homo sapiens OX=9606 GN=PPP3CA	PPP3CA	52	16	0	35.42	VFSVLREESESVLTLK	Demongrp_011321_TMT1_F24	30820	815.479	3	-0.5132	88.87	0.731743	1	-	-	-	-	-	-	861941	931570	854638	915117	847155	925513	827041	934700	871578	922267	845060	881957	835157	914111	826874	883172	0.040518	0.478138	0.885055	-0.0303083	0.553104	0.999966	0.0601944	0.216928	0.545236	0.0265538	0.617856
SJPG0100692.001	sp|Q15018|ABRX2_HUMAN	BRISC complex subunit Abraxas 2 OS=Homo sapiens OX=9606 GN=ABRAXAS2 PE=1 SV=2	ABRAXAS2	33	11	11	36.14	SVFMPRPQAVGSSNYASTSAGLK	Demongrp_011321_TMT1_F29	14987	988.533	3	-0.7025	85.53	0.668304	1	-	-	-	-	-	-	653514	740530	740010	726582	724433	696773	721620	710652	727436	765038	711460	681469	680135	691233	741870	708643	0.000100941	0.998528	0.999513	-0.0394708	0.508511	0.999966	0.0479431	0.392982	0.701533	0.00122869	0.982783
SJPG0100693.003	sp|Q07866-3|KLC1_HUMAN	Isoform G of Kinesin light chain 1 OS=Homo sapiens OX=9606 GN=KLC1	KLC1	117	32	1	60.46	DAANLLNDALAIR	Demongrp_011321_TMT1_F5	13416	837.478	2	0.037	89.88	0.747441	1	-	-	-	-	-	-	2.33348e+06	2.17549e+06	2.18029e+06	2.23232e+06	2.2301e+06	2.21912e+06	2.09947e+06	2.15449e+06	2.18856e+06	2.22498e+06	2.17552e+06	2.15333e+06	2.2685e+06	2.18917e+06	2.21505e+06	2.21743e+06	0.0310154	0.485302	0.885747	0.0263486	0.535792	0.999966	0.0201648	0.626561	0.837853	0.0145179	0.706249
SJPG0100693.006	sp|Q07866-6|KLC1_HUMAN	Isoform N of Kinesin light chain 1 OS=Homo sapiens OX=9606 GN=KLC1	KLC1	123	35	1	59.71	DAANLLNDALAIR	Demongrp_011321_TMT1_F5	13416	837.478	2	0.037	89.88	0.747441	1	-	-	-	-	-	-	2.30929e+06	2.16406e+06	2.18451e+06	2.23155e+06	2.25046e+06	2.217e+06	2.10729e+06	2.14406e+06	2.19736e+06	2.21877e+06	2.18957e+06	2.15838e+06	2.26789e+06	2.17638e+06	2.22037e+06	2.21926e+06	0.0202298	0.63715	0.922551	0.0230124	0.576719	0.999966	0.0109873	0.779154	0.916537	0.0107006	0.773586
SJPG0100693.012	tr|H0YG16|H0YG16_HUMAN	Kinesin light chain 1 (Fragment) OS=Homo sapiens OX=9606 GN=KLC1 PE=1 SV=1	KLC1	32	12	0	43.28	DGTSFGEYGGWYK	Demongrp_011321_TMT1_F2	3902	1038.02	2	-0.6858	88.78	1	1	-	-	-	-	-	-	1.76943e+06	1.68184e+06	1.87688e+06	1.75408e+06	1.9016e+06	1.77892e+06	1.7447e+06	1.68583e+06	1.81961e+06	1.74602e+06	1.85137e+06	1.70558e+06	1.8527e+06	1.69956e+06	1.82447e+06	1.7184e+06	-0.0306382	0.563072	0.905467	0.0160409	0.757419	0.999966	-0.0263988	0.617279	0.833308	0.0185275	0.711542
SJPG0100694.001	sp|P14625|ENPL_HUMAN	Endoplasmin OS=Homo sapiens OX=9606 GN=HSP90B1 PE=1 SV=1	HSP90B1	490	61	7	54.05	EGSRTDDEVVQREEEAIQLDGLNASQIR	Demongrp_011321_TMT1_F23	15010	1154.92	3	-1.2972	112.48	0.818812	1	-	-	-	-	-	-	1.68102e+07	1.6545e+07	1.67062e+07	1.70582e+07	1.75767e+07	1.80945e+07	1.78205e+07	1.75845e+07	1.60854e+07	1.58126e+07	1.76396e+07	1.84355e+07	1.78773e+07	1.84203e+07	1.72129e+07	1.73179e+07	-0.0876068	0.0287304	0.721433	0.0262676	0.589907	0.999966	-0.0998323	0.0167912	0.233826	-0.072371	0.0900806
SJPG0100695.001	sp|P07196|NFL_HUMAN	Neurofilament light polypeptide OS=Homo sapiens OX=9606 GN=NEFL PE=1 SV=3	NEFL	66	21	0	35.73	QNADISAMQDTINKLENELR	Demongrp_011321_TMT1_F76	31779	971.182	3	-2.7484	100.32	0.847388	1	-	-	-	-	-	-	2.16106e+07	1.97373e+07	2.02942e+07	2.13229e+07	2.02985e+07	2.24299e+07	2.25977e+07	2.06794e+07	2.07441e+07	1.85361e+07	2.06233e+07	2.35398e+07	2.34336e+07	2.13e+07	2.05549e+07	2.11518e+07	-0.0694556	0.23915	0.816288	0.0544572	0.368092	0.999966	-0.117785	0.0868248	0.375929	-0.0188359	0.672953
SJPG0100696.001	sp|P50990|TCPQ_HUMAN	T-complex protein 1 subunit theta OS=Homo sapiens OX=9606 GN=CCT8 PE=1 SV=4	CCT8	423	48	2	73.91	DMLEAGILDTYLGK	Demongrp_011321_TMT1_F8	20295	1074.1	2	-0.6345	108.15	1	1	-	-	-	-	-	-	1.24694e+07	1.23286e+07	1.21253e+07	1.2374e+07	1.25442e+07	1.23379e+07	1.17264e+07	1.20661e+07	1.25615e+07	1.27675e+07	1.2225e+07	1.22299e+07	1.21064e+07	1.20687e+07	1.23562e+07	1.2197e+07	0.0148077	0.700457	0.936479	-0.0160468	0.679555	0.999966	0.016094	0.603598	0.826182	0.013757	0.667577
SJPG0100697.001	sp|Q14203|DCTN1_HUMAN	Dynactin subunit 1 OS=Homo sapiens OX=9606 GN=DCTN1 PE=1 SV=3	DCTN1	242	71	0	51.41	TSQLLETLNQLSTHTHVVDITR	Demongrp_011321_TMT1_F30	28142	937.516	3	1.2845	109.19	1	1	-	-	-	-	-	-	1.28698e+06	1.33346e+06	1.34559e+06	1.35464e+06	1.34597e+06	1.34911e+06	1.30996e+06	1.31745e+06	1.32049e+06	1.35602e+06	1.34595e+06	1.30928e+06	1.28509e+06	1.29143e+06	1.30415e+06	1.29691e+06	-0.00540222	0.882271	0.975998	-0.00140842	0.970848	0.999966	0.0182395	0.619355	0.834387	0.0356078	0.316263
SJPG0100698.001	sp|Q14168|MPP2_HUMAN	MAGUK p55 subfamily member 2 OS=Homo sapiens OX=9606 GN=MPP2 PE=1 SV=3	MPP2	107	35	0	52.95	LEAVRDNNLELVQEILR	Demongrp_011321_TMT1_F80	27602	777.112	3	0.2434	98.52	0.665753	1	-	-	-	-	-	-	1.35823e+06	1.38971e+06	1.49292e+06	1.49084e+06	1.44868e+06	1.51583e+06	1.58748e+06	1.44878e+06	1.42964e+06	1.33548e+06	1.49459e+06	1.5487e+06	1.55891e+06	1.50356e+06	1.44335e+06	1.4009e+06	-0.0828363	0.154371	0.796893	0.0284072	0.606774	0.999966	-0.0994229	0.0666613	0.342906	-0.0170256	0.73848
SJPG0100699.001	sp|P25685|DNJB1_HUMAN	DnaJ homolog subfamily B member 1 OS=Homo sapiens OX=9606 GN=DNAJB1 PE=1 SV=4	DNAJB1	78	17	1	47.94	VSLEEIYSGCTK	Demongrp_011321_TMT1_F6	5083	997.541	2	-0.0969	85.19	1	1	-	-	-	-	-	-	2.10962e+06	2.10625e+06	2.00236e+06	2.10531e+06	2.11052e+06	2.19712e+06	1.97135e+06	2.06246e+06	2.11696e+06	2.15991e+06	2.02129e+06	2.034e+06	2.03064e+06	2.04601e+06	1.94726e+06	2.06776e+06	-0.0072843	0.880636	0.975998	-0.0222653	0.587163	0.999966	0.0363349	0.313197	0.636639	0.0427398	0.303382
SJPG0100700.001	sp|Q9Y3F4|STRAP_HUMAN	Serine-threonine kinase receptor-associated protein OS=Homo sapiens OX=9606 GN=STRAP PE=1 SV=1	STRAP	125	18	0	55.14	YDYNSGEELESYK	Demongrp_011321_TMT1_F50	10460	1103.04	2	-0.3074	98.17	1	1	-	-	-	-	-	-	4.50024e+06	4.7812e+06	4.50594e+06	4.71372e+06	4.65852e+06	4.86417e+06	4.38086e+06	4.71708e+06	4.51109e+06	4.88699e+06	4.40144e+06	4.65407e+06	4.47581e+06	4.87085e+06	4.55614e+06	4.75309e+06	-0.00207689	0.966397	0.993158	-0.0244221	0.603984	0.999966	0.0361445	0.387649	0.698147	-0.0312663	0.46997
SJPG0100701.001	sp|P40925|MDHC_HUMAN	Malate dehydrogenase, cytoplasmic OS=Homo sapiens OX=9606 GN=MDH1 PE=1 SV=4	MDH1	130	18	0	52.99	NVIIWGNHSSTQYPDVNHAK	Demongrp_011321_TMT1_F18	9672	963.517	3	1.9054	104.26	0.831671	1	-	-	-	-	-	-	1.24941e+07	1.24607e+07	1.23258e+07	1.24966e+07	1.26364e+07	1.22387e+07	1.19644e+07	1.20669e+07	1.27402e+07	1.29485e+07	1.23922e+07	1.19441e+07	1.19242e+07	1.18473e+07	1.24389e+07	1.19977e+07	0.019539	0.58425	0.910293	-0.0156104	0.6995	0.999966	0.0422558	0.216743	0.545236	0.0414026	0.242856
SJPG0100702.001	sp|Q9BTV4|TMM43_HUMAN	Transmembrane protein 43 OS=Homo sapiens OX=9606 GN=TMEM43 PE=1 SV=1	TMEM43	61	12	2	42.25	VSFSYAGLSGDDPDLGPAHVVTVIAR	Demongrp_011321_TMT1_F7	15492	983.186	3	-0.2572	99.78	0.786129	1	-	-	-	-	-	-	927450	971344	834656	1.09041e+06	904858	943086	1.10694e+06	929567	769913	824074	903120	921122	1.03645e+06	935543	899990	763394	-0.0442231	0.67951	0.932815	0.182297	0.106038	0.999966	-0.000324217	0.997322	0.998907	0.140926	0.214297
SJPG0100703.001	sp|Q99961|SH3G1_HUMAN	Endophilin-A2 OS=Homo sapiens OX=9606 GN=SH3GL1 PE=1 SV=1	SH3GL1	61	15	4	34.24	ELGGESNFGDALLDAGESMK	Demongrp_011321_TMT1_F58	26780	883.115	3	0.7291	81.5	0.613988	1	-	-	-	-	O	-	1.37135e+06	1.37768e+06	1.33641e+06	1.49597e+06	1.35187e+06	1.34339e+06	1.29499e+06	1.26866e+06	1.32877e+06	1.40428e+06	1.3477e+06	1.37188e+06	1.36359e+06	1.31927e+06	1.34654e+06	1.33817e+06	0.0680635	0.191431	0.807636	0.0649147	0.274431	0.999966	0.0346348	0.464214	0.749874	0.062901	0.205414
SJPG0100704.001	sp|O15083|ERC2_HUMAN	ERC protein 2 OS=Homo sapiens OX=9606 GN=ERC2 PE=1 SV=3	ERC2	23	9	1	9.09	QEALLAAISEK	Demongrp_011321_TMT1_F8	9708	891.036	2	0.0257	90.19	0.715711	1	-	-	-	-	-	-	340862	325794	352878	338710	323085	340608	321053	335990	314542	314357	361451	357575	372663	364580	347327	335568	0.0488133	0.281482	0.828615	0.0784009	0.123075	0.999966	-0.100213	0.0338778	0.277484	-0.0399524	0.392404
SJPG0100705.001	sp|P53990|IST1_HUMAN	IST1 homolog OS=Homo sapiens OX=9606 GN=IST1 PE=1 SV=1	IST1	52	10	0	25.27	EIADYLAAGK	Demongrp_011321_TMT1_F5	4921	829.983	2	0.4081	78.62	1	1	-	-	-	-	-	-	1.90021e+06	1.96776e+06	1.903e+06	1.9991e+06	1.99254e+06	1.98629e+06	1.9043e+06	1.90984e+06	1.95451e+06	2.03373e+06	1.91097e+06	1.93405e+06	1.83808e+06	1.8658e+06	1.86176e+06	1.90474e+06	-0.0137284	0.725629	0.941002	-0.0172077	0.686807	0.999966	0.0362135	0.355346	0.673291	0.0489006	0.198379
SJPG0100705.003	sp|P53990-3|IST1_HUMAN	Isoform 3 of IST1 homolog OS=Homo sapiens OX=9606 GN=IST1	IST1	47	10	0	23.89	EIADYLAAGK	Demongrp_011321_TMT1_F5	4921	829.983	2	0.4081	78.62	1	1	-	-	-	-	-	-	1.78398e+06	1.85269e+06	1.78057e+06	1.88167e+06	1.86095e+06	1.84471e+06	1.76484e+06	1.77769e+06	1.81725e+06	1.90436e+06	1.77851e+06	1.79517e+06	1.71157e+06	1.73405e+06	1.73985e+06	1.78948e+06	0.000944277	0.981414	0.995115	-0.00642061	0.884311	0.999966	0.0505637	0.215129	0.54329	0.0563837	0.160718
SJPG0100706.001	sp|P13861|KAP2_HUMAN	cAMP-dependent protein kinase type II-alpha regulatory subunit OS=Homo sapiens OX=9606 GN=PRKAR2A PE=1 SV=2	PRKAR2A	115	25	0	58.17	ADEHVIDQGDDGDNFYVIER	Demongrp_011321_TMT1_F19	10660	1306.11	2	0.3818	99.66	0.828216	1	-	-	-	-	-	-	3.23938e+06	3.17174e+06	3.28033e+06	3.33438e+06	3.25958e+06	3.28045e+06	3.24018e+06	3.2438e+06	3.2162e+06	3.13265e+06	3.39345e+06	3.48677e+06	3.43276e+06	3.33277e+06	3.40759e+06	3.38076e+06	-0.00182302	0.958196	0.991473	0.0262538	0.500566	0.999966	-0.0782756	0.0472856	0.30989	-0.0512107	0.163288
SJPG0100707.001	sp|Q7L266|ASGL1_HUMAN	Isoaspartyl peptidase/L-asparaginase OS=Homo sapiens OX=9606 GN=ASRGL1 PE=1 SV=2	ASRGL1	52	11	3	52.92	DLSAGAVSAVQCIANPIK	Demongrp_011321_TMT1_F21	23557	1211.68	2	-0.6091	100.55	1	1	-	-	-	-	-	-	903492	909452	959802	1.00561e+06	951229	931004	908103	918344	996431	1.00121e+06	929293	904312	888673	914888	946122	930086	0.0211673	0.672278	0.930152	-0.0415133	0.473508	0.999966	0.0567768	0.265773	0.592723	0.0206505	0.670701
SJPG0100708.001	sp|P50897|PPT1_HUMAN	Palmitoyl-protein thioesterase 1 OS=Homo sapiens OX=9606 GN=PPT1 PE=1 SV=1	PPT1	43	8	0	27.78	CPSPPMINLISVGGQHQGVFGLPR	Demongrp_011321_TMT1_F29	29431	955.844	3	-0.0603	88.76	1	1	-	-	-	-	-	-	677184	691917	782407	919997	726931	745021	693938	729810	665186	704046	754170	769264	758241	736298	728614	692842	0.0786221	0.476528	0.884712	0.124274	0.277521	0.999966	0.00291564	0.978222	0.992806	0.0839342	0.448326
SJPG0100709.001	sp|Q14344|GNA13_HUMAN	Guanine nucleotide-binding protein subunit alpha-13 OS=Homo sapiens OX=9606 GN=GNA13 PE=1 SV=2	GNA13	38	13	0	37.4	GIHEYDFEIK	Demongrp_011321_TMT1_F69	12064	930.013	2	0.5931	88.97	0.519276	1	-	-	-	-	O	-	1.04294e+06	1.09522e+06	1.07556e+06	1.09294e+06	1.11871e+06	1.10018e+06	1.15267e+06	1.13066e+06	1.04879e+06	1.03577e+06	1.11528e+06	1.18191e+06	1.0964e+06	1.12467e+06	1.09962e+06	1.13874e+06	-0.0618903	0.131147	0.785628	0.00743166	0.873118	0.999966	-0.070803	0.114676	0.419162	-0.058348	0.132148
SJPG0100710.001	sp|Q9NRV9|HEBP1_HUMAN	Heme-binding protein 1 OS=Homo sapiens OX=9606 GN=HEBP1 PE=1 SV=1	HEBP1	47	13	2	61.38	EGITVYSMQFGGYAK	Demongrp_011321_TMT1_F19	20002	1130.1	2	-2.4356	81.35	0.792379	1	-	-	-	-	-	-	492816	428058	452735	461209	453698	444089	419660	430652	463224	415236	452503	459703	473727	459238	425658	427668	0.0618008	0.299944	0.836512	0.0716816	0.272753	0.999966	-0.0118275	0.824628	0.936211	0.0672593	0.26431
[truncated: 10,483 more rows]
[truncated: 1 more columns]

## Sheet: 012921_TMT
Protein Group#	Protein Accession #	Protein Description	GN	PSM#	Total Peptide#	sig126 (C1)	sig127N (C2)	sig127C (C3)	sig128N (C4)	sig128C (KDF1)	sig129N (KDF2)	sig129C (KDF3)	sig130N (KDG1_1)	sig130C (KDG1_2)	sig131N (KDG1_3)	sig131C (KDG2_1)	sig132N (KDG2_2)	sig132C (KDG2_3)	sig133N (KDH1)	sig133C (KDH2)	sig134N (KDH3)
[truncated: 9,946 more rows]

[truncated: 7 more sheets: 030921_TMT3, 040621_TMT, 070821_TMT, 082521_TMT6, 101321_hTMT, 030422_TMT, 121620_TMT]
