# Supplementary material for: An adaptive stress response that confers cellular resilience to decreased ubiquitination
Source: Nat Commun. 2023 Nov 14;14:7348. doi: 10.1038/s41467-023-43262-7 (PMC10646096; doi:10.1038/s41467-023-43262-7)
Supplement: Supplementary file 5 — Supplementary Data 2 [file 41467_2023_43262_MOESM5_ESM.xlsx]

## Sheet: explanation of results columns
	JUMPptm analyses
	An adaptive stress response that confers cellular resilience to decreased ubiquitination
	Liam C. Hunt, Vishwajeeth Pagala, Anna Stephan, Boer Xie, Kiran Kodali, Kanisha Kavdia, Yong-Dong Wang, Abbas Shirinifard, Michelle Curley, Flavia A. Graca, Yingxue Fu, Suresh Poudel, Yuxin Li, Xusheng Wang, Haiyan Tan, Junmin Peng, Fabio Demontis
	Info on statistical analyses: unpaired two-tailed t-test were used for these analyses. Both standard P-values and and adjusted P-values (i.e., FDR with multiple compairon control) are provided.
	Peptide	Peptide annotated with Ubiquitination (114.04 Dalton)
	# PSMs	Number of peptide spectral matches that maps to peptide
	# Matched tags	Number of denovo tags that matched to the peptides sequence (tags are generated by jump -s program)
	Top scored tag	Top scoring tag
	Best tag scores	Top tag score
	Matching E values	Comet search engine was used to search PTM. Expectation score (lower is better)
	XCorr	Comet search engine cross correlation score (larger better)
	Protein ID	Protein accession
	GN	Gene name
	PTM types	PTM searched and identified
	ModSites	Modification sites in the mapped protein
	Group1-Group2_logFC	log2(fold change)
	Group1-Group2_P.Value	limma-derived P-value
	Group1-Group2_adj.P.Val	Adjusted P-value for multiple testing
	RNAi intervention	Abbreviation
	control NT siRNAs	CTRL
	UBE2A+B siRNAs	KD_AB
	UBE2C siRNAs	KD_C
	UBE2D1+2+3 siRNAs	KD_D
	UBE2E1+2 siRNAs	KD_E
	UBE2F siRNAs	KD_F
	UBE2G1 siRNAs	KD_G1
	UBE2G2 siRNAs	KD_G2
	UBE2H siRNAs	KD_H
	UBE2I siRNAs	KD_I
	UBE2J1 siRNAs	KD_J1
	UBE2J2 siRNAs	KD_J2
	UBE2K siRNAs	KD_K
	UBE2L3 siRNAs	KD_L3
	UBE2L6 siRNAs	KD_L6
	UBE2M siRNAs	KD_M
	UBE2N siRNAs	KD_N
	UBE2Q1+2 siRNAs	KD_Q1
	UBE2QL1 siRNAs	KD_QL
	UBE2R2 siRNAs	KD_R
	UBE2S siRNAs	KD_S
	UBE2T siRNAs	KD_T
	UBE2V1+2 siRNAs	KD_V
	UBE2W siRNAs	KD_W
	UBE2Z siRNAs	KD_Z
	UBA1 siRNAs	UBA
	control NT siRNAs	CTRL
	control NT siRNAs + heat shock	CTRLHS
	E2combo siRNAs	E2
	E2combo siRNAs + heat shock	E2HS

## Sheet: Demongrp_011321_TMT1
Peptide	X..PSMs	X..Matched.tags	Top.scored.tag	Best.tag.scores	Matching.E.values	XCorr	Protein.ID	GN	PTM.types	ModSites	KD_AB-CTRL_logFC	KD_AB-CTRL_P.Value	KD_AB-CTRL_adj.P.Val	KD_C-CTRL_logFC	KD_C-CTRL_P.Value	KD_C-CTRL_adj.P.Val	KD_D-CTRL_logFC	KD_D-CTRL_P.Value	KD_D-CTRL_adj.P.Val	KD_E-CTRL_logFC	KD_E-CTRL_P.Value	KD_E-CTRL_adj.P.Val	KD_C-KD_AB_logFC	KD_C-KD_AB_P.Value	KD_C-KD_AB_adj.P.Val	KD_D-KD_AB_logFC	KD_D-KD_AB_P.Value	KD_D-KD_AB_adj.P.Val	KD_E-KD_AB_logFC	KD_E-KD_AB_P.Value	KD_E-KD_AB_adj.P.Val	KD_D-KD_C_logFC	KD_D-KD_C_P.Value	KD_D-KD_C_adj.P.Val	KD_E-KD_C_logFC	KD_E-KD_C_P.Value	KD_E-KD_C_adj.P.Val	KD_E-KD_D_logFC	KD_E-KD_D_P.Value	KD_E-KD_D_adj.P.Val
-.MLELLVQK[114.04].K	1	1	LE	8.80113	0.234	1.844	cu|uc009wwv.2|ucsc	uc009wwv.2	ubiquitination	K8	-0.220501	0.087304	0.933608	-0.0833996	0.497804	0.99222	-0.107006	0.386982	0.882742	-0.120639	0.331196	0.847335	0.137101	0.302695	0.949776	0.113495	0.390621	0.985751	0.099862	0.44863	0.93141	-0.0236061	0.856409	0.940701	-0.0372394	0.775499	0.989892	-0.0136333	0.916736	0.96207
-.MQIFVK[114.04]TLTGK.T	1	6	VFIQM	13.7616	1.56e-09	3.887	sp|P62979|RS27A_HUMAN	RPS27A	ubiquitination	K6	-0.498096	0.00358385	0.684516	-0.168282	0.25622	0.99222	-0.607559	0.000799864	0.0509247	-0.318202	0.0421689	0.847335	0.329813	0.0478928	0.949776	-0.109463	0.483079	0.988072	0.179894	0.25624	0.93141	-0.439277	0.0120052	0.163785	-0.14992	0.340574	0.989892	0.289357	0.0778656	0.891627
K.AAAREEAK[114.04]NIK.L	1	0	#N/A	#N/A	0.291	1.831	sp|Q7L0Y3|TM10C_HUMAN	TRMT10C	ubiquitination	K161	0.0172133	0.849594	0.982793	0.0993354	0.283903	0.99222	-0.0690478	0.451379	0.882742	0.0950252	0.304455	0.847335	0.0821222	0.403272	0.949776	-0.086261	0.380623	0.985751	0.0778119	0.427795	0.93141	-0.168383	0.099218	0.592208	-0.00431022	0.964548	0.989892	0.164073	0.107322	0.891627
K.AALEEVERLK[114.04].A	1	3	ELAA	14.9997	0.279	1.499	sp|Q15149|PLEC_HUMAN	PLEC	ubiquitination	K2152	0.384308	0.511919	0.96157	0.26185	0.653577	0.99222	0.275404	0.63704	0.920571	0.606686	0.306152	0.847335	-0.122458	0.843881	0.972592	-0.108903	0.860953	0.988072	0.222379	0.721072	0.946608	0.0135543	0.982597	0.998008	0.344836	0.581093	0.989892	0.331282	0.595882	0.92253
K.ADLINNLGEPMGRGTK[114.04]VILHLK[114.04].E	1	5	LNNILD	15	0.008	1.859	tr|G3V2J8|G3V2J8_HUMAN	HSP90AA1	ubiquitination	K116,K122	0.027158	0.734064	0.982692	0.0790067	0.330597	0.99222	0.00764724	0.923638	0.948467	0.0338943	0.671944	0.908518	0.0518487	0.545939	0.949776	-0.0195107	0.819202	0.988072	0.00673631	0.937044	0.946608	-0.0713595	0.408739	0.940701	-0.0451124	0.5987	0.989892	0.026247	0.758657	0.939567
K.AEDK[114.04]EWMPVTK.L	1	2	MPV	10.6953	4.13e-05	2.254	sp|P15880|RS2_HUMAN	RPS2	ubiquitination	K58	0.0157364	0.877368	0.982793	-0.097543	0.346682	0.99222	-0.240121	0.0312515	0.459157	-0.0779953	0.449094	0.871947	-0.113279	0.308059	0.949776	-0.255858	0.0317234	0.663036	-0.0937317	0.396143	0.93141	-0.142578	0.20443	0.773664	0.0195477	0.857725	0.989892	0.162126	0.152441	0.891627
K.AEK[114.04]FQAHLTKK.F	1	3	LTKK	12.5586	2.31	1.124	sp|Q9Y312|AAR2_HUMAN	AAR2	ubiquitination	K350	0.170315	0.113416	0.933608	0.0517042	0.615876	0.99222	0.139666	0.187656	0.882742	0.0354359	0.730314	0.941162	-0.118611	0.289596	0.949776	-0.0306489	0.780168	0.988072	-0.134879	0.231257	0.93141	0.0879618	0.427928	0.940701	-0.0162683	0.882106	0.989892	-0.10423	0.349791	0.891627
K.AGGSASAMLQPLLDNQVGFK[114.04].N	1	8	QLMASASGG	14.9999	0.000852	2.121	sp|P20618|PSB1_HUMAN	PSMB1	ubiquitination	K184	-0.229336	0.0427748	0.933608	0.0757429	0.473314	0.99222	-0.190355	0.085482	0.742139	-0.107147	0.314928	0.847335	0.305079	0.0150264	0.574009	0.0389818	0.727996	0.988072	0.122189	0.284943	0.93141	-0.266098	0.0298357	0.284931	-0.18289	0.118468	0.989892	0.0832074	0.461429	0.891627
K.AIECLEK[114.04]ATNTKTEILK.K	2	4	TEILK	14.4517	2.06	1.305	sp|A4UGR9|XIRP2_HUMAN	XIRP2	ubiquitination	K1729	0.0789955	0.450026	0.96157	-0.193903	0.0774498	0.99222	0.166842	0.123246	0.882742	0.0918546	0.381523	0.847335	-0.272898	0.0251386	0.800244	0.0878465	0.432409	0.985751	0.0128591	0.907468	0.946608	0.360745	0.00516307	0.143695	0.285757	0.0200043	0.989892	-0.0749874	0.501431	0.891627
K.ATNK[114.04]AAEEGQK.A	1	3	EGQK	9.99932	0.821	1.607	sp|Q9P2B4|CT2NL_HUMAN	CTTNBP2NL	ubiquitination	K192	-0.0072689	0.960841	0.997385	0.0393552	0.790632	0.99222	-0.0237497	0.872605	0.928232	-0.087669	0.556294	0.871947	0.0466241	0.768663	0.962409	-0.0164808	0.917078	0.99136	-0.0804001	0.613148	0.93141	-0.0631049	0.690957	0.940701	-0.127024	0.427682	0.989892	-0.0639193	0.687201	0.92253
K.AVEILAQEM*MTDLPSSFEEK[114.04].S	1	4	LIEVA	12.7688	0.408	1.289	sp|P22307|NLTP_HUMAN	SCP2	ubiquitination	K270	0.0620431	0.559334	0.96157	-0.130398	0.229505	0.99222	0.194166	0.0825754	0.742139	-0.0307691	0.771098	0.944101	-0.192441	0.104922	0.949776	0.132123	0.253478	0.985751	-0.0928122	0.416756	0.93141	0.324563	0.0112046	0.163785	0.0996285	0.38425	0.989892	-0.224935	0.0622852	0.891627
K.AVEILAQEMM*TDLPSSFEEK[114.04].S	1	3	IEV	13.2759	0.296	1.465	sp|P22307|NLTP_HUMAN	SCP2	ubiquitination	K270	0.055377	0.742759	0.982692	-0.0748389	0.657903	0.99222	0.0845067	0.61742	0.920571	0.15359	0.369003	0.847335	-0.130216	0.473738	0.949776	0.0291296	0.871511	0.988072	0.0982127	0.587424	0.93141	0.159346	0.382899	0.940701	0.228429	0.217602	0.989892	0.0690831	0.701934	0.92253
K.AVEILAQEMMTDLPSSFEEK[114.04].S	1	3	LIEV	11.7539	0.00533	1.587	sp|P22307|NLTP_HUMAN	SCP2	ubiquitination	K270	0.0928168	0.558697	0.96157	-0.0185369	0.906454	0.99222	0.480793	0.0079167	0.216013	6.02645e-05	0.999695	0.999695	-0.111354	0.512355	0.949776	0.387977	0.0347139	0.663036	-0.0927565	0.584314	0.93141	0.49933	0.00942435	0.156524	0.0185972	0.912185	0.989892	-0.480733	0.0117513	0.748164
K.AVTK[114.04]YTSAK.-	2	4	YTS	8.3377	0.000129	3.101	sp|P06899|H2B1J_HUMAN	H2BC11	ubiquitination	K121	0.00648091	0.967586	0.997385	-0.0774176	0.628876	0.99222	-0.140676	0.38452	0.882742	-0.177704	0.275918	0.847335	-0.0838986	0.624217	0.949776	-0.147157	0.394539	0.985751	-0.184185	0.290187	0.93141	-0.0632583	0.711323	0.940701	-0.100286	0.558919	0.989892	-0.0370278	0.828216	0.939567
K.AVTK[114.04]YTSSK.-	1	3	TV	7.84777	0.00824	3.476	sp|Q16778|H2B2E_HUMAN	H2BC21	ubiquitination	K121	-0.0225301	0.88082	0.982793	-0.112368	0.459058	0.99222	-0.111436	0.462715	0.882742	-0.316095	0.0505392	0.847335	-0.0898377	0.578063	0.949776	-0.0889062	0.581967	0.988072	-0.293565	0.0841888	0.93141	0.000931449	0.995372	0.998008	-0.203727	0.217687	0.989892	-0.204659	0.215706	0.891627
K.AVVLM*GK[114.04].N	1	3	LVVA	14.7622	0.0181	1.856	sp|P05388|RLA0_HUMAN	RPLP0	ubiquitination	K57	0.342907	0.430584	0.96157	0.342385	0.43127	0.99222	-0.236877	0.583838	0.920571	-0.6839	0.128036	0.847335	-0.000522082	0.999094	0.999094	-0.579784	0.220245	0.985751	-1.02681	0.0395243	0.93141	-0.579262	0.220638	0.79513	-1.02628	0.0396103	0.989892	-0.447023	0.339155	0.891627
K.AYGQALAK[114.04].L	1	1	LAQ	15	0.0619	1.745	sp|P29401|TKT_HUMAN	TKT	ubiquitination	K327	0.191705	0.0243557	0.933608	0.00364657	0.962323	0.997272	0.261656	0.00399222	0.152503	0.102503	0.198144	0.847335	-0.188059	0.0362411	0.949776	0.0699513	0.402835	0.985751	-0.0892024	0.289907	0.93141	0.25801	0.00677098	0.143695	0.0988561	0.243031	0.989892	-0.159154	0.070105	0.891627
K.CLDALAALRHAK[114.04].W	1	1	AL	5.28576	0.000708	1.782	sp|Q96KR1|ZFR_HUMAN	ZFR	ubiquitination	K910	0.153549	0.123897	0.933608	-0.0139849	0.883498	0.99222	0.0436427	0.648607	0.920571	0.00546125	0.954351	0.992776	-0.167534	0.116975	0.949776	-0.109907	0.291317	0.985751	-0.148088	0.161794	0.93141	0.0576276	0.574308	0.940701	0.0194461	0.84888	0.989892	-0.0381814	0.708847	0.92253
K.DATNVGDEGGFAPNILENK[114.04].E	1	10	AFGGEDGVNTA	15	1.34e-09	3.189	sp|P06733|ENOA_HUMAN	ENO1	ubiquitination	K221	0.0369444	0.746097	0.982692	0.0603335	0.598152	0.99222	0.00687861	0.951837	0.960045	-0.027022	0.812623	0.962184	0.0233892	0.847747	0.972592	-0.0300658	0.805149	0.988072	-0.0639663	0.601148	0.93141	-0.0534549	0.661733	0.940701	-0.0873555	0.477223	0.989892	-0.0339006	0.78096	0.939567
K.DAVDLMK[114.04].A	3	1	DL	8.4489	0.21	1.955	sp|Q86WA6|BPHL_HUMAN	BPHL	ubiquitination	K126	0.0762934	0.688863	0.982692	-0.0541847	0.775803	0.99222	0.0540992	0.776146	0.928232	-0.102494	0.591537	0.871947	-0.130478	0.523748	0.949776	-0.0221942	0.912997	0.99136	-0.178787	0.385433	0.93141	0.108284	0.59585	0.940701	-0.0483089	0.812175	0.989892	-0.156593	0.445666	0.891627
K.DELHIVEAEAMNYEGSPIK[114.04].V	2	7	EAEVIHLE	15	3.38e-10	2.81	sp|P06748|NPM_HUMAN	NPM1	ubiquitination	K73	0.123578	0.435228	0.96157	-0.0855461	0.586891	0.99222	-0.0327163	0.834617	0.928232	-0.153041	0.336765	0.847335	-0.209125	0.224389	0.949776	-0.156295	0.358096	0.985751	-0.27662	0.114977	0.93141	0.0528298	0.752734	0.940701	-0.0674952	0.687671	0.989892	-0.120325	0.476443	0.891627
K.DFSALESQLQDTQELLQEENRQK[114.04].L	1	4	ELASF	12.9171	1.75e-08	2.601	sp|P35579|MYH9_HUMAN	MYH9	ubiquitination	K1324	1.02822	0.0583549	0.933608	0.813454	0.125053	0.99222	0.47947	0.352251	0.882742	0.762765	0.14828	0.847335	-0.214766	0.692829	0.949776	-0.54875	0.320427	0.985751	-0.265454	0.625904	0.93141	-0.333984	0.540686	0.940701	-0.0506884	0.925515	0.989892	0.283295	0.603102	0.92253
K.DILHAAK[114.04]QIVGTDNGR.E	1	2	AHL	11.4948	0.000791	1.998	sp|Q8N3C0|ASCC3_HUMAN	ASCC3	ubiquitination	K78	-0.181531	0.222985	0.933608	0.000495111	0.997272	0.997272	-0.0141375	0.922253	0.948467	-0.0453614	0.754564	0.941162	0.182026	0.251486	0.949776	0.167394	0.289836	0.985751	0.13617	0.385893	0.93141	-0.0146326	0.924719	0.976142	-0.0458565	0.767471	0.989892	-0.0312239	0.8403	0.939567
K.DVNAAIATIK[114.04]TK.R	1	6	AIAANV	14.9989	1.27e-11	3.262	sp|Q71U36|TBA1A_HUMAN	TUBA1A	ubiquitination	K336	-0.223047	0.140876	0.933608	-0.822107	5.33718e-05	0.010194	-0.365188	0.0230118	0.366271	-0.529437	0.00240719	0.459773	-0.59906	0.00157646	0.301103	-0.142141	0.367665	0.985751	-0.30639	0.0647457	0.93141	0.456919	0.00983398	0.156524	0.29267	0.0761466	0.989892	-0.164248	0.300289	0.891627
K.DYAFIHFDERDGAVK[114.04]AM*EEM*NGK.D	2	4	IFAY	13.465	0.00259	1.814	sp|O60506|HNRPQ_HUMAN	SYNCRIP	ubiquitination	K386	0.354428	0.201061	0.933608	0.213688	0.431924	0.99222	0.124509	0.644489	0.920571	0.37546	0.177155	0.847335	-0.14074	0.625785	0.949776	-0.229919	0.429022	0.985751	0.0210315	0.941652	0.946608	-0.0891785	0.75669	0.940701	0.161772	0.575653	0.989892	0.25095	0.389067	0.891627
K.EAESCDCLQGFQLTHSLGGGTGSGM*GTLLLSK[114.04].I	2	6	FGQLCD	12.0501	1.45e-06	2.482	sp|P07437|TBB5_HUMAN	TUBB	ubiquitination	K154	-0.0207974	0.885028	0.982793	-0.00983507	0.945466	0.99222	-0.117594	0.41914	0.882742	-0.152147	0.299753	0.847335	0.0109624	0.943146	0.992566	-0.0967963	0.531864	0.988072	-0.131349	0.399112	0.93141	-0.107759	0.487207	0.940701	-0.142312	0.362027	0.989892	-0.0345532	0.822293	0.939567
K.EAESCDCLQGFQLTHSLGGGTGSGMGTLLLSK[114.04].I	2	7	FGQLCD	15	1.37e-10	3.236	sp|P07437|TBB5_HUMAN	TUBB	ubiquitination	K154	-0.0164596	0.904398	0.996894	0.0680838	0.620836	0.99222	0.0574077	0.676203	0.928232	-0.0829183	0.547757	0.871947	0.0845434	0.566191	0.949776	0.0738673	0.615699	0.988072	-0.0664587	0.651257	0.93141	-0.0106761	0.941897	0.988475	-0.151002	0.31189	0.989892	-0.140326	0.346102	0.891627
K.EIEK[114.04]LRK.Q	1	2	EIE	8.69105	1.3	1.759	sp|Q9Y5K6|CD2AP_HUMAN	CD2AP	ubiquitination	K610	-0.00475994	0.957257	0.997385	0.102346	0.260513	0.99222	-0.23043	0.0195701	0.348794	-0.0654087	0.465886	0.871947	0.107105	0.270236	0.949776	-0.22567	0.0299802	0.663036	-0.0606487	0.526076	0.93141	-0.332776	0.00316745	0.143695	-0.167754	0.0939664	0.989892	0.165021	0.098907	0.891627
K.EK[114.04]PYFPIPEEYTFIQNVPLEDR.V	1	3	IQN	9.3761	3.98e-07	2.81	sp|Q00839|HNRPU_HUMAN	HNRNPU	ubiquitination	K464	0.122974	0.213937	0.933608	0.0676908	0.485183	0.99222	0.0484302	0.615942	0.920571	0.0751097	0.439593	0.871947	-0.0552829	0.592475	0.949776	-0.0745435	0.47238	0.988072	-0.047864	0.642617	0.93141	-0.0192606	0.851374	0.940701	0.00741893	0.942434	0.989892	0.0266795	0.795342	0.939567
K.ELLIAAK[114.04].H	3	2	LLE	14.9996	1.73	1.892	sp|Q9Y4A5|TRRAP_HUMAN	TRRAP	ubiquitination	K336	-0.125915	0.149806	0.933608	-0.0403227	0.632861	0.99222	-0.0263311	0.7545	0.928232	-0.0178779	0.831693	0.962748	0.0855927	0.348782	0.949776	0.0995842	0.278376	0.985751	0.108037	0.241371	0.93141	0.0139916	0.87631	0.945623	0.0224448	0.802968	0.989892	0.00845319	0.925058	0.965498
K.ENILEEFSK[114.04].V	1	4	EELIN	12.8487	0.0547	1.393	sp|O43390|HNRPR_HUMAN	HNRNPR	ubiquitination	K268	-0.120048	0.37738	0.96157	-0.0181095	0.892543	0.99222	-0.123191	0.365384	0.882742	0.0285101	0.831668	0.962748	0.101939	0.480863	0.949776	-0.00314233	0.982501	0.99136	0.148559	0.309205	0.93141	-0.105081	0.4677	0.940701	0.0466196	0.745359	0.989892	0.151701	0.299474	0.891627
K.FFIDEK[114.04].Y	1	3	DIFF	13.0188	0.033	1.943	sp|Q05823|RN5A_HUMAN	RNASEL	ubiquitination	K368	-0.0667205	0.4365	0.96157	-0.0555078	0.515952	0.99222	0.144334	0.105336	0.85895	0.0961128	0.267969	0.847335	0.0112128	0.901561	0.992566	0.211055	0.0329141	0.663036	0.162833	0.0890891	0.93141	0.199842	0.0417477	0.379705	0.151621	0.110952	0.989892	-0.0482216	0.596601	0.92253
K.FLPASEEHLK[114.04].Q	2	1	LF	9.30188	0.00614	1.686	sp|O60361|NDK8_HUMAN	NME2P1	ubiquitination	K34	-0.139813	0.64088	0.971493	-0.105023	0.725575	0.99222	0.145695	0.627021	0.920571	0.432269	0.162855	0.847335	0.0347901	0.913205	0.992566	0.285508	0.377955	0.985751	0.572082	0.089735	0.93141	0.250718	0.437283	0.940701	0.537292	0.108894	0.989892	0.286574	0.376229	0.891627
K.FLVYVANFDEK[114.04].D	1	2	DFN	6.01789	0.000133	1.611	sp|P50395|GDIB_HUMAN	GDI2	ubiquitination	K153	0.571029	0.237266	0.933608	0.552956	0.25169	0.99222	0.361671	0.447089	0.882742	0.8431	0.0898992	0.847335	-0.0180723	0.971342	0.997454	-0.209358	0.678262	0.988072	0.272071	0.590638	0.93141	-0.191286	0.704519	0.940701	0.290144	0.566497	0.989892	0.481429	0.346623	0.891627
K.FTASAGIQVVGDDLTVTNPK[114.04].R	1	6	VVQIGAS	14.8638	2.46e-08	2.743	sp|P06733|ENOA_HUMAN	ENO1	ubiquitination	K326	-0.110088	0.516277	0.96157	0.195623	0.256529	0.99222	-0.123425	0.46767	0.882742	0.0212299	0.899626	0.989508	0.305711	0.105906	0.949776	-0.0133369	0.940903	0.99136	0.131318	0.469753	0.93141	-0.319048	0.0928499	0.572075	-0.174393	0.340581	0.989892	0.144654	0.426811	0.891627
K.FTISDHPQPIDPLLK[114.04]NCIGDFLK.T	1	3	DFLK	14.9995	1.28	1.207	sp|Q86VP6|CAND1_HUMAN	CAND1	ubiquitination	K1005	-0.0317522	0.79695	0.982692	-0.0881054	0.478876	0.99222	-0.152747	0.227958	0.882742	-0.091891	0.460554	0.871947	-0.0563532	0.669943	0.949776	-0.120994	0.365883	0.985751	-0.0601388	0.649366	0.93141	-0.0646412	0.625275	0.940701	-0.00378553	0.977081	0.989892	0.0608556	0.645502	0.92253
K.GAVVGIDLGTTNSCVAVM*EGK[114.04].Q	1	5	TGLDIG	14.9958	7.75e-05	1.88	sp|P38646|GRP75_HUMAN	HSPA9	ubiquitination	K73	-0.228804	0.168009	0.933608	-0.322033	0.0601256	0.99222	-0.186032	0.256726	0.882742	-0.299327	0.0780639	0.847335	-0.093229	0.587977	0.949776	0.0427724	0.802865	0.988072	-0.0705231	0.681229	0.93141	0.136001	0.432151	0.940701	0.0227059	0.894483	0.989892	-0.113296	0.511391	0.892074
K.GEMMDLQHGSLFFSTSK[114.04].I	1	10	FLSGHQLDMME	15	1.12e-07	2.518	sp|P07864|LDHC_HUMAN	LDHC	ubiquitination	K76	0.00598863	0.963396	0.997385	0.0907726	0.490547	0.99222	-0.0194345	0.881653	0.928232	-0.127748	0.33603	0.847335	0.084784	0.546092	0.949776	-0.0254231	0.855478	0.988072	-0.133736	0.34581	0.93141	-0.110207	0.434803	0.940701	-0.21852	0.133419	0.989892	-0.108313	0.442564	0.891627
K.GIADSLEK[114.04].L	1	1	AI	7.73625	1.28	1.762	sp|Q8NF91|SYNE1_HUMAN	SYNE1	ubiquitination	K7688	0.00896733	0.918407	0.996894	0.111337	0.216513	0.99222	-0.0134524	0.877895	0.928232	0.0469701	0.593472	0.871947	0.10237	0.284313	0.949776	-0.0224197	0.810823	0.988072	0.0380028	0.685533	0.93141	-0.12479	0.196292	0.765942	-0.0643673	0.495262	0.989892	0.0604225	0.521636	0.892074
K.GIIAILDDACMNVGK[114.04]VTDEMFLEALNSK.L	1	3	DDLI	14.7592	0.0267	1.67	sp|O94832|MYO1D_HUMAN	MYO1D	ubiquitination	K465	0.025409	0.796086	0.982692	0.203804	0.0533786	0.99222	0.152592	0.136327	0.882742	0.0432654	0.660677	0.908518	0.178395	0.105954	0.949776	0.127183	0.238023	0.985751	0.0178563	0.865014	0.946608	-0.0512123	0.627211	0.940701	-0.160539	0.14216	0.989892	-0.109326	0.307226	0.891627
K.GIVDQSQQAYQEAFEISK[114.04]K.E	1	10	EQYAQQSQDVI	15	2.08e-07	2.937	sp|P63104|1433Z_HUMAN	YWHAZ	ubiquitination	K157	0.324658	0.178311	0.933608	0.301704	0.208967	0.99222	0.103692	0.65756	0.923485	0.277785	0.24529	0.847335	-0.0229536	0.926607	0.992566	-0.220966	0.382006	0.985751	-0.0468732	0.850868	0.946608	-0.198013	0.432114	0.940701	-0.0239196	0.923529	0.989892	0.174093	0.488635	0.891627
K.GLVDK[114.04]IMVDR.I	1	2	VLG	8.53206	0.661	1.869	sp|Q15149|PLEC_HUMAN	PLEC	ubiquitination	K4480	0.0812963	0.501895	0.96157	0.0196395	0.870106	0.99222	-0.0707898	0.557933	0.920571	0.0645676	0.592657	0.871947	-0.0616569	0.63237	0.949776	-0.152086	0.247867	0.985751	-0.0167287	0.896317	0.946608	-0.0904293	0.485037	0.940701	0.0449282	0.726866	0.989892	0.135357	0.301285	0.891627
K.GSLLIDSSTIDPAVSK[114.04].E	1	9	DITSSDILLS	15	7.86e-07	2.357	sp|P31937|3HIDH_HUMAN	HIBADH	ubiquitination	K141	0.152077	0.220604	0.933608	0.0454306	0.707302	0.99222	0.177467	0.156864	0.882742	0.0533925	0.659326	0.908518	-0.106646	0.414292	0.949776	0.0253908	0.84408	0.988072	-0.0986841	0.449195	0.93141	0.132037	0.315285	0.905233	0.00796186	0.950791	0.989892	-0.124075	0.344308	0.891627
K.HTGPGILSMANAGPNTNGSQFFICTAK[114.04].T	4	6	GANAMSL	15	3e-12	3.745	sp|P62937|PPIA_HUMAN	PPIA	ubiquitination	K118	-0.0862113	0.292124	0.933608	-0.0555861	0.49177	0.99222	-0.161549	0.0596526	0.712103	-0.242547	0.00827475	0.526826	0.0306252	0.721372	0.949776	-0.0753379	0.385931	0.985751	-0.156336	0.0846928	0.93141	-0.105963	0.228815	0.809328	-0.186961	0.0436	0.989892	-0.0809976	0.352293	0.891627
K.IAAAGLDVTSPEPLPTNHPLLTLK[114.04].N	1	4	DLGAAA	14.9992	7.13e-06	2.892	sp|Q9UBQ7|GRHPR_HUMAN	GRHPR	ubiquitination	K286	-0.0106503	0.923823	0.996894	0.137809	0.228602	0.99222	0.0781152	0.486995	0.882742	0.103951	0.358254	0.847335	0.148459	0.225224	0.949776	0.0887655	0.460518	0.988072	0.114601	0.343905	0.93141	-0.0596934	0.617734	0.940701	-0.0338576	0.776438	0.989892	0.0258358	0.828348	0.939567
K.IAEILCK[114.04].D	2	2	AI	12.7525	0.402	1.861	sp|P49792|RBP2_HUMAN	RANBP2	ubiquitination	K106	-0.242206	0.256052	0.933608	-0.105925	0.612481	0.99222	-0.206637	0.329438	0.882742	-0.294532	0.171937	0.847335	0.136281	0.542985	0.949776	0.0355695	0.873038	0.988072	-0.0523259	0.814248	0.946608	-0.100712	0.652025	0.940701	-0.188607	0.402798	0.989892	-0.0878953	0.69364	0.92253
K.IFSIIAEGEMHEAIK[114.04].H	1	3	IISF	12.7272	0.259	1.269	sp|O00410|IPO5_HUMAN	IPO5	ubiquitination	K1052	0.079517	0.579811	0.96157	0.178414	0.224369	0.99222	0.16382	0.262577	0.882742	0.234	0.117796	0.847335	0.0988971	0.520333	0.949776	0.0843027	0.582921	0.988072	0.154483	0.320564	0.93141	-0.0145944	0.923848	0.976142	0.0555861	0.716434	0.989892	0.0701804	0.647006	0.92253
K.IFVGGLSANTVVEDVK[114.04]QYFEQFGK.V	1	6	SLGGVFI	15	0.0574	1.849	sp|Q96DH6|MSI2H_HUMAN	MSI2	ubiquitination	K127	-0.0741208	0.476985	0.96157	-0.0361119	0.727093	0.99222	-0.0698085	0.502542	0.882742	-0.0647752	0.533367	0.871947	0.0380089	0.731126	0.949776	0.00431224	0.968834	0.99136	0.00934562	0.932526	0.946608	-0.0336966	0.760529	0.940701	-0.0286633	0.795339	0.989892	0.00503338	0.963625	0.974707
K.IFVGGLSPDTPEEK[114.04]IR.E	2	5	LGGVF	15	0.00426	1.645	sp|Q14103|HNRPD_HUMAN	HNRNPD	ubiquitination	K197	0.0422136	0.618123	0.967717	-0.000617497	0.994154	0.997272	0.0205237	0.807824	0.928232	0.106997	0.217422	0.847335	-0.0428311	0.63596	0.949776	-0.0216899	0.809974	0.988072	0.0647838	0.476368	0.93141	0.0211412	0.814683	0.940701	0.107615	0.244384	0.989892	0.0864737	0.345316	0.891627
K.IISNASCTTNCLAPLAK[114.04].V	1	5	SI	13.7839	0.107	1.196	sp|P04406|G3P_HUMAN	GAPDH	ubiquitination	K162	-0.296447	0.107354	0.933608	-0.0740591	0.673576	0.99222	-0.150787	0.395924	0.882742	-0.163265	0.359104	0.847335	0.222388	0.247083	0.949776	0.145659	0.441912	0.985751	0.133182	0.481206	0.93141	-0.0767283	0.683037	0.940701	-0.0892054	0.635356	0.989892	-0.0124771	0.946899	0.974707
K.ISAYMK[114.04].S	1	1	SA	10.3207	0.125	1.943	sp|P28161|GSTM2_HUMAN	GSTM2	ubiquitination	K199	-0.050903	0.689853	0.982692	-0.0967009	0.451873	0.99222	-0.0740086	0.563074	0.920571	-0.229907	0.0873437	0.847335	-0.0457979	0.736768	0.949776	-0.0231056	0.865125	0.988072	-0.179004	0.201762	0.93141	0.0226923	0.867513	0.941449	-0.133206	0.33567	0.989892	-0.155898	0.262808	0.891627
K.ITLDNAYM*EK[114.04].C	1	5	YANDLTI	14.9999	0.0932	1.537	sp|P14618|KPYM_HUMAN	PKM	ubiquitination	K151	0.020647	0.873227	0.982793	0.0773736	0.552332	0.99222	-0.151914	0.251903	0.882742	-0.222938	0.101482	0.847335	0.0567266	0.682555	0.949776	-0.172561	0.224869	0.985751	-0.243585	0.0948563	0.93141	-0.229287	0.113847	0.658934	-0.300312	0.0444693	0.989892	-0.0710244	0.609241	0.92253
K.K[114.04]IEEAMDGSETPQLFTVLPEK.R	1	6	FTVLPEK	15	0.00344	2.099	sp|Q13435|SF3B2_HUMAN	SF3B2	ubiquitination	K770	0.168381	0.247973	0.933608	0.100336	0.484206	0.99222	0.136863	0.34369	0.882742	0.0135842	0.923861	0.992776	-0.0680448	0.655445	0.949776	-0.0315175	0.835786	0.988072	-0.154796	0.317386	0.93141	0.0365273	0.810199	0.940701	-0.0867516	0.570329	0.989892	-0.123279	0.42274	0.891627
K.K[114.04]ILFYNDEQDK.E	1	4	DEQDK	13.7514	6.56	1.044	sp|Q13464|ROCK1_HUMAN	ROCK1	ubiquitination	K1149	0.0283627	0.829345	0.982793	-0.133302	0.319676	0.99222	0.0729759	0.581022	0.920571	0.0408007	0.756732	0.941162	-0.161665	0.261394	0.949776	0.0446132	0.751381	0.988072	0.012438	0.929494	0.946608	0.206278	0.157654	0.689345	0.174103	0.22816	0.989892	-0.0321752	0.819104	0.939567
K.K[114.04]PNSMVALK.D	1	2	ALK	11.4491	1.25	1.737	tr|G3V3A4|G3V3A4_HUMAN	SNW1	ubiquitination	K534	0.0734925	0.606243	0.967717	-0.0378494	0.789906	0.99222	-0.0439301	0.75725	0.928232	-0.0707348	0.619694	0.896679	-0.111342	0.467313	0.949776	-0.117423	0.443846	0.985751	-0.144227	0.349592	0.93141	-0.00608076	0.96802	0.994042	-0.0328854	0.828491	0.989892	-0.0268047	0.859798	0.941928
K.K[114.04]QMGPGAASGGERPNLK.I	1	3	PNLK	14.8827	0.136	1.708	sp|Q92928|RAB1C_HUMAN	RAB1C	ubiquitination	K171	0.478956	0.321855	0.96157	0.59851	0.22031	0.99222	0.34622	0.470068	0.882742	0.322096	0.501003	0.871947	0.119554	0.813905	0.972592	-0.132736	0.793875	0.988072	-0.15686	0.757617	0.946608	-0.25229	0.620622	0.940701	-0.276414	0.587955	0.989892	-0.0241238	0.962079	0.974707
K.K[114.04]THIQDNHDGTYTVAYVPDVTGR.Y	1	7	TVAYVPDV	15	4.11e-05	2.417	sp|P21333|FLNA_HUMAN	FLNA	ubiquitination	K1593	0.128757	0.208202	0.933608	0.0831871	0.408153	0.99222	0.423439	0.000705185	0.0509247	0.17537	0.094068	0.847335	-0.0455698	0.668743	0.949776	0.294683	0.0136483	0.651705	0.0466127	0.661679	0.93141	0.340252	0.00577562	0.143695	0.0921826	0.391673	0.989892	-0.24807	0.0323827	0.891627
K.K[114.04]TSATVGPK.A	3	2	TVG	14.617	2.47e-06	3.252	sp|P16104|H2AX_HUMAN	H2AX	ubiquitination	K120	0.0219667	0.872702	0.982793	0.0258682	0.850368	0.99222	-0.0421602	0.758749	0.928232	-0.357758	0.0189601	0.771369	0.00390143	0.978753	0.999094	-0.064127	0.662702	0.988072	-0.379724	0.019672	0.93141	-0.0680284	0.643711	0.940701	-0.383626	0.0186639	0.989892	-0.315598	0.0459815	0.891627
K.KIEEAMDGSETPQLFTVLPEK[114.04].R	1	10	LQPTESGDMAE	15	1.49e-06	3.401	sp|Q13435|SF3B2_HUMAN	SF3B2	ubiquitination	K790	0.0113347	0.917083	0.996894	0.150201	0.182187	0.99222	0.0158197	0.884493	0.928232	-0.0770285	0.483222	0.871947	0.138866	0.244758	0.949776	0.004485	0.969256	0.99136	-0.0883632	0.452461	0.93141	-0.134381	0.259585	0.854841	-0.227229	0.0670687	0.989892	-0.0928482	0.430348	0.891627
K.KISAYMK[114.04].S	1	0	#N/A	#N/A	0.0122	2.089	sp|P46439|GSTM5_HUMAN	GSTM5	ubiquitination	K199	0.240043	0.183308	0.933608	0.24985	0.16717	0.99222	0.101999	0.561219	0.920571	0.135249	0.443199	0.871947	0.00980728	0.95806	0.992566	-0.138044	0.463675	0.988072	-0.104795	0.576387	0.93141	-0.147851	0.433201	0.940701	-0.114602	0.54169	0.989892	0.0332493	0.858572	0.941928
K.KPLPDHVSIVEPK[114.04].D	1	0	#N/A	#N/A	0.000588	1.872	sp|P23396|RS3_HUMAN	RPS3	ubiquitination	K214	0.0539717	0.786569	0.982692	0.230847	0.257656	0.99222	-0.161244	0.423518	0.882742	0.0841967	0.673336	0.908518	0.176875	0.411814	0.949776	-0.215216	0.320848	0.985751	0.030225	0.887094	0.946608	-0.392091	0.0820263	0.522234	-0.14665	0.494526	0.989892	0.245441	0.260139	0.891627
K.LCYVALDFEQEM*ATAASSSSLEK[114.04].S	2	7	EFDLAVYC	15	6.23e-06	2.513	tr|B4DVQ0|B4DVQ0_HUMAN	ACTG2	ubiquitination	K196	-0.0762348	0.592521	0.96157	0.0453542	0.749345	0.99222	0.097929	0.49327	0.882742	0.0549215	0.699084	0.920862	0.121589	0.427601	0.949776	0.174164	0.261529	0.985751	0.131156	0.393048	0.93141	0.0525748	0.729093	0.940701	0.00956728	0.949638	0.989892	-0.0430075	0.776778	0.939567
K.LEESAVTVM*FDKVQFSNK[114.04].S	1	3	ASEE	10.3127	0.46	1.404	sp|Q9NZL9|MAT2B_HUMAN	MAT2B	ubiquitination	K209	-0.106723	0.795655	0.982692	0.244929	0.554388	0.99222	-0.372599	0.372494	0.882742	-0.0510037	0.901405	0.989508	0.351652	0.429601	0.949776	-0.265876	0.548381	0.988072	0.0557189	0.89926	0.946608	-0.617528	0.175294	0.727852	-0.295933	0.50479	0.989892	0.321595	0.469232	0.891627
K.LEK[114.04]IFQNAPTDPTQDFSTQVAK.L	1	5	TQV	13.9522	2.15e-10	3.897	sp|P45974|UBP5_HUMAN	USP5	ubiquitination	K360	-0.136185	0.460642	0.96157	0.0583695	0.749825	0.99222	-0.412951	0.0375658	0.512505	-0.169135	0.362112	0.847335	0.194554	0.327946	0.949776	-0.276766	0.171444	0.985751	-0.0329502	0.866102	0.946608	-0.47132	0.0279473	0.280943	-0.227504	0.255676	0.989892	0.243816	0.224767	0.891627
K.LEPAGLK[114.04].T	1	0	#N/A	#N/A	3.11	1.518	tr|H3BQK9|H3BQK9_HUMAN	MACF1	ubiquitination	K130	0.0855896	0.415189	0.96157	0.121159	0.254459	0.99222	0.0086945	0.933215	0.951625	0.0319041	0.758843	0.941162	0.0355694	0.748881	0.953575	-0.0768951	0.491937	0.988072	-0.0536855	0.629822	0.93141	-0.112464	0.319587	0.905233	-0.0892549	0.426448	0.989892	0.0232096	0.834362	0.939567
K.LFIGGLNTETNEK[114.04]ALETVFGK[114.04]YGR.I	1	5	LFI	14.9963	0.472	1.747	cu|RBMXL1_I40M|snp	RBMXL1_A78T	ubiquitination	K13,K21	0.0434756	0.594059	0.96157	-0.103396	0.215772	0.99222	-0.0787888	0.339839	0.882742	-0.0176821	0.827639	0.962748	-0.146872	0.107087	0.949776	-0.122264	0.173563	0.985751	-0.0611577	0.484794	0.93141	0.0246072	0.776978	0.940701	0.0857139	0.33168	0.989892	0.0611067	0.485152	0.891627
K.LFIGGLNTETNEKALEAVFGK[114.04]YGR.I	1	4	GGIF	15	0.408	1.385	sp|P38159|RBMX_HUMAN	RBMX	ubiquitination	K30	-0.0518166	0.741661	0.982692	0.0244239	0.876325	0.99222	-0.120203	0.44843	0.882742	0.106775	0.499757	0.871947	0.0762405	0.650629	0.949776	-0.0683862	0.684348	0.988072	0.158591	0.352169	0.93141	-0.144627	0.394908	0.940701	0.0823509	0.624931	0.989892	0.226978	0.190143	0.891627
K.LFPNSLDQTDMHGDSEYNIMFGPDICGPGTK[114.04].K	2	0	#N/A	#N/A	4.88e-12	3.333	sp|P27797|CALR_HUMAN	CALR	ubiquitination	K142	0.140425	0.408016	0.96157	-0.0474339	0.777416	0.99222	0.0842699	0.616649	0.920571	-0.10322	0.540702	0.871947	-0.187859	0.303905	0.949776	-0.0561554	0.754323	0.988072	-0.243645	0.188071	0.93141	0.131704	0.466608	0.940701	-0.0557862	0.755882	0.989892	-0.18749	0.30482	0.891627
K.LIYAGK[114.04]ILNDDTALK.E	3	8	LNDDTA	14.5429	4.31e-07	4.025	sp|P54727|RD23B_HUMAN	RAD23B	ubiquitination	K51	-0.0604077	0.502512	0.96157	-0.110758	0.227742	0.99222	-0.148774	0.112428	0.85895	-0.215033	0.0282701	0.771369	-0.0503501	0.599913	0.949776	-0.0883663	0.362315	0.985751	-0.154625	0.121856	0.93141	-0.0380163	0.69143	0.940701	-0.104275	0.285244	0.989892	-0.066259	0.491649	0.891627
K.LIYAGK[114.04]ILSDDVPIR.D	1	5	YIL	9.05901	4.63e-13	4.235	sp|P54725|RD23A_HUMAN	RAD23A	ubiquitination	K53	-0.185632	0.27936	0.933608	-0.0805288	0.632849	0.99222	-0.211684	0.220283	0.882742	-0.142088	0.403457	0.855418	0.105103	0.560554	0.949776	-0.0260517	0.884609	0.988072	0.0435441	0.808467	0.946608	-0.131155	0.469218	0.940701	-0.0615589	0.732115	0.989892	0.0695958	0.698927	0.92253
K.LLASGSDDAKVK[114.04]LWSTNLDNSVASIEAK.A	1	2	AEI	14.9963	5.1	1.524	cu|uc009wwv.2|ucsc	uc009wwv.2	ubiquitination	K338	0.0385253	0.663311	0.982111	-0.0231547	0.79313	0.99222	0.118325	0.193745	0.882742	0.0739804	0.407555	0.855418	-0.06168	0.516246	0.949776	0.0797999	0.403457	0.985751	0.035455	0.707572	0.946608	0.14148	0.149127	0.689345	0.0971351	0.312145	0.989892	-0.0443448	0.639441	0.92253
K.LLGNIK[114.04].N	1	4	INGLL	15	1.28	2.122	sp|Q00688|FKBP3_HUMAN	FKBP3	ubiquitination	K48	0.0499135	0.74674	0.982692	0.105352	0.498345	0.99222	-0.0314828	0.838405	0.928232	0.0208283	0.89263	0.989508	0.0554384	0.737271	0.949776	-0.0813964	0.623177	0.988072	-0.0290852	0.860082	0.946608	-0.136835	0.412596	0.940701	-0.0845236	0.610016	0.989892	0.0523112	0.751533	0.939567
K.LLNTVEETTK[114.04]DVSGLHSK.L	1	1	NL	7.51518	0.0234	2.182	sp|P52732|KIF11_HUMAN	KIF11	ubiquitination	K508	0.126691	0.1826	0.933608	-0.0446361	0.628712	0.99222	0.0624433	0.500538	0.882742	-0.0509865	0.581222	0.871947	-0.171327	0.0979353	0.949776	-0.0642477	0.516501	0.988072	-0.177677	0.0872451	0.93141	0.107079	0.286127	0.882603	-0.00635032	0.94847	0.989892	-0.11343	0.259714	0.891627
K.LQFLELQK[114.04].D	1	3	LEL	12.0789	0.913	1.293	sp|Q6NUQ1|RINT1_HUMAN	RINT1	ubiquitination	K510	-0.052584	0.759296	0.982692	0.0896062	0.602787	0.99222	0.151576	0.383108	0.882742	0.116622	0.499716	0.871947	0.14219	0.442595	0.949776	0.20416	0.275713	0.985751	0.169206	0.363036	0.93141	0.0619696	0.73563	0.940701	0.0270155	0.882776	0.989892	-0.0349541	0.848739	0.941928
K.LQNLQLQPGNAK[114.04].L	1	4	QLQLNQL	15	0.00523	1.84	sp|P22307|NLTP_HUMAN	SCP2	ubiquitination	K546	0.264211	0.193488	0.933608	0.0787794	0.689778	0.99222	0.386598	0.0656025	0.737063	0.149492	0.452251	0.871947	-0.185431	0.384834	0.949776	0.122387	0.563164	0.988072	-0.114719	0.587589	0.93141	0.307818	0.158802	0.689345	0.0707125	0.737294	0.989892	-0.237106	0.27065	0.891627
K.LRQALTTCDDILIK[114.04].Q	1	0	#N/A	#N/A	0.581	1.775	sp|O95235|KI20A_HUMAN	KIF20A	ubiquitination	K784	-0.0967976	0.447085	0.96157	-0.199434	0.129566	0.99222	0.0604769	0.632544	0.920571	-0.0616126	0.626223	0.899313	-0.102637	0.450722	0.949776	0.157275	0.25437	0.985751	0.035185	0.79409	0.946608	0.259911	0.0698668	0.501408	0.137822	0.315207	0.989892	-0.12209	0.371709	0.891627
K.LSFGLEDEPLETATK[114.04].E	1	7	EDELGFSL	15	0.0191	1.764	sp|O94905|ERLN2_HUMAN	ERLIN2	ubiquitination	K337	0.0887648	0.48032	0.96157	0.00859081	0.945034	0.99222	0.109163	0.387634	0.882742	0.0194453	0.876033	0.989508	-0.080174	0.549911	0.949776	0.0203986	0.878335	0.988072	-0.0693195	0.604586	0.93141	0.100573	0.454957	0.940701	0.0108545	0.935058	0.989892	-0.0897181	0.504166	0.891627
K.LSGSNPYTTVTPQIINSK[114.04].W	1	5	YPNSGS	14.1425	2.58e-05	2.227	sp|O43707|ACTN4_HUMAN	ACTN4	ubiquitination	K622	0.177436	0.287194	0.933608	0.238537	0.159206	0.99222	0.0345311	0.832552	0.928232	0.16073	0.333196	0.847335	0.0611011	0.726757	0.949776	-0.142905	0.418447	0.985751	-0.0167057	0.923724	0.946608	-0.204006	0.253887	0.854841	-0.0778068	0.656786	0.989892	0.126199	0.473717	0.891627
K.LTLSALLDGK[114.04].N	2	7	DLLASLTL	15	6.8e-06	2.945	sp|P21796|VDAC1_HUMAN	VDAC1	ubiquitination	K266	0.101943	0.257774	0.933608	-0.0478151	0.588624	0.99222	0.248793	0.0122754	0.293075	0.150161	0.104368	0.847335	-0.149758	0.127435	0.949776	0.146851	0.134373	0.985751	0.0482187	0.609716	0.93141	0.296608	0.00638876	0.143695	0.197976	0.050365	0.989892	-0.0986321	0.303689	0.891627
K.LVNELTEFAK[114.04].T	1	3	ENVL	11.6452	0.00167	2.127	co|CON_P02769|Con	CON_P02769	ubiquitination	K74	-0.0350497	0.693242	0.982692	0.105128	0.247304	0.99222	0.019512	0.825843	0.928232	0.00428892	0.961391	0.992776	0.140178	0.154425	0.949776	0.0545617	0.566961	0.988072	0.0393387	0.678866	0.93141	-0.0856159	0.373181	0.940701	-0.100839	0.29694	0.989892	-0.015223	0.872369	0.944698
K.LYLYFNK[114.04]ISKIENLEK.L	1	2	ENL	7.5039	6.53e-07	2.662	sp|Q6ZRR7|LRRC9_HUMAN	LRRC9	ubiquitination	K109	-0.201912	0.487888	0.96157	-0.161417	0.577973	0.99222	-0.0758503	0.792847	0.928232	-0.0112017	0.969024	0.992776	0.0404954	0.895555	0.992566	0.126062	0.683619	0.988072	0.190711	0.539164	0.93141	0.0855668	0.781717	0.940701	0.150215	0.627691	0.989892	0.0646486	0.834078	0.939567
K.LYLYFNKISK[114.04]IENLEK.L	1	2	ENL	6.87772	0.0364	2.002	sp|Q6ZRR7|LRRC9_HUMAN	LRRC9	ubiquitination	K112	-0.223517	0.45516	0.96157	-0.0617626	0.834934	0.99222	-0.176867	0.553002	0.920571	-0.0101533	0.972651	0.992776	0.161754	0.611154	0.949776	0.0466501	0.882907	0.988072	0.213363	0.50396	0.93141	-0.115104	0.716858	0.940701	0.0516093	0.870575	0.989892	0.166713	0.600378	0.92253
K.MLNINK[114.04].K	1	2	NLM	13.4754	0.298	1.815	sp|P17480|UBF1_HUMAN	UBTF	ubiquitination	K384	-0.15695	0.502875	0.96157	-0.133233	0.568636	0.99222	-0.161255	0.491434	0.882742	-0.236738	0.317278	0.847335	0.0237172	0.923925	0.992566	-0.00430481	0.986169	0.99136	-0.0797877	0.748456	0.946608	-0.0280221	0.910177	0.976142	-0.103505	0.67781	0.989892	-0.0754829	0.761558	0.939567
K.MSSYAFFVQTCREECK[114.04].K	1	5	FAYSS	14.8941	0.751	1.6	tr|Q75MM1|Q75MM1_HUMAN	WUGSC:H_NH0244E06.1	ubiquitination	K28	0.151418	0.251372	0.933608	0.118866	0.363423	0.99222	-0.100966	0.438168	0.882742	0.11543	0.377046	0.847335	-0.0325515	0.813257	0.972592	-0.252383	0.0833866	0.985751	-0.0359879	0.794013	0.946608	-0.219832	0.126613	0.689345	-0.00343639	0.980084	0.989892	0.216396	0.132157	0.891627
K.NFQNIFPPSATLHLSNIPPSVSEEDLK[114.04].V	3	2	FIN	14.1394	0.00292	2.726	sp|P26599|PTBP1_HUMAN	PTBP1	ubiquitination	K471	0.147397	0.174948	0.933608	0.0612076	0.562162	0.99222	0.0557995	0.596821	0.920571	-0.0253268	0.809477	0.962184	-0.0861893	0.447244	0.949776	-0.0915973	0.419901	0.985751	-0.172724	0.139636	0.93141	-0.00540806	0.96155	0.994042	-0.0865344	0.445466	0.989892	-0.0811263	0.473839	0.891627
K.NFSAGGHK[114.04]VGLGFELEA.-	1	5	HGGASF	14.3412	1.82e-05	2.268	sp|Q9Y277|VDAC3_HUMAN	VDAC3	ubiquitination	K274	0.0126112	0.922213	0.996894	-0.180016	0.178012	0.99222	0.199183	0.13898	0.882742	-0.132502	0.314096	0.847335	-0.192628	0.177629	0.949776	0.186572	0.190752	0.985751	-0.145113	0.302856	0.93141	0.3792	0.0144735	0.172778	0.0475149	0.731269	0.989892	-0.331685	0.0285176	0.891627
K.NISFTVWDVGGQDK[114.04].I	1	4	SI	11.8857	0.00218	1.633	sp|P84077|ARF1_HUMAN	ARF1	ubiquitination	K73	-0.0615238	0.580014	0.96157	0.0320044	0.772531	0.99222	-0.0175775	0.87372	0.928232	0.00843474	0.939185	0.992776	0.0935282	0.434003	0.949776	0.0439463	0.710702	0.988072	0.0699586	0.556432	0.93141	-0.0495819	0.675812	0.940701	-0.0235696	0.84203	0.989892	0.0260123	0.825937	0.939567
K.NSVTPDM*EEM*YK[114.04]K.A	3	3	TVSN	10.7968	0.054	1.475	tr|Q59GX9|Q59GX9_HUMAN	RPL5	ubiquitination	K247	0.161433	0.58188	0.96157	0.267504	0.366191	0.99222	0.0759883	0.794599	0.928232	0.36602	0.222211	0.847335	0.106071	0.734133	0.949776	-0.0854448	0.78424	0.988072	0.204587	0.514867	0.93141	-0.191515	0.541688	0.940701	0.098516	0.752354	0.989892	0.290032	0.359635	0.891627
K.QEPERNECFLSHK[114.04].D	1	0	#N/A	#N/A	0.00126	1.943	co|CON_P02769|Con	CON_P02769	ubiquitination	K129	0.247733	0.290881	0.933608	0.0314405	0.891148	0.99222	0.0742479	0.74695	0.928232	0.166033	0.473988	0.871947	-0.216292	0.385107	0.949776	-0.173485	0.483852	0.988072	-0.0817	0.739829	0.946608	0.0428074	0.861663	0.940701	0.134592	0.585654	0.989892	0.0917847	0.709247	0.92253
K.QGTAVEVEAESLDPTVK[114.04]PVDVGGDEPEEK.V	1	7	EVEVATG	14.9804	3.28e-16	4.447	sp|P49321|NASP_HUMAN	NASP	ubiquitination	K305	-0.179885	0.284602	0.933608	-0.0304391	0.853301	0.99222	-0.03	0.855391	0.928232	0.074464	0.652054	0.908518	0.149446	0.401715	0.949776	0.149885	0.40037	0.985751	0.254349	0.163367	0.93141	0.000439037	0.998008	0.998008	0.104903	0.553481	0.989892	0.104464	0.55512	0.898542
K.QLIGDAAK[114.04]HQVAM*NPTNTVFDAK.R	1	4	FD	12.2872	0.344	1.379	tr|A4D111|A4D111_HUMAN	LOC401308	ubiquitination	K12	0.144553	0.311668	0.96157	-0.314403	0.0387946	0.99222	0.0637065	0.650665	0.920571	-0.0920327	0.514732	0.871947	-0.458956	0.00768628	0.48936	-0.0808468	0.591462	0.988072	-0.236586	0.130552	0.93141	0.378109	0.0225045	0.252845	0.22237	0.153332	0.989892	-0.155739	0.308051	0.891627
K.QREEYQPATPGLGMFVEVK[114.04].D	1	4	TAPQY	13.536	9.44e-08	3.591	sp|Q9BVK6|TMED9_HUMAN	TMED9	ubiquitination	K90	0.129017	0.222038	0.933608	0.0822339	0.428806	0.99222	0.0826014	0.426793	0.882742	0.0299788	0.770739	0.944101	-0.0467835	0.671111	0.949776	-0.0464161	0.673528	0.988072	-0.0990386	0.374204	0.93141	0.000367467	0.99733	0.998008	-0.052255	0.635578	0.989892	-0.0526225	0.633223	0.92253
K.QSLTMDPVVK[114.04].S	1	5	DMTLSQ	14.9993	0.155	1.674	sp|P34932|HSP74_HUMAN	HSPA4	ubiquitination	K764	-0.0647497	0.578385	0.96157	0.00302098	0.979194	0.997272	-0.118229	0.316577	0.882742	0.0269674	0.816093	0.962184	0.0677707	0.586279	0.949776	-0.0534793	0.666929	0.988072	0.0917171	0.46344	0.93141	-0.12125	0.335959	0.905233	0.0239464	0.846769	0.989892	0.145196	0.252686	0.891627
K.QSPGVANELLK[114.04].E	1	2	LLE	10.1892	0.0348	1.498	sp|A2RRP1|NBAS_HUMAN	NBAS	ubiquitination	K955	0.00336026	0.974475	0.997385	0.0100845	0.923515	0.99222	-0.0380239	0.717967	0.928232	-0.0430209	0.683008	0.909681	0.00672421	0.952244	0.992566	-0.0413842	0.713117	0.988072	-0.0463811	0.680485	0.93141	-0.0481084	0.669354	0.940701	-0.0531053	0.637612	0.989892	-0.00499693	0.964501	0.974707
K.QVLLSLK[114.04].G	1	2	LVQ	15	1.09	1.854	sp|Q6UVK1|CSPG4_HUMAN	CSPG4	ubiquitination	K1585	0.3309	0.031869	0.933608	-0.0823212	0.562024	0.99222	0.209956	0.152318	0.882742	-0.0150183	0.91524	0.992776	-0.413221	0.0146788	0.574009	-0.120943	0.428082	0.985751	-0.345918	0.0352306	0.93141	0.292278	0.0689167	0.501408	0.0673029	0.656611	0.989892	-0.224975	0.151436	0.891627
K.QVYIPNYNK[114.04]PNPNQISVNNVK.A	1	3	IYV	8.88682	3.42e-06	2.463	sp|Q13330|MTA1_HUMAN	MTA1	ubiquitination	K361	0.239358	0.0792939	0.933608	0.0225941	0.860617	0.99222	0.122133	0.350207	0.882742	0.330905	0.0204232	0.771369	-0.216764	0.131108	0.949776	-0.117225	0.400146	0.985751	0.0915475	0.508966	0.93141	0.099539	0.473347	0.940701	0.308311	0.0388608	0.989892	0.208772	0.144739	0.891627
K.SEEESAETTK[114.04].E	1	0	#N/A	#N/A	0.0235	1.666	sp|Q9NVP1|DDX18_HUMAN	DDX18	ubiquitination	K145	-0.00387713	0.990528	0.997385	-0.200084	0.54293	0.99222	0.0557572	0.864514	0.928232	-0.434579	0.197276	0.847335	-0.196207	0.576382	0.949776	0.0596343	0.864453	0.988072	-0.430702	0.229987	0.93141	0.255841	0.468121	0.940701	-0.234495	0.505381	0.989892	-0.490336	0.175031	0.891627
K.SGCIVNNLAEFTVDPK[114.04].D	1	5	EALNNV	13.6111	0.00076	2.024	sp|O75369|FLNB_HUMAN	FLNB	ubiquitination	K673	0.104562	0.376513	0.96157	-0.280593	0.028205	0.99222	0.136128	0.254271	0.882742	-0.165158	0.171281	0.847335	-0.385155	0.00725268	0.48936	0.0315659	0.800165	0.988072	-0.26972	0.0450145	0.93141	0.416721	0.00435995	0.143695	0.115435	0.361572	0.989892	-0.301286	0.0276288	0.891627
K.SGDAAIVDM*VPGK[114.04]PM*CVESFSDYPPLGR.F	1	2	DVI	6.75287	1.33e-06	2.69	tr|A0A4D5RAB6|A0A4D5RAB6_HUMAN	EEF1A2	ubiquitination	K160	0.0248676	0.883174	0.982793	-0.202308	0.243778	0.99222	0.03877	0.818895	0.928232	-0.0124843	0.941174	0.992776	-0.227175	0.221997	0.949776	0.0139024	0.938728	0.99136	-0.0373519	0.836492	0.946608	0.241078	0.196498	0.765942	0.189823	0.30353	0.989892	-0.0512543	0.777178	0.939567
K.SGDAAIVDMVPGK[114.04]PM*CVESFSDYPPLGR.F	2	4	VMDVI	11.4982	1.85e-12	4.112	tr|A0A4D5RAB6|A0A4D5RAB6_HUMAN	EEF1A2	ubiquitination	K160	0.0333748	0.825218	0.982793	0.210467	0.17806	0.99222	0.0480079	0.750975	0.928232	0.144468	0.34673	0.847335	0.177092	0.283054	0.949776	0.0146331	0.927778	0.99136	0.111093	0.495086	0.93141	-0.162459	0.323111	0.905233	-0.0659994	0.683563	0.989892	0.09646	0.552752	0.898542
K.SGDAAIVDMVPGK[114.04]PMCVESFSDYPPLGR.F	3	4	VMDVI	11.4419	9.4e-11	3.726	tr|A0A4D5RAB6|A0A4D5RAB6_HUMAN	EEF1A2	ubiquitination	K160	0.00134283	0.988746	0.997385	0.0205534	0.829215	0.99222	0.0940308	0.331889	0.882742	-0.0578389	0.54624	0.871947	0.0192105	0.850381	0.972592	0.0926879	0.369713	0.985751	-0.0591818	0.563355	0.93141	0.0734774	0.474575	0.940701	-0.0783923	0.446127	0.989892	-0.15187	0.151298	0.891627
K.SIYYITGESK[114.04]EQVANSAFVER.V	1	2	TIYYI	14.9209	0.0124	1.966	sp|P08238|HS90B_HUMAN	HSP90AB1	ubiquitination	K491	-0.0324907	0.768876	0.982692	0.00760196	0.945103	0.99222	-0.0770667	0.489027	0.882742	-0.113113	0.314762	0.847335	0.0400926	0.734613	0.949776	-0.044576	0.706387	0.988072	-0.0806225	0.498223	0.93141	-0.0846686	0.477297	0.940701	-0.120715	0.315564	0.989892	-0.0360466	0.760434	0.939567
K.SLTGYLEK[114.04].K	1	2	TLS	14.4219	1.32	1.871	sp|Q8TE73|DYH5_HUMAN	DNAH5	ubiquitination	K1709	-0.123566	0.343605	0.96157	-0.0394021	0.75914	0.99222	-0.121111	0.352967	0.882742	0.0583571	0.650434	0.908518	0.0841639	0.542235	0.949776	0.00245554	0.985714	0.99136	0.181923	0.198573	0.93141	-0.0817084	0.553923	0.940701	0.0977593	0.480074	0.989892	0.179468	0.204338	0.891627
K.SLWK[114.04]AYM*ENGR.K	1	0	#N/A	#N/A	0.068	1.763	sp|Q8IYS1|P20D2_HUMAN	PM20D2	ubiquitination	K325	-0.214895	0.171407	0.933608	-0.150654	0.329163	0.99222	-0.20379	0.193112	0.882742	-0.252918	0.111953	0.847335	0.0642406	0.692756	0.949776	0.0111048	0.945391	0.99136	-0.0380231	0.814744	0.946608	-0.0531357	0.743578	0.940701	-0.102264	0.531188	0.989892	-0.0491279	0.762246	0.939567
K.SSLLGSGDWHQYYDIVYMK[114.04]PHGR.L	1	3	LLSS	14.338	2.83	1.213	sp|Q63HN8|RN213_HUMAN	RNF213	ubiquitination	K502	0.0905734	0.403285	0.96157	-0.0325858	0.761019	0.99222	0.0262478	0.806351	0.928232	-0.127963	0.243599	0.847335	-0.123159	0.291546	0.949776	-0.0643256	0.575964	0.988072	-0.218537	0.0723702	0.93141	0.0588336	0.608632	0.940701	-0.0953774	0.410183	0.989892	-0.154211	0.191619	0.891627
K.TEYQTTK[114.04].T	1	0	#N/A	#N/A	1.18	1.588	sp|Q9HCM4|E41L5_HUMAN	EPB41L5	ubiquitination	K357	-0.0902493	0.614175	0.967717	0.00328679	0.985282	0.997272	0.125357	0.485692	0.882742	-0.0134215	0.939958	0.992776	0.0935361	0.624929	0.949776	0.215606	0.268693	0.985751	0.0768277	0.687586	0.93141	0.12207	0.524758	0.940701	-0.0167083	0.930108	0.989892	-0.138779	0.4706	0.891627
K.TFVPQFQEAAFANGK[114.04].L	2	4	VF	14.3384	8.44e-08	2.414	sp|Q9NXR7|BABA2_HUMAN	BABAM2	ubiquitination	K382	0.227593	0.0590508	0.933608	0.203458	0.0874618	0.99222	0.163465	0.161862	0.882742	0.0862975	0.448334	0.871947	-0.0241349	0.8412	0.972592	-0.0641278	0.59614	0.988072	-0.141295	0.25217	0.93141	-0.0399929	0.740214	0.940701	-0.11716	0.338729	0.989892	-0.0771672	0.524626	0.892074
K.TGQATVASGIPAGWM*GLDCGPESSK[114.04].K	1	5	IGSAVT	12.6625	9.62e-05	2.143	sp|P00558|PGK1_HUMAN	PGK1	ubiquitination	K322	0.144195	0.394702	0.96157	0.121825	0.470385	0.99222	-0.0529042	0.752023	0.928232	-0.0220636	0.895	0.989508	-0.0223698	0.900386	0.992566	-0.197099	0.280501	0.985751	-0.166258	0.359677	0.93141	-0.174729	0.3365	0.905233	-0.143888	0.426131	0.989892	0.0308406	0.863023	0.941928
K.TIGGGDDSFNTFFSETGAGK[114.04].H	1	11	FFTNFSDDGGGI	14.9992	8.08e-07	2.837	sp|Q71U36|TBA1A_HUMAN	TUBA1A	ubiquitination	K60	0.134121	0.207826	0.933608	0.195825	0.0745371	0.99222	0.227827	0.0417643	0.531799	0.210506	0.0573235	0.847335	0.0617046	0.578638	0.949776	0.0937065	0.40249	0.985751	0.0763853	0.493079	0.93141	0.0320019	0.772386	0.940701	0.0146807	0.894305	0.989892	-0.0173213	0.875453	0.944698
K.TITLEVEPSDTIENVK[114.04]AK.I	1	6	EVELTIT	15	5.23e-10	2.977	sp|P62979|RS27A_HUMAN	RPS27A	ubiquitination	K27	-0.0339317	0.872093	0.982793	-0.127601	0.547419	0.99222	-0.284979	0.190351	0.882742	-0.0800835	0.704582	0.921748	-0.0936696	0.678432	0.949776	-0.251047	0.275703	0.985751	-0.0461518	0.837746	0.946608	-0.157378	0.488585	0.940701	0.0475179	0.83302	0.989892	0.204896	0.370162	0.891627
K.TLDEILQEK[114.04].K	2	4	LIEDLT	15	0.00191	2.533	sp|P21127|CD11B_HUMAN	CDK11B	ubiquitination	K20	-0.0962884	0.447174	0.96157	-0.0589954	0.639151	0.99222	0.0379591	0.76233	0.928232	-0.0959908	0.44855	0.871947	0.037293	0.781013	0.962409	0.134247	0.325096	0.985751	0.000297623	0.998227	0.998227	0.0969545	0.473482	0.940701	-0.0369953	0.782711	0.989892	-0.13395	0.326131	0.891627
K.TLTGK[114.04]TITLEVEPSDTIENVK.A	3	5	IENVK	15	2.62e-14	4.771	sp|P62979|RS27A_HUMAN	RPS27A	ubiquitination	K11	-0.276722	0.082733	0.933608	-0.0880646	0.561129	0.99222	-0.660441	0.000557613	0.0509247	-0.094363	0.533842	0.871947	0.188658	0.252877	0.949776	-0.383719	0.0295857	0.663036	0.182359	0.268318	0.93141	-0.572377	0.00286192	0.143695	-0.00629842	0.968789	0.989892	0.566078	0.00309501	0.458536
K.TMELK[114.04]PLNVSNNALVWTASDYADGEAK.V	1	5	TA	11.7051	9.58e-16	3.62	sp|P49792|RBP2_HUMAN	RANBP2	ubiquitination	K2994	0.366128	0.073807	0.933608	0.104424	0.58981	0.99222	0.168726	0.387793	0.882742	0.212761	0.279989	0.847335	-0.261704	0.21698	0.949776	-0.197402	0.345887	0.985751	-0.153366	0.461045	0.93141	0.064302	0.755295	0.940701	0.108338	0.600725	0.989892	0.0440356	0.830826	0.939567
K.TRYDSGQDLDEEGMNMGDFDPNNIFK[114.04].A	2	2	EED	6.60544	6.81e-12	3.076	sp|Q99615|DNJC7_HUMAN	DNAJC7	ubiquitination	K470	0.293249	0.100538	0.933608	0.222335	0.203617	0.99222	-0.147012	0.392602	0.882742	0.142422	0.40716	0.855418	-0.0709143	0.696548	0.949776	-0.440262	0.0271426	0.663036	-0.150827	0.411464	0.93141	-0.369347	0.057353	0.47628	-0.0799131	0.660563	0.989892	0.289434	0.126772	0.891627
K.TSM*K[114.04]LNK.T	1	3	ST	13.5198	0.0683	1.815	sp|Q9UIF8|BAZ2B_HUMAN	BAZ2B	ubiquitination	K671	0.0591087	0.706509	0.982692	0.0876853	0.577644	0.99222	0.0306334	0.844979	0.928232	-0.0846213	0.590864	0.871947	0.0285766	0.8645	0.982854	-0.0284753	0.864975	0.988072	-0.14373	0.396867	0.93141	-0.0570519	0.733751	0.940701	-0.172307	0.312556	0.989892	-0.115255	0.494846	0.891627
K.TVLELMNPEAQLPQVYPFAADLYQK[114.04]ELATLQR.Q	1	2	NMLE	14.9726	0.000169	2.31	sp|P46940|IQGA1_HUMAN	IQGAP1	ubiquitination	K431	-0.138046	0.327947	0.96157	0.0331971	0.810887	0.99222	0.104417	0.455915	0.882742	-0.00678463	0.960956	0.992776	0.171243	0.259183	0.949776	0.242463	0.118242	0.985751	0.131262	0.382491	0.93141	0.0712201	0.632192	0.940701	-0.0399817	0.787549	0.989892	-0.111202	0.457596	0.891627
K.TVTELVTK[114.04]K.K	1	1	TV	10.5057	0.311	1.693	sp|Q8IY81|SPB1_HUMAN	FTSJ3	ubiquitination	K233	0.0703557	0.556712	0.96157	0.12349	0.308586	0.99222	0.0257998	0.828412	0.928232	-0.0381935	0.748575	0.941162	0.0531345	0.677008	0.949776	-0.0445559	0.726613	0.988072	-0.108549	0.399559	0.93141	-0.0976904	0.447235	0.940701	-0.161684	0.216675	0.989892	-0.0639933	0.616408	0.92253
K.VEESSWLIEDGK[114.04].V	1	5	LWSSEE	12.5688	8.46e-05	1.746	sp|Q9Y266|NUDC_HUMAN	NUDC	ubiquitination	K239	-0.0255126	0.787536	0.982692	0.0846717	0.377442	0.99222	0.0485455	0.609341	0.920571	-0.0919344	0.339132	0.847335	0.110184	0.28594	0.949776	0.0740581	0.468094	0.988072	-0.0664218	0.514393	0.93141	-0.0361262	0.721377	0.940701	-0.176606	0.0972788	0.989892	-0.14048	0.179185	0.891627
K.VGINYQPPTVVPGGDLAK[114.04]VQR.A	1	5	QYNIGV	10.2083	0.00145	1.725	sp|Q71U36|TBA1A_HUMAN	TUBA1A	ubiquitination	K370	-0.000487997	0.995359	0.997385	0.0844629	0.322934	0.99222	0.0233345	0.781197	0.928232	-0.0637697	0.45198	0.871947	0.0849509	0.351404	0.949776	0.0238225	0.790788	0.988072	-0.0632817	0.484444	0.93141	-0.0611284	0.499173	0.940701	-0.148233	0.114922	0.989892	-0.0871042	0.339725	0.891627
K.VK[114.04]TLTGK.E	1	2	TLT	8.16877	2.47e-06	2.649	tr|S4R3E9|S4R3E9_HUMAN	NEDD8-MDP1	ubiquitination	K6	-0.192212	0.157852	0.933608	0.088739	0.501903	0.99222	-0.399732	0.00788676	0.216013	-0.175591	0.194319	0.847335	0.280951	0.0608057	0.949776	-0.20752	0.154063	0.985751	0.0166209	0.905576	0.946608	-0.488471	0.00328446	0.143695	-0.26433	0.0756635	0.989892	0.224141	0.125941	0.891627
K.VLTEYLVCTRYCEEVK[114.04].R	1	4	LYETL	13.9414	0.296	1.092	cu|VEZT_95611599_549aa|ribo	VEZT_95611599_549aa	ubiquitination	K536	0.106802	0.288144	0.933608	-0.0741977	0.455678	0.99222	-0.11904	0.238765	0.882742	-0.0725893	0.465307	0.871947	-0.180999	0.102116	0.949776	-0.225842	0.0466853	0.743075	-0.179391	0.10491	0.93141	-0.0448427	0.671033	0.940701	0.00160834	0.987805	0.989892	0.046451	0.660041	0.92253
K.VQAQVIQETIVPK[114.04].E	1	10	VITEQIVQAQV	15	3.86e-06	2.228	sp|Q15459|SF3A1_HUMAN	SF3A1	ubiquitination	K144	0.038493	0.772999	0.982692	0.0578367	0.665332	0.99222	-0.0234302	0.860489	0.928232	0.0842076	0.530431	0.871947	0.0193436	0.892013	0.992566	-0.0619233	0.664861	0.988072	0.0457146	0.74872	0.946608	-0.0812669	0.570642	0.940701	0.0263709	0.853212	0.989892	0.107638	0.454598	0.891627
K.VQGGALEDSQLVAGVAFK[114.04].K	1	3	DELA	8.60736	0.000407	1.781	sp|Q99832|TCPH_HUMAN	CCT7	ubiquitination	K217	-0.00764398	0.956843	0.997385	-0.0683755	0.629821	0.99222	0.106866	0.454069	0.882742	0.190948	0.190646	0.847335	-0.0607315	0.68843	0.949776	0.11451	0.453042	0.988072	0.198592	0.202216	0.93141	0.175242	0.257332	0.854841	0.259323	0.10262	0.989892	0.0840818	0.579826	0.92253
K.VTDETSGCSLTCAQFHPDGLIFGTGTMDSQIK[114.04].I	1	2	STE	10.1377	0.000162	2.571	sp|Q9UMS4|PRP19_HUMAN	PRPF19	ubiquitination	K375	-0.0429369	0.807762	0.982692	-0.0627238	0.722593	0.99222	-0.0220324	0.900559	0.939928	-0.106387	0.548855	0.871947	-0.0197869	0.916391	0.992566	0.0209044	0.91169	0.99136	-0.0634502	0.736873	0.946608	0.0406913	0.829185	0.940701	-0.0436633	0.816946	0.989892	-0.0843546	0.655616	0.92253
K.WGDAGAEYVVESTGVFTTM*EK[114.04].A	1	6	VYEAG	14.9816	0.000276	2.015	sp|P04406|G3P_HUMAN	GAPDH	ubiquitination	K107	0.166423	0.381373	0.96157	-0.179191	0.347004	0.99222	0.130612	0.489708	0.882742	-0.183205	0.336663	0.847335	-0.345614	0.101205	0.949776	-0.0358109	0.858209	0.988072	-0.349628	0.0976702	0.93141	0.309803	0.138047	0.689345	-0.00401456	0.984012	0.989892	-0.313817	0.133409	0.891627
K.WGDAGAEYVVESTGVFTTMEK[114.04].A	1	10	EVVYEAGADGW	15	0.000362	2.058	sp|P04406|G3P_HUMAN	GAPDH	ubiquitination	K107	-0.238514	0.358544	0.96157	0.172178	0.504272	0.99222	-0.254791	0.327745	0.882742	0.16571	0.520165	0.871947	0.410692	0.148703	0.949776	-0.016277	0.952517	0.99136	0.404224	0.154724	0.93141	-0.426969	0.134423	0.689345	-0.00646775	0.981122	0.989892	0.420501	0.13995	0.891627
K.YHTVK[114.04]GHNCEVR.K	1	4	VR	15	0.129	1.177	sp|Q32P51|RA1L2_HUMAN	HNRNPA1L2	ubiquitination	K171	0.00144486	0.991793	0.997385	0.105983	0.455285	0.99222	0.0495389	0.724945	0.928232	-0.161982	0.260224	0.847335	0.104538	0.490226	0.949776	0.0480941	0.749224	0.988072	-0.163427	0.28677	0.93141	-0.0564441	0.70774	0.940701	-0.267965	0.0910695	0.989892	-0.211521	0.173828	0.891627
K.YTSK[114.04]M*M*DAIK.G	1	3	DAIK	15	0.116	1.385	sp|Q9ULU4|PKCB1_HUMAN	ZMYND8	ubiquitination	K932	0.471844	0.383502	0.96157	0.443903	0.411543	0.99222	0.279251	0.602689	0.920571	0.618499	0.258017	0.847335	-0.0279404	0.960947	0.992566	-0.192593	0.736258	0.988072	0.146655	0.797407	0.946608	-0.164652	0.773259	0.940701	0.174595	0.76002	0.989892	0.339248	0.554745	0.898542
R.AALHLYSNTLNFQISEVEPK[114.04].Y	1	1	YL	8.89667	4.28e-08	2.425	sp|P41227|NAA10_HUMAN	NAA10	ubiquitination	K136	0.128955	0.443988	0.96157	0.115304	0.492753	0.99222	0.187296	0.271873	0.882742	0.271912	0.11918	0.847335	-0.0136511	0.938916	0.992566	0.0583414	0.743753	0.988072	0.142958	0.427695	0.93141	0.0719925	0.686983	0.940701	0.156609	0.386014	0.989892	0.0846161	0.636169	0.92253
R.CPEALFQPSFLGMESCGIHETTFNSIM*K[114.04].C	1	2	QFL	11.6339	0.000131	1.988	tr|B4DVQ0|B4DVQ0_HUMAN	ACTG2	ubiquitination	K242	-0.114273	0.63521	0.9706	-0.167215	0.489625	0.99222	-0.0591046	0.805578	0.928232	-0.0297143	0.901436	0.989508	-0.0529424	0.836554	0.972592	0.0551683	0.829797	0.988072	0.0845586	0.742082	0.946608	0.108111	0.674325	0.940701	0.137501	0.593774	0.989892	0.0293903	0.90877	0.960387
R.DLDELDK[114.04].D	1	1	LE	8.08876	0.161	1.675	sp|Q8WXH0|SYNE2_HUMAN	SYNE2	ubiquitination	K361	0.0393111	0.655143	0.979438	0.0106666	0.903208	0.99222	-0.164642	0.0769699	0.742139	-0.129142	0.156317	0.847335	-0.0286445	0.760341	0.961756	-0.203953	0.0441563	0.743075	-0.168453	0.0890525	0.93141	-0.175308	0.078025	0.519748	-0.139808	0.151508	0.989892	0.0355001	0.705665	0.92253
R.DLSHIGDAVVISCAK[114.04]DGVK.F	3	6	VVADGIH	14.9575	4.87e-07	5.053	sp|P12004|PCNA_HUMAN	PCNA	ubiquitination	K164	-0.42979	0.0266805	0.933608	-0.0370942	0.833552	0.99222	-0.242414	0.183793	0.882742	-0.0548874	0.75607	0.941162	0.392696	0.0526386	0.949776	0.187377	0.329023	0.985751	0.374903	0.0627833	0.93141	-0.20532	0.286499	0.882603	-0.0177932	0.924827	0.989892	0.187526	0.32865	0.891627
R.EEILEK[114.04].A	2	0	#N/A	#N/A	1.85	2.304	sp|Q9UNX3|RL26L_HUMAN	RPL26L1	ubiquitination	K142	-0.0970895	0.213622	0.933608	-0.0281425	0.71119	0.99222	0.19571	0.0200876	0.348794	0.183773	0.0273579	0.771369	0.068947	0.401201	0.949776	0.2928	0.00255442	0.243947	0.280862	0.00342992	0.655115	0.223853	0.0140455	0.172778	0.211915	0.0188126	0.989892	-0.0119378	0.882947	0.947432
R.EIEVM*K[114.04]ADIRLAK[114.04].L	1	3	VEIE	12.4681	3.06	1.207	sp|Q9NTM9|CUTC_HUMAN	CUTC	ubiquitination	K100,K107	-0.0223031	0.806132	0.982692	-0.0774731	0.399716	0.99222	-0.0226552	0.80314	0.928232	-0.0304447	0.737865	0.941162	-0.05517	0.571999	0.949776	-0.000352128	0.997105	0.997105	-0.00814163	0.933147	0.946608	0.0548179	0.574426	0.940701	0.0470284	0.629451	0.989892	-0.0077895	0.936031	0.971641
R.EK[114.04]EASNKEQPK.V	1	4	EQPK	14.9982	1.47	1.287	sp|Q01968|OCRL_HUMAN	OCRL	ubiquitination	K192	0.139859	0.154062	0.933608	0.0785398	0.411414	0.99222	-0.0518564	0.584923	0.920571	0.0802295	0.40168	0.855418	-0.0613192	0.546231	0.949776	-0.191715	0.0739442	0.985751	-0.0596295	0.5572	0.93141	-0.130396	0.209821	0.773664	0.00168969	0.986643	0.989892	0.132086	0.20431	0.891627
R.EQPEK[114.04]EPELQQYVPQLQNNTILR.L	1	2	QYV	8.45197	1.89e-05	2.534	sp|Q14152|EIF3A_HUMAN	EIF3A	ubiquitination	K420	0.338274	0.0418702	0.933608	0.132066	0.396049	0.99222	0.103502	0.503764	0.882742	0.217768	0.171002	0.847335	-0.206208	0.221896	0.949776	-0.234773	0.167654	0.985751	-0.120506	0.467211	0.93141	-0.0285645	0.861899	0.940701	0.085702	0.603358	0.989892	0.114267	0.490154	0.891627
R.ETVSEESNVLCLSK[114.04].S	1	12	SLCLVNSEESVTE	15	2.39e-08	2.913	sp|P13639|EF2_HUMAN	EEF2	ubiquitination	K594	-0.11809	0.555394	0.96157	-0.12018	0.54851	0.99222	-0.165509	0.411419	0.882742	-0.208159	0.305034	0.847335	-0.00208993	0.99216	0.999094	-0.0474186	0.823736	0.988072	-0.0900689	0.672977	0.93141	-0.0453287	0.831372	0.940701	-0.087979	0.680093	0.989892	-0.0426503	0.841183	0.939567
R.EYQDLLNVK[114.04]M*ALDVEIATYRK.L	5	5	VNLLDQY	15	4.42e-05	2.094	sp|P17661|DESM_HUMAN	DES	ubiquitination	K395	0.135009	0.191919	0.933608	0.0233538	0.815842	0.99222	0.18471	0.0818271	0.742139	0.031537	0.753338	0.941162	-0.111655	0.306662	0.949776	0.0497005	0.643909	0.988072	-0.103472	0.342162	0.93141	0.161356	0.147655	0.689345	0.00818324	0.939096	0.989892	-0.153172	0.167725	0.891627
R.EYQDLLNVK[114.04]MALDIEIATYRK.L	1	6	VNLLDQY	15	9.47e-06	2.251	sp|P08670|VIME_HUMAN	VIM	ubiquitination	K390	0.0605614	0.800259	0.982692	-0.00586913	0.980415	0.997272	0.32372	0.189977	0.882742	-0.0441467	0.853591	0.976263	-0.0664305	0.79518	0.971192	0.263159	0.312496	0.985751	-0.104708	0.682977	0.93141	0.329589	0.210631	0.773664	-0.0382776	0.880998	0.989892	-0.367867	0.165244	0.891627
R.EYQDLLNVKM*ALDVEIATYRK[114.04].L	1	8	KVNLLDQYE	15	8.38e-05	2.065	sp|P17661|DESM_HUMAN	DES	ubiquitination	K407	0.123767	0.588266	0.96157	-0.0178076	0.937581	0.99222	0.266356	0.253093	0.882742	-0.249858	0.282306	0.847335	-0.141575	0.562732	0.949776	0.142589	0.559973	0.988072	-0.373625	0.14026	0.93141	0.284163	0.25402	0.854841	-0.23205	0.347772	0.989892	-0.516214	0.0487264	0.891627
R.FTIAAK[114.04].H	1	3	AITF	15	1.78	1.78	sp|Q9H115|SNAB_HUMAN	NAPB	ubiquitination	K122	0.0408009	0.840361	0.982793	-0.0591538	0.770443	0.99222	-0.0532179	0.792863	0.928232	0.194307	0.345167	0.847335	-0.0999547	0.645432	0.949776	-0.0940188	0.665022	0.988072	0.153506	0.482131	0.93141	0.00593588	0.978114	0.998008	0.253461	0.253118	0.989892	0.247525	0.263878	0.891627
R.GALVVVNDLGGDFK[114.04].G	1	8	DNVVVLAG	15	1.12e-07	2.732	sp|P51659|DHB4_HUMAN	HSD17B4	ubiquitination	K46	0.0210198	0.787987	0.982692	-0.00811888	0.917175	0.99222	0.147413	0.0754462	0.742139	0.00149605	0.984708	0.992776	-0.0291387	0.727541	0.949776	0.126393	0.145689	0.985751	-0.0195237	0.815194	0.946608	0.155532	0.0789146	0.519748	0.00961494	0.90829	0.989892	-0.145917	0.0970859	0.891627
R.GGPNIITLADIVK[114.04].D	1	3	DALTI	14.9962	3.7e-05	2.152	sp|P68400|CSK21_HUMAN	CSNK2A1	ubiquitination	K102	0.164469	0.579093	0.96157	0.400157	0.188935	0.99222	-0.0920514	0.75527	0.928232	0.32538	0.280262	0.847335	0.235688	0.459171	0.949776	-0.25652	0.421318	0.985751	0.160911	0.611359	0.93141	-0.492208	0.134469	0.689345	-0.074777	0.81263	0.989892	0.417431	0.199195	0.891627
R.GGQTASFALK[114.04].K	1	3	LAFS	14.9998	0.0126	2.014	sp|O00178|GTPB1_HUMAN	GTPBP1	ubiquitination	K466	-0.105976	0.392868	0.96157	-0.0692622	0.573571	0.99222	0.415423	0.00394418	0.152503	-0.0158675	0.896833	0.989508	0.0367138	0.77924	0.962409	0.521399	0.00121573	0.232204	0.0901086	0.494625	0.93141	0.484685	0.00212061	0.143695	0.0533947	0.684007	0.989892	-0.43129	0.00480143	0.458536
R.GHFEAFGTLTDCVVVVNPQTK[114.04].R	1	10	CDTLTGFAEFH	15	7.42e-07	3.141	sp|Q13151|ROA0_HUMAN	HNRNPA0	ubiquitination	K45	-0.0103871	0.944142	0.997385	-0.0254813	0.863594	0.99222	-0.0739144	0.619669	0.920571	-0.0831857	0.576918	0.871947	-0.0150943	0.92413	0.992566	-0.0635273	0.689397	0.988072	-0.0727987	0.647258	0.93141	-0.0484331	0.760296	0.940701	-0.0577044	0.716434	0.989892	-0.00927133	0.95335	0.974707
R.HIADLAGNSEVILPVPAFNVINGGSHAGNK[114.04].L	2	10	IVESNGALDAI	15	2.43e-14	4.328	sp|P06733|ENOA_HUMAN	ENO1	ubiquitination	K162	-0.0671749	0.680561	0.982692	0.0905674	0.579829	0.99222	0.0473948	0.771101	0.928232	0.22552	0.18021	0.847335	0.157742	0.371512	0.949776	0.11457	0.513346	0.988072	0.292695	0.108961	0.93141	-0.0431726	0.804128	0.940701	0.134953	0.442739	0.989892	0.178126	0.31486	0.891627
R.IAM*AALK[114.04].E	1	0	#N/A	#N/A	0.0204	2.208	sp|Q8TE73|DYH5_HUMAN	DNAH5	ubiquitination	K1261	-0.0331089	0.741367	0.982692	0.0530834	0.597864	0.99222	-0.0932801	0.359096	0.882742	-0.0542818	0.589711	0.871947	0.0861924	0.426148	0.949776	-0.0601711	0.576212	0.988072	-0.0211729	0.843289	0.946608	-0.146363	0.185864	0.75532	-0.107365	0.324635	0.989892	0.0389982	0.716243	0.924341
R.IAMAALK[114.04].E	1	1	LA	11.3504	0.0279	2.242	sp|Q8TE73|DYH5_HUMAN	DNAH5	ubiquitination	K1261	0.00341181	0.976817	0.997385	0.0017329	0.988224	0.997272	0.108534	0.362764	0.882742	0.0599345	0.611435	0.891482	-0.00167891	0.989327	0.999094	0.105122	0.408332	0.985751	0.0565227	0.65369	0.93141	0.106801	0.401078	0.940701	0.0582016	0.644179	0.989892	-0.0485992	0.6994	0.92253
R.IATLASGLEVGK[114.04].T	1	2	AT	12.9422	0.00977	2.289	sp|P13637|AT1A3_HUMAN	ATP1A3	ubiquitination	K271	-0.0519256	0.735388	0.982692	-0.114526	0.459687	0.99222	-0.148362	0.341441	0.882742	-0.166871	0.286721	0.847335	-0.0626004	0.70327	0.949776	-0.096436	0.558801	0.988072	-0.114945	0.487069	0.93141	-0.0338355	0.836573	0.940701	-0.0523449	0.749902	0.989892	-0.0185094	0.910105	0.960387
R.IEEALQK[114.04].A	1	0	#N/A	#N/A	6.67	1.694	sp|Q709C8|VP13C_HUMAN	VPS13C	ubiquitination	K124	-0.224829	0.161852	0.933608	-0.169063	0.285329	0.99222	-0.161951	0.305249	0.882742	-0.201851	0.206034	0.847335	0.0557666	0.736763	0.949776	0.0628784	0.704841	0.988072	0.0229786	0.889646	0.946608	0.00711178	0.965736	0.994042	-0.032788	0.843116	0.989892	-0.0398998	0.809748	0.939567
R.IIANALSSEPACLAEIEEDK[114.04].A	1	5	SLANAI	14.9593	0.000236	1.911	sp|P78527|PRKDC_HUMAN	PRKDC	ubiquitination	K3355	-0.226878	0.275374	0.933608	0.0663495	0.744727	0.99222	0.0212673	0.916731	0.948467	-0.203269	0.326354	0.847335	0.293227	0.191623	0.949776	0.248145	0.26492	0.985751	0.0236084	0.913548	0.946608	-0.0450822	0.835861	0.940701	-0.269619	0.22766	0.989892	-0.224537	0.311087	0.891627
R.ILEQEEEEEQAGK[114.04]PGEPSK.K	1	7	GAQEEE	12.8203	3.59e-06	3.866	sp|Q9BXP5|SRRT_HUMAN	SRRT	ubiquitination	K279	-0.0734936	0.631728	0.9706	-0.00521709	0.972741	0.997272	-0.051383	0.736993	0.928232	-0.112232	0.466734	0.871947	0.0682765	0.676713	0.949776	0.0221106	0.892279	0.990845	-0.0387384	0.812585	0.946608	-0.0461659	0.777617	0.940701	-0.107015	0.515396	0.989892	-0.060849	0.71001	0.92253
R.ILFLRQQIK[114.04].E	1	1	FL	7.51842	0.0386	1.855	sp|Q9BTA9|WAC_HUMAN	WAC	ubiquitination	K634	-0.205476	0.219742	0.933608	0.0683482	0.675475	0.99222	-0.21398	0.20228	0.882742	-0.101172	0.537035	0.871947	0.273824	0.131694	0.949776	-0.00850447	0.96101	0.99136	0.104304	0.551442	0.93141	-0.282329	0.121059	0.680068	-0.169521	0.338184	0.989892	0.112808	0.519936	0.892074
R.ILQGPHANPVAVPQPGASVQTK[114.04].G	1	6	VAVPN	15	0.000605	2.663	sp|Q6NSI4|RADX_HUMAN	RADX	ubiquitination	K648	0.0916735	0.376908	0.96157	0.20303	0.0630676	0.99222	-0.061119	0.552586	0.920571	0.188283	0.0821524	0.847335	0.111356	0.317389	0.949776	-0.152793	0.176866	0.985751	0.096609	0.38354	0.93141	-0.264149	0.0277402	0.280943	-0.0147471	0.8927	0.989892	0.249402	0.0360274	0.891627
R.ITALK[114.04]SQYEGR.I	1	2	LAT	11.4705	0.00805	1.761	sp|P12270|TPR_HUMAN	TPR	ubiquitination	K1603	0.0618534	0.479984	0.96157	0.0805494	0.360724	0.99222	0.0600102	0.492932	0.882742	-0.022774	0.793182	0.958833	0.018696	0.840355	0.972592	-0.00184319	0.984144	0.99136	-0.0846274	0.368806	0.93141	-0.0205392	0.824887	0.940701	-0.103323	0.275985	0.989892	-0.0827842	0.379021	0.891627
R.K[114.04]AMFANQLDAR.K	1	4	AMFAN	11.5077	4.54e-12	3.827	sp|Q9NVI1|FANCI_HUMAN	FANCI	ubiquitination	K523	-0.106377	0.504975	0.96157	0.0832138	0.600837	0.99222	-0.0248699	0.875165	0.928232	-0.0293531	0.852926	0.976263	0.189591	0.273236	0.949776	0.0815069	0.631398	0.988072	0.0770238	0.650131	0.93141	-0.108084	0.525991	0.940701	-0.112567	0.509239	0.989892	-0.00448315	0.978857	0.984008
R.K[114.04]ELIEELIAK.S	2	1	IL	7.22708	0.0215	1.826	sp|P78316|NOP14_HUMAN	NOP14	ubiquitination	K190	0.0695851	0.735262	0.982692	-0.0815226	0.692233	0.99222	-0.0415994	0.839586	0.928232	0.114917	0.577958	0.871947	-0.151108	0.495034	0.949776	-0.111185	0.614221	0.988072	0.0453323	0.83653	0.946608	0.0399232	0.855782	0.940701	0.19644	0.377884	0.989892	0.156517	0.479999	0.891627
R.K[114.04]QLSSTVFK.Y	1	4	TV	12.2898	0.0293	3.475	sp|Q9BXW9|FACD2_HUMAN	FANCD2	ubiquitination	K561	-0.0993707	0.572872	0.96157	-0.0244519	0.889039	0.99222	0.127008	0.472782	0.882742	-0.04485	0.79819	0.958833	0.0749189	0.690023	0.949776	0.226379	0.239033	0.985751	0.0545207	0.771324	0.946608	0.15146	0.424275	0.940701	-0.0203981	0.913291	0.989892	-0.171858	0.366215	0.891627
R.K[114.04]TYTFDM*VFGASTK.Q	1	4	GASTK	14.9919	0.165	1.327	sp|P52732|KIF11_HUMAN	KIF11	ubiquitination	K64	-0.0980953	0.370994	0.96157	-0.013022	0.904062	0.99222	-0.0641682	0.55504	0.920571	0.00235978	0.982569	0.992776	0.0850733	0.465733	0.949776	0.0339271	0.769251	0.988072	0.100455	0.390888	0.93141	-0.0511462	0.658968	0.940701	0.0153818	0.894058	0.989892	0.066528	0.566896	0.909892
R.LAGTSGSDK[114.04]GLSGK.R	1	3	LSGK	14.9622	0.69	1.349	sp|Q9P016|THYN1_HUMAN	THYN1	ubiquitination	K16	0.0191636	0.849025	0.982793	-0.0164674	0.870039	0.99222	-0.0651731	0.520339	0.903497	-0.108555	0.290718	0.847335	-0.035631	0.740925	0.949776	-0.0843367	0.438128	0.985751	-0.127719	0.246936	0.93141	-0.0487057	0.65188	0.940701	-0.0920879	0.398212	0.989892	-0.0433823	0.687568	0.92253
R.LAIMMMK[114.04]K.R	1	2	LAI	12.8091	0.0145	1.557	sp|O00541|PESC_HUMAN	PES1	ubiquitination	K541	-0.00654398	0.974198	0.997385	-0.049763	0.805929	0.99222	-0.0940472	0.643384	0.920571	-0.231644	0.263493	0.847335	-0.0432191	0.841739	0.972592	-0.0875033	0.686706	0.988072	-0.2251	0.307512	0.93141	-0.0442842	0.837898	0.940701	-0.181881	0.406505	0.989892	-0.137597	0.527772	0.892074
R.LEEEGVVK[114.04].E	1	2	EEL	14.9654	1.94	1.795	sp|Q15349|KS6A2_HUMAN	RPS6KA2	ubiquitination	K39	-0.0291639	0.784504	0.982692	0.0828161	0.441896	0.99222	0.12812	0.24115	0.882742	0.0601169	0.574701	0.871947	0.11198	0.333867	0.949776	0.157284	0.181718	0.985751	0.0892808	0.43814	0.93141	0.045304	0.691561	0.940701	-0.0226992	0.842089	0.989892	-0.0680031	0.552953	0.898542
R.LEEK[114.04]ALAYDK[114.04]LEK.T	1	1	EE	6.76365	0.114	1.759	sp|P35580|MYH10_HUMAN	MYH10	ubiquitination	K1411,K1417	1.18588	0.164916	0.933608	0.438583	0.596142	0.99222	0.390195	0.636924	0.920571	0.768696	0.358095	0.847335	-0.747299	0.402044	0.949776	-0.795686	0.373092	0.985751	-0.417186	0.636884	0.93141	-0.0483874	0.956155	0.994042	0.330113	0.708318	0.989892	0.3785	0.668214	0.92253
R.LGAGIDGVEEIK[114.04].R	2	1	IE	13.5276	1.59	2.059	sp|Q15349|KS6A2_HUMAN	RPS6KA2	ubiquitination	K313	0.521769	0.0227489	0.933608	0.231293	0.275069	0.99222	0.178356	0.395769	0.882742	0.237173	0.263582	0.847335	-0.290476	0.203436	0.949776	-0.343413	0.137123	0.985751	-0.284595	0.212201	0.93141	-0.0529373	0.811305	0.940701	0.0058805	0.97882	0.989892	0.0588178	0.790858	0.939567
R.LGEHNIDVLEGNEQFINAAK[114.04].I	1	5	VDINHE	14.032	6.94e-06	2.182	co|CON_P00761|Con	CON_P00761	ubiquitination	K77	0.157048	0.626419	0.9706	-0.0286093	0.929036	0.99222	0.36057	0.272504	0.882742	-0.0329593	0.918285	0.992776	-0.185657	0.590747	0.949776	0.203522	0.555955	0.988072	-0.190007	0.582173	0.93141	0.38918	0.268114	0.85754	-0.00435	0.989892	0.989892	-0.39353	0.263041	0.891627
R.LICGFM*DDCK[114.04]NDINILK.C	1	4	INILK	15	0.0232	1.489	sp|Q92896|GSLG1_HUMAN	GLG1	ubiquitination	K242	0.0323898	0.860753	0.982793	0.227772	0.229746	0.99222	-0.178057	0.342813	0.882742	0.050912	0.782937	0.95249	0.195382	0.330636	0.949776	-0.210447	0.296046	0.985751	0.0185222	0.925211	0.946608	-0.405829	0.0552351	0.47628	-0.17686	0.377027	0.989892	0.228969	0.257304	0.891627
R.LIFAGK[114.04]QLEDGRTLSDYNIQK.E	1	3	AFI	11.8468	0.00012	4.233	sp|P62979|RS27A_HUMAN	RPS27A	ubiquitination	K48	1.19857	0.292959	0.933608	0.554214	0.621112	0.99222	0.222872	0.841845	0.928232	0.957144	0.397519	0.855418	-0.64436	0.591193	0.949776	-0.975702	0.419246	0.985751	-0.24143	0.839773	0.946608	-0.331342	0.781555	0.940701	0.40293	0.736139	0.989892	0.734272	0.54115	0.898542
R.LIFAGK[114.04]QLENGRTLSDYNIQK.E	1	8	GAFIL	15	1.44e-06	3.767	tr|Q59EM9|Q59EM9_HUMAN	UBC	ubiquitination	K1280	1.39883	0.277403	0.933608	0.746242	0.556084	0.99222	0.0710437	0.955019	0.960045	1.13204	0.375812	0.847335	-0.652584	0.6294	0.949776	-1.32778	0.33262	0.985751	-0.26679	0.843041	0.946608	-0.675198	0.617681	0.940701	0.385794	0.774804	0.989892	1.06099	0.435944	0.891627
R.LIFAGK[114.04]QREDGR.S	1	3	EDGR	14.9662	0.0651	1.689	cu|uc002gyy.3|ucsc	uc001ugw.4	ubiquitination	K48	-0.207324	0.369554	0.96157	-0.0505974	0.82421	0.99222	-0.195696	0.396241	0.882742	-0.412174	0.0868025	0.847335	0.156727	0.522636	0.949776	0.0116282	0.961879	0.99136	-0.20485	0.405896	0.93141	-0.145099	0.553516	0.940701	-0.361577	0.152824	0.989892	-0.216478	0.380479	0.891627
R.LIYSGK[114.04]QMNDEK.T	1	7	GSYIL	13.8108	1.2e-06	4.313	tr|S4R3E9|S4R3E9_HUMAN	NEDD8-MDP1	ubiquitination	K48	0.0544401	0.656378	0.979438	-0.0627188	0.608679	0.99222	-0.315014	0.0199855	0.348794	-0.180494	0.154275	0.847335	-0.117159	0.375731	0.949776	-0.369454	0.0121453	0.651705	-0.234934	0.0881387	0.93141	-0.252295	0.0691717	0.501408	-0.117775	0.373299	0.989892	0.13452	0.311337	0.891627
R.LLEEQAK[114.04]LQQQM*DLQK[114.04]NHIFR.L	1	3	EELL	14.9998	0.955	1.379	sp|O14578|CTRO_HUMAN	CIT	ubiquitination	K1158,K1167	0.051869	0.822416	0.982793	0.164095	0.481362	0.99222	-0.1901	0.416132	0.882742	0.124331	0.592238	0.871947	0.112226	0.650604	0.949776	-0.241969	0.335402	0.985751	0.0724621	0.769447	0.946608	-0.354196	0.166437	0.706432	-0.0397643	0.872076	0.989892	0.314431	0.215918	0.891627
R.LLTAQK[114.04].C	1	2	TLL	9.77389	0.0633	1.419	sp|Q08623-3|HDHD1_HUMAN	PUDP	ubiquitination	K183	-0.0845467	0.29328	0.933608	-0.022268	0.777777	0.99222	-0.00625993	0.936678	0.951625	-0.114671	0.160878	0.847335	0.0622787	0.464167	0.949776	0.0782868	0.360232	0.985751	-0.0301244	0.721235	0.946608	0.0160081	0.849362	0.940701	-0.0924031	0.283069	0.989892	-0.108411	0.211438	0.891627
R.LTQQLEFEK[114.04]SQVK.K	1	1	TL	5.56444	0.113	1.936	sp|Q9P2B4|CT2NL_HUMAN	CTTNBP2NL	ubiquitination	K151	0.0808979	0.407144	0.96157	0.0225213	0.815345	0.99222	-0.0379466	0.694501	0.928232	-0.0670907	0.49007	0.871947	-0.0583766	0.573129	0.949776	-0.118845	0.25992	0.985751	-0.147989	0.165901	0.93141	-0.060468	0.559635	0.940701	-0.089612	0.390829	0.989892	-0.029144	0.777515	0.939567
R.LVIGDHK[114.04]STSHFR.T	2	3	DGIV	15	0.165	1.441	sp|O00193|SMAP_HUMAN	SMAP	ubiquitination	K62	-0.0514767	0.59349	0.96157	-0.00263825	0.978058	0.997272	0.0991579	0.31065	0.882742	-0.0409467	0.670525	0.908518	0.0488385	0.635317	0.949776	0.150635	0.157305	0.985751	0.01053	0.918228	0.946608	0.101796	0.32954	0.905233	-0.0383085	0.709442	0.989892	-0.140105	0.186255	0.891627
R.MQDTSVSFGYQLDLPK[114.04].A	1	3	SVST	14.9739	0.035	1.441	sp|O96008|TOM40_HUMAN	TOMM40	ubiquitination	K309	-0.0476206	0.722019	0.982692	-0.0110962	0.933785	0.99222	0.138273	0.309874	0.882742	0.252774	0.0748492	0.847335	0.0365244	0.798309	0.971192	0.185893	0.206461	0.985751	0.300394	0.0505544	0.93141	0.149369	0.305023	0.905233	0.26387	0.081166	0.989892	0.114501	0.427996	0.891627
R.QGLLHVGDIIKEVNGHEVGNNPK[114.04]ELQELLK.N	3	4	ELLK	15	1.28	1.21	sp|Q9NZW5|MPP6_HUMAN	MPP6	ubiquitination	K188	-0.201307	0.31979	0.96157	-0.157149	0.434075	0.99222	-0.0743281	0.708931	0.928232	-0.440476	0.040735	0.847335	0.0441578	0.835367	0.972592	0.126979	0.552422	0.988072	-0.239169	0.270897	0.93141	0.0828211	0.69728	0.940701	-0.283327	0.196052	0.989892	-0.366148	0.101315	0.891627
R.QLFHPEQLITGK[114.04]EDAANNYAR.G	1	2	HFL	8.97295	0.00178	1.75	sp|Q71U36|TBA1A_HUMAN	TUBA1A	ubiquitination	K96	-0.198606	0.325778	0.96157	-0.214647	0.289652	0.99222	-0.234614	0.248988	0.882742	-0.0857343	0.666835	0.908518	-0.0160416	0.939736	0.992566	-0.036008	0.865303	0.988072	0.112871	0.59666	0.93141	-0.0199664	0.925035	0.976142	0.128913	0.546199	0.989892	0.148879	0.486828	0.891627
R.QM*K[114.04]EDAEK.F	1	2	AEK	13.8622	2.6	1.478	sp|O95239|KIF4A_HUMAN	KIF4A	ubiquitination	K655	-0.0751445	0.428184	0.96157	-0.2136	0.0362399	0.99222	0.0916821	0.336422	0.882742	-0.0380313	0.685833	0.909681	-0.138455	0.181616	0.949776	0.166827	0.11253	0.985751	0.0371133	0.711795	0.946608	0.305282	0.00794796	0.151806	0.175568	0.0964759	0.989892	-0.129713	0.208972	0.891627
R.RDIYDQK[114.04]LTLQPVDNSTISLQMGTNK.V	1	3	QMGT	8.07699	0.185	1.411	sp|Q15417|CNN3_HUMAN	CNN3	ubiquitination	K232	0.0150975	0.828511	0.982793	0.165331	0.0301455	0.99222	0.117219	0.108973	0.85895	0.213501	0.00764806	0.526826	0.150233	0.0594168	0.949776	0.102122	0.184602	0.985751	0.198404	0.0170273	0.93141	-0.0481117	0.521334	0.940701	0.0481702	0.520836	0.989892	0.096282	0.209378	0.891627
R.SGPFGQIFRPDNFVFGQSGAGNNWAK[114.04].G	5	0	#N/A	#N/A	5.55e-09	4.518	sp|Q13885|TBB2A_HUMAN	TUBB2A	ubiquitination	K103	0.0390044	0.609024	0.967717	0.0429322	0.573848	0.99222	-0.0415902	0.585746	0.920571	0.0318774	0.675443	0.908518	0.00392785	0.961385	0.992566	-0.0805946	0.329184	0.985751	-0.00712698	0.930005	0.946608	-0.0845225	0.307	0.905233	-0.0110548	0.891646	0.989892	0.0734676	0.372332	0.891627
R.SSFYVNGLTLGGQK[114.04].C	1	3	VYFS	10.4742	0.309	1.259	sp|P07737|PROF1_HUMAN	PFN1	ubiquitination	K70	-0.18978	0.113716	0.933608	-0.0390467	0.733419	0.99222	-0.12632	0.280085	0.882742	-0.12555	0.282902	0.847335	0.150733	0.230371	0.949776	0.0634602	0.605637	0.988072	0.0642303	0.601313	0.93141	-0.0872732	0.479605	0.940701	-0.0865031	0.483419	0.989892	0.00077009	0.994976	0.994976
R.STGEAFVQFASK[114.04].E	1	0	#N/A	#N/A	9.97e-05	1.962	sp|P31942|HNRH3_HUMAN	HNRNPH3	ubiquitination	K67	-0.0598502	0.570019	0.96157	-0.0526496	0.616818	0.99222	-0.00257947	0.98035	0.98035	-0.0931465	0.380696	0.847335	0.00720057	0.948724	0.992566	0.0572707	0.61072	0.988072	-0.0332963	0.766539	0.946608	0.0500701	0.655921	0.940701	-0.0404969	0.718228	0.989892	-0.090567	0.424146	0.891627
R.TLSDYNIQK[114.04]ESTLHLVLR.L	1	7	NYDSL	13.0373	4.78e-06	2.983	sp|P62979|RS27A_HUMAN	RPS27A	ubiquitination	K63	-0.100142	0.514645	0.96157	-0.100612	0.512709	0.99222	-0.145301	0.348563	0.882742	-0.166425	0.285381	0.847335	-0.0004692	0.997703	0.999094	-0.0451589	0.782029	0.988072	-0.0662825	0.685166	0.93141	-0.0446897	0.784231	0.940701	-0.0658133	0.687263	0.989892	-0.0211236	0.896912	0.95704
R.VASASLQVK[114.04].G	1	2	QL	13.3542	0.067	1.616	sp|Q9UIF8|BAZ2B_HUMAN	BAZ2B	ubiquitination	K1818	-0.245006	0.281462	0.933608	-0.0770241	0.729847	0.99222	-0.314171	0.172945	0.882742	0.00865765	0.968969	0.992776	0.167982	0.484183	0.949776	-0.0691648	0.771621	0.988072	0.253664	0.296276	0.93141	-0.237147	0.327625	0.905233	0.0856818	0.719395	0.989892	0.322829	0.189099	0.891627
R.VAVEEVDEEGK[114.04].F	2	1	AV	12.0321	0.00176	2.256	sp|P02545|LMNA_HUMAN	LMNA	ubiquitination	K450	0.159179	0.0724188	0.933608	-0.0160833	0.847002	0.99222	0.11736	0.17374	0.882742	0.0754303	0.372366	0.847335	-0.175262	0.0651832	0.949776	-0.0418188	0.640011	0.988072	-0.0837489	0.354759	0.93141	0.133444	0.149708	0.689345	0.0915136	0.313393	0.989892	-0.0419301	0.639127	0.92253
R.VETGVLK[114.04]PGM*VVTFAPVNVTTEVK.S	1	11	NVTTEVK	15	1.18e-10	3.787	tr|A0A4D5RAB8|A0A4D5RAB8_HUMAN	EEF1A2	ubiquitination	K121	-0.0313874	0.734819	0.982692	0.0201757	0.827425	0.99222	-0.0240051	0.795414	0.928232	-0.0663635	0.477133	0.871947	0.0515631	0.603759	0.949776	0.00738235	0.940473	0.99136	-0.0349761	0.724083	0.946608	-0.0441808	0.656109	0.940701	-0.0865392	0.387997	0.989892	-0.0423584	0.669342	0.92253
R.VETGVLK[114.04]PGMVVTFAPVNVTTEVK.S	4	11	NVTTEVK	15	1.56e-13	3.901	tr|A0A4D5RAB8|A0A4D5RAB8_HUMAN	EEF1A2	ubiquitination	K121	0.0446774	0.575094	0.96157	0.0924707	0.25478	0.99222	-0.0335669	0.672848	0.928232	0.0055145	0.944517	0.992776	0.0477934	0.574846	0.949776	-0.0782443	0.363106	0.985751	-0.0391629	0.64514	0.93141	-0.126038	0.152371	0.689345	-0.0869562	0.313867	0.989892	0.0390814	0.645822	0.92253
R.VETGVLKPGMVVTFAPVNVTTEVK[114.04].S	1	10	KLVGTEV	14.7809	2.74e-11	3.816	tr|A0A4D5RAB8|A0A4D5RAB8_HUMAN	EEF1A2	ubiquitination	K138	0.000350874	0.997385	0.997385	0.185991	0.099045	0.99222	-0.0340428	0.750937	0.928232	0.113729	0.297944	0.847335	0.18564	0.121235	0.949776	-0.0343937	0.764158	0.988072	0.113378	0.330482	0.93141	-0.220034	0.0708797	0.501408	-0.0722625	0.530803	0.989892	0.147772	0.210076	0.891627
R.VVDLMAHMASK[114.04].E	1	6	HAMLDVV	14.9993	0.001	1.857	sp|P04406|G3P_HUMAN	GAPDH	ubiquitination	K334	0.256905	0.196444	0.933608	0.199366	0.310232	0.99222	0.235698	0.233727	0.882742	0.284253	0.155674	0.847335	-0.0575382	0.780309	0.962409	-0.0212068	0.918019	0.99136	0.0273485	0.894413	0.946608	0.0363314	0.860081	0.940701	0.0848867	0.68123	0.989892	0.0485553	0.813843	0.939567
R.VVGTIDQLVK[114.04]R.V	1	1	GV	10.5502	1.15	1.779	sp|Q8IX01|SUGP2_HUMAN	SUGP2	ubiquitination	K595	0.167631	0.449347	0.96157	0.346249	0.130469	0.99222	0.0813788	0.711173	0.928232	0.271006	0.229027	0.847335	0.178619	0.4508	0.949776	-0.086252	0.713526	0.988072	0.103375	0.660282	0.93141	-0.264871	0.269384	0.85754	-0.0752436	0.748619	0.989892	0.189627	0.424007	0.891627
R.YTLNVLEDLGDGQK[114.04].A	1	6	DELVNLT	14.9991	0.0209	1.612	sp|P13797|PLST_HUMAN	PLS3	ubiquitination	K518	0.179547	0.10051	0.933608	0.0365881	0.72518	0.99222	0.134704	0.208072	0.882742	0.00161668	0.987578	0.992776	-0.142959	0.211206	0.949776	-0.0448427	0.687142	0.988072	-0.17793	0.125334	0.93141	0.0981159	0.383582	0.940701	-0.0349714	0.753175	0.989892	-0.133087	0.242669	0.891627

## Sheet: Demongrp_012921_TMT
Peptide	X..PSMs	X..Matched.tags	Top.scored.tag	Best.tag.scores	Matching.E.values	XCorr	Protein.ID	GN	PTM.types	ModSites	KD_F-CTRL_logFC	KD_F-CTRL_P.Value	KD_F-CTRL_adj.P.Val	KD_G1-CTRL_logFC	KD_G1-CTRL_P.Value	KD_G1-CTRL_adj.P.Val	KD_G2-CTRL_logFC	KD_G2-CTRL_P.Value	KD_G2-CTRL_adj.P.Val	KD_H-CTRL_logFC	KD_H-CTRL_P.Value	KD_H-CTRL_adj.P.Val	KD_G1-KD_F_logFC	KD_G1-KD_F_P.Value	KD_G1-KD_F_adj.P.Val	KD_G2-KD_F_logFC	KD_G2-KD_F_P.Value	KD_G2-KD_F_adj.P.Val	KD_H-KD_F_logFC	KD_H-KD_F_P.Value	KD_H-KD_F_adj.P.Val	KD_G2-KD_G1_logFC	KD_G2-KD_G1_P.Value	KD_G2-KD_G1_adj.P.Val	KD_H-KD_G1_logFC	KD_H-KD_G1_P.Value	KD_H-KD_G1_adj.P.Val	KD_H-KD_G2_logFC	KD_H-KD_G2_P.Value	KD_H-KD_G2_adj.P.Val
-.LSLPAARTTMTHFNK[114.04]GPSYGLSAEVK.N	1	3	PLSL	11.7634	1.38	1.066	cu|CNN3_95392476_338aa|ribo	CNN3_95392476_338aa	ubiquitination	K15	0.211852	0.139662	0.718892	0.290501	0.0491336	0.343935	0.461007	0.00391377	0.107722	0.391946	0.0111692	0.328825	0.0786494	0.596352	0.849044	0.249156	0.106679	0.597403	0.180095	0.234083	0.710484	0.170506	0.258798	0.679345	0.101445	0.495822	0.985892	-0.069061	0.641518	0.962277
-.M*GNIFANLFK[114.04].G	2	0	#N/A	#N/A	0.000881	1.801	sp|P84077|ARF1_HUMAN	ARF1	ubiquitination	K10	-0.0301979	0.815879	0.953263	0.0127857	0.921408	0.967998	-0.0862544	0.508707	0.872069	-0.0440584	0.734325	0.914104	0.0429836	0.756702	0.940771	-0.0560564	0.686515	0.979964	-0.0138605	0.920308	0.983385	-0.0990401	0.478312	0.88203	-0.0568441	0.682372	0.985892	0.042196	0.76101	0.973695
K.AAAREEAK[114.04]NIK.L	1	0	#N/A	#N/A	0.639	1.614	sp|Q7L0Y3|TM10C_HUMAN	TRMT10C	ubiquitination	K161	-0.204305	0.23132	0.747681	-0.0985824	0.556389	0.766176	-0.136117	0.419086	0.782294	-0.118251	0.481552	0.860645	0.105723	0.555154	0.832731	0.0681886	0.702567	0.979964	0.0860543	0.630362	0.910325	-0.0375343	0.833239	0.958796	-0.0196685	0.9121	0.985892	0.0178657	0.920126	0.973695
K.AALEQLLK[114.04].F	1	3	LEQL	14.4597	0.0214	1.34	sp|Q92797|SYMPK_HUMAN	SYMPK	ubiquitination	K241	-0.0580945	0.641874	0.953263	-0.157918	0.216223	0.606095	-0.0643325	0.606831	0.917546	-0.307166	0.0237462	0.328825	-0.0998234	0.457276	0.793186	-0.00623797	0.962609	0.986087	-0.249071	0.0759465	0.455679	0.0935854	0.485391	0.88203	-0.149248	0.271679	0.985892	-0.242833	0.0828354	0.588358
K.AMFESQSEDELTPFDMSIQELDNPGAK[114.04]R.I	1	3	TLE	7.9163	0.000189	1.782	sp|P12956-2|XRCC6_HUMAN	XRCC6	ubiquitination	K73	-0.147939	0.356204	0.881185	-0.364947	0.0326961	0.33156	-0.136369	0.394075	0.752325	-0.38119	0.0266174	0.328825	-0.217008	0.210998	0.611166	0.0115702	0.94542	0.986087	-0.233251	0.180492	0.710484	0.228578	0.188877	0.61754	-0.0162427	0.923442	0.985892	-0.244821	0.161036	0.711947
K.ASLTLFCPEEGDWK[114.04]NSNLDR.H	2	1	LTL	15	1.54	1.265	sp|P46821|MAP1B_HUMAN	MAP1B	ubiquitination	K197	0.24054	0.165497	0.718892	0.254278	0.144076	0.516583	0.258418	0.138096	0.504352	0.147316	0.38631	0.758551	0.0137375	0.939009	0.972273	0.0178782	0.920684	0.986087	-0.0932244	0.605164	0.907746	0.00414071	0.981598	0.991049	-0.106962	0.55362	0.985892	-0.111103	0.538559	0.956714
K.AVIEAEK[114.04].I	1	0	#N/A	#N/A	0.603	1.742	sp|O75477|ERLN1_HUMAN	ERLIN1	ubiquitination	K222	0.123821	0.169396	0.718892	-0.0810358	0.359968	0.719936	0.222095	0.0203324	0.189769	-0.0553215	0.528966	0.908374	-0.204856	0.0409067	0.343616	0.0982742	0.300942	0.871695	-0.179142	0.0694574	0.448802	0.303131	0.00469376	0.197138	0.0257144	0.783155	0.985892	-0.277416	0.00837707	0.588358
K.CDMK[114.04]SIIK.A	1	0	#N/A	#N/A	0.815	1.396	sp|Q92797|SYMPK_HUMAN	SYMPK	ubiquitination	K960	-0.208995	0.299427	0.802037	-0.265941	0.191409	0.606095	-0.0784792	0.692321	0.925895	-0.0630427	0.750359	0.914104	-0.0569467	0.787954	0.940771	0.130515	0.53966	0.931847	0.145952	0.493467	0.852282	0.187462	0.381464	0.809303	0.202899	0.344534	0.985892	0.0154365	0.941814	0.973695
K.DATNVGDEGGFAPNILENK[114.04].E	2	10	EDGVNTA	15	9.81e-06	2.256	sp|P06733|ENOA_HUMAN	ENO1	ubiquitination	K221	-0.0423697	0.653997	0.953263	-0.188942	0.0590546	0.381584	-0.0168025	0.858526	0.950042	-0.141384	0.147454	0.538528	-0.146573	0.159263	0.535123	0.0255672	0.799823	0.979964	-0.0990145	0.333147	0.818605	0.17214	0.102304	0.501947	0.0475582	0.638033	0.985892	-0.124582	0.22741	0.838897
K.DK[114.04]EALM*EEILK.L	1	0	#N/A	#N/A	0.0228	1.64	sp|Q8TD16|BICD2_HUMAN	BICD2	ubiquitination	K669	-0.257624	0.160618	0.718892	-0.137147	0.444546	0.750317	-0.212482	0.242395	0.633454	-0.132984	0.458232	0.836771	0.120477	0.528557	0.80725	0.0451419	0.812283	0.979964	0.12464	0.514606	0.852282	-0.0753355	0.692354	0.938688	0.00416217	0.982514	0.985892	0.0794977	0.676387	0.973695
K.EIATLK[114.04]QHLSNM*EVQVASQSSQR.T	1	2	TAI	9.40412	0.147	1.306	sp|P12270|TPR_HUMAN	TPR	ubiquitination	K905	-0.0250018	0.924992	0.953263	-0.281867	0.297218	0.646249	-0.130836	0.623585	0.917546	-0.267067	0.322431	0.713469	-0.256865	0.371892	0.721453	-0.105834	0.709903	0.979964	-0.242065	0.399386	0.83871	0.151031	0.596395	0.920523	0.0147999	0.95842	0.985892	-0.136232	0.632573	0.962277
K.EILVGDVGQTVDDPYATFVK[114.04].M	3	5	VDGVLI	15	2.77e-05	2.146	sp|P23528|COF1_HUMAN	CFL1	ubiquitination	K73	-0.298689	0.188281	0.718892	-0.148827	0.502938	0.750317	-0.0737499	0.738512	0.925895	-0.0302917	0.890773	0.914104	0.149862	0.527717	0.80725	0.224939	0.347125	0.911669	0.268397	0.264827	0.767085	0.0750771	0.750531	0.954609	0.118535	0.616564	0.985892	0.0434581	0.853822	0.973695
K.EVDEQM*LNVQNKSSSYFVEWIPNNVK[114.04].T	1	9	NQVNLMQEDV	14.8621	5.5e-06	2.541	tr|B4DMU8|B4DMU8_HUMAN	TUBB	ubiquitination	K223	-0.332474	0.0858727	0.539867	-0.278505	0.14453	0.516583	0.0124674	0.946026	0.975154	-0.0868484	0.638435	0.908374	0.0539687	0.784238	0.940771	0.344941	0.0946456	0.567874	0.245625	0.223581	0.710484	0.290973	0.153246	0.585121	0.191657	0.337713	0.985892	-0.0993158	0.615406	0.962277
K.EVDETRK[114.04]CYR.M	1	2	DVE	10.0125	0.322	1.199	sp|Q9UHV9|PFD2_HUMAN	PFDN2	ubiquitination	K69	-0.00796379	0.948972	0.953263	-0.279212	0.0371697	0.33156	-0.152161	0.232491	0.633454	-0.264806	0.0466324	0.356102	-0.271249	0.0553735	0.372662	-0.144197	0.287479	0.871695	-0.256843	0.0680181	0.448802	0.127052	0.346663	0.809303	0.0144059	0.913776	0.985892	-0.112646	0.402607	0.951407
K.FHERRNDK[114.04].I	2	0	#N/A	#N/A	0.635	1.462	sp|P19447|ERCC3_HUMAN	ERCC3	ubiquitination	K557	-0.0884389	0.480661	0.953263	-0.0915072	0.465827	0.750317	-0.0696884	0.577218	0.917546	-0.0473121	0.704305	0.914104	-0.00306832	0.981588	0.981588	0.0187505	0.887882	0.981343	0.0411268	0.757441	0.964016	0.0218189	0.869702	0.974067	0.0441951	0.740038	0.985892	0.0223762	0.866408	0.973695
K.FVSISDLLVPK[114.04].D	2	7	VLLDSISV	15	0.000233	1.918	sp|P50395|GDIB_HUMAN	GDI2	ubiquitination	K390	-0.0981416	0.621939	0.953263	0.238717	0.239339	0.609227	0.222473	0.271412	0.633454	0.158491	0.428803	0.800433	0.336859	0.126448	0.499775	0.320615	0.144385	0.638332	0.256633	0.236828	0.710484	-0.016244	0.938904	0.985849	-0.0802258	0.705664	0.985892	-0.0639818	0.763054	0.973695
K.GTFDGDK[114.04]LGDLK.E	1	2	LGD	8.53663	0.804	1.312	sp|Q14671|PUM1_HUMAN	PUM1	ubiquitination	K265	0.0367714	0.741168	0.953263	0.0764539	0.494809	0.750317	0.0180711	0.870872	0.950042	0.053041	0.634415	0.908374	0.0396824	0.738816	0.940311	-0.0187003	0.874968	0.979964	0.0162695	0.891101	0.983385	-0.0583828	0.62449	0.920523	-0.0234129	0.84386	0.985892	0.0349698	0.768799	0.973695
K.GVTIASGGVLPNIHPELLAK[114.04]K.R	1	8	LVGGSAITV	15	3.87e-12	3.517	sp|O75367|H2AY_HUMAN	MACROH2A1	ubiquitination	K116	0.155375	0.216924	0.747681	0.265067	0.0437376	0.333996	0.0171462	0.888861	0.957235	0.0162818	0.894426	0.914104	0.109693	0.408211	0.745428	-0.138228	0.300472	0.871695	-0.139093	0.297565	0.806306	-0.247921	0.0733292	0.491276	-0.248785	0.0724317	0.726624	-0.000864328	0.994741	0.994741
K.HVERALLVELNK[114.04].I	1	0	#N/A	#N/A	0.748	1.649	sp|Q5VYS8|TUT7_HUMAN	TUT7	ubiquitination	K925	0.204642	0.0899779	0.539867	0.121142	0.300691	0.646249	0.23044	0.0591816	0.336894	0.156136	0.187192	0.611099	-0.0835002	0.500163	0.80725	0.0257975	0.833872	0.979964	-0.048506	0.693852	0.938318	0.109298	0.380011	0.809303	0.0349942	0.776154	0.985892	-0.0743035	0.547898	0.956714
K.IDLQRGTVK[114.04].H	1	3	RQLD	10.0401	0.766	1.487	sp|Q96JB1|DYH8_HUMAN	DNAH8	ubiquitination	K3776	0.0816236	0.540941	0.953263	-0.115335	0.390528	0.732799	0.118807	0.376774	0.751607	0.0161362	0.903222	0.914104	-0.196959	0.178003	0.575086	0.0371836	0.793429	0.979964	-0.0654874	0.645454	0.910325	0.234143	0.113536	0.501947	0.131472	0.360681	0.985892	-0.102671	0.472957	0.956714
K.IEAFRASLSK[114.04]LGDVYVNDAFGTAHR.A	1	2	NDA	6.21662	2.71e-05	1.704	sp|P00558|PGK1_HUMAN	PGK1	ubiquitination	K156	0.0642096	0.623737	0.953263	-0.217015	0.110774	0.516583	0.147025	0.269183	0.633454	0.0454981	0.727616	0.914104	-0.281224	0.0576739	0.372662	0.0828153	0.554671	0.931847	-0.0187115	0.893229	0.983385	0.36404	0.0177014	0.271866	0.262513	0.0743103	0.726624	-0.101527	0.47019	0.956714
K.IIDGLTGEK[114.04]AIYK[114.04]R.R	1	4	LGDII	14.9661	0.215	1.091	sp|A3KMH1|VWA8_HUMAN	VWA8	ubiquitination	K1692,K1696	0.443716	0.174022	0.718892	0.26153	0.413728	0.739429	0.146536	0.644466	0.917546	-0.0164466	0.958549	0.958549	-0.182186	0.591952	0.849044	-0.29718	0.385641	0.931847	-0.460163	0.186491	0.710484	-0.114994	0.734385	0.949052	-0.277977	0.416365	0.985892	-0.162983	0.631251	0.962277
K.ILAIELENLK[114.04].S	1	0	#N/A	#N/A	1.03	1.553	sp|A0MZ66|SHOT1_HUMAN	SHTN1	ubiquitination	K169	-0.447003	0.0219318	0.423541	-0.00715322	0.967998	0.967998	0.156938	0.384751	0.751607	0.283763	0.126027	0.536018	0.43985	0.0327595	0.343616	0.603942	0.00555354	0.233249	0.730766	0.00136472	0.114637	0.164092	0.395017	0.809303	0.290916	0.141126	0.985892	0.126824	0.5089	0.956714
K.ILDSGK[114.04].I	1	2	DLI	14.9998	1.18	1.364	sp|P07814|SYEP_HUMAN	EPRS1	ubiquitination	K1441	0.0251755	0.797449	0.953263	-0.0504182	0.608439	0.790241	-0.00590649	0.951936	0.975154	-0.013958	0.886762	0.914104	-0.0755937	0.474292	0.793186	-0.031082	0.767009	0.979964	-0.0391335	0.709354	0.938318	0.0445117	0.671813	0.938688	0.0364602	0.728315	0.985892	-0.00805156	0.938738	0.973695
K.K[114.04]QLADETLLK.V	1	2	ETL	6.37772	1.41e-06	2.752	sp|P20700|LMNB1_HUMAN	LMNB1	ubiquitination	K182	-0.0289659	0.804941	0.953263	0.20509	0.0949633	0.498558	-0.207551	0.0914037	0.4041	-0.153958	0.201117	0.611099	0.234056	0.0764259	0.39595	-0.178586	0.167369	0.70295	-0.124992	0.326161	0.818605	-0.412642	0.00426103	0.197138	-0.359048	0.0104625	0.439427	0.0535935	0.669703	0.973695
K.K[114.04]TSATVGPK.A	2	2	TVG	12.6071	2.39e-06	2.62	sp|P16104|H2AX_HUMAN	H2AX	ubiquitination	K120	-0.01763	0.893457	0.953263	0.203213	0.136828	0.516583	0.292477	0.0387705	0.296066	0.137612	0.304229	0.713469	0.220843	0.130893	0.499775	0.310107	0.0401853	0.378206	0.155242	0.279222	0.78182	0.0892639	0.528485	0.920523	-0.0656008	0.642194	0.985892	-0.154865	0.280349	0.920188
K.LEEFQKISHM*VIEEVNFMQNHLEIEK[114.04].T	1	0	#N/A	#N/A	0.164	1.781	sp|A0MZ66|SHOT1_HUMAN	SHTN1	ubiquitination	K77	0.087342	0.543411	0.953263	-0.0489604	0.732299	0.904605	-0.00480395	0.973174	0.984899	-0.23265	0.118082	0.536018	-0.136302	0.378306	0.721453	-0.092146	0.548656	0.931847	-0.319992	0.0496944	0.417433	0.0441565	0.772779	0.954609	-0.18369	0.239883	0.985892	-0.227846	0.14966	0.711947
K.LELVRK[114.04].W	1	2	VLEL	15	5.17	1.87	sp|P53367|ARFP1_HUMAN	ARFIP1	ubiquitination	K130	-0.129985	0.529199	0.953263	-0.22444	0.283369	0.646249	-0.0349447	0.864854	0.950042	-0.112137	0.586619	0.908374	-0.094455	0.667763	0.919543	0.0950402	0.665841	0.979964	0.0178478	0.935168	0.983385	0.189495	0.393493	0.809303	0.112303	0.610275	0.985892	-0.0771923	0.725489	0.973695
K.LFDIK[114.04]DGR.F	1	2	DFL	14.9326	0.818	1.462	sp|Q9NZJ4|SACS_HUMAN	SACS	ubiquitination	K2127	0.00748104	0.942246	0.953263	-0.107167	0.307738	0.646249	0.102589	0.328177	0.699769	-0.0147705	0.886289	0.914104	-0.114648	0.307405	0.717277	0.0951078	0.394632	0.931847	-0.0222515	0.840348	0.983385	0.209756	0.0720348	0.491276	0.0923965	0.407935	0.985892	-0.117359	0.296497	0.920188
K.LIYAGK[114.04]ILNDDTALK.E	1	4	YI	11.6397	9.21e-10	3.771	sp|P54727|RD23B_HUMAN	RAD23B	ubiquitination	K51	-0.0439072	0.663971	0.953263	0.0620259	0.540662	0.766176	-0.0383041	0.704479	0.925895	-0.187685	0.0772313	0.463388	0.105933	0.332927	0.721453	0.00560316	0.958512	0.986087	-0.143778	0.194397	0.710484	-0.10033	0.358373	0.809303	-0.249711	0.0320625	0.53865	-0.149381	0.178505	0.749722
K.LNISFPATGCQK[114.04].L	1	3	FSIN	15	0.0306	1.31	sp|P62753|RS6_HUMAN	RPS6	ubiquitination	K14	-0.131567	0.365752	0.881185	-0.00823076	0.954259	0.967998	-0.197367	0.181908	0.603788	-0.148622	0.308696	0.713469	0.123336	0.426275	0.761853	-0.0658005	0.668903	0.979964	-0.017055	0.911489	0.983385	-0.189136	0.228822	0.624981	-0.140391	0.366615	0.985892	0.0487455	0.751058	0.973695
K.LPISSGAGK[114.04].S	1	2	IPL	14.9999	12.5	1.255	cu|uc001vpm.3|ucsc	uc001vpm.3	ubiquitination	K4854	-0.0118344	0.953263	0.953263	-0.36249	0.0874815	0.489896	0.0892501	0.659496	0.923294	-0.176364	0.388306	0.758551	-0.350656	0.118929	0.499503	0.101085	0.640772	0.979964	-0.164529	0.450232	0.852282	0.45174	0.0499331	0.491276	0.186127	0.394263	0.985892	-0.265614	0.229698	0.838897
K.LTLSALLDGK[114.04].N	4	7	DLLASLTL	15	1.2e-05	3.293	sp|P21796|VDAC1_HUMAN	VDAC1	ubiquitination	K266	0.181503	0.284491	0.796574	0.212875	0.212527	0.606095	0.198048	0.244528	0.633454	0.302809	0.0835766	0.468029	0.0313719	0.860053	0.957053	0.0165453	0.925889	0.986087	0.121306	0.498478	0.852282	-0.0148266	0.933567	0.985849	0.0899344	0.614577	0.985892	0.104761	0.558083	0.956714
K.NDIELTPPK[114.04].G	1	2	IEL	11.5719	0.0203	1.624	sp|Q969R5|LMBL2_HUMAN	L3MBTL2	ubiquitination	K501	0.115247	0.367161	0.881185	-0.0829104	0.513762	0.750317	0.263034	0.0505605	0.336894	0.0400466	0.751151	0.914104	-0.198157	0.155272	0.535123	0.147787	0.282149	0.871695	-0.0752004	0.578818	0.900928	0.345944	0.019419	0.271866	0.122957	0.368097	0.985892	-0.222987	0.112789	0.631618
K.NWK[114.04]EIVESCDLK.N	1	5	IVESCD	9.50715	1.07	1.393	sp|O94979|SC31A_HUMAN	SEC31A	ubiquitination	K638	0.0244263	0.833426	0.953263	-0.0638348	0.584186	0.790241	0.0217881	0.851172	0.950042	-0.0544697	0.640056	0.908374	-0.0882611	0.480509	0.793186	-0.00263822	0.983035	0.994879	-0.0788961	0.527603	0.852282	0.0856229	0.493517	0.88203	0.00936503	0.939838	0.985892	-0.0762579	0.541324	0.956714
K.SENGLEFTSSGSANTETTK[114.04].V	1	2	TFE	8.54687	0.00029	1.591	sp|P21796|VDAC1_HUMAN	VDAC1	ubiquitination	K53	0.44718	0.0337042	0.423541	0.211511	0.287173	0.646249	0.587579	0.00769443	0.107722	0.463774	0.0284379	0.328825	-0.235669	0.268051	0.669956	0.140399	0.503797	0.931847	0.016594	0.936558	0.983385	0.376068	0.0860876	0.491276	0.252263	0.237152	0.985892	-0.123805	0.554867	0.956714
K.SLLTTFKK[114.04]QWTSK.Y	1	3	TLL	14.4323	1.34	1.223	sp|Q5VYS8|TUT7_HUMAN	TUT7	ubiquitination	K1269	0.0241393	0.927154	0.953263	-0.0541063	0.837721	0.963953	-0.199715	0.453584	0.810661	-0.241402	0.367021	0.758551	-0.0782456	0.78186	0.940771	-0.223855	0.432415	0.931847	-0.265542	0.353688	0.818605	-0.145609	0.607479	0.920523	-0.187296	0.509986	0.985892	-0.0416868	0.882614	0.973695
K.SLTGYLEK[114.04].K	2	2	TLS	14.8595	5.39	1.389	sp|Q96JB1|DYH8_HUMAN	DNAH8	ubiquitination	K1575	-0.0104238	0.934217	0.953263	-0.152465	0.238167	0.609227	-0.0330725	0.793617	0.934355	-0.0366695	0.77182	0.914104	-0.142041	0.301334	0.717277	-0.0226487	0.866818	0.979964	-0.0262458	0.845937	0.983385	0.119392	0.382528	0.809303	0.115795	0.396679	0.985892	-0.00359703	0.978742	0.990534
K.SMTEAEQQQLIDDHFLFDK[114.04]PVSPLLLASGMAR.D	1	1	LA	10.1394	2.26e-07	1.967	sp|P12277|KCRB_HUMAN	CKB	ubiquitination	K196	-0.107662	0.564494	0.953263	-0.138141	0.461308	0.750317	0.193618	0.305921	0.676246	-0.235928	0.215931	0.625455	-0.0304791	0.878108	0.957936	0.30128	0.143489	0.638332	-0.128266	0.521351	0.852282	0.331759	0.109718	0.501947	-0.0977873	0.623934	0.985892	-0.429546	0.0436335	0.588358
K.TALLDISCVK[114.04]HIIYVDNK.A	5	3	DLLA	11.5932	0.0607	1.492	sp|O60488|ACSL4_HUMAN	ACSL4	ubiquitination	K223	0.222359	0.0345772	0.423541	-0.00869835	0.928925	0.967998	0.285012	0.00929611	0.111553	0.129903	0.195237	0.611099	-0.231057	0.0392245	0.343616	0.0626533	0.550178	0.931847	-0.0924558	0.381208	0.821063	0.293711	0.0115778	0.271866	0.138601	0.196062	0.985892	-0.155109	0.150666	0.711947
K.TGPAAAQVQVGK[114.04]QEEDSRSSSEESDSDR.E	1	3	AAPG	7.39047	0.00719	1.209	sp|Q13428|TCOF_HUMAN	TCOF1	ubiquitination	K470	0.106982	0.527969	0.953263	0.038144	0.820948	0.957772	0.286027	0.104259	0.42203	0.329831	0.0645364	0.417005	-0.0688382	0.702855	0.929898	0.179045	0.327691	0.911669	0.222848	0.227056	0.710484	0.247883	0.18146	0.61754	0.291687	0.119822	0.985892	0.0438033	0.807938	0.973695
K.TIVQSGGIK[114.04].H	1	0	#N/A	#N/A	1.27	1.762	sp|P52306|GDS1_HUMAN	RAP1GDS1	ubiquitination	K493	0.0145484	0.919724	0.953263	-0.0169168	0.906717	0.967998	0.0408112	0.77765	0.934355	0.0748247	0.605769	0.908374	-0.0314653	0.838522	0.957053	0.0262628	0.864911	0.979964	0.0602763	0.696787	0.938318	0.0577281	0.70895	0.938688	0.0917416	0.55444	0.985892	0.0340135	0.825667	0.973695
K.TLTGK[114.04]TITLEVEPSDTIENVK.A	1	4	EN	7.83423	1.37e-10	3.982	sp|P62979|RS27A_HUMAN	RPS27A	ubiquitination	K11	0.0275744	0.91964	0.953263	-0.0819064	0.764729	0.920329	-0.0743593	0.785798	0.934355	-0.135281	0.621987	0.908374	-0.109481	0.708493	0.929898	-0.101934	0.727679	0.979964	-0.162855	0.579168	0.900928	0.00754712	0.97939	0.991049	-0.0533744	0.855113	0.985892	-0.0609215	0.83493	0.973695
K.VEGEMK[114.04]VPDVDIRGPK.V	1	0	#N/A	#N/A	0.285	1.377	sp|Q09666|AHNK_HUMAN	AHNAK	ubiquitination	K2214	-0.255817	0.259067	0.755481	-0.281363	0.216463	0.606095	-0.0652548	0.769004	0.934355	-0.0901274	0.68541	0.914104	-0.0255467	0.914249	0.972273	0.190562	0.426643	0.931847	0.165689	0.488341	0.852282	0.216109	0.368727	0.809303	0.191236	0.425043	0.985892	-0.0248726	0.916502	0.973695
K.VILDGNSLEK[114.04].V	1	1	LI	9.6279	0.519	1.724	sp|Q8N8N7|PTGR2_HUMAN	PTGR2	ubiquitination	K116	0.164625	0.487454	0.953263	-0.0661029	0.778943	0.921566	0.277	0.249373	0.633454	0.326202	0.17849	0.611099	-0.230728	0.365364	0.721453	0.112375	0.655975	0.979964	0.161577	0.523285	0.852282	0.343103	0.185185	0.61754	0.392305	0.133069	0.985892	0.0492018	0.844949	0.973695
K.VLLEMRK[114.04].F	1	0	#N/A	#N/A	1.73	1.48	sp|P18031|PTN1_HUMAN	PTPN1	ubiquitination	K255	-0.195012	0.256194	0.755481	0.0269343	0.87274	0.967998	-0.307886	0.0818091	0.4041	0.0454185	0.787243	0.914104	0.221947	0.228029	0.638482	-0.112874	0.532555	0.931847	0.240431	0.193401	0.710484	-0.334821	0.0771609	0.491276	0.0184842	0.91808	0.985892	0.353305	0.0636218	0.588358
K.VLSKIFGNK[114.04].E	1	2	KSL	10.5151	0.885	1.163	sp|P62330|ARF6_HUMAN	ARF6	ubiquitination	K12	0.198908	0.231425	0.747681	0.243991	0.146713	0.516583	0.323844	0.0601597	0.336894	-0.0784202	0.630224	0.908374	0.0450832	0.795176	0.940771	0.124937	0.475162	0.931847	-0.277328	0.124461	0.653418	0.0798534	0.646441	0.920523	-0.322411	0.0778526	0.726624	-0.402265	0.0320343	0.588358
K.VTIAQGGVLPNIQAVLLPK[114.04]K.T	12	5	GGQAIT	13.9683	6.25e-12	4.107	sp|Q16777|H2A2C_HUMAN	H2AC20	ubiquitination	K119	0.0780287	0.488502	0.953263	0.191457	0.101537	0.50171	0.0388283	0.728763	0.925895	0.0157793	0.887744	0.914104	0.113428	0.349437	0.721453	-0.0392004	0.743249	0.979964	-0.0622494	0.603937	0.907746	-0.152628	0.213198	0.61754	-0.175677	0.1552	0.985892	-0.023049	0.8471	0.973695
K.YHTVK[114.04]GHNCEVR.K	1	4	GHNCE	14.8999	4.8e-05	1.995	sp|Q32P51|RA1L2_HUMAN	HNRNPA1L2	ubiquitination	K171	-0.0119425	0.922452	0.953263	0.281955	0.0333539	0.33156	0.233999	0.0710437	0.372979	0.271274	0.0396198	0.332806	0.293897	0.037369	0.343616	0.245942	0.0754378	0.487444	0.283216	0.043848	0.417433	-0.0479555	0.715191	0.938688	-0.0106812	0.935089	0.985892	0.0372744	0.776511	0.973695
K.YITLFIEK[114.04].L	1	3	LTI	13.2172	0.00895	1.793	sp|O95630|STABP_HUMAN	STAMBP	ubiquitination	K73	0.262434	0.208135	0.747681	0.0602591	0.766941	0.920329	0.0196822	0.922781	0.975154	0.238199	0.251114	0.693247	-0.202175	0.358375	0.721453	-0.242751	0.273001	0.871695	-0.0242346	0.911111	0.983385	-0.0405769	0.851779	0.966885	0.17794	0.417425	0.985892	0.218517	0.32197	0.920188
R.AEDNADTLALVFEAPNQEK[114.04].V	1	9	VLALTDANDE	15	6.13e-07	2.187	sp|P12004|PCNA_HUMAN	PCNA	ubiquitination	K110	-0.270939	0.260821	0.755481	0.179904	0.45001	0.750317	0.115456	0.625908	0.917546	-0.0617694	0.793669	0.914104	0.450842	0.0887078	0.41397	0.386394	0.139701	0.638332	0.209169	0.412128	0.84436	-0.064448	0.798507	0.958208	-0.241673	0.345104	0.985892	-0.177225	0.485754	0.956714
R.AK[114.04]EFPNVYIK.N	1	0	#N/A	#N/A	2.69	1.47	sp|Q9H361|PABP3_HUMAN	PABPC3	ubiquitination	K188	0.0279756	0.802222	0.953263	0.161916	0.160362	0.538817	0.00738235	0.94725	0.975154	-0.145721	0.2037	0.611099	0.13394	0.271173	0.669956	-0.0205933	0.862995	0.979964	-0.173697	0.159005	0.710484	-0.154533	0.20716	0.61754	-0.307637	0.0189365	0.462957	-0.153104	0.211179	0.838897
R.DLSHIGDAVVISCAK[114.04]DGVK.F	1	8	VVADGIHSL	15	3.45e-12	3.869	sp|P12004|PCNA_HUMAN	PCNA	ubiquitination	K164	-0.0349355	0.786793	0.953263	0.167361	0.206578	0.606095	0.126801	0.333223	0.699769	0.135361	0.302647	0.713469	0.202296	0.156178	0.535123	0.161737	0.251314	0.871695	0.170297	0.228165	0.710484	-0.0405591	0.769008	0.954609	-0.0319992	0.816679	0.985892	0.00855995	0.950512	0.973695
R.EKVESELRSICTTVLELLDK[114.04].Y	1	0	#N/A	#N/A	0.196	1.481	sp|P27348|1433T_HUMAN	YWHAQ	ubiquitination	K103	0.589962	0.0012775	0.0536549	0.0108806	0.943173	0.967998	0.256456	0.107733	0.42203	0.23342	0.140386	0.536018	-0.579081	0.00248803	0.104497	-0.333506	0.054864	0.460858	-0.356542	0.0417256	0.417433	0.245575	0.146353	0.585121	0.222539	0.185413	0.985892	-0.0230363	0.887762	0.973695
R.ELLTLDEK[114.04].D	2	4	DLTLL	14.995	0.513	1.492	sp|P46781|RS9_HUMAN	RPS9	ubiquitination	K66	-0.132242	0.505056	0.953263	-0.178797	0.37035	0.723475	-0.132979	0.502721	0.872069	-0.32471	0.113929	0.536018	-0.0465549	0.825128	0.957053	-0.000736785	0.997208	0.997208	-0.192468	0.367128	0.818605	0.0458181	0.827847	0.958796	-0.145913	0.491684	0.985892	-0.191731	0.368916	0.920188
R.EVSFQSTGESEWK[114.04].D	1	6	SQFSVE	14.9995	0.000136	1.813	sp|Q07021|C1QBP_HUMAN	C1QBP	ubiquitination	K220	0.102265	0.413539	0.938845	-0.0497154	0.688493	0.876264	0.305344	0.0237005	0.199084	-0.0330846	0.789324	0.914104	-0.15198	0.260447	0.669956	0.203079	0.138795	0.638332	-0.13535	0.314184	0.818605	0.355059	0.0152241	0.271866	0.0166308	0.899929	0.985892	-0.338429	0.0197062	0.588358
R.GLTSVINQK[114.04]LK.D	2	6	NIVSTLG	14.9995	0.000413	2.79	sp|P07195|LDHB_HUMAN	LDHB	ubiquitination	K308	-0.261779	0.0554637	0.423541	0.144562	0.270072	0.646249	0.000203388	0.998736	0.998736	-0.199309	0.135029	0.536018	0.406341	0.00861275	0.241157	0.261982	0.0709812	0.487444	0.06247	0.650232	0.910325	-0.144359	0.30169	0.767939	-0.343871	0.0220456	0.462957	-0.199512	0.159837	0.711947
R.IIEFVPTK[114.04].T	1	0	#N/A	#N/A	0.0275	1.802	sp|Q13085|ACACA_HUMAN	ACACA	ubiquitination	K1929	-0.233258	0.0423135	0.423541	-0.132858	0.226121	0.609227	-0.338234	0.00567605	0.107722	-0.124355	0.255841	0.693247	0.1004	0.386493	0.721453	-0.104976	0.365768	0.931045	0.108903	0.348598	0.818605	-0.205376	0.0877278	0.491276	0.00850325	0.940801	0.985892	0.213879	0.076491	0.588358
R.IINEPTAAAIAYGLDK[114.04]GGQGER.H	1	2	ENI	9.72304	0.0475	1.347	sp|P34931|HS71L_HUMAN	HSPA1L	ubiquitination	K189	0.254877	0.0539245	0.423541	0.232454	0.0758841	0.455305	0.39543	0.00536362	0.107722	0.25798	0.0513916	0.359741	-0.0224225	0.865905	0.957053	0.140553	0.298345	0.871695	0.00310341	0.981345	0.990415	0.162975	0.230648	0.624981	0.0255259	0.84758	0.985892	-0.137449	0.308769	0.920188
R.ILSDEK[114.04].N	1	2	DSL	9.07087	0.295	1.683	sp|A3KMH1|VWA8_HUMAN	VWA8	ubiquitination	K1364	-0.099457	0.62381	0.953263	-0.302982	0.147595	0.516583	-0.305404	0.144599	0.506098	-0.0922917	0.648839	0.908374	-0.203525	0.35284	0.721453	-0.205947	0.347302	0.911669	0.0071653	0.973527	0.990415	-0.00242229	0.991049	0.991049	0.21069	0.336635	0.985892	0.213112	0.331278	0.920188
R.IM*NTFSVVPSPK[114.04].V	1	2	VVS	8.35019	0.0188	1.246	sp|P07437|TBB5_HUMAN	TUBB	ubiquitination	K174	-0.277732	0.0518065	0.423541	-0.087163	0.518076	0.750317	-0.171713	0.21166	0.615077	-0.0697581	0.604078	0.908374	0.190569	0.195621	0.6086	0.106019	0.463026	0.931847	0.207974	0.159976	0.710484	-0.0845501	0.557093	0.920523	0.0174049	0.903266	0.985892	0.101955	0.480056	0.956714
R.IMNTFSVVPSPK[114.04].V	1	6	VVSFTNM	14.9996	0.0187	1.202	sp|P07437|TBB5_HUMAN	TUBB	ubiquitination	K174	0.0977787	0.406399	0.938845	0.0865472	0.461313	0.750317	0.149035	0.212348	0.615077	0.116322	0.325553	0.713469	-0.0112315	0.928105	0.972273	0.0512562	0.681313	0.979964	0.0185432	0.881606	0.983385	0.0624877	0.617088	0.920523	0.0297747	0.811103	0.985892	-0.032713	0.792907	0.973695
R.LAEQAERYDDMASAM*K[114.04].A	1	2	EA	7.46933	3.58	1.455	sp|Q04917|1433F_HUMAN	YWHAH	ubiquitination	K28	0.165437	0.449724	0.953263	-0.479851	0.0394714	0.33156	-0.294628	0.186887	0.603788	-0.48395	0.0380293	0.332806	-0.645288	0.0124085	0.255404	-0.460065	0.0613867	0.468771	-0.649386	0.0119614	0.33492	0.185223	0.429	0.838047	-0.00409818	0.985892	0.985892	-0.189321	0.419072	0.951407
R.LDILHQVAM*WQK[114.04]NFK.R	1	3	LIDL	11.1523	10.9	1.041	sp|Q9BYD3|RM04_HUMAN	MRPL4	ubiquitination	K104	0.0862107	0.57293	0.953263	-0.00733129	0.961562	0.967998	0.0755743	0.620747	0.917546	0.0351524	0.817406	0.914104	-0.093542	0.567264	0.835968	-0.0106364	0.947854	0.986087	-0.0510583	0.753932	0.964016	0.0829055	0.611716	0.920523	0.0424837	0.794132	0.985892	-0.0404219	0.803894	0.973695
R.LDLAGRGLTDYLMK[114.04]ILTER.G	1	0	#N/A	#N/A	0.366	1.793	tr|B4DVQ0|B4DVQ0_HUMAN	ACTG2	ubiquitination	K149	-0.0322513	0.746081	0.953263	-0.0507196	0.611496	0.790241	0.0374084	0.707389	0.925895	-0.0204931	0.836814	0.914104	-0.0184683	0.862127	0.957053	0.0696597	0.515202	0.931847	0.0117582	0.911932	0.983385	0.088128	0.412291	0.824582	0.0302265	0.776413	0.985892	-0.0579014	0.587758	0.962277
R.LEWIVPLISPRQM*K[114.04]K[114.04].Q	1	0	#N/A	#N/A	0.577	1.759	cu|uc001vpm.3|ucsc	uc001vpm.3	ubiquitination	K3469,K3470	0.236006	0.124574	0.697612	-0.376454	0.0201289	0.33156	-0.132606	0.37548	0.751607	-0.26301	0.0898019	0.47146	-0.612461	0.00123997	0.104157	-0.368612	0.0310265	0.372318	-0.499016	0.00564318	0.237013	0.243849	0.136734	0.574281	0.113445	0.476132	0.985892	-0.130404	0.414004	0.951407
R.LIFAGK[114.04]QLEDGR.T	3	3	FI	10.4875	0.0396	3.338	sp|P62979|RS27A_HUMAN	RPS27A	ubiquitination	K48	-0.327381	0.0499588	0.423541	0.012819	0.934703	0.967998	0.0905367	0.56494	0.917546	-0.0229924	0.8832	0.914104	0.3402	0.055911	0.372662	0.417918	0.0223057	0.331386	0.304389	0.08361	0.468216	0.0777178	0.643345	0.920523	-0.0358113	0.83058	0.985892	-0.113529	0.500512	0.956714
R.LIFAGK[114.04]QLEDGRTLSDYNIQK.E	2	3	FI	8.46759	2.22e-07	3.617	sp|P62979|RS27A_HUMAN	RPS27A	ubiquitination	K48	-0.115703	0.746898	0.953263	-0.820835	0.0336921	0.33156	-0.596206	0.110532	0.42203	-0.948488	0.0163686	0.328825	-0.705131	0.0801327	0.39595	-0.480502	0.220701	0.871695	-0.832785	0.0424263	0.417433	0.224629	0.559366	0.920523	-0.127653	0.739111	0.985892	-0.352282	0.363801	0.920188
R.LIFAGK[114.04]QLENGRTLSDYNIQK.E	1	0	#N/A	#N/A	0.000223	2.205	tr|Q59EM9|Q59EM9_HUMAN	UBC	ubiquitination	K1280	-0.0231288	0.927651	0.953263	-0.701375	0.0132162	0.33156	-0.194356	0.449723	0.810661	-0.659086	0.0186024	0.328825	-0.678246	0.0226572	0.317201	-0.171227	0.532099	0.931847	-0.635958	0.0309745	0.417433	0.507019	0.0773311	0.491276	0.0422882	0.87662	0.985892	-0.464731	0.102717	0.616303
R.LLLPGELAK[114.04]HAVSEGTK.A	1	5	LL	11.91	3.13e-11	3.618	sp|Q16778|H2B2E_HUMAN	H2BC21	ubiquitination	K109	0.32856	0.00633306	0.177326	0.519959	0.000146981	0.0123464	0.374771	0.00251991	0.107722	0.104409	0.331254	0.713469	0.191399	0.105387	0.46592	0.0462108	0.683624	0.979964	-0.224151	0.0617258	0.448802	-0.145188	0.211062	0.61754	-0.41555	0.00190809	0.16028	-0.270362	0.0277387	0.588358
R.LTWHSYPSEDDDKKDDK[114.04].N	1	3	HWTL	13.0223	1.06	1.137	sp|P83916|CBX1_HUMAN	CBX1	ubiquitination	K184	-0.0791512	0.786466	0.953263	0.0304841	0.916818	0.967998	0.150658	0.607251	0.917546	-0.13572	0.643062	0.908374	0.109635	0.725805	0.937963	0.229809	0.46532	0.931847	-0.0565692	0.856186	0.983385	0.120174	0.700782	0.938688	-0.166205	0.595925	0.985892	-0.286378	0.365215	0.920188
R.LVTVVEEK[114.04].E	1	3	VTVL	12.8514	0.141	1.255	sp|Q6ZRS2|SRCAP_HUMAN	SRCAP	ubiquitination	K2761	-0.0284817	0.892486	0.953263	-0.174414	0.412952	0.739429	-0.278045	0.199204	0.615077	-0.0532092	0.800799	0.914104	-0.145932	0.519882	0.80725	-0.249564	0.277281	0.871695	-0.0247276	0.912586	0.983385	-0.103631	0.646558	0.920523	0.121205	0.59222	0.985892	0.224836	0.325924	0.920188
R.QILLGPNTGLSGGM*PGALPSLPGK[114.04]I.-	1	2	GLLI	10.0915	0.0792	1.568	sp|Q9NS69|TOM22_HUMAN	TOMM22	ubiquitination	K141	-0.029395	0.832036	0.953263	-0.222517	0.122721	0.516583	0.0496581	0.720494	0.925895	-0.219375	0.127693	0.536018	-0.193122	0.204238	0.611166	0.0790531	0.595115	0.979964	-0.18998	0.211316	0.710484	0.272175	0.0808239	0.491276	0.00314284	0.983064	0.985892	-0.269033	0.0840511	0.588358
R.QLALEVIVTLSETATPM*LK[114.04].K	1	3	ELAL	14.0251	0.0254	1.46	sp|O60518|RNBP6_HUMAN	RANBP6	ubiquitination	K303	-0.0826406	0.651084	0.953263	-0.0971654	0.595379	0.790241	-0.044697	0.806303	0.934355	-0.15391	0.403513	0.770344	-0.0145248	0.940532	0.972273	0.0379436	0.845567	0.979964	-0.0712696	0.714909	0.938318	0.0524683	0.787788	0.958208	-0.0567448	0.771002	0.985892	-0.109213	0.57679	0.962277
R.RLLAALK[114.04].V	1	0	#N/A	#N/A	0.119	1.631	sp|P09960-3|LKHA4_HUMAN	LTA4H	ubiquitination	K29	0.693416	0.0879946	0.539867	-0.417654	0.289447	0.646249	-0.434122	0.271552	0.633454	0.428573	0.277486	0.707599	-1.11107	0.0152026	0.255404	-1.12754	0.0140033	0.294069	-0.264843	0.524791	0.852282	-0.0164678	0.968243	0.991049	0.846227	0.0546677	0.726624	0.862695	0.0506352	0.588358
R.SAVSVHLRRNIGVTAVAFNK[114.04].E	1	3	SVAS	11.8327	6.23	1.165	sp|P18859|ATP5J_HUMAN	ATP5PF	ubiquitination	K34	0.153007	0.305538	0.802037	0.14752	0.322625	0.660988	0.263544	0.0873521	0.4041	0.162348	0.277985	0.707599	-0.00548681	0.972097	0.981588	0.110537	0.484572	0.931847	0.00934067	0.952518	0.987796	0.116023	0.463519	0.88203	0.0148275	0.924701	0.985892	-0.101196	0.521692	0.956714
R.SGPFGQIFRPDNFVFGQSGAGNNWAK[114.04].G	3	0	#N/A	#N/A	1.3e-06	2.774	sp|Q13885|TBB2A_HUMAN	TUBB2A	ubiquitination	K103	0.0316218	0.777854	0.953263	-0.0761362	0.499673	0.750317	-0.231656	0.0522378	0.336894	-0.0242924	0.828329	0.914104	-0.107758	0.374184	0.721453	-0.263278	0.0405221	0.378206	-0.0559142	0.641531	0.910325	-0.15552	0.205823	0.61754	0.0518438	0.665824	0.985892	0.207364	0.0980229	0.616303
R.SLLEK[114.04]LR.K	1	0	#N/A	#N/A	7.09	1.734	sp|O75691|UTP20_HUMAN	UTP20	ubiquitination	K1525	0.0506757	0.697837	0.953263	0.313917	0.0266344	0.33156	0.3944	0.00744319	0.107722	0.411723	0.00562755	0.328825	0.263241	0.0732563	0.39595	0.343725	0.0236704	0.331386	0.361047	0.0183717	0.385805	0.0804835	0.565253	0.920523	0.0978057	0.485795	0.985892	0.0173222	0.900983	0.973695
R.STGEAFVQFASQEIAEK[114.04].A	2	4	QVF	13.3624	0.000206	1.857	sp|P31943|HNRH1_HUMAN	HNRNPH1	ubiquitination	K167	0.0389602	0.77451	0.953263	0.0482248	0.723078	0.904605	0.0685527	0.615212	0.917546	-0.0626703	0.645636	0.908374	0.00926457	0.949124	0.972273	0.0295925	0.838602	0.979964	-0.101631	0.48744	0.852282	0.0203279	0.888687	0.982233	-0.110895	0.449323	0.985892	-0.131223	0.372457	0.920188
R.TLSDYNIQK[114.04]ESTLHLVLR.L	2	12	QINYDSL	14.9995	3.76e-09	4.193	sp|P62979|RS27A_HUMAN	RPS27A	ubiquitination	K63	-0.0204692	0.863556	0.953263	-0.0713704	0.551212	0.766176	-0.0562329	0.637929	0.917546	-0.0219983	0.853486	0.914104	-0.0509011	0.689982	0.929898	-0.0357636	0.778993	0.979964	-0.00152904	0.990415	0.990415	0.0151375	0.905347	0.985849	0.0493721	0.698788	0.985892	0.0342346	0.788189	0.973695
R.VAPEEHPVLLTEAPLNPK[114.04].A	1	0	#N/A	#N/A	0.00143	1.545	tr|B4DVQ0|B4DVQ0_HUMAN	ACTG2	ubiquitination	K113	-0.0946694	0.545056	0.953263	0.0232768	0.881036	0.967998	0.0370149	0.811999	0.934355	-0.138811	0.378162	0.758551	0.117946	0.481577	0.793186	0.131684	0.432941	0.931847	-0.0441418	0.790807	0.983385	0.0137381	0.934134	0.985849	-0.162088	0.336926	0.985892	-0.175826	0.298855	0.920188
R.VLQDDK[114.04].K	1	3	DQLV	14.4155	0.748	1.482	sp|P46379|BAG6_HUMAN	BAG6	ubiquitination	K70	0.785854	0.000294431	0.0247322	0.433575	0.0212466	0.33156	0.0603907	0.725844	0.925895	0.400498	0.0313167	0.328825	-0.352279	0.0697685	0.39595	-0.725464	0.0010731	0.0901407	-0.385356	0.0495028	0.417433	-0.373185	0.0562327	0.491276	-0.0330776	0.857206	0.985892	0.340107	0.0789427	0.588358
R.YFAQPVM*K[114.04].I	1	3	QAFY	13.7545	0.00261	1.606	sp|Q8N122|RPTOR_HUMAN	RPTOR	ubiquitination	K973	0.0784819	0.576516	0.953263	-0.0996462	0.479651	0.750317	-0.35993	0.0191122	0.189769	-0.0572158	0.683172	0.914104	-0.178128	0.243995	0.661148	-0.438412	0.00909541	0.254671	-0.135698	0.370321	0.818605	-0.260284	0.0964794	0.501947	0.0424304	0.776772	0.985892	0.302714	0.056838	0.588358
R.YGPQYGHPPPPPPPPEYGPHADSPVLMVYGLDQSK[114.04].M	1	0	#N/A	#N/A	0.00702	1.726	sp|P14866|HNRPL_HUMAN	HNRNPL	ubiquitination	K393	0.275763	0.179747	0.718892	0.172603	0.392571	0.732799	0.22017	0.279022	0.633454	0.117896	0.556693	0.908374	-0.103159	0.629815	0.881741	-0.055593	0.79451	0.979964	-0.157867	0.463052	0.852282	0.0475663	0.823598	0.958796	-0.0547077	0.797704	0.985892	-0.102274	0.632734	0.962277

## Sheet: Demongrp_030921_TMT3
Peptide	X..PSMs	X..Matched.tags	Top.scored.tag	Best.tag.scores	Matching.E.values	XCorr	Protein.ID	GN	PTM.types	ModSites	KD_I-CTRL_logFC	KD_I-CTRL_P.Value	KD_I-CTRL_adj.P.Val	KD_J1-CTRL_logFC	KD_J1-CTRL_P.Value	KD_J1-CTRL_adj.P.Val	KD_J2-CTRL_logFC	KD_J2-CTRL_P.Value	KD_J2-CTRL_adj.P.Val	KD_K-CTRL_logFC	KD_K-CTRL_P.Value	KD_K-CTRL_adj.P.Val	KD_J1-KD_I_logFC	KD_J1-KD_I_P.Value	KD_J1-KD_I_adj.P.Val	KD_J2-KD_I_logFC	KD_J2-KD_I_P.Value	KD_J2-KD_I_adj.P.Val	KD_K-KD_I_logFC	KD_K-KD_I_P.Value	KD_K-KD_I_adj.P.Val	KD_J2-KD_J1_logFC	KD_J2-KD_J1_P.Value	KD_J2-KD_J1_adj.P.Val	KD_K-KD_J1_logFC	KD_K-KD_J1_P.Value	KD_K-KD_J1_adj.P.Val	KD_K-KD_J2_logFC	KD_K-KD_J2_P.Value	KD_K-KD_J2_adj.P.Val
-.LPAAPDLAGQATSEPEK[114.04]MAQSK.L	1	3	AQSK	14.9999	1.94	1.432	cu|TSC22D3_107018699_217aa|ribo	TSC22D3_106960247_203aa	ubiquitination	K17	0.217331	0.021746	0.309881	0.130962	0.141457	0.909672	0.196339	0.0350619	0.210714	0.186713	0.0434902	0.309868	-0.0863688	0.352347	0.940081	-0.020992	0.818426	0.950034	-0.0306174	0.738034	0.895062	0.0653768	0.478397	0.795711	0.0557513	0.544468	0.988911	-0.00962544	0.9161	0.990053
-.MDSTEPPYSQK[114.04].R	3	3	ETSD	10.2233	0.00341	2.551	tr|A0A4D5RAC7|A0A4D5RAC7_HUMAN	EEF1A2	ubiquitination	K165	-0.196432	0.0572665	0.442127	0.0138023	0.886123	0.918346	0.103159	0.294367	0.599247	-0.130738	0.189168	0.660772	0.210235	0.0570185	0.611311	0.299591	0.0105412	0.310835	0.0656943	0.526713	0.812416	0.0893567	0.392205	0.795711	-0.14454	0.175426	0.988911	-0.233897	0.0369055	0.511487
-.MQLK[114.04]PMEINPEMLNK.V	1	1	LQ	6.58458	2.66e-07	3.221	sp|P09936|UCHL1_HUMAN	UCHL1	ubiquitination	K4	0.13911	0.282792	0.757482	-0.0222165	0.860888	0.909672	-0.0807018	0.527296	0.85874	0.0809285	0.526154	0.833078	-0.161326	0.245714	0.924444	-0.219812	0.121212	0.531468	-0.0581815	0.668609	0.877352	-0.0584854	0.666994	0.795711	0.103145	0.451244	0.988911	0.16163	0.24487	0.714312
K.AALDGTPGM*IGYGM*AK[114.04].G	2	4	GDLAA	15	0.00753	1.959	sp|P09417|DHPR_HUMAN	QDPR	ubiquitination	K154	-0.0312906	0.762981	0.925317	-0.102691	0.330216	0.909672	-0.305631	0.00969831	0.0789719	-0.313251	0.00837268	0.147733	-0.0714001	0.522296	0.940081	-0.274341	0.02474	0.470059	-0.28196	0.0216209	0.483675	-0.202941	0.0836295	0.499196	-0.21056	0.0738079	0.865635	-0.00761928	0.945147	0.990053
K.AVTK[114.04]YTSSK.-	3	3	YTS	7.78552	0.000355	3.537	sp|Q16778|H2B2E_HUMAN	H2BC21	ubiquitination	K121	-0.23676	0.103597	0.459102	-0.248444	0.0891379	0.909672	-0.510574	0.00219937	0.0626822	-0.548755	0.00127461	0.0726528	-0.0116841	0.936989	0.971061	-0.273814	0.080639	0.510714	-0.311996	0.0500122	0.507251	-0.26213	0.0929596	0.499196	-0.300312	0.0579976	0.865635	-0.0381816	0.796374	0.986811
K.EITALAPSTMK[114.04]IK.I	1	5	ALATI	13.139	1.93e-05	2.976	sp|P63267|ACTH_HUMAN	ACTG2	ubiquitination	K327	-0.0552078	0.647948	0.874845	0.0594019	0.623427	0.909672	0.195948	0.120329	0.403455	-0.091089	0.454242	0.804905	0.11461	0.380338	0.940081	0.251156	0.067431	0.510714	-0.0358811	0.78079	0.908266	0.136546	0.298802	0.795711	-0.150491	0.254173	0.988911	-0.287037	0.0399603	0.511487
K.ELLIAAK[114.04].H	5	2	LLE	15	0.529	1.932	sp|Q9Y4A5|TRRAP_HUMAN	TRRAP	ubiquitination	K336	0.0580231	0.659971	0.874845	0.0334527	0.799285	0.909672	0.164757	0.222929	0.551555	-0.160846	0.233511	0.660772	-0.0245703	0.86123	0.95809	0.106734	0.452231	0.822422	-0.218869	0.135471	0.702958	0.131304	0.357678	0.795711	-0.194299	0.181325	0.988911	-0.325603	0.0337262	0.511487
K.ELVLAGK[114.04].D	1	5	ALVLE	15	0.788	1.402	sp|Q9UJW0|DCTN4_HUMAN	DCTN4	ubiquitination	K370	-0.0926623	0.655435	0.874845	-0.160733	0.442315	0.909672	-0.273761	0.199717	0.517448	0.107621	0.604748	0.861766	-0.0680705	0.758662	0.940081	-0.181098	0.418663	0.822422	0.200284	0.372391	0.796685	-0.113028	0.611055	0.795711	0.268354	0.237407	0.988911	0.381382	0.101474	0.642666
K.GK[114.04]LPIVNEDDELVAIIAR.T	1	1	II	4.39428	1.41e-06	3.518	sp|P12268|IMDH2_HUMAN	IMPDH2	ubiquitination	K208	-0.0893256	0.449499	0.776407	-0.0728831	0.535744	0.909672	-0.00535064	0.963476	0.963476	0.0307761	0.792506	0.88689	0.0164425	0.895305	0.95809	0.083975	0.504996	0.822422	0.120102	0.344499	0.796685	0.0675324	0.590782	0.795711	0.103659	0.412577	0.988911	0.0361268	0.772757	0.986811
K.GVTIASGGVLPNIHPELLAK[114.04]K.R	2	3	AITV	8.48679	8.4e-11	4.243	sp|O75367|H2AY_HUMAN	MACROH2A1	ubiquitination	K116	0.0524293	0.742614	0.920196	0.112598	0.483826	0.909672	0.339704	0.0480811	0.249147	0.0416356	0.794106	0.88689	0.0601691	0.724522	0.940081	0.287274	0.108472	0.531468	-0.0107937	0.949476	0.961268	0.227105	0.196534	0.784028	-0.0709628	0.677949	0.988911	-0.298068	0.0969904	0.642666
K.IQDK[114.04]EGIPPDQQR.L	1	3	DQ	7.99606	0.000133	3.991	sp|P62979|RS27A_HUMAN	RPS27A	ubiquitination	K33	-0.154743	0.298231	0.757482	-0.0823642	0.574227	0.909672	-0.269932	0.0807103	0.328606	-0.100845	0.492787	0.804905	0.0723791	0.643559	0.940081	-0.115189	0.464211	0.822422	0.0538979	0.729946	0.895062	-0.187568	0.240864	0.784028	-0.0184813	0.905591	0.988911	0.169087	0.288099	0.727266
K.ISAYMK[114.04].S	1	2	MY	10.5746	0.186	1.926	sp|P28161|GSTM2_HUMAN	GSTM2	ubiquitination	K199	-0.303206	0.0726003	0.442127	-0.184948	0.255538	0.909672	-0.187532	0.249272	0.551555	-0.168948	0.297069	0.736214	0.118258	0.489722	0.940081	0.115674	0.499093	0.822422	0.134259	0.434097	0.812416	-0.00258425	0.987847	0.987847	0.0160003	0.924877	0.988911	0.0185845	0.912794	0.990053
K.ITSDEPLTK[114.04]DDIPVFLR.H	1	4	ST	10.7203	7.12e-09	3.031	sp|Q9UBB4|ATX10_HUMAN	ATXN10	ubiquitination	K262	-0.364566	0.00413418	0.210517	-0.182475	0.107783	0.909672	-0.344955	0.00594643	0.0789719	-0.286797	0.0174022	0.198385	0.182091	0.130998	0.716444	0.0196118	0.865141	0.966519	0.0777696	0.504038	0.812416	-0.16248	0.174171	0.763674	-0.104322	0.373266	0.988911	0.0581578	0.616011	0.924017
K.K[114.04]TSATVGPK.A	2	7	TSATVGPK	15	1.37e-05	3.159	sp|P16104|H2AX_HUMAN	H2AX	ubiquitination	K120	-0.170749	0.305651	0.757482	0.167636	0.314216	0.909672	0.014196	0.930771	0.959132	0.259071	0.129234	0.57455	0.338385	0.0691231	0.611311	0.184945	0.299566	0.699901	0.42982	0.0255601	0.483675	-0.15344	0.386471	0.795711	0.0914353	0.602506	0.988911	0.244875	0.175847	0.666874
K.KIGDEYFTFITDCK[114.04].D	1	5	IFTFY	12.1232	3.87e-07	2.244	sp|P49368|TCPG_HUMAN	CCT3	ubiquitination	K367	-0.470918	0.290208	0.757482	-0.181846	0.677518	0.909672	0.101658	0.815763	0.948949	0.117789	0.787255	0.88689	0.289073	0.537929	0.940081	0.572576	0.231792	0.699901	0.588708	0.219591	0.764616	0.283503	0.545681	0.795711	0.299635	0.523398	0.988911	0.0161316	0.972383	0.990053
K.LIYAGK[114.04]ILSDDVPIR.D	1	6	ILSDD	13.2002	5.42e-09	3.389	sp|P54725|RD23A_HUMAN	RAD23A	ubiquitination	K53	-0.462163	0.00738657	0.210517	-0.171099	0.26443	0.909672	-0.258393	0.101224	0.371931	-0.260389	0.0988629	0.551359	0.291064	0.085798	0.611311	0.20377	0.216283	0.699901	0.201774	0.220564	0.764616	-0.0872942	0.587568	0.795711	-0.0892896	0.579155	0.988911	-0.00199544	0.990053	0.990053
K.LIYAGK[114.04]ILSDDVPIRDYR.I	1	2	DYR	8.21673	1e-10	3.677	sp|P54725|RD23A_HUMAN	RAD23A	ubiquitination	K53	-0.0625646	0.698351	0.884578	-0.171175	0.297602	0.909672	-0.0623835	0.699177	0.90969	-0.187811	0.255035	0.660772	-0.10861	0.531032	0.940081	0.000181053	0.999161	0.999161	-0.125246	0.471132	0.812416	0.108791	0.530357	0.795711	-0.0166357	0.923005	0.988911	-0.125427	0.470503	0.820346
K.LLNTVEETTK[114.04]DVSGLHSK.L	3	1	NL	8.10203	1.18	1.969	sp|P52732|KIF11_HUMAN	KIF11	ubiquitination	K508	0.00976309	0.934021	0.952718	-0.062308	0.599128	0.909672	-0.0577808	0.62568	0.890259	0.0330655	0.779475	0.88689	-0.072071	0.569867	0.940081	-0.0675439	0.594071	0.91519	0.0233024	0.853435	0.940931	0.00452715	0.971352	0.987847	0.0953735	0.454106	0.988911	0.0908463	0.475384	0.820346
K.LLNTVEETTKDVSGLHSK[114.04].L	1	2	NLL	9.75579	1.89	2.08	sp|P52732|KIF11_HUMAN	KIF11	ubiquitination	K516	-0.00315471	0.976236	0.976236	0.0325707	0.758845	0.909672	0.0884712	0.409568	0.759968	0.0285344	0.78788	0.88689	0.0357254	0.752796	0.940081	0.0916259	0.423987	0.822422	0.0316892	0.779875	0.908266	0.0559005	0.623081	0.795711	-0.00403626	0.971562	0.988911	-0.0599367	0.598458	0.924017
K.LLQENVPSYEK[114.04]DPGFEQFK[114.04].M	1	3	NEQL	14.9135	0.0519	1.465	sp|Q5H8A4|PIGG_HUMAN	PIGG	ubiquitination	K371,K379	-0.0780885	0.694077	0.884578	0.358093	0.0872789	0.909672	-0.0944166	0.634834	0.890259	0.154891	0.439153	0.804905	0.436181	0.0549397	0.611311	-0.016328	0.938505	0.972633	0.232979	0.281536	0.796685	-0.45251	0.0475192	0.499196	-0.203202	0.345129	0.988911	0.249307	0.250636	0.714312
K.LLSSPGK[114.04]NISCR.C	1	0	#N/A	#N/A	3.02	1.885	sp|Q2Y0W8|S4A8_HUMAN	SLC4A8	ubiquitination	K1053	0.122519	0.877553	0.952718	-0.423895	0.595788	0.909672	0.339961	0.669935	0.909198	1.5494	0.0676155	0.428231	-0.546414	0.523409	0.940081	0.217442	0.798275	0.947952	1.42689	0.10988	0.695906	0.763856	0.375814	0.795711	1.9733	0.0334418	0.865635	1.20944	0.169785	0.666874
K.LQEK[114.04]WSLKTPEIQK.V	1	3	EIQK	14.9963	7.03	1.241	sp|Q03001|DYST_HUMAN	DST	ubiquitination	K4420	0.182309	0.442387	0.776407	0.0747747	0.750479	0.909672	-0.0899756	0.702217	0.90969	-0.39839	0.106403	0.551359	-0.107534	0.669281	0.940081	-0.272285	0.288145	0.699901	-0.580699	0.0339421	0.483675	-0.16475	0.514787	0.795711	-0.473164	0.0759329	0.865635	-0.308414	0.231631	0.714312
K.QQEELDALK[114.04].K	1	3	DA	14.9102	0.00378	1.651	sp|O95347|SMC2_HUMAN	SMC2	ubiquitination	K749	-0.195261	0.110813	0.459102	0.0686369	0.558702	0.909672	0.0118691	0.918947	0.959132	0.0463322	0.69201	0.88689	0.263897	0.0494874	0.611311	0.20713	0.113346	0.531468	0.241593	0.0690489	0.562255	-0.0567678	0.650129	0.795711	-0.0223046	0.858091	0.988911	0.0344631	0.782515	0.986811
K.SLIGK[114.04]K.E	6	2	GIL	8.46909	0.99	2.206	sp|P61204|ARF3_HUMAN	ARF3	ubiquitination	K15	-0.216272	0.218162	0.738338	0.127766	0.458639	0.909672	-0.270045	0.129868	0.411249	-0.233114	0.186353	0.660772	0.344038	0.075894	0.611311	-0.0537726	0.768504	0.937814	-0.0168411	0.926445	0.961268	-0.397811	0.0438232	0.499196	-0.360879	0.0640627	0.865635	0.0369315	0.839663	0.990053
K.SLTGYLEK[114.04].K	1	2	TLS	14.6933	0.358	1.841	sp|Q8TE73|DYH5_HUMAN	DNAH5	ubiquitination	K1709	-0.210423	0.553958	0.830936	-0.0692967	0.844562	0.909672	-0.0457877	0.896882	0.959132	-0.45088	0.215094	0.660772	0.141126	0.709304	0.940081	0.164635	0.66394	0.923038	-0.240457	0.527358	0.812416	0.023509	0.950357	0.984915	-0.381584	0.321259	0.988911	-0.405093	0.293458	0.727266
K.SPVAK[114.04]DVDLEFLAK.M	1	3	FLAK	14.9997	1.82e-05	2.553	sp|P55072|TERA_HUMAN	VCP	ubiquitination	K668	-0.280681	0.0692939	0.442127	-0.204274	0.173842	0.909672	-0.442199	0.00795149	0.0789719	-0.348039	0.0287401	0.236728	0.0764078	0.623615	0.940081	-0.161517	0.306974	0.699901	-0.0673575	0.664982	0.877352	-0.237925	0.140869	0.66913	-0.143765	0.361255	0.988911	0.0941596	0.546287	0.889668
K.TIGGGDDSFNTFFSETGAGK[114.04]HVPR.A	1	4	GGGI	11.3564	3.99e-13	4.93	sp|Q71U36|TBA1A_HUMAN	TUBA1A	ubiquitination	K60	0.535097	0.0827861	0.442127	-0.0631374	0.82843	0.909672	0.874341	0.00872151	0.0789719	-0.111027	0.703658	0.88689	-0.598234	0.0710292	0.611311	0.339244	0.286057	0.699901	-0.646123	0.0533948	0.507251	0.937478	0.00856778	0.488363	-0.0478892	0.877745	0.988911	-0.985367	0.00629723	0.358942
K.TITLEVEPSDTIENVK[114.04]AK.I	1	6	EVELTI	14.9268	1.7e-07	2.789	sp|P62979|RS27A_HUMAN	RPS27A	ubiquitination	K27	-0.195907	0.532909	0.820968	-0.345164	0.279096	0.909672	-0.0991426	0.751015	0.915983	-0.373242	0.243546	0.660772	-0.149257	0.655592	0.940081	0.096764	0.771985	0.937814	-0.177335	0.596738	0.872156	0.246021	0.465088	0.795711	-0.0280783	0.932891	0.988911	-0.274099	0.416838	0.791724
K.TLDEILQEK[114.04].K	2	4	LIEDLT	14.9872	0.0244	2.447	sp|P21127|CD11B_HUMAN	CDK11B	ubiquitination	K20	0.0748959	0.608306	0.866836	-0.15744	0.289247	0.909672	0.128851	0.382481	0.751772	0.0488292	0.737565	0.88689	-0.232336	0.15083	0.716444	0.0539547	0.729126	0.937814	-0.0260667	0.866905	0.940931	0.286291	0.0822927	0.499196	0.206269	0.198578	0.988911	-0.0800213	0.608509	0.924017
K.VTIAQGGVLPNIQAVLLPK[114.04]K.T	3	5	GGQAIT	13.8377	1.12e-07	4.432	sp|Q16777|H2A2C_HUMAN	H2AC20	ubiquitination	K119	-0.119945	0.417299	0.776407	0.0254387	0.861794	0.909672	0.331534	0.0369674	0.210714	-0.00704207	0.961542	0.961542	0.145384	0.359428	0.940081	0.451479	0.0109065	0.310835	0.112903	0.473892	0.812416	0.306095	0.0662236	0.499196	-0.0324808	0.835326	0.988911	-0.338576	0.0448673	0.511487
K.VTVAGLAGK[114.04].D	1	6	ALGAVTV	15	0.00253	1.777	sp|Q99497|PARK7_HUMAN	PARK7	ubiquitination	K41	0.118105	0.4089	0.776407	-0.00955577	0.946038	0.946038	0.169449	0.242248	0.551555	-0.0689322	0.626893	0.871534	-0.12766	0.403853	0.940081	0.051344	0.734258	0.937814	-0.187037	0.228043	0.764616	0.179004	0.247588	0.784028	-0.0593764	0.694846	0.988911	-0.238381	0.130595	0.666874
K.YHTVK[114.04]GHNCEVR.K	1	6	GHNCEVR	15	6.01e-05	2.352	sp|Q32P51|RA1L2_HUMAN	HNRNPA1L2	ubiquitination	K171	0.0247292	0.903373	0.952718	0.0596279	0.77003	0.909672	-0.0955342	0.640361	0.890259	-0.292679	0.165937	0.660772	0.0348987	0.872702	0.95809	-0.120263	0.582819	0.91519	-0.317408	0.160324	0.702958	-0.155162	0.480178	0.795711	-0.352307	0.122167	0.988911	-0.197145	0.372405	0.791724
R.DLDELDK[114.04].D	2	1	LE	11.0534	2.27	1.737	sp|Q8WXH0|SYNE2_HUMAN	SYNE2	ubiquitination	K361	0.0233991	0.801305	0.951549	0.0103634	0.911167	0.927438	-0.025137	0.786929	0.934478	0.110236	0.247239	0.660772	-0.0130357	0.89557	0.95809	-0.0485361	0.626477	0.91562	0.0868367	0.388475	0.796685	-0.0355004	0.721303	0.822285	0.0998724	0.323413	0.988911	0.135373	0.187193	0.666874
R.DLPNALDEK[114.04]QLIEK.M	1	7	QLIEK	15	6.03e-11	5.289	tr|B4E1J8|B4E1J8_HUMAN	ARL8A	ubiquitination	K193	-0.301132	0.193385	0.734862	-0.663072	0.00955632	0.54471	-0.462805	0.0545844	0.259276	-0.653926	0.0103672	0.147733	-0.36194	0.146873	0.716444	-0.161674	0.503522	0.822422	-0.352794	0.156575	0.702958	0.200266	0.409387	0.795711	0.00914609	0.969556	0.988911	-0.19112	0.430587	0.791724
R.DLTQNTVVSINFK[114.04].D	1	7	SVVTNQTL	15	0.0319	2.131	sp|Q9H0D6|XRN2_HUMAN	XRN2	ubiquitination	K756	-0.2964	0.0853228	0.442127	-0.103006	0.529791	0.909672	-0.277972	0.104402	0.371931	-0.0375422	0.81771	0.88689	0.193394	0.277026	0.928853	0.0184277	0.91565	0.966519	0.258858	0.152466	0.702958	-0.174966	0.32347	0.795711	0.065464	0.70741	0.988911	0.24043	0.181614	0.666874
R.EVIQNSK[114.04].E	1	1	QI	10.7428	1.05	1.633	sp|Q6UB35|C1TM_HUMAN	MTHFD1L	ubiquitination	K83	-0.142137	0.223364	0.738338	-0.0346497	0.760506	0.909672	-0.0879133	0.443583	0.759968	-0.0932558	0.417018	0.804905	0.107487	0.382495	0.940081	0.0542234	0.656095	0.923038	0.0488809	0.687892	0.877352	-0.0532637	0.661759	0.795711	-0.0586061	0.630515	0.988911	-0.00534248	0.964874	0.990053
R.FLELGK[114.04].E	1	3	GLEL	13.4061	0.59	1.776	sp|P49327|FAS_HUMAN	FASN	ubiquitination	K1771	0.0180851	0.936003	0.952718	-0.121414	0.59183	0.909672	-0.264759	0.251587	0.551555	-0.539297	0.0290719	0.236728	-0.139499	0.564762	0.940081	-0.282844	0.251898	0.699901	-0.557382	0.0339067	0.483675	-0.143345	0.554217	0.795711	-0.417884	0.099475	0.945012	-0.274539	0.265425	0.72044
R.HVK[114.04]TGQLAAIK.V	2	3	AAIK	15	2.37	1.54	sp|O95819|M4K4_HUMAN	MAP4K4	ubiquitination	K46	0.092023	0.429389	0.776407	-0.0663581	0.566602	0.909672	-0.0941817	0.418901	0.759968	-0.0793647	0.49424	0.804905	-0.158381	0.211451	0.924444	-0.186205	0.14608	0.555102	-0.171388	0.178398	0.726334	-0.0278236	0.821241	0.900206	-0.0130066	0.915817	0.988911	0.014817	0.904159	0.990053
R.IAM*AALK[114.04].E	2	0	#N/A	#N/A	0.0672	2.26	sp|Q8TE73|DYH5_HUMAN	DNAH5	ubiquitination	K1261	0.0133894	0.909337	0.952718	0.0349849	0.766377	0.909672	-0.126173	0.293261	0.599247	0.0632085	0.592785	0.861766	0.0215955	0.863633	0.95809	-0.139562	0.277528	0.699901	0.0498192	0.692646	0.877352	-0.161157	0.213131	0.784028	0.0282237	0.822464	0.988911	0.189381	0.147708	0.666874
R.IAMAALK[114.04].E	1	0	#N/A	#N/A	0.125	2.24	sp|Q8TE73|DYH5_HUMAN	DNAH5	ubiquitination	K1261	-0.260616	0.0389661	0.370178	-0.117096	0.322636	0.909672	-0.390375	0.00428221	0.0789719	-0.149439	0.21194	0.660772	0.14352	0.259493	0.924444	-0.129759	0.305906	0.699901	0.111178	0.37789	0.796685	-0.273279	0.0422917	0.499196	-0.0323425	0.794858	0.988911	0.240937	0.0688569	0.585445
R.ITALK[114.04]SQYEGR.I	1	2	LAT	13.215	0.000352	1.897	sp|P12270|TPR_HUMAN	TPR	ubiquitination	K1603	-0.125079	0.270879	0.757482	0.0618985	0.579322	0.909672	-0.15932	0.166484	0.47448	-0.106388	0.346018	0.788922	0.186978	0.131474	0.716444	-0.0342403	0.773285	0.937814	0.0186918	0.874901	0.940931	-0.221218	0.0790051	0.499196	-0.168286	0.171253	0.988911	0.0529321	0.656769	0.935896
R.K[114.04]AMFANQLDAR.K	1	3	AMFA	8.06932	1.23e-09	3.69	sp|Q9NVI1|FANCI_HUMAN	FANCI	ubiquitination	K523	-0.190595	0.357539	0.776407	-0.123215	0.548282	0.909672	-0.393261	0.0701592	0.307621	-0.0639232	0.754276	0.88689	0.06738	0.757596	0.940081	-0.202666	0.360033	0.789303	0.126672	0.563526	0.845289	-0.270046	0.228086	0.784028	0.0592918	0.785852	0.988911	0.329338	0.146649	0.666874
R.LEEK[114.04]ALAYDK[114.04]LEK.T	1	2	EEL	9.53079	0.13	2.195	sp|P35580|MYH10_HUMAN	MYH10	ubiquitination	K1411,K1417	0.95537	0.0173397	0.309881	0.235064	0.516423	0.909672	0.203971	0.572659	0.885646	0.566949	0.131038	0.57455	-0.720305	0.0774871	0.611311	-0.751399	0.0668182	0.510714	-0.388421	0.321092	0.796685	-0.0310936	0.935505	0.984915	0.331885	0.394215	0.988911	0.362978	0.352697	0.791724
R.LIFAGK[114.04]QLEDGR.T	9	4	GAFI	10.2306	0.000163	4.203	sp|P62979|RS27A_HUMAN	RPS27A	ubiquitination	K48	-0.309635	0.0328334	0.370178	-0.336538	0.0221327	0.630783	-0.585496	0.000542795	0.0309393	-0.405362	0.00790912	0.147733	-0.0269029	0.84979	0.95809	-0.275861	0.0683704	0.510714	-0.0957277	0.50372	0.812416	-0.248958	0.096336	0.499196	-0.0688248	0.629313	0.988911	0.180133	0.217711	0.714312
R.LLAEEIEK[114.04]FQGSDGK.K	1	2	EAL	9.7488	0.182	2.188	sp|Q5VWX1|KHDR2_HUMAN	KHDRBS2	ubiquitination	K34	-0.160827	0.233159	0.738338	-0.0559225	0.671185	0.909672	0.0995049	0.453314	0.759968	0.0968361	0.465272	0.804905	0.104904	0.459456	0.940081	0.260331	0.080336	0.510714	0.257663	0.0831474	0.592425	0.155427	0.278817	0.795711	0.152759	0.2868	0.988911	-0.00266881	0.984828	0.990053
R.LQLLDVK[114.04].N	2	1	LLQL	15	0.919	1.948	sp|Q08AM6|VAC14_HUMAN	VAC14	ubiquitination	K688	0.102638	0.520391	0.820968	0.102411	0.521299	0.909672	0.0494736	0.755284	0.915983	0.0351376	0.824652	0.88689	-0.00022672	0.998932	0.998932	-0.0531643	0.754059	0.937814	-0.0675003	0.691129	0.877352	-0.0529375	0.75507	0.843902	-0.0672736	0.692107	0.988911	-0.014336	0.932558	0.990053
R.LVSSDPEINTK[114.04]K.I	1	0	#N/A	#N/A	4.5	1.791	sp|Q9Y266|NUDC_HUMAN	NUDC	ubiquitination	K267	-0.113444	0.423594	0.776407	-0.032493	0.81672	0.909672	-0.187468	0.1949	0.517448	-0.0830081	0.555997	0.833996	0.0809511	0.590778	0.940081	-0.0740239	0.622625	0.91562	0.030436	0.839041	0.940931	-0.154975	0.310127	0.795711	-0.0505151	0.736372	0.988911	0.10446	0.489329	0.820346
R.MVQEAEK[114.04]YKAEDEVQR.E	1	3	AEDE	9.916	1.53e-05	4.233	sp|P0DMV8|HS71A_HUMAN	HSPA1A	ubiquitination	K524	0.137663	0.58966	0.86181	0.147735	0.563054	0.909672	0.670755	0.0178952	0.127504	0.150842	0.554979	0.833996	0.0100722	0.970393	0.987722	0.533091	0.0657578	0.510714	0.0131791	0.961268	0.961268	0.523019	0.0704041	0.499196	0.00310691	0.990865	0.990865	-0.519912	0.0718967	0.585445
R.NILQSETEK[114.04].L	1	1	TE	8.9183	0.3	2.177	sp|Q15398|DLGP5_HUMAN	DLGAP5	ubiquitination	K443	0.286004	0.510676	0.820968	0.339489	0.436434	0.909672	-0.0660097	0.878398	0.959132	0.31668	0.46722	0.804905	0.0534851	0.907664	0.95809	-0.352014	0.450052	0.822422	0.030676	0.946953	0.961268	-0.405499	0.385893	0.795711	-0.0228091	0.960542	0.988911	0.38269	0.412462	0.791724
R.QK[114.04]IAKEEESEDESNEEEEEK.D	1	5	EEEEEK	15	0.000273	2.571	tr|Q8N9Q1|Q8N9Q1_HUMAN	SMARCA2	ubiquitination	K193	0.239956	0.52767	0.820968	0.368482	0.336944	0.909672	0.181868	0.631076	0.890259	0.0547848	0.884528	0.921654	0.128527	0.750312	0.940081	-0.0580874	0.885467	0.966519	-0.185171	0.647284	0.877352	-0.186614	0.644744	0.795711	-0.313697	0.4416	0.988911	-0.127083	0.753014	0.986811
R.QKIAK[114.04]EEESEDESNEEEEEK.D	1	2	EEK	13.362	0.00188	1.896	tr|Q8N9Q1|Q8N9Q1_HUMAN	SMARCA2	ubiquitination	K196	0.466629	0.32296	0.767031	0.550317	0.247041	0.909672	0.362313	0.439512	0.759968	0.140424	0.762273	0.88689	0.0836885	0.865924	0.95809	-0.104316	0.833363	0.950034	-0.326205	0.513658	0.812416	-0.188004	0.705083	0.820199	-0.409894	0.41395	0.988911	-0.221889	0.655448	0.935896
R.QQELIQK[114.04]K.K	1	4	ILEQQ	14.9665	0.39	1.44	sp|P46063|RECQ1_HUMAN	RECQL	ubiquitination	K38	0.0376359	0.847963	0.952718	-0.0588611	0.76453	0.909672	0.061294	0.755136	0.915983	-0.147695	0.456278	0.804905	-0.096497	0.646736	0.940081	0.0236581	0.910203	0.966519	-0.185331	0.383721	0.796685	0.120155	0.569067	0.795711	-0.0888337	0.672908	0.988911	-0.208989	0.327813	0.778556
R.TLLSESPGK[114.04].L	1	3	SLLT	14.9848	0.0408	2.102	sp|Q9UPY3|DICER_HUMAN	DICER1	ubiquitination	K1163	0.231898	0.349421	0.776407	0.0523697	0.830021	0.909672	0.0290038	0.905303	0.959132	-0.0194871	0.936284	0.953003	-0.179528	0.494655	0.940081	-0.202894	0.441329	0.822422	-0.251385	0.342927	0.796685	-0.0233659	0.928557	0.984915	-0.0718568	0.783026	0.988911	-0.0484909	0.852462	0.990053
R.TLSDYNIQK[114.04]ESTLHLVLR.L	2	13	NYDSL	15	5.21e-12	4.276	sp|P62979|RS27A_HUMAN	RPS27A	ubiquitination	K63	-0.196294	0.112762	0.459102	-0.0453643	0.701288	0.909672	0.0085362	0.942305	0.959132	-0.0943082	0.429394	0.804905	0.15093	0.243438	0.924444	0.204831	0.120837	0.531468	0.101986	0.424199	0.812416	0.0539005	0.670073	0.795711	-0.0489439	0.698681	0.988911	-0.102844	0.420405	0.791724
R.VAVEEVDEEGK[114.04].F	1	0	#N/A	#N/A	0.00756	2.439	sp|P02545|LMNA_HUMAN	LMNA	ubiquitination	K450	-0.119654	0.863672	0.952718	0.436959	0.53343	0.909672	-0.115605	0.868238	0.959132	0.527544	0.453614	0.804905	0.556613	0.459403	0.940081	0.00404913	0.995661	0.999161	0.647198	0.391354	0.796685	-0.552564	0.462609	0.795711	0.0905849	0.903195	0.988911	0.643149	0.394244	0.791724
R.VLIGENEK[114.04].A	1	2	NE	8.8972	0.339	1.717	sp|P55265|DSRAD_HUMAN	ADAR	ubiquitination	K798	0.0346431	0.821101	0.952718	-0.0527989	0.730695	0.909672	-0.220053	0.165791	0.47448	-0.151258	0.33169	0.787764	-0.0874421	0.595025	0.940081	-0.254696	0.135803	0.552913	-0.185901	0.26708	0.796685	-0.167254	0.315945	0.795711	-0.0984593	0.550043	0.988911	0.0687942	0.675175	0.938658
R.YGLLK[114.04]HSR.E	1	3	LLGY	14.4316	0.0144	1.494	sp|Q9BQG0|MBB1A_HUMAN	MYBBP1A	ubiquitination	K30	-0.12022	0.37968	0.776407	-0.0322642	0.811113	0.909672	0.076088	0.574893	0.885646	0.018775	0.889315	0.921654	0.0879563	0.544605	0.940081	0.196308	0.187762	0.668904	0.138995	0.343239	0.796685	0.108352	0.457046	0.795711	0.0510392	0.723945	0.988911	-0.057313	0.691837	0.938922

## Sheet: Demongrp_040621_TMTFinal
Peptide	X..PSMs	X..Matched.tags	Top.scored.tag	Best.tag.scores	Matching.E.values	XCorr	Protein.ID	GN	PTM.types	ModSites	KD_L3-CTRL_logFC	KD_L3-CTRL_P.Value	KD_L3-CTRL_adj.P.Val	KD_L6-CTRL_logFC	KD_L6-CTRL_P.Value	KD_L6-CTRL_adj.P.Val	KD_N-CTRL_logFC	KD_N-CTRL_P.Value	KD_N-CTRL_adj.P.Val	KD_M-CTRL_logFC	KD_M-CTRL_P.Value	KD_M-CTRL_adj.P.Val	KD_L6-KD_L3_logFC	KD_L6-KD_L3_P.Value	KD_L6-KD_L3_adj.P.Val	KD_N-KD_L3_logFC	KD_N-KD_L3_P.Value	KD_N-KD_L3_adj.P.Val	KD_M-KD_L3_logFC	KD_M-KD_L3_P.Value	KD_M-KD_L3_adj.P.Val	KD_N-KD_L6_logFC	KD_N-KD_L6_P.Value	KD_N-KD_L6_adj.P.Val	KD_M-KD_L6_logFC	KD_M-KD_L6_P.Value	KD_M-KD_L6_adj.P.Val	KD_N-KD_M_logFC	KD_N-KD_M_P.Value	KD_N-KD_M_adj.P.Val
-.MEGQSVEELLAK[114.04].A	1	2	LLE	8.35981	0.000484	1.783	sp|Q15050|RRS1_HUMAN	RRS1	ubiquitination	K12	-0.140625	0.64857	0.974328	-0.0261642	0.932197	0.970507	0.15892	0.606868	0.896371	0.440862	0.165192	0.464999	0.114461	0.728214	0.928004	0.299545	0.368672	0.853831	0.581487	0.0918753	0.586442	0.185084	0.575412	0.918482	0.467026	0.168822	0.543483	0.281942	0.396761	0.81199
-.MTILTYPFK[114.04]NLPTASK.W	1	0	#N/A	#N/A	0.48	1.66	sp|P55084|ECHB_HUMAN	HADHB	ubiquitination	K9	-0.293383	0.0268428	0.408011	-0.10382	0.399719	0.940568	-0.520181	0.000554468	0.0421396	-0.493166	0.00087871	0.0424835	0.189563	0.159256	0.809968	-0.226798	0.0965797	0.853831	-0.199783	0.13933	0.586442	-0.416361	0.00525625	0.399475	-0.389346	0.00812126	0.216613	0.027015	0.835788	0.917346
-.VK[114.04]EETIFLHDGLIR.V	1	1	IF	5.2069	0.218	1.866	cu|HECTD4_112819865_4406aa|ribo	HECTD4_112819865_4406aa	ubiquitination	K2	-0.117534	0.293124	0.853434	0.0413036	0.707292	0.940568	-0.0771631	0.485527	0.896371	-0.179138	0.117366	0.464999	0.158837	0.188522	0.809968	0.0403704	0.731267	0.898662	-0.0616046	0.601168	0.908944	-0.118467	0.320614	0.845933	-0.220442	0.0750174	0.438563	-0.101975	0.390593	0.81199
K.AK[114.04]IQDK.E	1	1	IQ	5.62801	0.125	1.827	sp|P62979|RS27A_HUMAN	RPS27A	ubiquitination	K29	-0.00828156	0.951627	0.985058	0.0881633	0.521254	0.940568	0.147984	0.287497	0.893991	0.174296	0.213528	0.521424	0.0964449	0.511736	0.866614	0.156266	0.293219	0.853831	0.182577	0.222431	0.729614	0.059821	0.682702	0.918482	0.0861324	0.55732	0.768081	0.0263114	0.856994	0.917346
K.APAQK[114.04]APAPK.A	1	0	#N/A	#N/A	0.069	1.811	sp|P50914|RL14_HUMAN	RPL14	ubiquitination	K204	-0.0742012	0.741584	0.985058	0.0458785	0.838262	0.940568	-0.205384	0.367065	0.896371	-0.0952548	0.672424	0.774306	0.12008	0.618474	0.915342	-0.131182	0.586698	0.898662	-0.0210536	0.93014	0.961963	-0.251262	0.303965	0.845933	-0.141133	0.558943	0.768081	0.110129	0.64764	0.848631
K.APLVLK[114.04].D	1	3	LVLP	11.6647	0.309	1.855	sp|Q99497|PARK7_HUMAN	PARK7	ubiquitination	K188	0.0649535	0.572791	0.974328	0.0881142	0.446257	0.940568	0.166241	0.160463	0.681145	0.0211122	0.853874	0.901312	0.0231608	0.850098	0.928004	0.101287	0.413489	0.853831	-0.0438413	0.720943	0.908944	0.0781264	0.52633	0.918482	-0.0670021	0.586195	0.768081	-0.145128	0.246675	0.81199
K.AVLM*M*DSEK[114.04]R.I	1	2	LVA	11.4737	0.015	1.482	sp|P46934|NEDD4_HUMAN	NEDD4	ubiquitination	K1238	0.0106499	0.939571	0.985058	-0.0542111	0.70026	0.940568	-0.0437888	0.755629	0.896371	-0.138693	0.331156	0.613851	-0.064861	0.666773	0.915342	-0.0544387	0.717558	0.898662	-0.149342	0.327775	0.790634	0.0104223	0.944673	0.977248	-0.0844815	0.575731	0.768081	-0.0949037	0.530124	0.81199
K.AVTK[114.04]YTSSK.-	3	4	YTS	8.13416	0.000131	3.052	sp|Q16778|H2B2E_HUMAN	H2BC21	ubiquitination	K121	-0.314136	0.00829326	0.315144	-0.409152	0.00124692	0.0947657	-0.182678	0.0981237	0.681145	-0.263447	0.0223607	0.219647	-0.0950163	0.40471	0.866614	0.131458	0.253861	0.853831	0.0506892	0.653996	0.908944	0.226474	0.0586917	0.845933	0.145705	0.208162	0.566337	-0.0807685	0.477359	0.81199
K.CIELSSGSVK[114.04]LM*R.E	1	0	#N/A	#N/A	0.745	2.35	sp|P13637|AT1A3_HUMAN	ATP1A3	ubiquitination	K458	-0.0768524	0.705106	0.974328	-0.204218	0.321445	0.940568	0.0126549	0.950196	0.950196	0.229222	0.267742	0.549956	-0.127366	0.558738	0.866614	0.0895073	0.680265	0.898662	0.306075	0.170956	0.612835	0.216873	0.324556	0.845933	0.43344	0.059598	0.411768	0.216567	0.325217	0.81199
K.EAYDSTLPLIK[114.04]TTQAAAIIDHER.I	1	0	#N/A	#N/A	0.0218	1.649	sp|Q5VT25|MRCKA_HUMAN	CDC42BPA	ubiquitination	K1228	-0.0736013	0.82754	0.985058	-0.00215151	0.994915	0.994915	-0.260212	0.445267	0.896371	-0.258107	0.448886	0.666636	0.0714498	0.843156	0.928004	-0.18661	0.606688	0.898662	-0.184506	0.610716	0.908944	-0.25806	0.478276	0.918482	-0.255956	0.481812	0.768081	0.00210442	0.995347	0.995347
K.EEDRPPLRGFLLDGDFFVAASLATTLTK[114.04].I	1	0	#N/A	#N/A	0.00466	1.842	sp|P53618|COPB_HUMAN	COPB1	ubiquitination	K563	-0.24784	0.0568213	0.460281	-0.0361459	0.767921	0.940568	-0.184035	0.146526	0.681145	-0.310149	0.0207423	0.219647	0.211694	0.120171	0.809968	0.0638052	0.626934	0.898662	-0.0623089	0.634976	0.908944	-0.147889	0.26791	0.845933	-0.274003	0.049746	0.411768	-0.126114	0.342123	0.81199
K.EGIREETVSLRK[114.04].D	1	3	RLSV	7.17558	0.0173	1.996	sp|P20618|PSB1_HUMAN	PSMB1	ubiquitination	K240	-0.110529	0.21503	0.734989	0.0106729	0.902235	0.95236	-0.0223425	0.797235	0.896371	0.041068	0.63762	0.760666	0.121202	0.204041	0.809968	0.0881868	0.349389	0.853831	0.151597	0.117347	0.586442	-0.0330154	0.722751	0.918482	0.0303951	0.743872	0.852686	0.0634105	0.49802	0.81199
K.EK[114.04]EEFAVPENSSVQQFK.E	2	2	VQQ	8.3521	8.69e-10	2.974	sp|Q9UMX0|UBQL1_HUMAN	UBQLN1	ubiquitination	K47	0.00886382	0.9406	0.985058	0.194751	0.116341	0.940568	-0.0590553	0.620966	0.896371	-0.0348846	0.769619	0.873001	0.185887	0.157555	0.809968	-0.0679191	0.594983	0.898662	-0.0437484	0.73131	0.908944	-0.253806	0.0601933	0.845933	-0.229635	0.0858656	0.449842	0.0241708	0.849327	0.917346
K.ELDLEAADSLK[114.04].E	1	1	LS	6.9361	0.255	2.065	sp|O14795|UN13B_HUMAN	UNC13B	ubiquitination	K1205	-0.322218	0.0662166	0.460281	-0.141116	0.399773	0.940568	-0.10518	0.528109	0.896371	-0.108214	0.516442	0.688589	0.181102	0.314571	0.866614	0.217038	0.231436	0.853831	0.214005	0.23772	0.729614	0.035936	0.839259	0.918482	0.0329026	0.852649	0.894223	-0.0030334	0.98633	0.995347
K.FAEALGSTEAK[114.04]AVPYQK[114.04].F	1	0	#N/A	#N/A	0.0817	1.766	sp|P78347|GTF2I_HUMAN	GTF2I	ubiquitination	K488,K494	0.0815862	0.371552	0.910901	-0.0476507	0.598546	0.940568	0.007231	0.936032	0.950196	0.0647984	0.475736	0.682187	-0.129237	0.192252	0.809968	-0.0743552	0.444552	0.853831	-0.0167878	0.861686	0.938515	0.0548817	0.570847	0.918482	0.112449	0.253361	0.566337	0.0575674	0.552363	0.81199
K.FHGTVK[114.04]AENGK.L	1	5	VTGH	10.1164	3.02e-05	2.636	sp|P04406|G3P_HUMAN	GAPDH	ubiquitination	K61	-0.188004	0.164235	0.734989	0.00498435	0.969606	0.982534	-0.0801675	0.542489	0.896371	-0.162191	0.226408	0.521424	0.192989	0.180612	0.809968	0.107837	0.445093	0.853831	0.0258137	0.853632	0.938515	-0.0851519	0.545055	0.918482	-0.167175	0.242701	0.566337	-0.0820231	0.559755	0.81199
K.GAVETFMK[114.04].L	1	2	TEV	13.5584	0.0142	1.625	sp|Q9UL03|INT6_HUMAN	INTS6	ubiquitination	K37	0.113742	0.322999	0.853434	-0.0539043	0.635251	0.940568	-0.079042	0.488569	0.896371	0.0514579	0.65057	0.760666	-0.167646	0.179087	0.809968	-0.192784	0.125803	0.853831	-0.0622839	0.608395	0.908944	-0.0251376	0.835579	0.918482	0.105362	0.38989	0.722723	0.1305	0.289996	0.81199
K.GFGFVCFSSPEEATK[114.04].A	1	3	VFGF	10.5901	0.0673	1.1	sp|P11940|PABP1_HUMAN	PABPC1	ubiquitination	K348	-0.0549716	0.675599	0.974328	-0.183489	0.174483	0.940568	-0.139994	0.294076	0.893991	-0.491741	0.00162544	0.0424835	-0.128517	0.365311	0.866614	-0.0850227	0.546163	0.898662	-0.43677	0.00618791	0.156761	0.0434947	0.75646	0.918482	-0.308252	0.0404761	0.384523	-0.351747	0.021763	0.551328
K.ILDSGK[114.04].I	1	2	DLI	14.9638	0.0201	1.655	sp|P07814|SYEP_HUMAN	EPRS1	ubiquitination	K1441	0.0969293	0.519286	0.974328	0.0279146	0.851832	0.940568	-0.0367231	0.805979	0.896371	-0.247235	0.112714	0.464999	-0.0690147	0.666559	0.915342	-0.133652	0.407981	0.853831	-0.344165	0.0442921	0.422242	-0.0646377	0.686432	0.918482	-0.27515	0.0998209	0.449842	-0.210512	0.199746	0.81199
K.ILNEK[114.04]PTTDEPEK[114.04].A	1	2	ENL	8.29504	0.0569	1.69	sp|Q9H2G2|SLK_HUMAN	SLK	ubiquitination	K384,K392	-0.025528	0.868504	0.985058	-0.0565775	0.714161	0.940568	-0.119035	0.44439	0.896371	0.0286946	0.852387	0.901312	-0.0310495	0.850612	0.928004	-0.0935074	0.572411	0.898662	0.0542226	0.742533	0.908944	-0.0624579	0.705304	0.918482	0.0852721	0.60638	0.768081	0.14773	0.37621	0.81199
K.K[114.04]QLADETLLK.V	1	2	LAD	6.27013	0.000187	2.9	sp|P20700|LMNB1_HUMAN	LMNB1	ubiquitination	K182	-0.237381	0.208285	0.734989	-0.249672	0.186878	0.940568	-0.302671	0.11421	0.681145	-0.0976714	0.596624	0.744969	-0.0122908	0.950094	0.956846	-0.0652895	0.739976	0.898662	0.13971	0.480451	0.908944	-0.0529988	0.787486	0.918482	0.152001	0.443384	0.768081	0.204999	0.305046	0.81199
K.LELVRK[114.04].W	1	2	VLE	11.0683	1.37	1.733	sp|P53367|ARFP1_HUMAN	ARFIP1	ubiquitination	K130	-0.109527	0.58951	0.974328	-0.249974	0.227288	0.940568	0.0431892	0.830833	0.896371	-0.132824	0.513868	0.688589	-0.140447	0.518403	0.866614	0.152716	0.483089	0.853831	-0.0232971	0.91411	0.961963	0.293163	0.187427	0.845933	0.11715	0.58932	0.768081	-0.176013	0.420136	0.81199
K.LFDIK[114.04]DGR.F	1	2	DFL	14.0571	1.57	1.599	sp|Q9NZJ4|SACS_HUMAN	SACS	ubiquitination	K2127	-0.00683604	0.951927	0.985058	0.0781222	0.494214	0.940568	-0.0419006	0.712348	0.896371	-0.0921478	0.421438	0.666636	0.0849582	0.486906	0.866614	-0.0350646	0.772676	0.898662	-0.0853118	0.485124	0.908944	-0.120023	0.329813	0.845933	-0.17027	0.17339	0.543483	-0.0502472	0.679349	0.857269
K.LIGEELAQLK[114.04]EQR.V	1	5	LEEGI	14.1769	0.0373	4.076	tr|D3VVP5|D3VVP5_HUMAN	ATXN3	ubiquitination	K200	-2.03556e-05	0.999836	0.999836	-0.0557353	0.574509	0.940568	0.0534	0.590487	0.896371	0.113152	0.261953	0.549956	-0.055715	0.599363	0.911031	0.0534203	0.614354	0.898662	0.113173	0.292699	0.741505	0.109135	0.309645	0.845933	0.168888	0.124298	0.449842	0.0597525	0.573436	0.81199
K.LIGVANQK[114.04].M	1	2	GIL	9.35139	0.319	1.532	sp|Q9H583|HEAT1_HUMAN	HEATR1	ubiquitination	K663	-0.0651636	0.579365	0.974328	-0.0288522	0.805337	0.940568	-0.0795457	0.499696	0.896371	-0.160004	0.184199	0.497822	0.0363114	0.771804	0.928004	-0.0143821	0.908441	0.932994	-0.0948401	0.452417	0.905967	-0.0506935	0.685958	0.918482	-0.131152	0.302826	0.633865	-0.080458	0.522743	0.81199
K.LITEDVQGK[114.04].N	1	6	GQVDETI	15	0.00181	2.903	sp|P61247|RS3A_HUMAN	RPS3A	ubiquitination	K94	0.0523247	0.687514	0.974328	0.197553	0.142055	0.940568	-0.0888113	0.496958	0.896371	-0.148997	0.260895	0.549956	0.145229	0.303645	0.866614	-0.141136	0.317009	0.853831	-0.201322	0.160325	0.609234	-0.286365	0.0527864	0.845933	-0.346551	0.0223631	0.309636	-0.0601859	0.665308	0.857007
K.LKGEMM*DLQHGSLFFSTSK[114.04].I	1	0	#N/A	#N/A	3.02e-05	2.017	sp|P07864|LDHC_HUMAN	LDHC	ubiquitination	K76	-0.104233	0.402918	0.956931	0.117169	0.348558	0.940568	0.0602118	0.626298	0.896371	-0.0044859	0.970946	0.970946	0.221402	0.107562	0.809968	0.164445	0.223192	0.853831	0.099747	0.452984	0.905967	-0.0569572	0.666291	0.918482	-0.121655	0.362209	0.697203	-0.0646977	0.624551	0.847605
K.LKGEMMDLQHGSLFFSTSK[114.04].I	2	3	HQLD	6.78601	3.76e-08	2.824	sp|P07864|LDHC_HUMAN	LDHC	ubiquitination	K76	0.00685628	0.956476	0.985058	0.0884378	0.485012	0.940568	0.118338	0.353169	0.896371	0.0645551	0.608907	0.746402	0.0815815	0.545993	0.866614	0.111481	0.411771	0.853831	0.0576989	0.668416	0.908944	0.0298999	0.823957	0.918482	-0.0238827	0.858925	0.894223	-0.0537826	0.689591	0.857269
K.LLEEDVK[114.04]R.W	1	4	VDEEL	13.7214	0.432	1.377	sp|P12270|TPR_HUMAN	TPR	ubiquitination	K1333	-0.774849	0.0416566	0.460281	-1.08217	0.00709458	0.179729	-0.413552	0.253545	0.875884	0.0409232	0.908073	0.932616	-0.30732	0.422215	0.866614	0.361297	0.347345	0.853831	0.815772	0.0444465	0.422242	0.668617	0.0925196	0.845933	1.12309	0.00855053	0.216613	0.454475	0.241069	0.81199
K.LLNTVEETTK[114.04]DVSGLHSK.L	2	1	NL	7.0051	0.245	1.865	sp|P52732|KIF11_HUMAN	KIF11	ubiquitination	K508	0.117454	0.42131	0.970289	0.0423458	0.769777	0.940568	-0.0729445	0.615151	0.896371	0.0846315	0.560273	0.721708	-0.0751082	0.628129	0.915342	-0.190398	0.228989	0.853831	-0.0328224	0.831841	0.938515	-0.11529	0.459544	0.918482	0.0422857	0.784526	0.864115	0.157576	0.315831	0.81199
K.MSLK[114.04]GTTVTPDK.R	1	5	TVTPD	14.4435	5.3e-06	3.467	sp|Q16186|ADRM1_HUMAN	ADRM1	ubiquitination	K34	-0.0326036	0.79918	0.985058	0.00556919	0.965301	0.982534	-0.0515749	0.687837	0.896371	-0.0239899	0.851435	0.901312	0.0381728	0.780576	0.928004	-0.0189713	0.889783	0.926349	0.00861376	0.949817	0.962481	-0.0571441	0.677159	0.918482	-0.029559	0.829127	0.894223	0.027585	0.840364	0.917346
K.NSVTPDM*EEM*YK[114.04].K	1	3	TVSN	11.592	0.000423	1.105	tr|Q59GX9|Q59GX9_HUMAN	RPL5	ubiquitination	K247	-0.0106721	0.92645	0.985058	-0.0856354	0.462843	0.940568	-0.0369387	0.749713	0.896371	-0.198659	0.100643	0.464999	-0.0749633	0.546544	0.866614	-0.0262666	0.831795	0.905669	-0.187987	0.142418	0.586442	0.0486967	0.694279	0.918482	-0.113023	0.366949	0.697203	-0.16172	0.202888	0.81199
K.RELDMK[114.04].E	2	2	MDL	8.26586	0.692	1.683	sp|Q96SB8|SMC6_HUMAN	SMC6	ubiquitination	K839	-0.0489312	0.570212	0.974328	-0.0301514	0.72558	0.940568	-0.0681309	0.431528	0.896371	-0.0798058	0.358673	0.619527	0.0187798	0.837739	0.928004	-0.0191997	0.834169	0.905669	-0.0308747	0.736664	0.908944	-0.0379795	0.679418	0.918482	-0.0496545	0.589744	0.768081	-0.011675	0.898651	0.948576
K.SEEESAETTK[114.04].E	3	3	EEES	14.9993	0.035	1.595	sp|Q9NVP1|DDX18_HUMAN	DDX18	ubiquitination	K145	0.111026	0.642065	0.974328	-0.0615074	0.796293	0.940568	0.0679645	0.775508	0.896371	-0.382308	0.122874	0.464999	-0.172534	0.500959	0.866614	-0.0430616	0.865666	0.925825	-0.493334	0.0670591	0.566277	0.129472	0.612377	0.918482	-0.320801	0.219026	0.566337	-0.450273	0.0917484	0.81199
K.SLEDLK[114.04].L	1	3	DELS	13.7153	2.58	1.482	sp|P15924|DESP_HUMAN	DSP	ubiquitination	K1028	0.0526542	0.668291	0.974328	-0.175662	0.165148	0.940568	-0.227928	0.077639	0.681145	-0.0195484	0.873271	0.909159	-0.228316	0.0962458	0.809968	-0.280583	0.0454217	0.853831	-0.0722026	0.583316	0.908944	-0.0522663	0.690604	0.918482	0.156114	0.243987	0.566337	0.20838	0.126188	0.81199
K.SLIGK[114.04]K.E	3	3	GILS	11.1445	7	2.194	sp|P61204|ARF3_HUMAN	ARF3	ubiquitination	K15	0.0433112	0.701819	0.974328	0.0146907	0.896451	0.95236	-0.163388	0.161324	0.681145	0.0873142	0.443582	0.666636	-0.0286205	0.812641	0.928004	-0.206699	0.101595	0.853831	0.044003	0.715899	0.908944	-0.178079	0.153808	0.845933	0.0726235	0.549577	0.768081	0.250702	0.0514437	0.638615
K.SLQEQGSK[114.04].S	1	3	EQLS	14.9853	0.541	1.548	sp|Q9UJC3|HOOK1_HUMAN	HOOK1	ubiquitination	K537	0.0239004	0.895581	0.985058	-0.0493219	0.786706	0.940568	0.0123105	0.946091	0.950196	-0.319113	0.0946018	0.464999	-0.0732223	0.707405	0.928004	-0.0115898	0.952516	0.952516	-0.343013	0.0929677	0.586442	0.0616324	0.751889	0.918482	-0.269791	0.178777	0.543483	-0.331423	0.103525	0.81199
K.TALLDISCVK[114.04]HIIYVDNK.A	8	3	DLLA	9.18035	0.757	1.507	sp|O60488|ACSL4_HUMAN	ACSL4	ubiquitination	K223	0.0728608	0.54346	0.974328	-0.137008	0.260447	0.940568	0.0260798	0.826919	0.896371	-0.118799	0.326682	0.613851	-0.209868	0.11433	0.809968	-0.046781	0.714101	0.898662	-0.19166	0.146611	0.586442	0.163087	0.212432	0.845933	0.0182087	0.886393	0.91035	-0.144879	0.26544	0.81199
K.TLTGK[114.04]TITLEVEPSDTIENVK.A	2	3	IEN	10.0799	4.83e-09	4.117	sp|P62979|RS27A_HUMAN	RPS27A	ubiquitination	K11	0.00829523	0.969182	0.985058	0.0778078	0.717648	0.940568	0.11737	0.58647	0.896371	-0.0538265	0.802248	0.883636	0.0695126	0.762357	0.928004	0.109075	0.635904	0.898662	-0.0621217	0.786914	0.934461	0.0395625	0.863218	0.924008	-0.131634	0.568419	0.768081	-0.171197	0.459871	0.81199
K.VEVTAPDVK[114.04]MSLSSMEVDVQAPR.A	1	0	#N/A	#N/A	0.671	1.9	sp|Q8IVF2|AHNK2_HUMAN	AHNAK2	ubiquitination	K1618	0.105087	0.313852	0.853434	0.0567215	0.582189	0.940568	-0.0813525	0.432477	0.896371	-0.167701	0.116841	0.464999	-0.048365	0.660197	0.915342	-0.186439	0.104023	0.853831	-0.272788	0.0228675	0.372226	-0.138074	0.219611	0.845933	-0.224423	0.0546549	0.411768	-0.0863486	0.435704	0.81199
K.YHTVK[114.04]GHNCEVR.K	1	4	GHNCE	14.6521	1.65e-06	2.39	sp|Q32P51|RA1L2_HUMAN	HNRNPA1L2	ubiquitination	K171	-0.242382	0.0726759	0.460281	-0.150902	0.248402	0.940568	-0.198727	0.134475	0.681145	-0.317318	0.0231207	0.219647	0.09148	0.506398	0.866614	0.0436556	0.749801	0.898662	-0.074936	0.585336	0.908944	-0.0478243	0.726913	0.918482	-0.166416	0.234423	0.566337	-0.118592	0.391369	0.81199
R.AAVPSGASTGIYEALELRDGDK[114.04].Q	2	1	VA	6.02417	7.04e-12	5.144	sp|P09104|ENOG_HUMAN	ENO2	ubiquitination	K54	-0.20308	0.086656	0.506605	-0.0398632	0.72425	0.940568	-0.0429999	0.703638	0.896371	-0.128233	0.265409	0.549956	0.163216	0.18851	0.809968	0.16008	0.19667	0.853831	0.0748467	0.53727	0.908944	-0.00313672	0.979241	0.979241	-0.0883697	0.467464	0.768081	-0.085233	0.483149	0.81199
R.AIDLLK[114.04].E	1	4	LLDIA	14.9903	9.52	2.075	sp|Q93008|USP9X_HUMAN	USP9X	ubiquitination	K794	0.152693	0.325652	0.853434	0.173394	0.266526	0.940568	0.370357	0.0260535	0.413822	-0.0949234	0.537173	0.703882	0.0207004	0.899215	0.928004	0.217664	0.195347	0.853831	-0.247617	0.14385	0.586442	0.196963	0.238968	0.845933	-0.268317	0.115371	0.449842	-0.465281	0.0109197	0.551328
R.AQCETLSPDGLPEEQPQTTK[114.04]LK.G	1	2	SLT	14.9991	0.394	1.396	sp|Q7Z6Z7|HUWE1_HUMAN	HUWE1	ubiquitination	K3675	0.126794	0.583375	0.974328	0.19392	0.404684	0.940568	-0.0474411	0.836711	0.896371	0.107247	0.642239	0.760666	0.0671257	0.78513	0.928004	-0.174235	0.482234	0.853831	-0.019547	0.936648	0.961963	-0.241361	0.333921	0.845933	-0.0866727	0.725032	0.852686	0.154688	0.531996	0.81199
R.AVTK[114.04]VR.L	1	2	TVA	8.94004	2.5	1.439	sp|O14795|UN13B_HUMAN	UNC13B	ubiquitination	K382	-0.0568618	0.747687	0.985058	-0.0802109	0.650539	0.940568	-0.296965	0.107289	0.681145	-0.139993	0.432336	0.666636	-0.0233491	0.901516	0.928004	-0.240103	0.214892	0.853831	-0.083131	0.660464	0.908944	-0.216754	0.260665	0.845933	-0.0597819	0.75171	0.852686	0.156972	0.410659	0.81199
R.DLLGK[114.04]K.V	1	2	LLD	9.07648	2.14	1.391	sp|Q15746|MYLK_HUMAN	MYLK	ubiquitination	K903	-0.14553	0.205822	0.734989	0.0375623	0.737735	0.940568	-0.0398237	0.722641	0.896371	0.116907	0.304981	0.609963	0.183092	0.14038	0.809968	0.105706	0.383253	0.853831	0.262436	0.0411919	0.422242	-0.077386	0.520827	0.918482	0.0793442	0.510482	0.768081	0.15673	0.202657	0.81199
R.DLLNPK[114.04].N	1	3	LLD	11.7255	0.368	1.375	sp|O43896|KIF1C_HUMAN	KIF1C	ubiquitination	K161	0.0455097	0.776787	0.985058	-0.092705	0.565224	0.940568	-0.0519344	0.746391	0.896371	0.123349	0.446063	0.666636	-0.138215	0.424913	0.866614	-0.0974441	0.571693	0.898662	0.0778397	0.650801	0.908944	0.0407706	0.812131	0.918482	0.216054	0.219076	0.566337	0.175284	0.314631	0.81199
R.DLSHIGDAVVISCAK[114.04]DGVK.F	1	2	HSL	10.6441	0.000108	1.971	sp|P12004|PCNA_HUMAN	PCNA	ubiquitination	K164	-0.260102	0.222431	0.734989	-0.113399	0.587283	0.940568	-0.428911	0.0529534	0.627462	-0.298069	0.165197	0.464999	0.146702	0.512249	0.866614	-0.16881	0.45183	0.853831	-0.0379673	0.864422	0.938515	-0.315512	0.16914	0.845933	-0.184669	0.411336	0.744323	0.130842	0.558315	0.81199
R.EIAEPLFDLK[114.04].V	1	2	EAI	7.03417	1.16	1.804	sp|Q9Y613|FHOD1_HUMAN	FHOD1	ubiquitination	K805	-0.442557	0.196542	0.734989	-0.0775401	0.816127	0.940568	-0.53648	0.12203	0.681145	-0.436403	0.202502	0.513004	0.365017	0.313695	0.866614	-0.0939232	0.792241	0.898662	0.00615392	0.986215	0.986215	-0.45894	0.209561	0.845933	-0.358863	0.321654	0.643308	0.100077	0.779005	0.917346
R.EK[114.04]ADSIER.R	1	2	ADS	7.35018	0.0873	1.967	sp|O15020|SPTN2_HUMAN	SPTBN2	ubiquitination	K1252	0.00497427	0.972096	0.985058	-0.102263	0.475832	0.940568	0.0392897	0.782595	0.896371	0.0753448	0.597935	0.744969	-0.107237	0.484155	0.866614	0.0343154	0.821564	0.905669	0.0703705	0.64462	0.908944	0.141553	0.358602	0.879153	0.177608	0.253095	0.566337	0.0360551	0.812698	0.917346
R.ELERYVTSCLRK[114.04].K	1	2	ELE	11.1176	0.558	1.466	sp|O60885|BRD4_HUMAN	BRD4	ubiquitination	K677	0.0716882	0.696199	0.974328	0.0610939	0.739145	0.940568	-0.0778862	0.671551	0.896371	0.147205	0.426425	0.666636	-0.0105943	0.956846	0.956846	-0.149574	0.449232	0.853831	0.0755169	0.700405	0.908944	-0.13898	0.481426	0.918482	0.0861112	0.661075	0.81035	0.225091	0.260396	0.81199
R.FIEQEK[114.04].A	2	4	EQEIF	14.9975	1.75	1.471	sp|Q15149|PLEC_HUMAN	PLEC	ubiquitination	K2650	-0.0115295	0.932609	0.985058	-0.0300017	0.825953	0.940568	-0.0689122	0.614716	0.896371	-0.183944	0.189958	0.497822	-0.0184723	0.899166	0.928004	-0.0573827	0.694526	0.898662	-0.172414	0.247413	0.729614	-0.0389104	0.789723	0.918482	-0.153942	0.299583	0.633865	-0.115032	0.434654	0.81199
R.FTIAAK[114.04].H	1	3	AITF	12.9977	8.49	1.6	sp|P54920|SNAA_HUMAN	NAPA	ubiquitination	K122	-0.0339501	0.828301	0.985058	-0.305777	0.0650737	0.940568	-0.315558	0.0577925	0.627462	-0.225821	0.162453	0.464999	-0.271827	0.11878	0.809968	-0.281607	0.10707	0.853831	-0.191871	0.261303	0.735519	-0.00978036	0.953361	0.977248	0.0799563	0.633824	0.789682	0.0897366	0.593275	0.819797
R.GDHSHLFDSK[114.04].D	1	6	DFLHSHD	14.998	0.000492	1.532	sp|Q8IXT5|RB12B_HUMAN	RBM12B	ubiquitination	K514	-0.375388	0.0668946	0.460281	0.0692686	0.720893	0.940568	-0.165529	0.39791	0.896371	-0.283511	0.156634	0.464999	0.444657	0.0447717	0.809968	0.20986	0.31838	0.853831	0.0918775	0.657939	0.908944	-0.234797	0.266215	0.845933	-0.352779	0.103019	0.449842	-0.117982	0.57047	0.81199
R.GLTSVINQK[114.04]LK.D	1	4	IVSTL	13.0482	5.6e-06	2.435	sp|P07195|LDHB_HUMAN	LDHB	ubiquitination	K308	-0.17409	0.110046	0.578584	-0.160576	0.13809	0.940568	-0.320852	0.00678345	0.257771	-0.329215	0.005733	0.0871416	0.0135133	0.903583	0.928004	-0.146762	0.200534	0.853831	-0.155125	0.1774	0.612835	-0.160276	0.164271	0.845933	-0.168638	0.144676	0.49979	-0.00836259	0.940234	0.978874
R.IAM*AALK[114.04].E	1	0	#N/A	#N/A	0.0528	2.1	sp|Q8TE73|DYH5_HUMAN	DNAH5	ubiquitination	K1261	-0.266798	0.0624008	0.460281	-0.206024	0.141087	0.940568	-0.0411921	0.760536	0.896371	-0.126571	0.355192	0.619527	0.0607738	0.674463	0.915342	0.225606	0.132325	0.853831	0.140227	0.338482	0.790634	0.164832	0.263248	0.845933	0.0794531	0.583698	0.768081	-0.085379	0.556258	0.81199
R.IAMAALK[114.04].E	1	0	#N/A	#N/A	0.55	1.971	sp|Q8TE73|DYH5_HUMAN	DNAH5	ubiquitination	K1261	-0.335904	0.0233656	0.408011	-0.19306	0.168	0.940568	-0.24068	0.0908961	0.681145	-0.204122	0.146374	0.464999	0.142844	0.332108	0.866614	0.0952241	0.514279	0.888301	0.131782	0.369811	0.803018	-0.04762	0.742992	0.918482	-0.0110625	0.939179	0.951701	0.0365575	0.801113	0.917346
R.IHFPLVTYAPIISAEK[114.04].A	1	2	FH	9.09684	0.0049	1.323	sp|Q9NY65|TBA8_HUMAN	TUBA8	ubiquitination	K280	0.0969736	0.640613	0.974328	-0.185778	0.375688	0.940568	-0.266745	0.209469	0.75808	-0.14267	0.494006	0.682627	-0.282752	0.213149	0.809968	-0.363719	0.11501	0.853831	-0.239643	0.287915	0.741505	-0.0809664	0.715019	0.918482	0.0431088	0.845617	0.894223	0.124075	0.57694	0.81199
R.IHK[114.04]FDLMYAK.R	1	4	FDLMY	10.7845	0.0013	1.386	tr|Q8N532|Q8N532_HUMAN	TUBA1C	ubiquitination	K124	-0.124168	0.277006	0.842098	-0.0266484	0.812062	0.940568	-0.021304	0.849194	0.896371	0.00759692	0.945912	0.958524	0.0975194	0.420333	0.866614	0.102864	0.39589	0.853831	0.131765	0.280419	0.741505	0.00534443	0.964389	0.977248	0.0342453	0.775111	0.864115	0.0289009	0.809397	0.917346
R.LASTNSSVLGADLPSSM*KEK[114.04]AK.A	1	7	NTSA	15	1.15e-06	2.17	sp|Q13428|TCOF_HUMAN	TCOF1	ubiquitination	K124	-0.0200888	0.889436	0.985058	0.0846232	0.560248	0.940568	-0.189654	0.201532	0.75808	-0.508349	0.00266774	0.0506871	0.104712	0.501003	0.866614	-0.169565	0.281588	0.853831	-0.48826	0.00566182	0.156761	-0.274277	0.0906997	0.845933	-0.592972	0.00135904	0.103287	-0.318695	0.0528984	0.638615
R.LGEHNIDVLEGNEQFINAAK[114.04].I	1	3	NHEG	11.0851	0.000194	1.663	co|CON_P00761|Con	CON_P00761	ubiquitination	K77	-0.0139086	0.929082	0.985058	-0.188378	0.238913	0.940568	-0.429845	0.0133408	0.337966	-0.313337	0.059147	0.408652	-0.174469	0.304843	0.866614	-0.415936	0.0227623	0.853831	-0.299429	0.0880104	0.586442	-0.241467	0.161964	0.845933	-0.12496	0.458574	0.768081	0.116508	0.489009	0.81199
R.LIFAGK[114.04]QLEDGR.T	20	3	AFI	7.63253	0.293	4.139	sp|P62979|RS27A_HUMAN	RPS27A	ubiquitination	K48	0.0397321	0.678344	0.974328	-0.0565957	0.555852	0.940568	0.0323208	0.735595	0.896371	0.0718594	0.456119	0.666636	-0.0963278	0.352558	0.866614	-0.00741128	0.942152	0.952516	0.0321273	0.753466	0.908944	0.0889165	0.389832	0.918482	0.128455	0.220077	0.566337	0.0395385	0.699351	0.857269
R.LIFAGK[114.04]QLEDGRTLSDYNIQK.E	2	1	FI	6.40027	9.23e-09	2.879	sp|P62979|RS27A_HUMAN	RPS27A	ubiquitination	K48	-0.629653	0.00125279	0.0952119	-0.194373	0.24201	0.940568	-0.389823	0.0272251	0.413822	-0.607093	0.00167698	0.0424835	0.43528	0.021943	0.555888	0.23983	0.180066	0.853831	0.0225595	0.896606	0.959747	-0.19545	0.26989	0.845933	-0.412721	0.0285191	0.309636	-0.21727	0.222156	0.81199
R.LK[114.04]AAEAESK.L	1	0	#N/A	#N/A	0.00197	1.844	sp|Q9BTC8|MTA3_HUMAN	MTA3	ubiquitination	K326	-0.201792	0.210439	0.734989	-0.0249151	0.873899	0.948804	-0.132243	0.404859	0.896371	-0.316306	0.0579845	0.408652	0.176877	0.300428	0.866614	0.069549	0.679313	0.898662	-0.114513	0.49816	0.908944	-0.107328	0.525121	0.918482	-0.29139	0.0973612	0.449842	-0.184062	0.281917	0.81199
R.LLGVRTEGDK[114.04].K	1	3	VGLL	14.958	0.338	1.005	sp|P41091|IF2G_HUMAN	EIF2S3	ubiquitination	K390	0.0991235	0.369537	0.910901	-0.374429	0.00317896	0.120801	-0.151864	0.176637	0.706549	-0.186755	0.101541	0.464999	-0.473552	0.000848968	0.0645216	-0.250988	0.044383	0.853831	-0.285879	0.0244886	0.372226	0.222565	0.0707569	0.845933	0.187673	0.121898	0.449842	-0.0348913	0.764909	0.917346
R.LSLSNM*HTAQLELTQANLQK[114.04].E	2	3	NSLSL	14.9999	0.282	1.071	sp|O95613|PCNT_HUMAN	PCNT	ubiquitination	K271	-0.133441	0.216646	0.734989	-0.0672628	0.525613	0.940568	-0.0235559	0.823067	0.896371	-0.0275599	0.793685	0.883636	0.0661779	0.55872	0.866614	0.109885	0.336324	0.853831	0.105881	0.353705	0.790634	0.043707	0.698432	0.918482	0.039703	0.724764	0.852686	-0.004004	0.971616	0.995347
R.NMEELK[114.04].K	2	2	LEE	7.89617	0.197	1.519	sp|Q13733|AT1A4_HUMAN	ATP1A4	ubiquitination	K44	-0.0837526	0.57867	0.974328	-0.131791	0.385751	0.940568	-0.0124042	0.934119	0.950196	-0.186909	0.22433	0.521424	-0.0480388	0.764903	0.928004	0.0713484	0.657507	0.898662	-0.103156	0.522992	0.908944	0.119387	0.460786	0.918482	-0.0551173	0.731635	0.852686	-0.174505	0.285846	0.81199
R.QLFHPEQLITGK[114.04]EDAANNYAR.G	1	2	HFL	9.27841	6.94e-07	3.197	sp|Q71U36|TBA1A_HUMAN	TUBA1A	ubiquitination	K96	0.141998	0.525807	0.974328	-0.239311	0.290786	0.940568	0.251553	0.267721	0.884642	-0.225732	0.318053	0.613851	-0.381309	0.123298	0.809968	0.109555	0.645996	0.898662	-0.36773	0.136188	0.586442	0.490864	0.0527275	0.845933	0.0135792	0.95444	0.95444	-0.477284	0.0588198	0.638615
R.RLLAALK[114.04].V	1	0	#N/A	#N/A	0.139	1.61	sp|P09960-3|LKHA4_HUMAN	LTA4H	ubiquitination	K29	0.884337	0.0137349	0.34795	-0.0595204	0.853937	0.940568	-0.284971	0.383888	0.896371	0.592669	0.0815249	0.464999	-0.943857	0.0138618	0.526747	-1.16931	0.00353803	0.26889	-0.291668	0.403985	0.852856	-0.225451	0.516937	0.918482	0.652189	0.0737758	0.438563	0.87764	0.0205358	0.551328
R.TDAISEEK[114.04].L	1	2	EES	12.919	0.0615	2.047	sp|Q9NR31|SAR1A_HUMAN	SAR1A	ubiquitination	K146	-0.334949	0.0649905	0.460281	-0.143386	0.407909	0.940568	-0.11902	0.490585	0.896371	-0.264598	0.136753	0.464999	0.191564	0.304059	0.866614	0.215929	0.248855	0.853831	0.0703512	0.701519	0.908944	0.0243654	0.89417	0.943846	-0.121212	0.511046	0.768081	-0.145578	0.431378	0.81199
R.TLSDYNIQK[114.04]ESTLHLVLR.L	3	9	QINYDSL	14.9643	1.81e-11	4.564	sp|P62979|RS27A_HUMAN	RPS27A	ubiquitination	K63	0.0496826	0.574734	0.974328	0.036385	0.680399	0.940568	0.0642505	0.469629	0.896371	-0.0611757	0.4908	0.682627	-0.0132976	0.887732	0.928004	0.0145678	0.877098	0.925825	-0.110858	0.249605	0.729614	0.0278655	0.767612	0.918482	-0.0975607	0.308592	0.633865	-0.125426	0.195373	0.81199
R.TQEAIIQIMK[114.04]MR.K	1	3	IAEQ	10.0309	2.49e-06	2.364	sp|Q93034|CUL5_HUMAN	CUL5	ubiquitination	K724	-0.183147	0.114194	0.578584	-0.0505818	0.650149	0.940568	-0.0274863	0.804861	0.896371	0.243218	0.0415265	0.350668	0.132565	0.274174	0.866614	0.155661	0.202421	0.853831	0.426366	0.0023042	0.156761	0.0230956	0.84597	0.918482	0.2938	0.0235679	0.309636	0.270705	0.0347823	0.638615
R.TSIFWNDVK[114.04].D	1	4	WFIST	14.2142	0.194	1.461	sp|P55884|EIF3B_HUMAN	EIF3B	ubiquitination	K324	-0.0991987	0.556548	0.974328	-0.0464858	0.781949	0.940568	0.0338616	0.840123	0.896371	-0.140397	0.407989	0.666636	0.0527129	0.76911	0.928004	0.13306	0.462138	0.853831	-0.0411985	0.818443	0.938515	0.0803474	0.65518	0.918482	-0.0939114	0.602134	0.768081	-0.174259	0.3386	0.81199
R.VEDEQLLGAQMQK[114.04].K	2	3	QED	13.2481	0.565	1.927	sp|A7E2Y1|MYH7B_HUMAN	MYH7B	ubiquitination	K1155	0.0623121	0.597597	0.974328	-0.0305032	0.795391	0.940568	0.027531	0.814909	0.896371	0.181225	0.137337	0.464999	-0.0928153	0.463986	0.866614	-0.0347811	0.78213	0.898662	0.118913	0.350854	0.790634	0.0580342	0.645241	0.918482	0.211728	0.106785	0.449842	0.153694	0.232284	0.81199
R.VICILSHPIK[114.04].N	1	5	HSLICI	14.875	0.000235	2.588	sp|P50395|GDIB_HUMAN	GDI2	ubiquitination	K309	-0.0229558	0.864924	0.985058	0.0914582	0.500992	0.940568	-0.125471	0.359054	0.896371	-0.253118	0.0753625	0.464999	0.114414	0.432281	0.866614	-0.102516	0.480782	0.853831	-0.230163	0.125079	0.586442	-0.21693	0.146585	0.845933	-0.344577	0.0278644	0.309636	-0.127647	0.382145	0.81199
R.VLIGENEK[114.04].A	1	0	#N/A	#N/A	1.1	2.053	sp|P55265|DSRAD_HUMAN	ADAR	ubiquitination	K798	-0.223428	0.249145	0.788961	-0.0742632	0.696007	0.940568	-0.27865	0.155471	0.681145	-0.183806	0.339692	0.61468	0.149165	0.465732	0.866614	-0.0552221	0.785522	0.898662	0.0396213	0.845105	0.938515	-0.204387	0.321248	0.845933	-0.109543	0.590663	0.768081	0.0948434	0.64103	0.848631

## Sheet: Demongrp_070821_TMT
Peptide	X..PSMs	X..Matched.tags	Top.scored.tag	Best.tag.scores	Matching.E.values	XCorr	Protein.ID	GN	PTM.types	ModSites	KDQ1-CTRL_logFC	KDQ1-CTRL_P.Value	KDQ1-CTRL_adj.P.Val	KDQL-CTRL_logFC	KDQL-CTRL_P.Value	KDQL-CTRL_adj.P.Val	KDR-CTRL_logFC	KDR-CTRL_P.Value	KDR-CTRL_adj.P.Val	KDS-CTRL_logFC	KDS-CTRL_P.Value	KDS-CTRL_adj.P.Val	KDQL-KDQ1_logFC	KDQL-KDQ1_P.Value	KDQL-KDQ1_adj.P.Val	KDR-KDQ1_logFC	KDR-KDQ1_P.Value	KDR-KDQ1_adj.P.Val	KDS-KDQ1_logFC	KDS-KDQ1_P.Value	KDS-KDQ1_adj.P.Val	KDR-KDQL_logFC	KDR-KDQL_P.Value	KDR-KDQL_adj.P.Val	KDS-KDQL_logFC	KDS-KDQL_P.Value	KDS-KDQL_adj.P.Val	KDS-KDR_logFC	KDS-KDR_P.Value	KDS-KDR_adj.P.Val
-.MSQAEFEKAAEEVRHLK[114.04].T	1	0	#N/A	#N/A	0.0429	1.451	sp|P07108|ACBP_HUMAN	DBI	ubiquitination	K17	-0.326127	0.332428	0.713882	0.181163	0.586103	0.991784	0.581497	0.0944753	0.959435	-0.125842	0.704519	0.881881	0.50729	0.165726	0.945586	0.907624	0.0199128	0.884549	0.200285	0.573512	0.980374	0.400334	0.268146	0.977727	-0.307005	0.391689	0.944641	-0.707339	0.0603875	0.6883
K.AAAVGTANK[114.04]STVEGIQASVK[114.04].T	1	2	VAAA	12.773	1.69	1.209	sp|P18206|VINC_HUMAN	VCL	ubiquitination	K655,K666	-0.00360837	0.986416	0.988373	0.124133	0.560371	0.991784	0.123398	0.56267	0.959435	-0.126352	0.553466	0.849275	0.127741	0.574964	0.952949	0.127006	0.577143	0.982392	-0.122744	0.589858	0.980374	-0.000735379	0.99741	0.99741	-0.250485	0.278732	0.8323	-0.24975	0.280089	0.814543
K.AFQYVETHGEVCPANWTPDSPTIK[114.04]PSPAASK.E	1	3	YQF	5.7952	7.5e-06	2.08	sp|P30048|PRDX3_HUMAN	PRDX3	ubiquitination	K241	0.109399	0.536319	0.827464	0.305499	0.0976525	0.991784	-0.0998025	0.572233	0.959435	0.311366	0.0919433	0.484054	0.1961	0.30544	0.945586	-0.209202	0.275432	0.902313	0.201966	0.291719	0.980374	-0.405302	0.0446103	0.977727	0.00586654	0.975089	0.986107	0.411168	0.0419916	0.6883
K.AILSFAK[114.04].S	1	2	SLI	10.377	0.671	1.084	sp|Q149N8|SHPRH_HUMAN	SHPRH	ubiquitination	K1309	-0.10561	0.526145	0.827464	0.0074091	0.964281	0.999353	-0.0203925	0.901927	0.992994	-0.010083	0.951406	0.978745	0.113019	0.525721	0.945586	0.0852176	0.631301	0.982392	0.0955271	0.590987	0.980374	-0.0278016	0.875148	0.977727	-0.0174921	0.921231	0.964079	0.0103095	0.953521	0.986591
K.AK[114.04]EETYNQLLDK.G	1	0	#N/A	#N/A	0.125	1.488	sp|Q9UPN3|MACF1_HUMAN	MACF1	ubiquitination	K6385	-0.25062	0.258875	0.692786	-0.299242	0.181546	0.991784	-0.411182	0.0734705	0.959435	-0.145175	0.506916	0.82489	-0.0486215	0.834174	0.9941	-0.160562	0.492576	0.977661	0.105446	0.650728	0.980374	-0.11194	0.630928	0.977727	0.154067	0.509971	0.944641	0.266007	0.262153	0.814543
K.ALELYK[114.04].I	3	2	ELA	14.881	2.43	1.322	sp|Q05086|UBE3A_HUMAN	UBE3A	ubiquitination	K77	-0.109019	0.284527	0.698842	-0.0228141	0.819432	0.991784	-0.0682159	0.497934	0.959435	-0.157353	0.130106	0.541606	0.0862053	0.424485	0.945586	0.0408035	0.702988	0.982392	-0.0483335	0.651847	0.980374	-0.0454018	0.671562	0.977727	-0.134539	0.219606	0.8323	-0.089137	0.409256	0.855258
K.ALVIGK[114.04].D	3	3	IVLA	14.59	0.349	1.958	sp|Q9Y232|CDYL_HUMAN	CDYL	ubiquitination	K157	-0.13597	0.561814	0.827464	0.030629	0.895448	0.991784	-0.00496129	0.983012	0.996919	-0.240704	0.31027	0.742034	0.166599	0.506868	0.945586	0.131008	0.600662	0.982392	-0.104735	0.67508	0.980374	-0.0355903	0.886424	0.977727	-0.271333	0.285602	0.8323	-0.235743	0.351242	0.855258
K.ARIEIPSCK[114.04]DVAPVEK[114.04].T	1	0	#N/A	#N/A	0.0424	1.519	sp|A6NHR9|SMHD1_HUMAN	SMCHD1	ubiquitination	K1019,K1026	-0.193364	0.175535	0.660504	-0.0957067	0.492243	0.991784	-0.109938	0.431381	0.959435	-0.299665	0.0437019	0.467455	0.0976576	0.511851	0.945586	0.0834266	0.574461	0.982392	-0.106301	0.475819	0.980374	-0.014231	0.923289	0.977727	-0.203958	0.181011	0.769681	-0.189728	0.211537	0.814543
K.AVTK[114.04]YTSSK.-	1	3	TV	8.51588	0.0369	2.381	sp|Q16778|H2B2E_HUMAN	H2BC21	ubiquitination	K121	0.276966	0.43097	0.774871	0.158277	0.650322	0.991784	-0.0967137	0.781309	0.992994	0.241344	0.491448	0.82489	-0.118689	0.750065	0.9941	-0.373679	0.323279	0.943686	-0.0356214	0.923712	0.993985	-0.25499	0.496447	0.977727	0.0830676	0.82342	0.956069	0.338058	0.370099	0.855258
K.DFSK[114.04]NLEK.N	2	1	NL	9.26405	0.782	1.805	sp|Q9BYW2|SETD2_HUMAN	SETD2	ubiquitination	K1391	-0.420616	0.421213	0.774871	0.412075	0.4305	0.991784	0.45225	0.387961	0.959435	-0.201142	0.698035	0.881881	0.832692	0.146606	0.945586	0.872866	0.129403	0.884549	0.219474	0.692142	0.980374	0.0401743	0.94207	0.977727	-0.613218	0.277185	0.8323	-0.653392	0.248193	0.814543
K.DILHAAK[114.04]QIVGTDNGR.E	4	3	AHLI	10.3566	0.0183	1.864	sp|Q8N3C0|ASCC3_HUMAN	ASCC3	ubiquitination	K78	0.0238062	0.883751	0.945633	0.0808554	0.620825	0.991784	-0.0958182	0.558394	0.959435	-0.0637286	0.696149	0.881881	0.0570491	0.743462	0.9941	-0.119624	0.495249	0.977661	-0.0875349	0.616438	0.980374	-0.176674	0.318321	0.977727	-0.144584	0.411493	0.944641	0.0320896	0.853761	0.956623
K.DK[114.04]EALM*EEILK.L	1	0	#N/A	#N/A	0.0954	1.519	sp|Q8TD16|BICD2_HUMAN	BICD2	ubiquitination	K669	-0.350564	0.0279394	0.493683	0.0762306	0.604073	0.991784	-0.105135	0.476337	0.959435	-0.0698726	0.63432	0.853709	0.426794	0.0142885	0.511527	0.245429	0.131667	0.884549	0.280691	0.0882385	0.980374	-0.181365	0.256924	0.977727	-0.146103	0.357402	0.920683	0.0352623	0.821801	0.956623
K.DM*TSEQLDDILK[114.04].Y	1	6	LIDDLQES	5.9774	0.0423	1.726	sp|P05023|AT1A1_HUMAN	ATP1A1	ubiquitination	K683	-0.126614	0.404287	0.761761	-0.121019	0.424895	0.991784	-0.0860343	0.568426	0.959435	-0.206152	0.182745	0.573884	0.00559491	0.972166	0.9941	0.0405795	0.800425	0.982392	-0.0795384	0.621342	0.980374	0.0349846	0.827426	0.977727	-0.0851333	0.597242	0.946074	-0.120118	0.458099	0.855258
K.DTPEPVK[114.04].E	2	0	#N/A	#N/A	0.0373	1.884	sp|P49750|YLPM1_HUMAN	YLPM1	ubiquitination	K331	-0.213894	0.167659	0.660504	-0.0348008	0.816619	0.991784	-0.0095945	0.94898	0.996919	-0.0415074	0.782183	0.9046	0.179093	0.273856	0.945586	0.2043	0.214706	0.902313	0.172387	0.291508	0.980374	0.0252063	0.875092	0.977727	-0.00670657	0.966626	0.983102	-0.0319129	0.842289	0.956623
K.EISGK[114.04]IIFVGR.A	1	2	GSI	9.01674	1.79	1.096	sp|Q13310|PABP4_HUMAN	PABPC4	ubiquitination	K259	-0.155344	0.723998	0.906263	-0.00765573	0.986085	0.999353	-0.0765546	0.861625	0.992994	0.0964814	0.826176	0.910997	0.147688	0.753386	0.9941	0.0787895	0.866729	0.982392	0.251825	0.593359	0.980374	-0.0688989	0.883318	0.977727	0.104137	0.824531	0.956069	0.173036	0.712974	0.947098
K.ELEEK[114.04]MVTLLK.E	1	2	VTL	7.76028	2.59	1.098	sp|Q9UKX2|MYH2_HUMAN	MYH2	ubiquitination	K882	-0.339131	0.0536507	0.493683	-0.0742216	0.653044	0.991784	-0.0957555	0.562843	0.959435	0.0704463	0.669511	0.874762	0.264909	0.146659	0.945586	0.243375	0.179993	0.884549	0.409577	0.0319191	0.734304	-0.0215339	0.902584	0.977727	0.144668	0.41617	0.944641	0.166202	0.351976	0.855258
K.ELIEEFGQPK[114.04].S	1	2	ILE	14.7435	7.17	1.244	sp|Q3B7T1|EDRF1_HUMAN	EDRF1	ubiquitination	K1133	-0.211656	0.0455126	0.493683	-0.174944	0.0914759	0.991784	-0.119517	0.236798	0.959435	-0.250808	0.0207647	0.412986	0.0367117	0.728132	0.9941	0.0921388	0.388142	0.977661	-0.0391521	0.710927	0.980374	0.0554271	0.600678	0.977727	-0.0758638	0.475543	0.944641	-0.131291	0.224731	0.814543
K.ELLIAAK[114.04].H	4	0	#N/A	#N/A	1.69	1.885	sp|Q9Y4A5|TRRAP_HUMAN	TRRAP	ubiquitination	K336	-0.124875	0.180808	0.660504	-0.103998	0.260622	0.991784	-0.0925103	0.31482	0.959435	-0.135013	0.14995	0.54376	0.0208769	0.829155	0.9941	0.0323645	0.738271	0.982392	-0.0101383	0.916491	0.993985	0.0114876	0.905431	0.977727	-0.0310153	0.748768	0.956069	-0.0425029	0.661239	0.931982
K.ENALVQM*ADGNQAQLAM*SHLNGHK[114.04].L	1	4	QVLAN	13.7094	0.000405	1.422	sp|P26599|PTBP1_HUMAN	PTBP1	ubiquitination	K398	0.0319653	0.835902	0.941047	0.226909	0.15552	0.991784	-0.0347494	0.821864	0.992994	0.170969	0.277433	0.7053	0.194944	0.24798	0.945586	-0.0667147	0.686541	0.982392	0.139003	0.404804	0.980374	-0.261659	0.12757	0.977727	-0.0559404	0.734863	0.956069	0.205718	0.223975	0.814543
K.ENALVQMADGNQAQLAM*SHLNGHK[114.04].L	1	7	DAMQVLAN	15	1.24e-05	2.478	sp|P26599|PTBP1_HUMAN	PTBP1	ubiquitination	K398	-0.0406018	0.764484	0.916849	-0.0532334	0.694787	0.991784	-0.0864901	0.525601	0.959435	-0.0906777	0.506044	0.82489	-0.0126316	0.930424	0.9941	-0.0458883	0.751487	0.982392	-0.0500758	0.729746	0.980374	-0.0332567	0.818327	0.977727	-0.0374443	0.795978	0.956069	-0.00418753	0.976906	0.993073
K.EVLITWDK[114.04].K	2	3	LV	14.005	0.00542	1.994	sp|O60343|TBCD4_HUMAN	TBC1D4	ubiquitination	K895	-0.21761	0.307933	0.706668	0.0242184	0.908032	0.991784	-0.0161084	0.938746	0.996919	0.13484	0.522963	0.832437	0.241828	0.289891	0.945586	0.201501	0.375057	0.977661	0.35245	0.130766	0.980374	-0.0403267	0.857251	0.977727	0.110622	0.622981	0.949171	0.150948	0.503841	0.862579
K.FAAK[114.04]GEGQLGPAER.A	1	2	AF	11.5835	7.51e-10	2.501	sp|P13639|EF2_HUMAN	EEF2	ubiquitination	K239	-0.038695	0.778959	0.917326	0.0853426	0.53802	0.991784	0.0732695	0.596387	0.959435	-0.0206552	0.880788	0.938459	0.124038	0.405048	0.945586	0.111965	0.451299	0.977661	0.0180398	0.902474	0.993985	-0.0120731	0.934631	0.977727	-0.105998	0.475333	0.944641	-0.0939247	0.526266	0.864235
K.FLPASEEHLK[114.04].Q	2	2	LF	13.284	0.0253	1.538	sp|O60361|NDK8_HUMAN	NME2P1	ubiquitination	K34	-1.13611	0.174153	0.660504	0.151188	0.851907	0.991784	-1.27502	0.130233	0.959435	-1.43693	0.0913432	0.484054	1.2873	0.151297	0.945586	-0.138904	0.872515	0.982392	-0.300819	0.728635	0.980374	-1.4262	0.114639	0.977727	-1.58812	0.0818672	0.646292	-0.161915	0.851647	0.956623
K.GDDLSTAILK[114.04]QK.N	1	7	ATSLDD	15	6.54e-12	3.41	sp|P55072|TERA_HUMAN	VCP	ubiquitination	K18	-0.0817451	0.518173	0.827464	0.299345	0.0286358	0.991784	0.243858	0.0672464	0.959435	0.140274	0.274047	0.7053	0.38109	0.0114108	0.510632	0.325603	0.0263594	0.884549	0.222019	0.113577	0.980374	-0.0554871	0.680302	0.977727	-0.159071	0.247134	0.8323	-0.103584	0.445046	0.855258
K.GDFFPPERPQQLPHGLGGIGMGLGPGGQPIDANHLNK[114.04].G	1	0	#N/A	#N/A	6.25e-07	3.838	sp|P52272|HNRPM_HUMAN	HNRNPM	ubiquitination	K322	-0.354586	0.1386	0.660504	-0.104597	0.65096	0.991784	-0.293493	0.214911	0.959435	-0.29089	0.218798	0.621664	0.249989	0.318471	0.945586	0.0610931	0.804286	0.982392	0.0636966	0.796144	0.990582	-0.188896	0.447642	0.977727	-0.186293	0.453804	0.944641	0.0026035	0.991565	0.993073
K.GFGFVRFTEYETQVK[114.04]VMSQR.H	1	3	VFGF	11.5735	0.407	1.501	sp|Q13148|TADBP_HUMAN	TARDBP	ubiquitination	K160	-0.294473	0.102346	0.654286	-0.13981	0.4215	0.991784	-0.159905	0.359536	0.959435	-0.251481	0.157964	0.54376	0.154663	0.405894	0.945586	0.134569	0.468305	0.977661	0.0429927	0.815286	0.992763	-0.0200947	0.912988	0.977727	-0.111671	0.546154	0.944641	-0.091576	0.619929	0.909568
K.GLAITFVSDENDAK[114.04]ILNDVQDR.F	1	4	TIALG	14.4573	0.231	1.187	tr|B4DP52|B4DP52_HUMAN	hCG_2005638	ubiquitination	K320	-0.187913	0.275934	0.695666	0.157219	0.359097	0.991784	-0.00135865	0.993583	0.996919	-0.253483	0.148081	0.54376	0.345132	0.0712015	0.945586	0.186554	0.310311	0.941452	-0.0655695	0.717176	0.980374	-0.158577	0.386143	0.977727	-0.410701	0.0355368	0.646292	-0.252124	0.176376	0.814543
K.GQILM*PNTGYGNK[114.04]K.T	8	2	LIQ	9.04467	0.00016	2.185	tr|A0A090N8E7|A0A090N8E7_HUMAN	LOC402318	ubiquitination	K63	-0.2038	0.0567027	0.493683	-0.0755418	0.455673	0.991784	-0.119885	0.243103	0.959435	-0.144308	0.164247	0.554721	0.128258	0.242767	0.945586	0.083915	0.438594	0.977661	0.0594916	0.580971	0.980374	-0.0443429	0.68006	0.977727	-0.0687663	0.524192	0.944641	-0.0244234	0.819957	0.956623
K.GQILMPNTGYGNK[114.04]K.T	1	2	LIQ	11.204	0.409	1.286	tr|A0A090N8E7|A0A090N8E7_HUMAN	LOC402318	ubiquitination	K63	-0.110899	0.431293	0.774871	-0.00261237	0.985049	0.999353	-0.0251788	0.85675	0.992994	-0.303758	0.0427823	0.467455	0.108287	0.471476	0.945586	0.0857206	0.567373	0.982392	-0.192858	0.208146	0.980374	-0.0225665	0.879691	0.977727	-0.301145	0.0579494	0.646292	-0.278579	0.0769281	0.765007
K.HLTNSVEK[114.04]LVSLVPEK.T	1	2	LVP	10.1339	0.018	1.701	tr|A0A1B0GUS7|A0A1B0GUS7_HUMAN	UNC13B	ubiquitination	K560	0.113644	0.375249	0.747283	-0.0191946	0.87937	0.991784	-0.0710185	0.576358	0.959435	-0.0412188	0.744849	0.89432	-0.132839	0.333554	0.945586	-0.184662	0.185192	0.884549	-0.154863	0.262308	0.980374	-0.0518239	0.702108	0.977727	-0.0220242	0.87061	0.956069	0.0297997	0.825634	0.956623
K.HWPWMK[114.04]LYFK[114.04].I	1	2	PWH	11.1386	0.115	1.321	sp|P12882|MYH1_HUMAN	MYH1	ubiquitination	K835,K839	-0.0944603	0.619263	0.872819	-0.0509419	0.788093	0.991784	0.138613	0.468078	0.959435	-0.161722	0.398759	0.776439	0.0435183	0.829857	0.9941	0.233073	0.259941	0.902313	-0.0672616	0.740073	0.980374	0.189555	0.356044	0.977727	-0.11078	0.586005	0.944999	-0.300335	0.15222	0.814543
K.IAEILCK[114.04].D	1	1	CL	9.88085	0.0121	1.873	sp|P49792|RBP2_HUMAN	RANBP2	ubiquitination	K106	-0.0963919	0.585317	0.838175	0.0977387	0.580142	0.991784	-0.141578	0.425616	0.959435	-0.0431828	0.806107	0.907504	0.194131	0.31018	0.945586	-0.0451862	0.810128	0.982392	0.0532091	0.777322	0.986813	-0.239317	0.215	0.977727	-0.140921	0.457555	0.944641	0.0983953	0.602201	0.905831
K.IDLK[114.04]PLPPMTNR.F	1	2	LDI	13.1412	0.956	1.414	sp|Q5TAX3|TUT4_HUMAN	TUT4	ubiquitination	K938	0.181104	0.376909	0.747283	0.15248	0.455151	0.991784	0.0751546	0.710774	0.992994	-0.0729238	0.718952	0.886741	-0.0286239	0.894679	0.9941	-0.105949	0.625451	0.982392	-0.254027	0.250783	0.980374	-0.0773252	0.721131	0.977727	-0.225404	0.305882	0.8323	-0.148078	0.496764	0.862579
K.IDLQRGTVK[114.04].H	1	2	RQL	8.33402	0.696	1.243	sp|Q96JB1|DYH8_HUMAN	DNAH8	ubiquitination	K3776	-0.359852	0.15324	0.660504	-0.132538	0.587537	0.991784	-0.176072	0.472882	0.959435	-0.480634	0.0629243	0.467455	0.227314	0.387935	0.945586	0.18378	0.483225	0.977661	-0.120782	0.643352	0.980374	-0.0435335	0.867035	0.977727	-0.348096	0.193495	0.769681	-0.304563	0.252075	0.814543
K.IFVGGLSVNTTVEDVK[114.04].Q	2	4	LGGVF	11.787	0.261	1.163	sp|O43347|MSI1H_HUMAN	MSI1	ubiquitination	K126	0.0497248	0.819441	0.928354	-0.0841879	0.69963	0.991784	-0.000840506	0.996919	0.996919	-0.112351	0.607353	0.853709	-0.133913	0.56713	0.94875	-0.0505653	0.828092	0.982392	-0.162076	0.48967	0.980374	0.0833474	0.72077	0.977727	-0.0281629	0.903681	0.964079	-0.11151	0.633097	0.913906
K.IIEAMGFTGPLK[114.04]YR.C	1	2	EII	9.5218	1.18	1.155	sp|Q9NVA1-4|UQCC1_HUMAN	UQCC1	ubiquitination	K107	-0.0857907	0.468016	0.797857	0.0300644	0.797668	0.991784	-0.0268227	0.819043	0.992994	-0.0292027	0.803334	0.907504	0.115855	0.361844	0.945586	0.058968	0.638999	0.982392	0.056588	0.652494	0.980374	-0.056887	0.650791	0.977727	-0.059267	0.637313	0.949171	-0.00237999	0.984837	0.993073
K.ILEVMHTKK[114.04]R.L	1	2	VEL	8.2844	3.11	1.222	sp|Q5JSL3|DOC11_HUMAN	DOCK11	ubiquitination	K1757	0.0336712	0.895909	0.945633	-0.0799089	0.756513	0.991784	-0.0571758	0.824287	0.992994	-0.00164209	0.994908	0.995142	-0.11358	0.680541	0.9941	-0.090847	0.741652	0.982392	-0.0353133	0.897871	0.993985	0.0227331	0.934138	0.977727	0.0782668	0.776293	0.956069	0.0555337	0.840105	0.956623
K.IQAVYKGYK[114.04].V	2	2	VAQ	12.814	0.254	2.079	sp|Q9Y283|INVS_HUMAN	INVS	ubiquitination	K570	-0.0335309	0.848827	0.945633	-0.017781	0.91945	0.997464	-0.0994344	0.573765	0.959435	-0.0445512	0.800159	0.907504	0.0157499	0.93322	0.9941	-0.0659035	0.726394	0.982392	-0.0110203	0.953243	0.993985	-0.0816534	0.66497	0.977727	-0.0267702	0.88677	0.958727	0.0548832	0.770592	0.956623
K.IQDK[114.04]EGIPPDQQR.L	1	3	PPDQ	9.4713	2.31e-07	2.796	sp|P62979|RS27A_HUMAN	RPS27A	ubiquitination	K33	0.0753854	0.720278	0.906263	0.0382516	0.855584	0.991784	0.0440595	0.833985	0.992994	0.0912585	0.664987	0.874762	-0.0371338	0.868719	0.9941	-0.0313259	0.889092	0.982392	0.0158731	0.943653	0.993985	0.00580789	0.979366	0.990433	0.0530069	0.813571	0.956069	0.047199	0.833648	0.956623
K.ITLLWRPPADDGGAK[114.04].I	3	2	LLT	11.9886	0.352	1.306	sp|Q8WZ42|TITIN_HUMAN	TTN	ubiquitination	K27924	-0.021636	0.875957	0.945633	0.0528932	0.703346	0.991784	0.00152341	0.991227	0.996919	0.140659	0.318401	0.742034	0.0745292	0.616372	0.976377	0.0231595	0.8758	0.982392	0.162295	0.282871	0.980374	-0.0513698	0.729264	0.977727	0.0877653	0.555868	0.944641	0.139135	0.354729	0.855258
K.IVELFK[114.04].E	1	3	EVI	11.8419	2.89	1.056	sp|Q5GLZ8|HERC4_HUMAN	HERC4	ubiquitination	K564	-0.0797088	0.552383	0.827464	-0.0276551	0.835798	0.991784	0.0691492	0.605677	0.959435	0.0259443	0.845811	0.912049	0.0520538	0.715582	0.9941	0.148858	0.305175	0.941452	0.105653	0.462741	0.980374	0.0968043	0.500414	0.977727	0.0535994	0.707559	0.952278	-0.0432049	0.76216	0.954247
K.IVVLDAGK[114.04].H	1	1	VI	12.456	4.43	1.902	sp|Q8TEP8|CE192_HUMAN	CEP192	ubiquitination	K181	-0.00192802	0.988373	0.988373	-0.176727	0.194618	0.991784	0.106939	0.424071	0.959435	-0.444558	0.00387827	0.191835	-0.174799	0.228232	0.945586	0.108867	0.446055	0.977661	-0.44263	0.00625727	0.303514	0.283666	0.0596198	0.977727	-0.267831	0.0735261	0.646292	-0.551497	0.00127104	0.0758386
K.KNAAGALDLLK[114.04].E	1	0	#N/A	#N/A	0.088	1.7	sp|P23193|TCEA1_HUMAN	TCEA1	ubiquitination	K29	0.351413	0.0569061	0.493683	0.135491	0.438544	0.991784	-0.0247661	0.886264	0.992994	0.00537735	0.975216	0.991839	-0.215923	0.254007	0.945586	-0.376179	0.0566134	0.884549	-0.346036	0.0768124	0.916628	-0.160257	0.392489	0.977727	-0.130113	0.485647	0.944641	0.0301434	0.870653	0.956623
K.KVLAIDPK[114.04].N	1	2	LVK	10.1442	0.201	1.386	sp|Q9UIM3|FKBPL_HUMAN	FKBPL	ubiquitination	K318	-0.25434	0.229662	0.692786	-0.104166	0.61543	0.991784	-0.238516	0.258558	0.959435	-0.00125692	0.995142	0.995142	0.150174	0.499649	0.945586	0.0158238	0.94285	0.995903	0.253083	0.261973	0.980374	-0.13435	0.545273	0.977727	0.102909	0.642275	0.949171	0.237259	0.291737	0.818801
K.KVVDTTK[114.04]ESSR.K	1	0	#N/A	#N/A	0.383	1.39	sp|Q13428|TCOF_HUMAN	TCOF1	ubiquitination	K1335	-0.121653	0.521732	0.827464	-0.00394557	0.983303	0.999353	-0.102633	0.588084	0.959435	-0.370402	0.064406	0.467455	0.117707	0.561507	0.948205	0.0190199	0.924827	0.995903	-0.24875	0.228849	0.980374	-0.098687	0.625813	0.977727	-0.366457	0.0844914	0.646292	-0.26777	0.196918	0.814543
K.LAAALAASEK[114.04]K.L	2	0	#N/A	#N/A	0.00587	1.984	sp|Q6P0Q8|MAST2_HUMAN	MAST2	ubiquitination	K1420	0.0762797	0.721905	0.906263	0.0855744	0.689852	0.991784	0.149795	0.487299	0.959435	-0.157081	0.466736	0.819077	0.0092947	0.967571	0.9941	0.0735149	0.748217	0.982392	-0.233361	0.315863	0.980374	0.0642202	0.779074	0.977727	-0.242656	0.297642	0.8323	-0.306876	0.192579	0.814543
K.LAPLGLK[114.04].V	2	0	#N/A	#N/A	0.104	1.621	sp|Q8IWI9|MGAP_HUMAN	MGA	ubiquitination	K2995	0.00978793	0.934512	0.961366	-0.0184755	0.876778	0.991784	0.0284021	0.811705	0.992994	0.0736356	0.539084	0.846334	-0.0282634	0.824483	0.9941	0.0186141	0.883814	0.982392	0.0638477	0.617587	0.980374	0.0468775	0.713395	0.977727	0.0921111	0.473392	0.944641	0.0452336	0.722982	0.951572
K.LDQLK[114.04]QEFEFWYPVDLRVSGK.D	1	0	#N/A	#N/A	1.24	1.546	sp|Q9P2J5|SYLC_HUMAN	LARS1	ubiquitination	K659	-0.0806088	0.529696	0.827464	-0.166219	0.20458	0.991784	0.107326	0.405167	0.959435	0.0960413	0.455263	0.806852	-0.0856106	0.532357	0.945586	0.187935	0.181074	0.884549	0.17665	0.207114	0.980374	0.273545	0.059278	0.977727	0.262261	0.0692609	0.646292	-0.0112846	0.933966	0.986591
K.LEK[114.04]IFQNAPTDPTQDFSTQVAK.L	1	5	DFSTQV	14.8931	6.93e-09	4.014	sp|P45974|UBP5_HUMAN	USP5	ubiquitination	K360	0.259869	0.362721	0.747283	-0.19916	0.482886	0.991784	0.191167	0.500339	0.959435	0.00328546	0.990685	0.995142	-0.45903	0.141822	0.945586	-0.0687022	0.819525	0.982392	-0.256584	0.399568	0.980374	0.390328	0.207034	0.977727	0.202446	0.504312	0.944641	-0.187882	0.535031	0.870642
K.LEPAGLK[114.04].T	1	0	#N/A	#N/A	2.21	1.61	tr|H3BQK9|H3BQK9_HUMAN	MACF1	ubiquitination	K130	-0.20889	0.137196	0.660504	-0.144077	0.295757	0.991784	-0.156392	0.257959	0.959435	-0.128141	0.350538	0.74698	0.0648127	0.65495	0.988184	0.0524978	0.717043	0.982392	0.0807493	0.578398	0.980374	-0.0123149	0.932104	0.977727	0.0159367	0.912215	0.964079	0.0282515	0.845121	0.956623
K.LEVFLCCATQPIIESSSNIK[114.04].F	2	0	#N/A	#N/A	1.67	1.734	sp|O75695|XRP2_HUMAN	RP2	ubiquitination	K144	-0.0383423	0.745384	0.916849	-0.0466567	0.692989	0.991784	-0.133567	0.267349	0.959435	-0.388183	0.00445346	0.191835	-0.00831441	0.94739	0.9941	-0.0952248	0.454191	0.977661	-0.349841	0.0129492	0.463582	-0.0869104	0.493852	0.977727	-0.341527	0.014817	0.584502	-0.254616	0.0579329	0.6883
K.LGELTMQLHPVADSSPAGAK[114.04]WTETEIEMLR.A	1	0	#N/A	#N/A	0.257	1.482	sp|Q8IXM2|BAP18_HUMAN	BAP18	ubiquitination	K41	0.0222654	0.866195	0.945633	-0.0355126	0.788286	0.991784	0.133501	0.320464	0.959435	-0.144466	0.283696	0.7053	-0.057778	0.683262	0.9941	0.111235	0.435683	0.977661	-0.166732	0.248633	0.980374	0.169013	0.242508	0.977727	-0.108954	0.444963	0.944641	-0.277967	0.0639306	0.6883
K.LIYAGK[114.04]ILNDDTALK.E	2	7	YI	13.31	9.41e-08	3.18	sp|P54727|RD23B_HUMAN	RAD23B	ubiquitination	K51	-0.0924422	0.397951	0.761761	-0.0724615	0.505583	0.991784	-0.0223848	0.835936	0.992994	-0.167339	0.136215	0.54376	0.0199807	0.862688	0.9941	0.0700574	0.546568	0.982392	-0.0748972	0.519584	0.980374	0.0500767	0.665534	0.977727	-0.094878	0.416618	0.944641	-0.144955	0.221347	0.814543
K.LIYAGK[114.04]ILSDDVPIR.D	1	4	AYIL	11.3518	3.22e-12	4.3	sp|P54725|RD23A_HUMAN	RAD23A	ubiquitination	K53	-0.162966	0.26032	0.692786	0.0243274	0.863667	0.991784	0.0138743	0.921963	0.992994	-0.141046	0.327327	0.742034	0.187293	0.22777	0.945586	0.17684	0.253521	0.902313	0.0219196	0.884914	0.993985	-0.0104531	0.944954	0.977727	-0.165373	0.284277	0.8323	-0.15492	0.314671	0.828325
K.LLAQQLVSPVK[114.04]WEQTMHAI.-	1	2	QAL	12.5179	1.68	1.239	cu|MCAT_A303G|snp	MCAT_A303G	ubiquitination	K53	-0.192259	0.194268	0.673258	-0.199212	0.179523	0.991784	-0.0838561	0.562099	0.959435	0.154348	0.29246	0.717127	-0.00695271	0.963929	0.9941	0.108403	0.484452	0.977661	0.346606	0.0369203	0.734304	0.115355	0.457374	0.977727	0.353559	0.0337845	0.646292	0.238204	0.136181	0.814543
K.LLFLGSDGK[114.04].S	1	2	FLL	14.8136	0.433	1.483	sp|Q96Q15|SMG1_HUMAN	SMG1	ubiquitination	K2148	-0.0942287	0.524398	0.827464	-0.0685968	0.641969	0.991784	-0.0168352	0.908832	0.992994	-0.352122	0.0279501	0.467455	0.0256319	0.87048	0.9941	0.0773936	0.623792	0.982392	-0.257893	0.116074	0.980374	0.0517616	0.742309	0.977727	-0.283525	0.0866536	0.646292	-0.335287	0.0466844	0.6883
K.LLLQINPERELGSM*SYK[114.04].L	1	2	QLL	13.0046	4.94	1.179	sp|P42858|HD_HUMAN	HTT	ubiquitination	K2613	-0.0411845	0.817077	0.928354	0.0778431	0.662724	0.991784	0.0331282	0.852351	0.992994	0.0746764	0.675566	0.876277	0.119028	0.534132	0.945586	0.0743127	0.696727	0.982392	0.115861	0.544925	0.980374	-0.0447149	0.814281	0.977727	-0.00316668	0.986714	0.992258	0.0415482	0.827195	0.956623
K.LLNAFFDPK[114.04].C	15	1	FA	7.84495	0.0172	1.967	sp|O60890|OPHN1_HUMAN	OPHN1	ubiquitination	K428	-0.113852	0.275276	0.695666	-0.112114	0.282378	0.991784	-0.145998	0.167153	0.959435	-0.0872665	0.399063	0.776439	0.00173792	0.98731	0.9941	-0.032146	0.768941	0.982392	0.0265851	0.807961	0.990582	-0.0338839	0.756872	0.977727	0.0248472	0.82027	0.956069	0.0587311	0.592759	0.905831
K.LLNTVEETTK[114.04]DVSGLHSK.L	3	1	NL	7.78246	0.793	2.175	sp|P52732|KIF11_HUMAN	KIF11	ubiquitination	K508	0.0438682	0.706831	0.906263	-0.0933658	0.427364	0.991784	0.0107457	0.926425	0.992994	0.0796475	0.497082	0.82489	-0.137234	0.279682	0.945586	-0.0331225	0.790262	0.982392	0.0357793	0.773925	0.986813	0.104111	0.408172	0.977727	0.173013	0.177848	0.769681	0.0689018	0.581608	0.905286
K.LLNTVEETTKDVSGLHSK[114.04].L	1	2	NLL	8.9237	2.64	1.562	sp|P52732|KIF11_HUMAN	KIF11	ubiquitination	K516	0.08845	0.447431	0.774871	0.0544803	0.637752	0.991784	0.0927706	0.426015	0.959435	0.0274582	0.81189	0.908302	-0.0339697	0.783072	0.9941	0.00432061	0.972029	0.995903	-0.0609918	0.622088	0.980374	0.0382903	0.756389	0.977727	-0.0270221	0.82656	0.956069	-0.0653124	0.597857	0.905831
K.LLTGIK[114.04]SPRSYTPKPNPVIR.E	1	2	GTL	8.85704	0.00192	2.024	sp|Q8IWI9|MGAP_HUMAN	MGA	ubiquitination	K1207	-0.190328	0.140684	0.660504	-0.129068	0.308092	0.991784	-0.0985331	0.433093	0.959435	-0.251184	0.0580397	0.467455	0.0612601	0.646151	0.988184	0.0917947	0.493426	0.977661	-0.0608562	0.64831	0.980374	0.0305346	0.818502	0.977727	-0.122116	0.365187	0.920683	-0.152651	0.26135	0.814543
K.LLTGIKSPRSYTPK[114.04]PNPVIR.E	1	2	GTL	7.75955	0.117	1.826	sp|Q8IWI9|MGAP_HUMAN	MGA	ubiquitination	K1215	-0.495009	0.0622458	0.506455	-0.471071	0.0744553	0.991784	-0.19899	0.430405	0.959435	-0.560449	0.0376225	0.467455	0.0239387	0.928538	0.9941	0.296019	0.277247	0.902313	-0.0654395	0.806501	0.990582	0.27208	0.316455	0.977727	-0.0893782	0.738195	0.956069	-0.361459	0.188846	0.814543
K.LSGVEEELQRTK[114.04].Q	7	2	LEE	10.8078	0.0052	1.771	sp|Q6UVJ0|SAS6_HUMAN	SASS6	ubiquitination	K293	-0.114075	0.335006	0.713882	-0.00774593	0.946957	0.999353	-0.111976	0.343697	0.959435	-0.192009	0.114451	0.539267	0.106329	0.398789	0.945586	0.00209896	0.986545	0.995903	-0.0779341	0.533956	0.980374	-0.10423	0.407941	0.977727	-0.184263	0.153173	0.76307	-0.080033	0.52315	0.864235
K.LSGVLTVK[114.04].A	3	1	VL	9.96931	1.41	1.867	sp|Q8WZ42|TITIN_HUMAN	TTN	ubiquitination	K19141	0.0133378	0.920646	0.952576	0.062224	0.643291	0.991784	-0.00103252	0.993846	0.996919	-0.428961	0.00535852	0.191835	0.0488862	0.733165	0.9941	-0.0143703	0.920027	0.995903	-0.442299	0.00678244	0.303514	-0.0632565	0.659548	0.977727	-0.491185	0.00333987	0.244204	-0.427929	0.00834668	0.298811
K.LSVEESEAAGDGVDTK[114.04].V	1	10	AAESEEVSL	15	1.94e-07	2.811	sp|P49321|NASP_HUMAN	NASP	ubiquitination	K442	-0.148094	0.225469	0.692786	-0.253584	0.0470664	0.991784	-0.0992199	0.410252	0.959435	-0.222535	0.0769924	0.477291	-0.105489	0.412763	0.945586	0.0488746	0.701752	0.982392	-0.0744401	0.561013	0.980374	0.154364	0.236703	0.977727	0.031049	0.807499	0.956069	-0.123315	0.340358	0.855258
K.LSVSNM*VHTAK[114.04].K	1	1	VS	8.72378	0.228	1.803	sp|Q15042|RB3GP_HUMAN	RAB3GAP1	ubiquitination	K388	-0.49278	0.17849	0.660504	-0.000287529	0.999353	0.999353	0.220664	0.536719	0.959435	-0.216827	0.543734	0.846334	0.492492	0.206732	0.945586	0.713444	0.0753019	0.884549	0.275953	0.47095	0.980374	0.220952	0.562521	0.977727	-0.21654	0.570261	0.944999	-0.437491	0.259328	0.814543
K.LSVYWDYMK[114.04].A	1	2	YVS	14.9876	0.167	1.321	sp|P33527|MRP1_HUMAN	ABCC1	ubiquitination	K968	0.07823	0.800485	0.926161	0.0396709	0.897942	0.991784	0.244956	0.433174	0.959435	-0.248503	0.426685	0.788418	-0.038559	0.907161	0.9941	0.166726	0.615548	0.982392	-0.326733	0.330921	0.980374	0.205285	0.537283	0.977727	-0.288174	0.389459	0.944641	-0.493459	0.150016	0.814543
K.LTLSALLDGK[114.04].N	1	6	DLLASLT	15	1.44e-06	3.19	sp|P21796|VDAC1_HUMAN	VDAC1	ubiquitination	K266	-0.16997	0.247618	0.692786	-0.131697	0.365981	0.991784	-0.144271	0.32335	0.959435	-0.110281	0.44714	0.806852	0.0382729	0.803351	0.9941	0.0256994	0.86713	0.982392	0.0596895	0.698195	0.980374	-0.0125735	0.934739	0.977727	0.0214166	0.889099	0.958727	0.0339901	0.824939	0.956623
K.LWCAVGVNLSGGK[114.04].T	1	0	#N/A	#N/A	3	1.65	sp|O60271|JIP4_HUMAN	SPAG9	ubiquitination	K699	-0.0801781	0.695206	0.906263	-0.131783	0.521461	0.991784	-0.1675	0.417171	0.959435	-0.0420277	0.83697	0.912049	-0.0516053	0.813208	0.9941	-0.0873221	0.689812	0.982392	0.0381503	0.861269	0.993985	-0.0357168	0.870029	0.977727	0.0897556	0.681682	0.952278	0.125472	0.567453	0.891
K.LYGSAGPPPTGEEDTAEK[114.04]DEL.-	1	6	GASGYL	14.9997	0.00242	1.881	sp|P11021|BIP_HUMAN	HSPA5	ubiquitination	K651	-0.205112	0.120651	0.660504	0.19426	0.139952	0.991784	-0.0233968	0.853549	0.992994	-0.154167	0.235073	0.637547	0.399372	0.00908595	0.510632	0.181715	0.192723	0.884549	0.0509454	0.707449	0.980374	-0.217657	0.123196	0.977727	-0.348426	0.0195923	0.584502	-0.13077	0.341827	0.855258
K.LYTLVLTDPDAPSRK[114.04].D	2	3	VLTY	11.6609	0.000444	1.711	sp|P30086|PEBP1_HUMAN	PEBP1	ubiquitination	K77	-0.390141	0.0302328	0.493683	-0.135576	0.418251	0.991784	-0.0263456	0.873643	0.992994	-0.242273	0.15773	0.54376	0.254565	0.164495	0.945586	0.363795	0.0542833	0.884549	0.147867	0.409116	0.980374	0.10923	0.53986	0.977727	-0.106698	0.549181	0.944641	-0.215928	0.234069	0.814543
K.M*FGHSEIITSMK[114.04].F	2	0	#N/A	#N/A	0.000759	1.719	sp|O43379|WDR62_HUMAN	WDR62	ubiquitination	K722	0.12737	0.555069	0.827464	0.21273	0.329376	0.991784	0.021158	0.921443	0.992994	-0.1417	0.51205	0.825738	0.0853604	0.710386	0.9941	-0.106212	0.64448	0.982392	-0.26907	0.251521	0.980374	-0.191572	0.409074	0.977727	-0.35443	0.137098	0.743653	-0.162858	0.481389	0.862579
K.MEEK[114.04]FRADTGLK.L	1	2	DTG	7.64058	0.0171	1.436	sp|Q9Y5S2|MRCKB_HUMAN	CDC42BPB	ubiquitination	K935	-0.277509	0.0157823	0.493683	-0.156675	0.14499	0.991784	-0.0881235	0.400622	0.959435	-0.0223105	0.829567	0.910997	0.120835	0.2847	0.945586	0.189386	0.10264	0.884549	0.255199	0.033438	0.734304	0.0685515	0.538475	0.977727	0.134364	0.236325	0.8323	0.065813	0.554621	0.886404
K.MFGHSEIITSMK[114.04].F	1	1	GF	6.26872	0.002	1.747	sp|O43379|WDR62_HUMAN	WDR62	ubiquitination	K722	0.292211	0.303014	0.706668	-0.0544318	0.845143	0.991784	-0.0435309	0.875843	0.992994	-0.187023	0.505169	0.82489	-0.346643	0.255023	0.945586	-0.335742	0.269623	0.902313	-0.479234	0.122686	0.980374	0.0109009	0.970793	0.987341	-0.132591	0.657168	0.949171	-0.143492	0.631201	0.913906
K.NSVVEASEAAYK[114.04]EAFEISK.E	1	4	EAFEI	14.5376	0.488	1.35	sp|Q04917|1433F_HUMAN	YWHAH	ubiquitination	K155	-0.23315	0.0579181	0.493683	-0.0670475	0.56339	0.991784	-0.0894518	0.442803	0.959435	-0.232818	0.0582342	0.467455	0.166102	0.191182	0.945586	0.143698	0.254695	0.902313	0.000331386	0.997856	0.999464	-0.0224043	0.855931	0.977727	-0.165771	0.192019	0.769681	-0.143367	0.255744	0.814543
K.NYGSYSTQASAAAATAELLK[114.04]K.Q	2	8	AQTSYSGYN	15	2.25e-05	5.331	sp|O14828|SCAM3_HUMAN	SCAMP3	ubiquitination	K101	-0.168633	0.379101	0.747283	-0.0217036	0.908674	0.991784	0.121413	0.523903	0.959435	-0.170473	0.374061	0.773033	0.14693	0.471487	0.945586	0.290046	0.16552	0.884549	-0.00183979	0.992741	0.999464	0.143116	0.48287	0.977727	-0.148769	0.466054	0.944641	-0.291886	0.163024	0.814543
K.QILATVK[114.04].N	2	2	LIQ	10.5717	0.518	1.754	sp|Q8IWA4|MFN1_HUMAN	MFN1	ubiquitination	K352	-0.0845958	0.663644	0.906263	-0.254778	0.201579	0.991784	-0.181372	0.356682	0.959435	-0.103693	0.594593	0.853709	-0.170182	0.416971	0.945586	-0.0967761	0.641822	0.982392	-0.0190974	0.9266	0.993985	0.0734057	0.7238	0.977727	0.151084	0.470092	0.944641	0.0776787	0.70851	0.947098
K.QLIEK[114.04]R.I	1	2	ILQ	12.689	12.6	1.142	sp|O60763|USO1_HUMAN	USO1	ubiquitination	K570	-0.0286257	0.877224	0.945633	-0.0883162	0.634812	0.991784	0.049127	0.791071	0.992994	-0.125826	0.500309	0.82489	-0.0596905	0.763423	0.9941	0.0777527	0.695325	0.982392	-0.0972005	0.624934	0.980374	0.137443	0.491172	0.977727	-0.03751	0.849839	0.956069	-0.174953	0.383232	0.855258
K.QSPGVANELLK[114.04].E	1	2	LLE	12.3154	0.159	1.389	sp|A2RRP1|NBAS_HUMAN	NBAS	ubiquitination	K955	0.067992	0.704043	0.906263	0.0395982	0.824625	0.991784	0.0280557	0.875188	0.992994	-0.0323049	0.856496	0.91804	-0.0283938	0.881786	0.9941	-0.0399363	0.834388	0.982392	-0.100297	0.600983	0.980374	-0.0115425	0.951781	0.978038	-0.0719032	0.707069	0.952278	-0.0603606	0.752233	0.954247
K.QTIGLALQGK[114.04].D	2	2	GQL	8.14355	3.74	1.428	sp|Q13206|DDX10_HUMAN	DDX10	ubiquitination	K107	-0.14775	0.28818	0.698842	-0.0978639	0.476949	0.991784	-0.0716805	0.600942	0.959435	-0.167174	0.231928	0.637547	0.049886	0.732777	0.9941	0.0760694	0.603581	0.982392	-0.0194239	0.894058	0.993985	0.0261834	0.857569	0.977727	-0.0693099	0.635863	0.949171	-0.0954934	0.51562	0.862579
K.SDALEFQQK[114.04]LSAEER.W	1	3	ELAD	11.0025	0.000246	1.665	sp|Q9BQS8|FYCO1_HUMAN	FYCO1	ubiquitination	K1163	-0.291889	0.22763	0.692786	0.0555625	0.81393	0.991784	0.161949	0.495781	0.959435	-0.0151146	0.948906	0.978745	0.347451	0.181672	0.945586	0.453838	0.0873489	0.884549	0.276774	0.282033	0.980374	0.106387	0.67401	0.977727	-0.0706771	0.779527	0.956069	-0.177064	0.486203	0.862579
K.SKVDQIQEIVTGNPTVIK[114.04].M	1	7	TVIEQIQD	14.7525	2.41e-07	2.812	sp|P46940|IQGA1_HUMAN	IQGAP1	ubiquitination	K1053	-0.219124	0.272217	0.695666	-0.0828015	0.672721	0.991784	-0.0126898	0.948227	0.996919	0.058722	0.764151	0.896933	0.136322	0.517106	0.945586	0.206434	0.33104	0.943686	0.277846	0.196459	0.980374	0.0701117	0.737653	0.977727	0.141523	0.501487	0.944641	0.0714118	0.732991	0.954247
K.SLIGK[114.04]K.E	1	1	GIL	8.6016	0.988	2.327	sp|P61204|ARF3_HUMAN	ARF3	ubiquitination	K15	0.122354	0.759379	0.916849	0.400097	0.323971	0.991784	0.14717	0.71276	0.992994	0.210586	0.599235	0.853709	0.277743	0.517814	0.945586	0.0248158	0.953588	0.995903	0.0882314	0.836172	0.993985	-0.252927	0.555418	0.977727	-0.189511	0.657778	0.949171	0.0634156	0.881804	0.956623
K.SLLHLHK[114.04].K	4	2	LLS	14.2262	1.09	1.484	sp|Q13459|MYO9B_HUMAN	MYO9B	ubiquitination	K820	-0.13348	0.292811	0.698842	0.00161766	0.98963	0.999353	0.0263398	0.832518	0.992994	-0.0795716	0.525505	0.832437	0.135098	0.318328	0.945586	0.15982	0.240932	0.902313	0.0539088	0.686192	0.980374	0.0247221	0.852681	0.977727	-0.0811893	0.544298	0.944641	-0.105911	0.431003	0.855258
K.SLNDITAK[114.04]ER.F	1	2	ATI	11.8976	0.0152	1.279	sp|P48047|ATPO_HUMAN	ATP5PO	ubiquitination	K98	-0.0388439	0.801983	0.926161	-0.0299857	0.846429	0.991784	-0.179398	0.256912	0.959435	-0.229499	0.152451	0.54376	0.00885821	0.957292	0.9941	-0.140554	0.401253	0.977661	-0.190655	0.259602	0.980374	-0.149412	0.372985	0.977727	-0.199513	0.239068	0.8323	-0.0501014	0.762332	0.954247
K.SLTGYLEK[114.04].K	1	1	TL	10.2765	2.78	1.86	sp|Q96JB1|DYH8_HUMAN	DNAH8	ubiquitination	K1575	-0.321739	0.072121	0.537902	-0.119327	0.483803	0.991784	-0.214059	0.217371	0.959435	-0.307294	0.084429	0.477291	0.202412	0.272544	0.945586	0.10768	0.553527	0.982392	0.014445	0.936271	0.993985	-0.0947324	0.6017	0.977727	-0.187967	0.306882	0.8323	-0.0932349	0.607405	0.906045
K.SWIEEQAMGSFLSVAK[114.04].G	1	2	EEI	9.05888	0.322	1.4	sp|P28838|AMPL_HUMAN	LAP3	ubiquitination	K253	-0.205803	0.252108	0.692786	0.119301	0.500354	0.991784	0.0405606	0.817523	0.992994	-0.104271	0.555112	0.849275	0.325104	0.0988621	0.945586	0.246364	0.2022	0.902313	0.101532	0.59054	0.980374	-0.0787406	0.675869	0.977727	-0.223572	0.244856	0.8323	-0.144832	0.445109	0.855258
K.TALLDISCVK[114.04]HIIYVDNK.A	4	0	#N/A	#N/A	0.3	1.602	sp|O60488|ACSL4_HUMAN	ACSL4	ubiquitination	K223	-0.0713842	0.642606	0.891678	0.142535	0.359379	0.991784	0.0407844	0.790393	0.992994	-0.0818989	0.594873	0.853709	0.213919	0.204302	0.945586	0.112169	0.497023	0.977661	-0.0105146	0.948831	0.993985	-0.10175	0.537257	0.977727	-0.224434	0.184115	0.769681	-0.122683	0.458271	0.855258
K.TDEFQLHTNVNDGTEFGGSIYQK[114.04].V	1	4	LQFED	14.2938	3.47e-06	1.857	sp|P21796|VDAC1_HUMAN	VDAC1	ubiquitination	K197	-0.110161	0.578445	0.838175	0.0506313	0.79759	0.991784	0.0306392	0.876575	0.992994	-0.317349	0.122754	0.539267	0.160792	0.450124	0.945586	0.1408	0.507444	0.982392	-0.207187	0.33358	0.980374	-0.0199921	0.924457	0.977727	-0.36798	0.0963973	0.663658	-0.347988	0.114151	0.814543
K.TGRDASVHTLLDALETLGERLAK[114.04].Q	2	2	THV	9.64347	0.012	1.694	sp|O14763|TR10B_HUMAN	TNFRSF10B	ubiquitination	K415	0.111997	0.401033	0.761761	0.113039	0.396774	0.991784	0.111047	0.404945	0.959435	-0.0354066	0.788367	0.9046	0.00104148	0.9941	0.9941	-0.000950213	0.994617	0.995903	-0.147404	0.304163	0.980374	-0.0019917	0.988716	0.994271	-0.148445	0.300882	0.8323	-0.146454	0.30718	0.820675
K.TIGGGDDSFNTFFSETGAGK[114.04]HVPR.A	2	3	GGI	10.1086	2.37e-13	4.13	sp|Q71U36|TBA1A_HUMAN	TUBA1A	ubiquitination	K60	0.225405	0.0401621	0.493683	0.0859107	0.404981	0.991784	0.227244	0.0387745	0.959435	-0.00355598	0.97217	0.991839	-0.139495	0.212805	0.945586	0.00183847	0.986538	0.995903	-0.228961	0.0496954	0.889547	0.141333	0.207151	0.977727	-0.0894667	0.416959	0.944641	-0.2308	0.0481109	0.6883
K.TLPFYK[114.04]DYFNVPYPLPK.I	2	0	#N/A	#N/A	1.39	1.578	sp|P55786|PSA_HUMAN	NPEPPS	ubiquitination	K293	-0.415038	0.0394107	0.493683	-0.122992	0.51353	0.991784	-0.188471	0.321447	0.959435	-0.214816	0.260797	0.696757	0.292046	0.158022	0.945586	0.226567	0.266975	0.902313	0.200222	0.324385	0.980374	-0.0654783	0.743531	0.977727	-0.0918237	0.646949	0.949171	-0.0263454	0.895105	0.965204
K.TLTGK[114.04]TITLEVEPSDTIENVK.A	3	6	PSDTIEN	14.6645	3.91e-14	4.93	sp|P62979|RS27A_HUMAN	RPS27A	ubiquitination	K11	-0.0431657	0.767564	0.916849	0.0124355	0.93205	0.999353	-0.0960809	0.513115	0.959435	0.0831136	0.570863	0.853709	0.0556012	0.721932	0.9941	-0.0529152	0.734793	0.982392	0.126279	0.423111	0.980374	-0.108516	0.489977	0.977727	0.0706781	0.651434	0.949171	0.179194	0.260864	0.814543
K.TPGPK[114.04]RER.L	1	2	GPT	8.17117	0.374	1.309	sp|O43156|TTI1_HUMAN	TTI1	ubiquitination	K66	0.188525	0.392614	0.761761	0.00420688	0.984585	0.999353	0.152163	0.488294	0.959435	0.106033	0.627682	0.853709	-0.184318	0.433374	0.945586	-0.0363621	0.875916	0.982392	-0.0824923	0.723619	0.980374	0.147956	0.527882	0.977727	0.101826	0.662829	0.949171	-0.0461302	0.84301	0.956623
K.VEQLGAEGNVEESQK[114.04].V	1	6	AGLQE	14.9993	0.00199	2.893	sp|Q96HJ9-2|FMC1_HUMAN	FMC1	ubiquitination	K220	-0.22481	0.0789862	0.549081	-0.115696	0.347204	0.991784	0.0150626	0.901117	0.992994	-0.18257	0.146587	0.54376	0.109114	0.405366	0.945586	0.239873	0.0795034	0.884549	0.0422396	0.744865	0.980374	0.130758	0.321176	0.977727	-0.0668747	0.607396	0.948926	-0.197633	0.141921	0.814543
K.VFAVLNEK[114.04].T	1	0	#N/A	#N/A	0.512	1.566	sp|Q15643|TRIPB_HUMAN	TRIP11	ubiquitination	K1108	-0.419562	0.357622	0.747283	-0.133173	0.767324	0.991784	-0.415729	0.361906	0.959435	-0.592028	0.20052	0.598174	0.286389	0.553538	0.946589	0.00383338	0.993634	0.995903	-0.172466	0.720214	0.980374	-0.282556	0.558796	0.977727	-0.458855	0.346988	0.920683	-0.176299	0.714292	0.947098
K.VFLKHPSVK[114.04].D	1	1	LF	8.39705	0.00767	2.097	sp|Q9Y283|INVS_HUMAN	INVS	ubiquitination	K315	-0.163972	0.326301	0.713882	-0.158907	0.340987	0.991784	-0.149258	0.370239	0.959435	-0.35203	0.0458547	0.467455	0.00506541	0.976988	0.9941	0.0147144	0.933229	0.995903	-0.188057	0.293498	0.980374	0.00964903	0.956183	0.978038	-0.193123	0.281178	0.8323	-0.202772	0.258789	0.814543
K.VGINYQPPTVVPGGDLAK[114.04]VQR.A	4	4	QYNIG	13.0025	6.58e-14	4.129	sp|Q71U36|TBA1A_HUMAN	TUBA1A	ubiquitination	K370	-0.109448	0.376716	0.747283	-0.170524	0.176346	0.991784	0.220883	0.0860154	0.959435	-0.100589	0.415587	0.788418	-0.0610759	0.641224	0.988184	0.330331	0.0213701	0.884549	0.00885896	0.945912	0.993985	0.391407	0.00822181	0.367926	0.0699349	0.594062	0.946074	-0.321472	0.0244865	0.6883
K.VILGAHNEK[114.04]VR.E	1	0	#N/A	#N/A	0.123	1.504	co|CON_P06868|Con	CON_P06868	ubiquitination	K644	-0.248251	0.151778	0.660504	-0.133254	0.430118	0.991784	-0.214951	0.210651	0.959435	-0.185591	0.276543	0.7053	0.114998	0.522626	0.945586	0.0333002	0.852184	0.982392	0.0626599	0.726277	0.980374	-0.0816975	0.648555	0.977727	-0.0523378	0.769828	0.956069	0.0293597	0.86949	0.956623
K.VIPELK[114.04]GK.L	1	1	IV	6.50692	5.09e-06	2.794	sp|O14556|G3PT_HUMAN	GAPDHS	ubiquitination	K297	-0.158044	0.29117	0.698842	-0.132444	0.373683	0.991784	-0.109188	0.461371	0.959435	-0.085602	0.56221	0.852844	0.0256008	0.870512	0.9941	0.0488563	0.756024	0.982392	0.0724424	0.645671	0.980374	0.0232555	0.882274	0.977727	0.0468415	0.765754	0.956069	0.0235861	0.880614	0.956623
K.VISALADMQSK[114.04].K	1	0	#N/A	#N/A	8.23	1.49	sp|O43896|KIF1C_HUMAN	KIF1C	ubiquitination	K291	-0.0439654	0.767307	0.916849	-0.0698279	0.639155	0.991784	0.00876696	0.95288	0.996919	-0.241186	0.119285	0.539267	-0.0258625	0.870525	0.9941	0.0527324	0.740002	0.982392	-0.197221	0.225528	0.980374	0.0785948	0.621687	0.977727	-0.171358	0.289385	0.8323	-0.249953	0.130082	0.814543
K.VLLDDTQSEAARVLADNLK[114.04]LK.K	1	2	LLV	8.81514	9.04	1.113	sp|Q14789|GOGB1_HUMAN	GOLGB1	ubiquitination	K2100	-0.192431	0.210255	0.689237	-0.040525	0.786505	0.991784	-0.0205465	0.890672	0.992994	-0.0721617	0.630533	0.853709	0.151906	0.349024	0.945586	0.171885	0.291307	0.931141	0.12027	0.455895	0.980374	0.0199785	0.9005	0.977727	-0.0316367	0.843117	0.956069	-0.0516152	0.747057	0.954247
K.VLLEMRK[114.04].F	1	0	#N/A	#N/A	3.1	1.625	sp|P18031|PTN1_HUMAN	PTPN1	ubiquitination	K255	-0.188214	0.306136	0.706668	-0.332939	0.0806419	0.991784	-0.145161	0.426591	0.959435	-0.415095	0.0338643	0.467455	-0.144725	0.457783	0.945586	0.0430522	0.82368	0.982392	-0.226882	0.250788	0.980374	0.187777	0.338443	0.977727	-0.0821566	0.671394	0.952278	-0.269934	0.175735	0.814543
K.VSSIDLEISLSSLLDDM*TK[114.04].N	1	6	IELDISS	15	0.000433	1.857	tr|Q9BUS0|Q9BUS0_HUMAN	ZYX	ubiquitination	K169	-0.582498	0.0212948	0.493683	-0.265271	0.259506	0.991784	0.170282	0.463455	0.959435	-0.320903	0.176768	0.565028	0.317228	0.209622	0.945586	0.75278	0.00722187	0.646358	0.261595	0.296733	0.980374	0.435553	0.0921211	0.977727	-0.0556324	0.821226	0.956069	-0.491185	0.0606199	0.6883
K.VTVIERDLK[114.04].E	1	0	#N/A	#N/A	0.114	1.481	sp|Q14534|ERG1_HUMAN	SQLE	ubiquitination	K157	-0.216381	0.231304	0.692786	0.12722	0.47446	0.991784	-0.0186332	0.915842	0.992994	-0.218039	0.22792	0.637465	0.343601	0.0837334	0.945586	0.197748	0.303012	0.941452	-0.00165819	0.99298	0.999464	-0.145854	0.443658	0.977727	-0.34526	0.0823951	0.646292	-0.199406	0.299122	0.818801
R.AAVSRVK[114.04].D	1	0	#N/A	#N/A	1.9	1.56	sp|Q9NVM4|ANM7_HUMAN	PRMT7	ubiquitination	K60	-0.292171	0.321705	0.713882	-0.234282	0.424057	0.991784	0.151754	0.602273	0.959435	-0.291963	0.322039	0.742034	0.0578891	0.851878	0.9941	0.443925	0.165951	0.884549	0.000208082	0.999464	0.999464	0.386036	0.224673	0.977727	-0.057681	0.852403	0.956069	-0.443717	0.166137	0.814543
R.ALLERCLK[114.04].G	1	3	ELLA	14.9989	5.66	1.109	sp|Q15075|EEA1_HUMAN	EEA1	ubiquitination	K1301	-0.114654	0.505541	0.827464	-0.0513488	0.764162	0.991784	0.0415458	0.808103	0.992994	-0.163316	0.346669	0.74698	0.0633057	0.729482	0.9941	0.1562	0.398402	0.977661	-0.048662	0.790202	0.990582	0.0928946	0.612686	0.977727	-0.111968	0.542545	0.944641	-0.204862	0.272188	0.814543
R.AMVASGSELGK[114.04].K	1	0	#N/A	#N/A	0.000248	1.525	sp|P54819|KAD2_HUMAN	AK2	ubiquitination	K62	-0.167729	0.136781	0.660504	-0.0832332	0.447285	0.991784	0.0303023	0.780176	0.992994	0.0545417	0.616491	0.853709	0.0844954	0.470079	0.945586	0.198031	0.103043	0.884549	0.22227	0.0703442	0.916628	0.113536	0.335182	0.977727	0.137775	0.245682	0.8323	0.0242394	0.834484	0.956623
R.AQIM*AYK[114.04]MLAR.G	2	1	IQ	7.73117	0.0446	1.981	sp|P51532|SMCA4_HUMAN	SMARCA4	ubiquitination	K188	0.0191706	0.901828	0.945633	0.107825	0.491275	0.991784	-0.087263	0.576434	0.959435	-0.137897	0.38117	0.773033	0.0886542	0.595328	0.960034	-0.106434	0.52459	0.982392	-0.157067	0.351634	0.980374	-0.195088	0.251058	0.977727	-0.245722	0.153467	0.76307	-0.0506338	0.760861	0.954247
R.AQIMAYK[114.04]M*LAR.G	1	2	IQA	7.63912	0.999	1.415	sp|P51532|SMCA4_HUMAN	SMARCA4	ubiquitination	K188	-0.0158488	0.908653	0.945633	0.189789	0.182792	0.991784	0.0679947	0.623914	0.979655	-0.133938	0.33979	0.742034	0.205638	0.177291	0.945586	0.0838435	0.572227	0.982392	-0.11809	0.428822	0.980374	-0.121794	0.414801	0.977727	-0.323727	0.0416498	0.646292	-0.201933	0.184748	0.814543
R.AVSLIDLESK[114.04].N	1	5	DILSVA	11.1795	0.715	1.008	sp|Q12929|EPS8_HUMAN	EPS8	ubiquitination	K122	-0.00802226	0.961924	0.978975	0.119126	0.482137	0.991784	-0.0333018	0.843006	0.992994	-0.0223966	0.894	0.941329	0.127148	0.482823	0.945586	-0.0252796	0.888124	0.982392	-0.0143744	0.936229	0.993985	-0.152428	0.401912	0.977727	-0.141522	0.435664	0.944641	0.0109052	0.951596	0.986591
R.DAEVLRK[114.04]AM*K[114.04].G	1	2	LVE	8.24951	5.86	1.154	sp|P50995|ANX11_HUMAN	ANXA11	ubiquitination	K211,K214	0.15565	0.443381	0.774871	0.0598888	0.766088	0.991784	0.251752	0.222359	0.959435	0.0214099	0.915189	0.952435	-0.0957615	0.656949	0.988184	0.0961019	0.655816	0.982392	-0.13424	0.534891	0.980374	0.191863	0.378373	0.977727	-0.0384789	0.857959	0.956069	-0.230342	0.293043	0.818801
R.DLFIAK[114.04].L	1	2	IFL	11.5591	0.628	1.642	sp|Q7Z478|DHX29_HUMAN	DHX29	ubiquitination	K494	-0.0406398	0.721604	0.906263	0.0413329	0.717079	0.991784	-0.0836315	0.466541	0.959435	-0.228941	0.0589444	0.467455	0.0819728	0.50378	0.945586	-0.0429916	0.724383	0.982392	-0.188301	0.136585	0.980374	-0.124964	0.31295	0.977727	-0.270273	0.0393848	0.646292	-0.145309	0.243497	0.814543
R.DLLRLSYGEAK[114.04].K	1	0	#N/A	#N/A	0.0601	1.438	sp|P55265|DSRAD_HUMAN	ADAR	ubiquitination	K1186	-0.374302	0.0301349	0.493683	-0.00945077	0.952533	0.999353	-0.111334	0.486795	0.959435	-0.289833	0.0833499	0.477291	0.364851	0.0452679	0.945586	0.262968	0.136182	0.884549	0.0844688	0.620188	0.980374	-0.101883	0.550769	0.977727	-0.280382	0.113885	0.68599	-0.178499	0.301904	0.818801
R.DLSHIGDAVVISCAK[114.04]DGVK.F	1	9	VVADGIHSLD	15	8.15e-14	4.392	sp|P12004|PCNA_HUMAN	PCNA	ubiquitination	K164	-0.350318	0.128081	0.660504	-0.0454951	0.83704	0.991784	-0.359368	0.119251	0.959435	-0.177761	0.426366	0.788418	0.304823	0.209496	0.945586	-0.00904959	0.96945	0.995903	0.172558	0.46928	0.980374	-0.313873	0.196994	0.977727	-0.132266	0.577698	0.944999	0.181607	0.446736	0.855258
R.EALPAPSDDATALMTDPK[114.04]LITWSPVCR.N	1	2	APLA	10.1233	0.00014	1.699	sp|P07203|GPX1_HUMAN	GPX1	ubiquitination	K148	0.045565	0.810231	0.928354	-0.148945	0.436865	0.991784	-0.24368	0.211024	0.959435	0.104811	0.582313	0.853709	-0.19451	0.344664	0.945586	-0.289245	0.167467	0.884549	0.0592462	0.770346	0.986813	-0.0947351	0.641417	0.977727	0.253756	0.22247	0.8323	0.348491	0.10099	0.814543
R.EFESAIVEAARLEK[114.04].V	1	2	SEF	10.3823	0.207	1.316	sp|Q15020|SART3_HUMAN	SART3	ubiquitination	K246	0.0454855	0.864869	0.945633	-0.0636525	0.811854	0.991784	-0.188772	0.483542	0.959435	-0.0812378	0.761425	0.896933	-0.109138	0.703065	0.9941	-0.234258	0.417413	0.977661	-0.126723	0.65833	0.980374	-0.12512	0.662358	0.977727	-0.0175853	0.950904	0.972639	0.107534	0.707205	0.947098
R.EFFSTIVVDAIDVLK[114.04]SRFTK[114.04].L	1	12	VDIADVVITSFFE	15	3.66e-08	3.113	sp|P78527|PRKDC_HUMAN	PRKDC	ubiquitination	K1852,K1857	-0.174581	0.238902	0.692786	0.0631664	0.663449	0.991784	-0.132218	0.36758	0.959435	-0.147768	0.3156	0.742034	0.237747	0.139098	0.945586	0.0423623	0.784445	0.982392	0.0268124	0.862446	0.993985	-0.195385	0.218619	0.977727	-0.210935	0.185971	0.769681	-0.0155499	0.919933	0.980167
R.ELERQSSVK[114.04].H	2	2	ELE	14.043	2.32	1.454	sp|O75044|SRGP2_HUMAN	SRGAP2	ubiquitination	K967	-0.0910167	0.544142	0.827464	-0.371521	0.0230666	0.991784	-0.0958009	0.523467	0.959435	-0.307962	0.0532137	0.467455	-0.280504	0.0939458	0.945586	-0.00478424	0.976055	0.995903	-0.216946	0.186784	0.980374	0.27572	0.0991634	0.977727	0.0635586	0.690877	0.952278	-0.212162	0.196121	0.814543
R.EQLVDVQAK[114.04]MRAELEYGLK.K	1	2	VLQ	9.45465	0.56	1.342	sp|Q2TB90|HKDC1_HUMAN	HKDC1	ubiquitination	K490	-0.35905	0.148243	0.660504	-0.142274	0.554715	0.991784	0.072579	0.762124	0.992994	-0.211015	0.384357	0.773033	0.216775	0.402731	0.945586	0.431629	0.107139	0.884549	0.148035	0.565215	0.980374	0.214853	0.406815	0.977727	-0.0687401	0.7885	0.956069	-0.283594	0.277686	0.814543
R.FLQEEAEK[114.04]M*K[114.04]QVAEEAAR.L	1	2	EQL	9.37554	1.7	1.741	sp|Q15149|PLEC_HUMAN	PLEC	ubiquitination	K2409,K2411	-0.281665	0.13865	0.660504	0.0432421	0.813399	0.991784	0.115586	0.530495	0.959435	-0.0362434	0.843126	0.912049	0.324907	0.112178	0.945586	0.397251	0.0568955	0.884549	0.245421	0.221705	0.980374	0.0723443	0.712215	0.977727	-0.0794855	0.685406	0.952278	-0.15183	0.44244	0.855258
R.FQAQLESEK[114.04]NR.L	1	1	AQ	4.59487	0.0874	1.778	sp|P82094|TMF1_HUMAN	TMF1	ubiquitination	K853	-0.273744	0.196145	0.673258	0.138769	0.503187	0.991784	-0.16403	0.430141	0.959435	-0.201317	0.335481	0.742034	0.412514	0.0759512	0.945586	0.109714	0.619284	0.982392	0.0724276	0.74231	0.980374	-0.302799	0.181928	0.977727	-0.340086	0.136811	0.743653	-0.0372867	0.865402	0.956623
R.FTIAAK[114.04].H	1	2	AIT	10.8894	0.0266	1.766	sp|Q9H115|SNAB_HUMAN	NAPB	ubiquitination	K122	-0.262745	0.163706	0.660504	-0.0260429	0.886471	0.991784	-0.167364	0.365555	0.959435	-0.25449	0.176487	0.565028	0.236702	0.236093	0.945586	0.0953816	0.626058	0.982392	0.00825571	0.96622	0.993985	-0.141321	0.472463	0.977727	-0.228447	0.252069	0.8323	-0.0871259	0.656024	0.931971
R.FVASK[114.04]PLEEER.Q	1	0	#N/A	#N/A	0.103	1.344	sp|P49790-3|NU153_HUMAN	NUP153	ubiquitination	K460	0.0438015	0.768711	0.916849	0.0815966	0.585211	0.991784	-0.116343	0.43886	0.959435	-0.25454	0.102489	0.5096	0.0377951	0.812289	0.9941	-0.160144	0.322116	0.943686	-0.298341	0.0759254	0.916628	-0.197939	0.225033	0.977727	-0.336137	0.0484894	0.646292	-0.138197	0.390843	0.855258
R.GFVFITFK[114.04]EEEPVK[114.04].K	1	4	FVFG	14.6583	0.426	1.007	sp|Q99729|ROAA_HUMAN	HNRNPAB	ubiquitination	K203,K209	-0.379607	0.436697	0.774871	0.03632	0.940058	0.999353	-0.104201	0.82931	0.992994	-0.345423	0.478319	0.82326	0.415927	0.425599	0.945586	0.275405	0.595542	0.982392	0.0341833	0.947215	0.993985	-0.140521	0.785757	0.977727	-0.381743	0.463852	0.944641	-0.241222	0.6416	0.91877
R.GLTGIK[114.04].G	1	4	IGTLG	14.8868	3.66	1.441	sp|Q05707|COEA1_HUMAN	COL14A1	ubiquitination	K1698	-0.133541	0.713926	0.906263	0.527012	0.161209	0.991784	0.311079	0.397909	0.959435	-0.116282	0.74943	0.89432	0.660553	0.104571	0.945586	0.44462	0.262889	0.902313	0.0172584	0.964571	0.993985	-0.215933	0.580377	0.977727	-0.643295	0.113147	0.68599	-0.427362	0.281093	0.814543
R.GLTSVINQK[114.04]LK.D	1	3	VSTL	12.015	0.0949	1.492	sp|P07195|LDHB_HUMAN	LDHB	ubiquitination	K308	-0.25625	0.0891495	0.591028	-0.0911078	0.527656	0.991784	-0.0764824	0.595225	0.959435	-0.10805	0.455084	0.806852	0.165142	0.290292	0.945586	0.179767	0.251324	0.902313	0.148199	0.340838	0.980374	0.0146254	0.92393	0.977727	-0.0169427	0.911927	0.964079	-0.031568	0.836807	0.956623
R.HLQEMANSLPHFK[114.04]DGREK[114.04].T	2	2	EQL	11.764	0.621	1.546	sp|Q8WXH0|SYNE2_HUMAN	SYNE2	ubiquitination	K1498,K1503	-0.101285	0.545606	0.827464	-0.0717714	0.667485	0.991784	-0.0531403	0.750074	0.992994	-0.119863	0.475585	0.82326	0.0295134	0.868393	0.9941	0.0481445	0.787091	0.982392	-0.0185782	0.916903	0.993985	0.0186311	0.916667	0.977727	-0.0480917	0.787319	0.956069	-0.0667228	0.708494	0.947098
R.HSLLQTLYK[114.04].V	1	3	QLLS	11.0227	0.0578	1.155	sp|P46060|RAGP1_HUMAN	RANGAP1	ubiquitination	K586	-0.106223	0.449621	0.774871	0.039612	0.776134	0.991784	-0.142561	0.314001	0.959435	-0.240829	0.0989112	0.50586	0.145835	0.334614	0.945586	-0.0363383	0.807151	0.982392	-0.134606	0.372036	0.980374	-0.182173	0.232164	0.977727	-0.280441	0.074611	0.646292	-0.0982676	0.511908	0.862579
R.IAARGEAEFEK[114.04].A	4	2	AAI	14.9943	0.0801	1.857	sp|P07108-4|ACBP_HUMAN	DBI	ubiquitination	K50	-0.218271	0.151565	0.660504	-0.0791347	0.591728	0.991784	-0.154085	0.302882	0.959435	-0.130245	0.381362	0.773033	0.139136	0.381702	0.945586	0.0641856	0.683435	0.982392	0.0880252	0.576961	0.980374	-0.0749503	0.634307	0.977727	-0.0511107	0.745139	0.956069	0.0238396	0.879318	0.956623
R.IAM*AALK[114.04].E	1	0	#N/A	#N/A	0.0928	2.188	sp|Q8TE73|DYH5_HUMAN	DNAH5	ubiquitination	K1261	-0.133948	0.379903	0.747283	-0.180971	0.240492	0.991784	-0.0957668	0.527469	0.959435	-0.228032	0.144447	0.54376	-0.0470237	0.770427	0.9941	0.0381808	0.81261	0.982392	-0.094084	0.561038	0.980374	0.0852045	0.598201	0.977727	-0.0470603	0.770253	0.956069	-0.132265	0.416438	0.855258
R.IAMAALK[114.04].E	4	1	LA	8.99639	0.205	2.28	sp|Q8TE73|DYH5_HUMAN	DNAH5	ubiquitination	K1261	-0.10553	0.482508	0.814801	-0.12002	0.42561	0.991784	-0.0341591	0.818814	0.992994	-0.219427	0.155173	0.54376	-0.0144895	0.927524	0.9941	0.071371	0.655193	0.982392	-0.113897	0.478397	0.980374	0.0858605	0.591687	0.977727	-0.0994071	0.535272	0.944641	-0.185268	0.255447	0.814543
R.IDVDGMELK[114.04].E	1	0	#N/A	#N/A	0.291	1.736	sp|P98174|FGD1_HUMAN	FGD1	ubiquitination	K647	-0.321951	0.189433	0.673258	-0.0742274	0.75558	0.991784	-0.0111274	0.962719	0.996919	0.0920125	0.699845	0.881881	0.247724	0.338077	0.945586	0.310824	0.233486	0.902313	0.413963	0.119086	0.980374	0.0631	0.804376	0.977727	0.16624	0.516676	0.944641	0.10314	0.68611	0.947098
R.IFPVDK[114.04]SR.S	1	2	IF	13.9117	0.855	1.269	sp|Q9NV06|DCA13_HUMAN	DCAF13	ubiquitination	K313	-0.280448	0.0657519	0.511722	-0.0381695	0.79057	0.991784	-0.0593724	0.680061	0.992994	-0.290872	0.0573396	0.467455	0.242279	0.129461	0.945586	0.221076	0.163795	0.884549	-0.0104233	0.945853	0.993985	-0.021203	0.890147	0.977727	-0.252702	0.11497	0.68599	-0.231499	0.146065	0.814543
R.IFQLEQENK[114.04].G	1	2	LQF	11.2977	1.82	1.05	sp|Q9NVK5|FGOP2_HUMAN	FGFR1OP2	ubiquitination	K212	-0.0435653	0.739203	0.916849	-0.215493	0.114323	0.991784	0.163523	0.222536	0.959435	0.0459212	0.72571	0.886741	-0.171927	0.229886	0.945586	0.207089	0.152491	0.884549	0.0894865	0.524522	0.980374	0.379016	0.0147019	0.526329	0.261414	0.0765118	0.646292	-0.117602	0.405325	0.855258
R.IFVDIEK[114.04].L	1	2	VFI	13.3019	1.26	1.343	sp|P06737|PYGL_HUMAN	PYGL	ubiquitination	K359	-0.481826	0.158248	0.660504	-0.0145808	0.964733	0.999353	0.127296	0.70021	0.992994	-0.259598	0.435999	0.796366	0.467245	0.197922	0.945586	0.609122	0.0995121	0.884549	0.222227	0.531247	0.980374	0.141877	0.688174	0.977727	-0.245018	0.490626	0.944641	-0.386894	0.282132	0.814543
R.IINEPTAAAIAYGLDK[114.04]GGQGER.H	1	2	ENI	8.6224	0.297	1.54	sp|P34931|HS71L_HUMAN	HSPA1L	ubiquitination	K189	-0.0520627	0.689278	0.906263	-0.111969	0.394507	0.991784	-0.0535912	0.680702	0.992994	-0.113286	0.389106	0.773888	-0.0599059	0.667074	0.9941	-0.0015285	0.991215	0.995903	-0.0612236	0.66025	0.980374	0.0583774	0.675026	0.977727	-0.00131776	0.992426	0.992426	-0.0596951	0.668168	0.934391
R.IK[114.04]MLEYALK.Q	1	0	#N/A	#N/A	0.447	1.441	sp|Q13033|STRN3_HUMAN	STRN3	ubiquitination	K119	-0.212485	0.234359	0.692786	0.0937089	0.592703	0.991784	-0.173782	0.3269	0.959435	-0.328159	0.0750573	0.477291	0.306194	0.115691	0.945586	0.0387031	0.83559	0.982392	-0.115674	0.537466	0.980374	-0.267491	0.165212	0.977727	-0.421868	0.0362551	0.646292	-0.154377	0.412893	0.855258
R.ILEAK[114.04]SPLR.S	2	1	EL	11.582	2.02	1.764	sp|Q9BY89|K1671_HUMAN	KIAA1671	ubiquitination	K51	0.0428284	0.853645	0.945633	0.0816684	0.725427	0.991784	0.0222759	0.92353	0.992994	-0.0689629	0.766652	0.896933	0.03884	0.87563	0.9941	-0.0205525	0.933975	0.995903	-0.111791	0.653363	0.980374	-0.0593925	0.810954	0.977727	-0.150631	0.546231	0.944641	-0.0912389	0.71365	0.947098
R.ILYGDFK[114.04]QR.Y	1	3	YLI	14.997	0.177	1.575	sp|P13535|MYH8_HUMAN	MYH8	ubiquitination	K722	-0.219497	0.424984	0.774871	-0.0668926	0.806002	0.991784	0.123313	0.651558	0.992994	-0.263819	0.339926	0.742034	0.152604	0.601566	0.961432	0.34281	0.249518	0.902313	-0.0443225	0.87894	0.993985	0.190206	0.516259	0.977727	-0.196927	0.501768	0.944641	-0.387132	0.196178	0.814543
R.K[114.04]AMFANQLDAR.K	1	4	AMFAN	11.4081	2.93e-10	3.637	sp|Q9NVI1|FANCI_HUMAN	FANCI	ubiquitination	K523	0.0633154	0.695788	0.906263	0.193269	0.242606	0.991784	-0.0466112	0.773191	0.992994	-0.177498	0.281465	0.7053	0.129953	0.455992	0.945586	-0.109927	0.527192	0.982392	-0.240813	0.176726	0.980374	-0.23988	0.178307	0.977727	-0.370766	0.0454631	0.646292	-0.130887	0.452825	0.855258
R.LAEFLGDQMVK[114.04]DAGLSCR.Y	1	2	FEA	10.1717	0.62	1.207	sp|Q07864|DPOE1_HUMAN	POLE	ubiquitination	K1070	0.127092	0.56397	0.827464	0.0660531	0.763319	0.991784	0.0855385	0.696875	0.992994	-0.0714302	0.744764	0.89432	-0.0610388	0.794558	0.9941	-0.0415534	0.859208	0.982392	-0.198522	0.40225	0.980374	0.0194854	0.933681	0.977727	-0.137483	0.559396	0.944641	-0.156969	0.505866	0.862579
R.LEEALMADMLAHVEELARDGEAPLDK[114.04].A	1	3	LAE	10.2909	2.23	1.076	sp|O95983|MBD3_HUMAN	MBD3	ubiquitination	K264	-0.202949	0.262663	0.692786	-0.0872617	0.623964	0.991784	-0.0206358	0.907343	0.992994	-0.347321	0.0650444	0.467455	0.115688	0.544108	0.945586	0.182314	0.343553	0.960876	-0.144371	0.45063	0.980374	0.0666259	0.725703	0.977727	-0.260059	0.183367	0.769681	-0.326685	0.100211	0.814543
R.LGEHNIDVLEGNEQFINAAK[114.04].I	1	3	NHEG	10.8211	2.07e-05	1.983	co|CON_P00761|Con	CON_P00761	ubiquitination	K77	-0.242119	0.492451	0.82382	-0.251175	0.47668	0.991784	0.0745843	0.83131	0.992994	-0.668394	0.071267	0.477291	-0.00905624	0.980682	0.9941	0.316703	0.402858	0.977661	-0.426275	0.264742	0.980374	0.325759	0.38987	0.977727	-0.417219	0.274603	0.8323	-0.742978	0.0618112	0.6883
R.LIDLCQPTQK[114.04].K	1	3	LDIL	14.9949	0.905	1.15	sp|Q14683|SMC1A_HUMAN	SMC1A	ubiquitination	K528	-0.213726	0.0797549	0.549081	-0.176826	0.140723	0.991784	0.385353	0.0040871	0.731591	-0.152963	0.198437	0.598174	0.0368996	0.765505	0.9941	0.599078	0.000187208	0.0335102	0.0607625	0.624235	0.980374	0.562179	0.000338371	0.0605684	0.023863	0.846913	0.956069	-0.538316	0.000498838	0.0758386
R.LIFAGK[114.04]QLEDGR.T	22	3	AFI	8.49607	4.82e-05	4.729	sp|P62979|RS27A_HUMAN	RPS27A	ubiquitination	K48	0.0730383	0.707977	0.906263	0.0563233	0.772476	0.991784	0.132626	0.498771	0.959435	0.0759318	0.697026	0.881881	-0.016715	0.935941	0.9941	0.0595881	0.774764	0.982392	0.00289349	0.988898	0.999464	0.0763031	0.714302	0.977727	0.0196085	0.924886	0.964079	-0.0566947	0.785398	0.956623
R.LIFAGK[114.04]QLEDGRTLSDYNIQK.E	2	2	FIL	8.95561	3.51e-07	4.139	sp|P62979|RS27A_HUMAN	RPS27A	ubiquitination	K48	-0.855489	0.00166771	0.29852	-0.562513	0.0237461	0.991784	-0.528409	0.032013	0.959435	-0.361472	0.126532	0.539267	0.292977	0.238792	0.945586	0.32708	0.190984	0.884549	0.494018	0.0563801	0.916628	0.0341034	0.888309	0.977727	0.201041	0.413015	0.944641	0.166938	0.49513	0.862579
R.LIFAGK[114.04]QLENGR.T	2	3	AFI	10.5376	0.00049	1.923	tr|Q59EM9|Q59EM9_HUMAN	UBC	ubiquitination	K1280	0.0970312	0.582845	0.838175	0.0304859	0.862354	0.991784	0.100645	0.569043	0.959435	0.0884914	0.616136	0.853709	-0.0665453	0.723767	0.9941	0.00361332	0.984656	0.995903	-0.00853978	0.963747	0.993985	0.0701586	0.709498	0.977727	0.0580055	0.757905	0.956069	-0.0121531	0.948427	0.986591
R.LIFAGK[114.04]QLENGRTLSDYNIQK.E	2	5	YNI	10.1013	2.79e-05	2.935	tr|Q59EM9|Q59EM9_HUMAN	UBC	ubiquitination	K1280	-0.660052	0.0223504	0.493683	-0.588452	0.0383223	0.991784	-0.42436	0.122153	0.959435	-0.426803	0.120186	0.539267	0.0716001	0.799376	0.9941	0.235692	0.407882	0.977661	0.233249	0.412646	0.980374	0.164092	0.562101	0.977727	0.161649	0.567871	0.944999	-0.00244297	0.993073	0.993073
R.LIGEALGK[114.04].N	4	2	LAE	11.9359	0.803	1.911	sp|Q8TEP8|CE192_HUMAN	CEP192	ubiquitination	K2536	-0.182919	0.15515	0.660504	-0.0776478	0.534562	0.991784	-0.0648664	0.603154	0.959435	-0.229311	0.0802281	0.477291	0.105271	0.432768	0.945586	0.118052	0.380303	0.977661	-0.0463929	0.727313	0.980374	0.0127814	0.923317	0.977727	-0.151664	0.263701	0.8323	-0.164445	0.227266	0.814543
R.LILDLSM*K[114.04]VLK.Q	1	3	LDLI	11.2972	0.255	1.337	sp|P52788|SPSY_HUMAN	SMS	ubiquitination	K304	-0.0101873	0.962567	0.978975	-0.31559	0.16017	0.991784	-0.39765	0.082384	0.959435	-0.281513	0.207189	0.598174	-0.305403	0.200903	0.945586	-0.387462	0.11037	0.884549	-0.271326	0.253081	0.980374	-0.0820593	0.724182	0.977727	0.0340775	0.883287	0.958727	0.116137	0.618242	0.909568
R.LILDLSMK[114.04]VLK.Q	1	3	LDLIL	13.4995	0.367	1.281	sp|P52788|SPSY_HUMAN	SMS	ubiquitination	K304	0.158182	0.551202	0.827464	0.0985744	0.709309	0.991784	-0.324462	0.230361	0.959435	-0.0712985	0.787204	0.9046	-0.059608	0.832724	0.9941	-0.482644	0.102478	0.884549	-0.229481	0.421035	0.980374	-0.423036	0.148168	0.977727	-0.169873	0.549415	0.944641	0.253163	0.375864	0.855258
R.LIVNK[114.04]NAGETLLQR.A	2	5	NAGE	9.40222	1.05e-08	4.781	sp|Q6W2J9|BCOR_HUMAN	BCOR	ubiquitination	K1460	-0.0299971	0.794238	0.926161	-0.0148933	0.896878	0.991784	-0.0482542	0.675386	0.992994	-0.33577	0.00959223	0.245287	0.0151038	0.902145	0.9941	-0.0182571	0.881866	0.982392	-0.305773	0.0231606	0.690958	-0.0333609	0.786162	0.977727	-0.320876	0.018076	0.584502	-0.287515	0.0311406	0.6883
R.LLLEEDENEESGSIK[114.04].R	1	2	ELL	9.42333	0.14	1.264	sp|O75165|DJC13_HUMAN	DNAJC13	ubiquitination	K848	-0.345642	0.0499438	0.493683	-0.343185	0.0513915	0.991784	-0.0648992	0.694318	0.992994	-0.433489	0.0173827	0.388937	0.002457	0.988866	0.9941	0.280743	0.125963	0.884549	-0.0878472	0.619324	0.980374	0.278286	0.129054	0.977727	-0.0903042	0.609645	0.948926	-0.36859	0.0504448	0.6883
R.LLLPGELAK[114.04]HAVSEGTK.A	2	5	HAVSE	11.3953	3.69e-09	4.033	sp|Q16778|H2B2E_HUMAN	H2BC21	ubiquitination	K109	-0.515102	0.00556402	0.493683	-0.235188	0.15994	0.991784	-0.265442	0.115929	0.959435	-0.524009	0.00496333	0.191835	0.279915	0.120557	0.945586	0.249661	0.1627	0.884549	-0.00890701	0.958898	0.993985	-0.0302539	0.861108	0.977727	-0.288822	0.110095	0.68599	-0.258568	0.149168	0.814543
R.LLQSTTEHLK[114.04].N	1	2	LL	12.8578	6.13	1.422	sp|Q5VU43|MYOME_HUMAN	PDE4DIP	ubiquitination	K2301	-0.718454	0.263181	0.692786	0.163086	0.795402	0.991784	0.428713	0.498396	0.959435	0.225152	0.720637	0.886741	0.881541	0.202046	0.945586	1.14717	0.10309	0.884549	0.943606	0.173768	0.980374	0.265627	0.693245	0.977727	0.0620657	0.926378	0.964079	-0.203561	0.762176	0.954247
R.LLSGDSTEK[114.04]R.T	1	2	SLL	14.9307	0.0784	1.483	sp|Q6P0Q8|MAST2_HUMAN	MAST2	ubiquitination	K1038	-0.219307	0.314448	0.712483	-0.0786869	0.713991	0.991784	0.00644301	0.976004	0.996919	-0.342293	0.125198	0.539267	0.14062	0.541773	0.945586	0.22575	0.332135	0.943686	-0.122987	0.593043	0.980374	0.0851299	0.710726	0.977727	-0.263606	0.260182	0.8323	-0.348736	0.142511	0.814543
R.LQARYYSIASSSK[114.04].V	1	2	AQL	14.9807	0.125	1.221	sp|P16435|NCPR_HUMAN	POR	ubiquitination	K463	0.0799233	0.554161	0.827464	0.176145	0.202362	0.991784	-0.168354	0.221955	0.959435	-0.0467641	0.728217	0.886741	0.0962213	0.50599	0.945586	-0.248278	0.0992436	0.884549	-0.126687	0.383831	0.980374	-0.344499	0.0277307	0.709113	-0.222909	0.135427	0.743653	0.12159	0.402775	0.855258
R.LQLLEPFDK[114.04].W	6	2	LLQ	11.7209	5.78	1.308	tr|A2A274|A2A274_HUMAN	ACO2	ubiquitination	K598	-0.296754	0.211777	0.689237	-0.0316065	0.891322	0.991784	0.165556	0.477912	0.959435	-0.0506466	0.826784	0.910997	0.265147	0.292803	0.945586	0.46231	0.0768182	0.884549	0.246107	0.327582	0.980374	0.197162	0.430156	0.977727	-0.0190401	0.938616	0.968929	-0.216203	0.387997	0.855258
R.LQNSTLMAEFSK[114.04]ER.Y	1	0	#N/A	#N/A	0.183	1.691	sp|Q4V328-2|GRAP1_HUMAN	GRIPAP1	ubiquitination	K102	-0.0216862	0.900248	0.945633	-0.0472859	0.784824	0.991784	-0.230957	0.194779	0.959435	-0.0775191	0.655135	0.874762	-0.0255997	0.889921	0.9941	-0.209271	0.267956	0.902313	-0.0558329	0.763046	0.986813	-0.183671	0.328599	0.977727	-0.0302332	0.870177	0.956069	0.153438	0.412121	0.855258
R.LQVFHK[114.04].R	2	2	FVQ	11.1667	0.42	1.617	sp|O95260|ATE1_HUMAN	ATE1	ubiquitination	K476	-0.0554282	0.698987	0.906263	-0.160005	0.273115	0.991784	-0.183635	0.211374	0.959435	-0.186779	0.204068	0.598174	-0.104576	0.497291	0.945586	-0.128207	0.407188	0.977661	-0.131351	0.396059	0.980374	-0.0236308	0.877178	0.977727	-0.0267744	0.861012	0.956069	-0.00314361	0.98359	0.993073
R.LTWHSYPSEDDDKKDDK[114.04].N	1	4	WTL	14.419	0.0197	1.478	sp|P83916|CBX1_HUMAN	CBX1	ubiquitination	K184	-0.405556	0.0438904	0.493683	0.00146124	0.993774	0.999353	-0.256237	0.18458	0.959435	-0.0897652	0.633029	0.853709	0.407018	0.0565937	0.945586	0.149319	0.460006	0.977661	0.315791	0.129751	0.980374	-0.257699	0.21042	0.977727	-0.0912264	0.649777	0.949171	0.166472	0.411162	0.855258
R.M*GGQPAFTDLEVITNRPK[114.04]GFTRFR.S	1	0	#N/A	#N/A	0.00441	1.966	sp|Q99996|AKAP9_HUMAN	AKAP9	ubiquitination	K3760	-0.0352035	0.773432	0.916849	0.213896	0.0953324	0.991784	-0.217213	0.0907621	0.959435	-0.221358	0.0853258	0.477291	0.2491	0.0715641	0.945586	-0.18201	0.176872	0.884549	-0.186154	0.16781	0.980374	-0.43111	0.00437153	0.260835	-0.435254	0.0040928	0.244204	-0.00414425	0.974674	0.993073
R.NNALEK[114.04]EK[114.04]EK[114.04].E	1	2	LAN	8.0958	0.554	1.202	sp|Q9NTJ3|SMC4_HUMAN	SMC4	ubiquitination	K451,K453,K455	0.314212	0.164522	0.660504	0.198945	0.369323	0.991784	0.132459	0.546932	0.959435	0.10887	0.619823	0.853709	-0.115266	0.623169	0.978484	-0.181753	0.441268	0.977661	-0.205342	0.38563	0.980374	-0.0664869	0.776244	0.977727	-0.0900755	0.700531	0.952278	-0.0235886	0.919582	0.980167
R.RDIYDQK[114.04]LTLQPVDNSTISLQMGTNK.V	1	2	LQ	7.14996	0.306	1.372	sp|Q15417|CNN3_HUMAN	CNN3	ubiquitination	K232	-0.121507	0.629848	0.880803	0.16789	0.507007	0.991784	0.323723	0.209776	0.959435	-0.201556	0.427243	0.788418	0.289397	0.290409	0.945586	0.44523	0.112583	0.884549	-0.0800495	0.7659	0.986813	0.155833	0.563832	0.977727	-0.369446	0.182204	0.769681	-0.52528	0.0653692	0.6883
R.RMNLMTPEALGK[114.04].L	1	0	#N/A	#N/A	6.14	1.526	sp|Q8IYI6|EXOC8_HUMAN	EXOC8	ubiquitination	K588	-0.180931	0.256005	0.692786	-0.168585	0.288497	0.991784	-0.0411415	0.79189	0.992994	-0.138312	0.380858	0.773033	0.0123464	0.94089	0.9941	0.13979	0.406746	0.977661	0.0426196	0.798181	0.990582	0.127443	0.44853	0.977727	0.0302732	0.855794	0.956069	-0.0971702	0.561751	0.889854
R.SAVPPGADK[114.04]K[114.04]AEAGAGSATEFQFR.G	1	5	VAS	8.92604	3.5e-05	2.777	sp|P46783|RS10_HUMAN	RPS10	ubiquitination	K138,K139	-0.420366	0.013807	0.493683	0.33068	0.0444211	0.991784	-0.336289	0.0413761	0.959435	0.302615	0.0630208	0.467455	0.751046	0.000314359	0.0562703	0.0840769	0.609154	0.982392	0.722981	0.000443245	0.0793409	-0.666969	0.000887687	0.079448	-0.0280649	0.863944	0.956069	0.638904	0.00126178	0.0758386
R.SLIVDQVQK[114.04].L	1	2	ILS	14.2621	0.311	1.355	sp|P54132|BLM_HUMAN	BLM	ubiquitination	K726	0.11996	0.450205	0.774871	0.0293574	0.852039	0.991784	0.146234	0.359597	0.959435	0.156078	0.32913	0.742034	-0.0906025	0.591895	0.960034	0.0262747	0.875892	0.982392	0.0361185	0.830071	0.993985	0.116877	0.490635	0.977727	0.126721	0.455494	0.944641	0.00984378	0.953324	0.986591
R.SLLEK[114.04]LR.K	1	0	#N/A	#N/A	15.3	1.723	sp|O75691|UTP20_HUMAN	UTP20	ubiquitination	K1525	-0.10057	0.617767	0.872819	0.111033	0.582034	0.991784	0.0705592	0.725684	0.992994	-0.0881245	0.661604	0.874762	0.211604	0.331883	0.945586	0.17113	0.43004	0.977661	0.012446	0.953738	0.993985	-0.0404741	0.850442	0.977727	-0.199158	0.360229	0.920683	-0.158684	0.463664	0.855628
R.SSSTIRIK[114.04]TFSEVLAEK.K	1	2	VLA	8.98459	0.0108	1.353	sp|O75152|ZC11A_HUMAN	ZC3H11A	ubiquitination	K404	-0.207725	0.328242	0.713882	-0.154767	0.4631	0.991784	0.0401452	0.847744	0.992994	-0.171059	0.418317	0.788418	0.0529583	0.81278	0.9941	0.24787	0.277062	0.902313	0.0366659	0.869683	0.993985	0.194912	0.389056	0.977727	-0.0162924	0.941864	0.968929	-0.211205	0.351709	0.855258
R.TVIIEQSWGSPK[114.04]VTK[114.04]DGVTVAK[114.04].S	1	5	SQEIIV	14.9084	0.15	1.388	sp|P10809|CH60_HUMAN	HSPD1	ubiquitination	K72,K75,K82	-0.154408	0.199344	0.673258	-0.0390039	0.739102	0.991784	-0.125996	0.290471	0.959435	-0.228802	0.0652871	0.467455	0.115404	0.36267	0.945586	0.0284118	0.820295	0.982392	-0.0743945	0.554025	0.980374	-0.086992	0.489933	0.977727	-0.189798	0.143505	0.755511	-0.102806	0.416047	0.855258
R.VAVEEVDEEGK[114.04].F	3	1	VE	8.36022	0.000188	2.09	sp|P02545|LMNA_HUMAN	LMNA	ubiquitination	K450	-0.0335732	0.903521	0.945633	0.129838	0.640414	0.991784	0.19534	0.484263	0.959435	-0.148135	0.594491	0.853709	0.163411	0.582911	0.957257	0.228913	0.444005	0.977661	-0.114561	0.699495	0.980374	0.0655014	0.825027	0.977727	-0.277973	0.354905	0.920683	-0.343474	0.25659	0.814543
R.VDVNSAVAMGEVILAVCHPDCITTIK[114.04].H	1	2	ASN	12.178	0.0721	1.487	sp|Q9UPN3|MACF1_HUMAN	MACF1	ubiquitination	K6849	-0.00758573	0.975797	0.986823	0.151045	0.548282	0.991784	-0.00621327	0.980175	0.996919	-0.354665	0.169938	0.563311	0.158631	0.555262	0.946589	0.00137245	0.995903	0.995903	-0.347079	0.20668	0.980374	-0.157259	0.558648	0.977727	-0.50571	0.0737639	0.646292	-0.348451	0.204986	0.814543
R.VETGVLK[114.04]PGMVVTFAPVNVTTEVK.S	1	2	TTE	8.44687	2.45e-06	2.293	tr|A0A4D5RAB8|A0A4D5RAB8_HUMAN	EEF1A2	ubiquitination	K121	-0.329565	0.138522	0.660504	0.0118138	0.955992	0.999353	0.0362901	0.865449	0.992994	-0.114586	0.594279	0.853709	0.341379	0.15029	0.945586	0.365855	0.125056	0.884549	0.214979	0.354721	0.980374	0.0244763	0.914842	0.977727	-0.1264	0.582704	0.944999	-0.150876	0.512859	0.862579
R.VTGEADVEFATHEDAVAAMSK[114.04].D	1	8	ADEHTAFEV	14.9676	1.03e-08	3.749	sp|P31943|HNRH1_HUMAN	HNRNPH1	ubiquitination	K347	-0.289105	0.014416	0.493683	0.0814114	0.447593	0.991784	-0.203987	0.0697513	0.959435	-0.142248	0.193204	0.596268	0.370516	0.00471939	0.422385	0.0851178	0.457453	0.977661	0.146857	0.208044	0.980374	-0.285398	0.0219962	0.656221	-0.223659	0.0636086	0.646292	0.0617392	0.588232	0.905831
R.VVDLM*AHMASK[114.04].E	1	4	AMLDV	12.5181	0.25	1.747	sp|P04406|G3P_HUMAN	GAPDH	ubiquitination	K334	-0.279898	0.0397143	0.493683	-0.19645	0.13461	0.991784	-0.0961905	0.45057	0.959435	-0.0156074	0.90163	0.943812	0.0834478	0.539018	0.945586	0.183708	0.186732	0.884549	0.264291	0.0651726	0.916628	0.10026	0.461762	0.977727	0.180843	0.193296	0.769681	0.0805831	0.552866	0.886404
R.YAQMLEK[114.04].A	4	2	LMQ	12.7243	0.163	1.763	sp|Q6P1R4|DUS1L_HUMAN	DUS1L	ubiquitination	K166	-0.296635	0.0469678	0.493683	-0.152734	0.28232	0.991784	-0.304063	0.0423645	0.959435	-0.415411	0.00845934	0.245287	0.1439	0.341254	0.945586	-0.00742874	0.960194	0.995903	-0.118777	0.429862	0.980374	-0.151329	0.3177	0.977727	-0.262677	0.0930951	0.663658	-0.111348	0.458686	0.855258
R.YDDMASAM*K[114.04].A	1	3	AMDD	9.50983	0.0691	1.059	sp|Q04917|1433F_HUMAN	YWHAH	ubiquitination	K28	0.0927646	0.67636	0.906263	0.0607997	0.784033	0.991784	0.13946	0.531839	0.959435	-0.0316926	0.886293	0.938736	-0.0319649	0.892679	0.9941	0.0466956	0.843812	0.982392	-0.124457	0.600991	0.980374	0.0786605	0.740284	0.977727	-0.0924923	0.69692	0.952278	-0.171153	0.473869	0.862579
R.YGSDIVPFSK[114.04].V	1	0	#N/A	#N/A	0.158	1.573	sp|P13010|XRCC5_HUMAN	XRCC5	ubiquitination	K325	0.0274332	0.874683	0.945633	0.115828	0.508527	0.991784	0.0719162	0.680044	0.992994	-0.563665	0.00495831	0.191835	0.0883946	0.635705	0.988184	0.044483	0.811043	0.982392	-0.591098	0.00563604	0.303514	-0.0439116	0.81342	0.977727	-0.679493	0.00210203	0.244204	-0.635581	0.00343039	0.15351

## Sheet: Demongrp_082521_TMTFinal
Peptide	X..PSMs	X..Matched.tags	Top.scored.tag	Best.tag.scores	Matching.E.values	XCorr	Protein.ID	GN	PTM.types	ModSites	KDT-CTRL_logFC	KDT-CTRL_P.Value	KDT-CTRL_adj.P.Val	KDV-CTRL_logFC	KDV-CTRL_P.Value	KDV-CTRL_adj.P.Val	KDW-CTRL_logFC	KDW-CTRL_P.Value	KDW-CTRL_adj.P.Val	KDZ-CTRL_logFC	KDZ-CTRL_P.Value	KDZ-CTRL_adj.P.Val	KDV-KDT_logFC	KDV-KDT_P.Value	KDV-KDT_adj.P.Val	KDW-KDT_logFC	KDW-KDT_P.Value	KDW-KDT_adj.P.Val	KDZ-KDT_logFC	KDZ-KDT_P.Value	KDZ-KDT_adj.P.Val	KDW-KDV_logFC	KDW-KDV_P.Value	KDW-KDV_adj.P.Val	KDZ-KDV_logFC	KDZ-KDV_P.Value	KDZ-KDV_adj.P.Val	KDZ-KDW_logFC	KDZ-KDW_P.Value	KDZ-KDW_adj.P.Val
-.ADVLIVYAK[114.04].T	1	3	VLIV	12.0637	0.00122	1.487	tr|H0YLC3|H0YLC3_HUMAN	IVD	ubiquitination	K9	-0.116586	0.322565	0.937612	0.094796	0.418512	0.912708	-0.0316484	0.784929	0.97992	0.218159	0.0752576	0.697843	0.211382	0.103604	0.689458	0.0849374	0.496264	0.935534	0.334745	0.0152427	0.31095	-0.126444	0.315832	0.91724	0.123363	0.327362	0.813848	0.249808	0.0586257	0.680489
-.M*DK[114.04]SELVQK[114.04]AK.L	1	0	#N/A	#N/A	0.309	1.398	sp|P31946-2|1433B_HUMAN	YWHAB	ubiquitination	K3,K9	-0.0233907	0.859251	0.997815	-0.0862559	0.51609	0.912708	-0.111397	0.40397	0.860494	-0.123329	0.356828	0.825891	-0.0628651	0.656688	0.903711	-0.088006	0.53514	0.935534	-0.0999387	0.482121	0.907632	-0.0251409	0.8585	0.984704	-0.0370736	0.792758	0.908555	-0.0119327	0.932534	0.951185
-.MQIFVK[114.04]TLTGK.T	1	6	VFIQM	14.4267	1.03e-08	3.309	sp|P62979|RS27A_HUMAN	RPS27A	ubiquitination	K6	-0.677875	0.0363033	0.740587	0.178416	0.55314	0.912708	0.02384	0.936449	0.97992	0.292143	0.336449	0.825891	0.856291	0.0160129	0.544438	0.701715	0.041736	0.669698	0.970018	0.00775927	0.263815	-0.154576	0.63005	0.94949	0.113727	0.722558	0.885742	0.268303	0.406959	0.680489
K.AAAK[114.04]AGSSK.Y	1	0	#N/A	#N/A	0.667	1.704	sp|Q9P2J5|SYLC_HUMAN	LARS1	ubiquitination	K150	0.00719933	0.949957	0.997815	0.0248982	0.828297	0.987348	0.0073672	0.948792	0.97992	0.127451	0.276648	0.825891	0.0176988	0.885277	0.990659	0.000167871	0.998908	0.998908	0.120252	0.334787	0.795513	-0.017531	0.886357	0.984704	0.102553	0.408681	0.813848	0.120084	0.335441	0.680489
K.AGKEK[114.04]DGTK.R	1	0	#N/A	#N/A	0.282	1.552	sp|Q13185|CBX3_HUMAN	CBX3	ubiquitination	K86	-0.773373	0.0096896	0.49417	-0.156558	0.556011	0.912708	-0.148243	0.576942	0.875001	0.00446048	0.986534	0.986534	0.616815	0.0427376	0.645324	0.625131	0.0403738	0.669698	0.777834	0.0137856	0.31095	0.00831569	0.976518	0.992168	0.161019	0.570918	0.885742	0.152703	0.590757	0.792858
K.AIRGHLENSPALEK[114.04]LLPR.I	1	0	#N/A	#N/A	0.000295	1.707	cu|uc001nrz.1|ucsc	uc001nrz.1	ubiquitination	K77	0.214923	0.0712632	0.926016	0.0698296	0.536973	0.912708	0.191266	0.104469	0.487082	0.0902278	0.42708	0.825891	-0.145093	0.238602	0.692808	-0.0236567	0.843947	0.982844	-0.124695	0.308102	0.795513	0.121437	0.320465	0.91724	0.0203982	0.865196	0.937244	-0.101038	0.405959	0.680489
K.AK[114.04]EETYNQLLDK.G	1	0	#N/A	#N/A	0.0454	2.026	sp|Q9UPN3|MACF1_HUMAN	MACF1	ubiquitination	K6385	0.0765583	0.378231	0.937612	-0.0220883	0.796815	0.987348	0.118089	0.181955	0.639978	-0.00339758	0.968373	0.977961	-0.0986466	0.291135	0.7318	0.0415303	0.651469	0.935534	-0.0799559	0.389039	0.829583	0.140177	0.141081	0.722838	0.0186907	0.838443	0.925531	-0.121486	0.197965	0.680489
K.DFLAGGVAAAVSK[114.04]TAVAPIER.V	1	8	AAVGGALFD	14.9998	0.00487	1.846	sp|P12235|ADT1_HUMAN	SLC25A4	ubiquitination	K23	0.0977131	0.714122	0.997815	0.0965793	0.717281	0.987348	-0.146746	0.583334	0.875001	0.155567	0.561166	0.867257	-0.00113387	0.99682	0.99682	-0.24446	0.396229	0.935534	0.0578536	0.838963	0.974431	-0.243326	0.398369	0.91724	0.0589875	0.835856	0.925531	0.302313	0.297286	0.680489
K.DILHAAK[114.04]QIVGTDNGR.E	1	3	AHLI	11.1893	0.00847	1.558	sp|Q8N3C0|ASCC3_HUMAN	ASCC3	ubiquitination	K78	-0.0177185	0.893053	0.997815	-0.00425654	0.974227	0.99008	-0.239956	0.0843683	0.487082	-0.0267947	0.838958	0.910359	0.013462	0.923868	0.994182	-0.222238	0.13	0.824339	-0.00907625	0.948623	0.992374	-0.2357	0.110006	0.722838	-0.0225382	0.872923	0.937244	0.213162	0.145178	0.680489
K.DLAELINK[114.04]M*R.L	1	3	DL	12.9993	1.45	1.138	sp|Q14289|FAK2_HUMAN	PTK2B	ubiquitination	K956	-0.235689	0.214005	0.937612	-0.0489635	0.790961	0.987348	0.104283	0.574068	0.875001	0.102632	0.580079	0.870119	0.186725	0.351254	0.808381	0.339972	0.100609	0.789393	0.338321	0.102123	0.593136	0.153247	0.441986	0.91724	0.151595	0.446818	0.813848	-0.00165112	0.993321	0.993321
K.DLGHNDK[114.04].S	1	2	NH	13.2411	0.000995	1.535	sp|Q04726|TLE3_HUMAN	TLE3	ubiquitination	K309	-0.203875	0.194491	0.937612	-0.180472	0.247799	0.912708	-0.0725575	0.635508	0.926025	0.0991219	0.518724	0.842739	0.0234032	0.885872	0.990659	0.131318	0.425687	0.935534	0.302997	0.0787582	0.593136	0.107915	0.511178	0.91724	0.279594	0.102122	0.754541	0.171679	0.30143	0.680489
K.ELDELK[114.04].K	1	3	LEDL	11.1542	5.4	1.079	sp|P50993|AT1A2_HUMAN	ATP1A2	ubiquitination	K34	-0.14211	0.133448	0.937612	-0.0900989	0.330001	0.912708	-0.264559	0.0100376	0.367031	-0.141393	0.135269	0.732612	0.052011	0.594516	0.903711	-0.122449	0.220174	0.935534	0.000717227	0.994114	0.994699	-0.17446	0.0885742	0.722838	-0.0512938	0.599559	0.885742	0.123167	0.217623	0.680489
K.ELK[114.04]IDIIPNPQER.T	1	4	IDII	9.90405	0.0955	1.465	sp|P08238|HS90B_HUMAN	HSP90AB1	ubiquitination	K72	0.0024512	0.981312	0.997815	-0.0598437	0.569627	0.912708	0.0813765	0.441601	0.864729	-0.0738623	0.484103	0.825891	-0.0622949	0.579697	0.903711	0.0789253	0.484303	0.935534	-0.0763135	0.49864	0.907632	0.14122	0.219187	0.824938	-0.0140186	0.900303	0.955065	-0.155239	0.179122	0.680489
K.ELLIAAK[114.04].H	4	2	LLE	12.9693	1.85	1.888	sp|Q9Y4A5|TRRAP_HUMAN	TRRAP	ubiquitination	K336	0.17791	0.219884	0.937612	-0.125992	0.378692	0.912708	0.000403672	0.997718	0.997718	0.124014	0.386022	0.825891	-0.303902	0.0590396	0.645324	-0.177507	0.250625	0.935534	-0.0538962	0.721578	0.943601	0.126396	0.407994	0.91724	0.250006	0.113298	0.754541	0.12361	0.41816	0.68794
K.EVCPSAIDPEDGEK[114.04]K.N	1	2	IAS	8.01916	0.0728	1.66	sp|Q9H1Y0|ATG5_HUMAN	ATG5	ubiquitination	K234	-0.116715	0.343301	0.937612	0.05051	0.677802	0.987348	-0.205975	0.105057	0.487082	-0.088952	0.467204	0.825891	0.167225	0.209586	0.692808	-0.0892599	0.494488	0.935534	0.0277631	0.830473	0.974431	-0.256485	0.0629791	0.679935	-0.139462	0.291365	0.813848	0.117023	0.373212	0.680489
K.EVEEM*CK[114.04].R	1	1	EEV	12.3112	0.00554	1.708	sp|Q13315|ATM_HUMAN	ATM	ubiquitination	K2160	-0.0163579	0.953766	0.997815	-0.280657	0.328098	0.912708	0.0492215	0.861572	0.97992	-0.178962	0.528778	0.842739	-0.264299	0.387202	0.851221	0.0655794	0.828011	0.982844	-0.162604	0.591696	0.923145	0.329878	0.283933	0.91724	0.101695	0.736493	0.885742	-0.228184	0.453832	0.712167
K.FCLRWK[114.04].S	1	0	#N/A	#N/A	1.09	1.485	sp|Q10713-2|MPPA_HUMAN	PMPCA	ubiquitination	K35	-0.118321	0.465633	0.937612	-0.113664	0.483057	0.912708	-0.223663	0.177765	0.639978	0.049885	0.756556	0.910359	0.0046564	0.978369	0.99682	-0.105343	0.542279	0.935534	0.168206	0.335363	0.795513	-0.109999	0.524822	0.922963	0.163549	0.348489	0.813848	0.273548	0.126668	0.680489
K.FFIDEK[114.04].Y	1	2	DIF	8.86567	0.00459	1.599	sp|Q05823|RN5A_HUMAN	RNASEL	ubiquitination	K368	0.025203	0.818407	0.997815	-0.0224483	0.837933	0.987348	0.0173354	0.874457	0.97992	0.0704984	0.523355	0.842739	-0.0476513	0.685292	0.903711	-0.00786761	0.946502	0.982844	0.0452954	0.699997	0.943601	0.0397836	0.734881	0.984704	0.0929467	0.432958	0.813848	0.053163	0.651409	0.819468
K.FLPASEEHLK[114.04].Q	3	2	LF	12.8533	0.00414	1.755	sp|O60361|NDK8_HUMAN	NME2P1	ubiquitination	K34	-0.52141	0.489015	0.937612	-0.678259	0.370876	0.912708	-0.0710299	0.92428	0.97992	-1.02299	0.18467	0.814594	-0.156849	0.844439	0.990659	0.45038	0.575024	0.935534	-0.501577	0.532908	0.907632	0.607229	0.451731	0.91724	-0.344728	0.667098	0.885742	-0.951958	0.244747	0.680489
K.GAVDGGLSIPHSTK[114.04]RFPGYDSESK.E	1	2	GD	10.0931	0.409	1.561	sp|P46777|RL5_HUMAN	RPL5	ubiquitination	K178	-0.0316652	0.775223	0.997815	0.132609	0.242545	0.912708	0.0273783	0.804923	0.97992	-0.013425	0.903527	0.930907	0.164274	0.179113	0.692808	0.0590436	0.619477	0.935534	0.0182402	0.877593	0.976893	-0.105231	0.380576	0.91724	-0.146034	0.229317	0.757679	-0.0408033	0.730873	0.837629
K.GAVVGIDLGTTNSCVAVM*EGK[114.04].Q	3	7	GA	12.7292	3.05e-05	2.253	sp|P38646|GRP75_HUMAN	HSPA9	ubiquitination	K73	0.0710906	0.500134	0.937612	0.189364	0.0860154	0.912708	0.289365	0.0134099	0.367031	0.080074	0.448534	0.825891	0.118273	0.299405	0.7318	0.218274	0.066262	0.669698	0.00898341	0.935966	0.992374	0.100001	0.377716	0.91724	-0.10929	0.336291	0.813848	-0.209291	0.0768955	0.680489
K.GIAAVTDIPLGK[114.04].V	1	0	#N/A	#N/A	0.46	1.774	tr|A0A1B0GU06|A0A1B0GU06_HUMAN	ASAH1	ubiquitination	K145	0.00207128	0.98132	0.997815	-0.0269188	0.761278	0.987348	-0.0916542	0.309096	0.847446	-0.0191673	0.828603	0.910359	-0.0289901	0.759574	0.92234	-0.0937255	0.329849	0.935534	-0.0212386	0.82246	0.974431	-0.0647353	0.497179	0.91724	0.00775158	0.93468	0.955065	0.0724869	0.448046	0.712167
K.GLAITFVSDENDAK[114.04]ILNDVQDR.F	1	3	TIAL	12.6899	0.266	1.225	tr|B4DP52|B4DP52_HUMAN	hCG_2005638	ubiquitination	K320	-0.207588	0.299978	0.937612	-0.122324	0.536328	0.912708	-0.426388	0.0438302	0.465326	-0.0173033	0.929831	0.948428	0.0852641	0.685651	0.903711	-0.2188	0.306575	0.935534	0.190285	0.371779	0.829583	-0.304064	0.162191	0.770821	0.105021	0.61862	0.885742	0.409085	0.0668395	0.680489
K.GRSLIGK[114.04].V	4	0	#N/A	#N/A	0.809	1.764	sp|Q9UBB6-3|NCDN_HUMAN	NCDN	ubiquitination	K16	0.000248594	0.997815	0.997815	-0.0493924	0.588248	0.923097	-0.00337778	0.970313	0.97992	0.0357824	0.694194	0.910359	-0.049641	0.610566	0.903711	-0.00362638	0.970187	0.982844	0.0355338	0.714843	0.943601	0.0460146	0.636664	0.94949	0.0851748	0.386392	0.813848	0.0391602	0.687359	0.824831
K.GVLSGEECK[114.04]K[114.04].Q	1	0	#N/A	#N/A	1.12	1.526	sp|Q9NVI1|FANCI_HUMAN	FANCI	ubiquitination	K157,K158	-0.0849496	0.560018	0.981063	-0.16024	0.278777	0.912708	-0.100738	0.49053	0.875001	0.0511145	0.724814	0.910359	-0.0752908	0.628319	0.903711	-0.0157889	0.918818	0.982844	0.136064	0.386049	0.829583	0.0595019	0.701591	0.984704	0.211355	0.186013	0.757679	0.151853	0.334897	0.680489
K.IAEILCK[114.04].D	1	2	IA	14.9992	0.0664	1.554	sp|P49792|RBP2_HUMAN	RANBP2	ubiquitination	K106	-0.310443	0.100506	0.93196	-0.312428	0.0985429	0.912708	-0.282112	0.132475	0.56302	-0.108136	0.550625	0.864057	-0.00198535	0.99177	0.99682	0.0283304	0.883025	0.982844	0.202307	0.302395	0.795513	0.0303158	0.874899	0.984704	0.204292	0.297851	0.813848	0.173976	0.372828	0.680489
K.ILIANTSM*DTDK[114.04]IK.I	1	2	AIL	7.76748	0.38	1.292	tr|B7Z4R3|B7Z4R3_HUMAN	CCT2	ubiquitination	K187	0.326294	0.0196067	0.499972	0.163647	0.208698	0.912708	0.223188	0.0936284	0.487082	0.0393464	0.756246	0.910359	-0.162646	0.240761	0.692808	-0.103106	0.450546	0.935534	-0.286947	0.0481522	0.491153	0.0595406	0.66092	0.94949	-0.124301	0.365183	0.813848	-0.183841	0.187714	0.680489
K.IQNLEALLQK[114.04].S	1	2	LNQ	14.967	0.984	1.239	sp|Q15075|EEA1_HUMAN	EEA1	ubiquitination	K534	-0.127531	0.689773	0.997815	-0.247226	0.442556	0.912708	-0.245879	0.444995	0.864729	-0.484149	0.143649	0.732612	-0.119695	0.725837	0.914017	-0.118348	0.728789	0.982844	-0.356618	0.304187	0.795513	0.00134758	0.996843	0.996843	-0.236923	0.490347	0.862334	-0.238271	0.487924	0.740329
K.IRASLK[114.04]R.L	1	0	#N/A	#N/A	0.934	1.695	sp|Q969S9|RRF2M_HUMAN	GFM2	ubiquitination	K33	0.0795778	0.586714	0.981063	0.0273087	0.851336	0.987348	0.161464	0.277627	0.847446	0.0225749	0.876854	0.926313	-0.0522691	0.73756	0.917453	0.0818861	0.600665	0.935534	-0.0570029	0.714891	0.943601	0.134155	0.394932	0.91724	-0.00473372	0.975742	0.975742	-0.138889	0.378899	0.680489
K.IVADFSASVK[114.04].K	1	0	#N/A	#N/A	2.76	1.483	sp|P49915|GUAA_HUMAN	GMPS	ubiquitination	K477	0.11748	0.258382	0.937612	0.170984	0.108165	0.912708	0.00507873	0.960132	0.97992	0.228638	0.0375215	0.661473	0.0535043	0.623762	0.903711	-0.112401	0.309632	0.935534	0.111158	0.314819	0.795513	-0.165905	0.141733	0.722838	0.0576542	0.597353	0.885742	0.223559	0.0542777	0.680489
K.K[114.04]CLELFTELAEDK.E	1	3	ELAE	12.7421	0.159	1.479	sp|P07900|HS90A_HUMAN	HSP90AA1	ubiquitination	K419	0.0951753	0.571604	0.981063	-0.0721978	0.667085	0.987348	0.367102	0.0418321	0.465326	0.213256	0.214932	0.814594	-0.167373	0.356639	0.808381	0.271927	0.143445	0.824339	0.118081	0.512321	0.907632	0.4393	0.0250276	0.679935	0.285454	0.125955	0.754541	-0.153845	0.395748	0.680489
K.K[114.04]EIQNGNLHESDSESVPRDFK.L	1	1	FK	9.88603	0.0767	1.527	sp|Q86UP2|KTN1_HUMAN	KTN1	ubiquitination	K65	0.18616	0.410388	0.937612	0.315638	0.17188	0.912708	0.4791	0.0460634	0.465326	0.194814	0.389508	0.825891	0.129478	0.589685	0.903711	0.29294	0.231901	0.935534	0.00865373	0.971099	0.994699	0.163462	0.497276	0.91724	-0.120824	0.614555	0.885742	-0.284286	0.245308	0.680489
K.K[114.04]LSGLNAFDIAEELVK.T	1	2	EEL	8.90634	0.368	1.145	sp|O95983|MBD3_HUMAN	MBD3	ubiquitination	K142	0.0772528	0.422503	0.937612	-0.133584	0.174682	0.912708	-0.00719433	0.939777	0.97992	0.0841585	0.383231	0.825891	-0.210836	0.0529647	0.645324	-0.0844472	0.412367	0.935534	0.00690566	0.945916	0.992374	0.126389	0.226454	0.824938	0.217742	0.0465298	0.754541	0.0913528	0.376155	0.680489
K.K[114.04]M*LLEEIK.A	1	2	LEE	7.23467	2.18	1.466	sp|P46100|ATRX_HUMAN	ATRX	ubiquitination	K1274	0.215867	0.139552	0.937612	-0.0313511	0.823559	0.987348	0.0948076	0.503172	0.875001	0.189325	0.191209	0.814594	-0.247218	0.115429	0.689458	-0.12106	0.425445	0.935534	-0.0265426	0.859792	0.974431	0.126159	0.406659	0.91724	0.220676	0.156394	0.754541	0.0945171	0.531978	0.76425
K.K[114.04]TSATVGPK.A	1	2	TVG	10.8313	7.4e-09	3.251	sp|P16104|H2AX_HUMAN	H2AX	ubiquitination	K120	-0.215864	0.347565	0.937612	0.243477	0.291382	0.912708	-0.32886	0.16055	0.639978	-0.0679457	0.764271	0.910359	0.45934	0.0731039	0.645324	-0.112996	0.641611	0.935534	0.147918	0.543426	0.907632	-0.572336	0.0298892	0.679935	-0.311422	0.210544	0.757679	0.260914	0.290266	0.680489
K.LAEAFK[114.04].Y	1	3	FAEA	9.77478	0.906	1.533	sp|Q92597|NDRG1_HUMAN	NDRG1	ubiquitination	K306	-0.43085	0.323161	0.937612	-0.473435	0.27932	0.912708	-0.165922	0.699391	0.953725	-0.706265	0.115046	0.732612	-0.0425848	0.925954	0.994182	0.264928	0.565377	0.935534	-0.275415	0.550275	0.907632	0.307513	0.505452	0.91724	-0.23283	0.612931	0.885742	-0.540343	0.249424	0.680489
K.LEK[114.04]IFQNAPTDPTQDFSTQVAK.L	1	0	#N/A	#N/A	9.01e-09	4.112	sp|P45974|UBP5_HUMAN	USP5	ubiquitination	K360	-0.112949	0.426799	0.937612	-0.355327	0.021686	0.869059	-0.0339182	0.809484	0.97992	-0.101451	0.474416	0.825891	-0.242378	0.122266	0.689458	0.0790308	0.600655	0.935534	0.0114983	0.939003	0.992374	0.321408	0.0465183	0.679935	0.253876	0.106876	0.754541	-0.0675325	0.654236	0.819468
K.LFEAQEK[114.04]LYK[114.04].E	1	2	AEF	14.7387	0.538	1.293	sp|P49589|SYCC_HUMAN	CARS1	ubiquitination	K733,K736	0.770822	0.051505	0.875585	0.451749	0.233338	0.912708	0.631664	0.103214	0.487082	0.34231	0.361413	0.825891	-0.319073	0.424543	0.851221	-0.139158	0.725221	0.982844	-0.428512	0.287767	0.795513	0.179914	0.649997	0.94949	-0.109439	0.782045	0.906461	-0.289354	0.468069	0.723379
K.LIGQLNLK[114.04]DK.S	1	3	LQGI	12.8505	0.427	1.351	sp|Q93008|USP9X_HUMAN	USP9X	ubiquitination	K956	0.169313	0.356856	0.937612	0.00602447	0.973448	0.99008	-0.055149	0.760981	0.97992	0.206941	0.263545	0.814594	-0.163288	0.404564	0.851221	-0.224462	0.256934	0.935534	0.0376286	0.845912	0.974431	-0.0611735	0.752313	0.984704	0.200917	0.308079	0.813848	0.26209	0.1891	0.680489
K.LIIQAGIK[114.04].E	1	2	LII	8.97361	7.01	1.075	sp|P32321|DCTD_HUMAN	DCTD	ubiquitination	K123	0.0030395	0.980998	0.997815	-0.0119768	0.925239	0.99008	-0.139563	0.283987	0.847446	-0.163148	0.213684	0.814594	-0.0150163	0.912374	0.994182	-0.142603	0.304986	0.935534	-0.166188	0.234928	0.795513	-0.127586	0.356975	0.91724	-0.151171	0.277924	0.813848	-0.0235851	0.86282	0.92547
K.LSTLVETTLK[114.04]ETEK.I	1	4	VLTSL	14.547	0.198	1.366	sp|P53041|PPP5_HUMAN	PPP5C	ubiquitination	K232	0.0498506	0.706991	0.997815	-0.015901	0.904346	0.99008	0.259736	0.064896	0.487082	0.202189	0.141512	0.732612	-0.0657516	0.643237	0.903711	0.209885	0.152555	0.824339	0.152338	0.290984	0.795513	0.275637	0.0666603	0.679935	0.21809	0.138232	0.754541	-0.057547	0.684933	0.824831
K.LTLSALLDGK[114.04].N	4	7	DLLASLT	15	2.61e-05	3.71	sp|P21796|VDAC1_HUMAN	VDAC1	ubiquitination	K266	0.307216	0.0153988	0.499972	0.0698589	0.542129	0.912708	0.0408224	0.720516	0.967008	0.0807575	0.481959	0.825891	-0.237357	0.066513	0.645324	-0.266393	0.0422805	0.669698	-0.226458	0.078498	0.593136	-0.0290365	0.811615	0.984704	0.0108986	0.928655	0.955065	0.0399351	0.743282	0.842387
K.NELVQK[114.04]AK.L	1	3	VLE	12.3257	0.105	1.544	sp|P63104|1433Z_HUMAN	YWHAZ	ubiquitination	K9	0.127894	0.467049	0.937612	-0.126518	0.471766	0.912708	-0.130617	0.457798	0.864729	0.0573554	0.742445	0.910359	-0.254412	0.185555	0.692808	-0.258511	0.17899	0.91285	-0.0705385	0.705569	0.943601	-0.00409873	0.982441	0.992168	0.183874	0.331611	0.813848	0.187972	0.321302	0.680489
K.NSVTPDM*EEM*YK[114.04].K	3	2	TVS	9.14269	0.00207	1.229	tr|Q59GX9|Q59GX9_HUMAN	RPL5	ubiquitination	K247	-0.106735	0.435816	0.937612	-0.0798518	0.558038	0.912708	-0.0521123	0.701268	0.953725	-0.0211819	0.875824	0.926313	0.0268835	0.852849	0.990659	0.054623	0.706798	0.982844	0.0855533	0.557181	0.907632	0.0277395	0.848225	0.984704	0.0586699	0.686306	0.885742	0.0309304	0.831042	0.911466
K.NSVTPDM*EEM*YK[114.04]K.A	2	2	TVS	8.87774	0.038	1.396	tr|Q59GX9|Q59GX9_HUMAN	RPL5	ubiquitination	K247	-0.018538	0.895924	0.997815	-0.216959	0.140795	0.912708	0.0153017	0.914007	0.97992	-0.139618	0.332486	0.825891	-0.198421	0.203151	0.692808	0.0338397	0.823352	0.982844	-0.12108	0.429177	0.858355	0.232261	0.140285	0.722838	0.0773405	0.611233	0.885742	-0.15492	0.315082	0.680489
K.NVNAGGHK[114.04]LGLGLEFQA.-	2	3	GANV	11.4292	4.13e-05	2.892	sp|P21796|VDAC1_HUMAN	VDAC1	ubiquitination	K274	-0.0548835	0.769247	0.997815	-0.0507399	0.786182	0.987348	-0.0858355	0.647098	0.929634	0.0432879	0.816916	0.910359	0.00414363	0.983446	0.99682	-0.030952	0.876877	0.982844	0.0981714	0.62448	0.923145	-0.0350957	0.86057	0.984704	0.0940277	0.63906	0.885742	0.129123	0.520957	0.759109
K.QREEYQPATPGLGMFVEVK[114.04].D	1	3	TAPQ	8.17512	0.000272	2.158	sp|Q9BVK6|TMED9_HUMAN	TMED9	ubiquitination	K90	0.0405954	0.73631	0.997815	0.104696	0.390427	0.912708	0.0198276	0.86916	0.97992	-0.238685	0.0624596	0.661473	0.0641004	0.61975	0.903711	-0.0207677	0.871782	0.982844	-0.279281	0.0437282	0.491153	-0.0848681	0.512575	0.91724	-0.343381	0.0163207	0.754541	-0.258513	0.0594789	0.680489
K.QSPGVANELLK[114.04].E	5	2	LLE	8.97698	0.0035	1.681	sp|A2RRP1|NBAS_HUMAN	NBAS	ubiquitination	K955	-0.347665	0.00215949	0.220268	-0.0539173	0.572679	0.912708	-0.212114	0.0389052	0.465326	-0.167092	0.0945901	0.732612	0.293747	0.0104137	0.531098	0.13555	0.195448	0.935534	0.180572	0.0913853	0.593136	-0.158197	0.134753	0.722838	-0.113175	0.275506	0.813848	0.045022	0.658788	0.819468
K.SLIGK[114.04]K.E	4	2	GIL	9.26639	2.63	1.93	sp|P61204|ARF3_HUMAN	ARF3	ubiquitination	K15	-0.317545	0.407525	0.937612	-0.0848187	0.822946	0.987348	-0.601296	0.127815	0.56302	0.106592	0.778671	0.910359	0.232726	0.567678	0.903711	-0.283751	0.487161	0.935534	0.424136	0.303963	0.795513	-0.516477	0.214635	0.824938	0.19141	0.637712	0.885742	0.707887	0.096259	0.680489
K.TITLEVEPSDTIENVK[114.04]AK.I	3	5	EVELTI	14.9328	5.72e-13	4.142	sp|P62979|RS27A_HUMAN	RPS27A	ubiquitination	K27	0.00709345	0.954858	0.997815	0.288391	0.0339615	0.869059	0.101091	0.425056	0.864729	0.218052	0.0976825	0.732612	0.281298	0.0501478	0.645324	0.0939974	0.486619	0.935534	0.210958	0.130676	0.682693	-0.187301	0.176037	0.780686	-0.0703397	0.601279	0.885742	0.116961	0.388874	0.680489
K.TIVQSGGIK[114.04].H	1	0	#N/A	#N/A	0.541	1.771	sp|P52306|GDS1_HUMAN	RAP1GDS1	ubiquitination	K493	-0.0794931	0.619874	0.983156	-0.00392525	0.980374	0.99008	-0.0953965	0.552425	0.875001	-0.0764897	0.633048	0.909449	0.0755679	0.658863	0.903711	-0.0159034	0.92573	0.982844	0.00300344	0.985952	0.994699	-0.0914712	0.59366	0.94949	-0.0725644	0.671529	0.885742	0.0189068	0.911762	0.951185
K.TLPFYK[114.04]DYFNVPYPLPK.I	1	0	#N/A	#N/A	0.0685	1.619	sp|P55786|PSA_HUMAN	NPEPPS	ubiquitination	K293	0.159615	0.36876	0.937612	0.185486	0.298627	0.912708	-0.0126749	0.942282	0.97992	0.170538	0.337861	0.825891	0.0258712	0.890079	0.990659	-0.17229	0.364268	0.935534	0.0109227	0.953457	0.992374	-0.198161	0.298937	0.91724	-0.0149484	0.936338	0.955065	0.183213	0.335558	0.680489
K.TLTGK[114.04]TITLEVEPSDTIENVK.A	2	3	EN	10.3483	6.82e-13	3.77	sp|P62979|RS27A_HUMAN	RPS27A	ubiquitination	K11	-0.202022	0.514767	0.937612	0.232608	0.454313	0.912708	-0.129866	0.674038	0.941806	0.357834	0.255928	0.814594	0.43463	0.199656	0.692808	0.0721556	0.826567	0.982844	0.559856	0.104671	0.593136	-0.362474	0.280618	0.91724	0.125226	0.704234	0.885742	0.487701	0.153056	0.680489
K.VGEFSGANK[114.04]EK.L	1	0	#N/A	#N/A	1.09	1.443	sp|P10599|THIO_HUMAN	TXN	ubiquitination	K94	-0.00045843	0.996972	0.997815	-0.15622	0.208699	0.912708	-0.0857121	0.481841	0.875001	0.0307337	0.79939	0.910359	-0.155761	0.23933	0.692808	-0.0852536	0.512362	0.935534	0.0311921	0.809325	0.974431	0.0705078	0.587031	0.94949	0.186954	0.162169	0.754541	0.116446	0.373945	0.680489
K.VKHFM*K[114.04]QHILPAEK.E	1	1	LP	3.88905	0.642	1.681	sp|Q709F0|ACD11_HUMAN	ACAD11	ubiquitination	K391	0.125545	0.249113	0.937612	0.166736	0.132358	0.912708	0.223344	0.0501822	0.465326	0.12479	0.251843	0.814594	0.0411902	0.717821	0.914017	0.0977984	0.39587	0.935534	-0.000755566	0.994699	0.994699	0.0566082	0.62016	0.94949	-0.0419458	0.712896	0.885742	-0.0985539	0.392322	0.680489
K.VLQQVK[114.04]AESEHK.R	1	2	QLV	12.8904	0.216	1.36	sp|P35580|MYH10_HUMAN	MYH10	ubiquitination	K1247	-0.114362	0.420389	0.937612	0.160902	0.262144	0.912708	0.198994	0.170291	0.639978	0.144611	0.311517	0.825891	0.275264	0.0822471	0.645324	0.313356	0.0511861	0.669698	0.258973	0.100084	0.593136	0.0380918	0.799745	0.984704	-0.0162908	0.913526	0.955065	-0.0543826	0.717546	0.831701
K.VQQLPK[114.04].Y	1	4	LQQV	12.957	11	1.036	sp|Q9UNS2|CSN3_HUMAN	COPS3	ubiquitination	K243	-0.081447	0.637881	0.983156	-0.110078	0.526033	0.912708	-0.100073	0.563837	0.875001	0.0736736	0.670074	0.910359	-0.028631	0.876576	0.990659	-0.0186261	0.9195	0.982844	0.155121	0.405687	0.829583	0.0100049	0.956702	0.992168	0.183752	0.32697	0.813848	0.173747	0.353145	0.680489
K.YFHVQK[114.04]VAR.Q	1	3	VHFY	14.9888	3.74	1.193	sp|Q8IVW6|ARI3B_HUMAN	ARID3B	ubiquitination	K126	-0.0296212	0.86076	0.997815	0.188679	0.273857	0.912708	0.161757	0.345532	0.859554	0.153119	0.371131	0.825891	0.218301	0.237968	0.692808	0.191378	0.29818	0.935534	0.18274	0.31972	0.795513	-0.0269222	0.881435	0.984704	-0.0355608	0.843866	0.925531	-0.0086386	0.961816	0.971339
K.YHGPK[114.04]ALK.V	1	0	#N/A	#N/A	1.02	1.434	sp|O75153|CLU_HUMAN	CLUH	ubiquitination	K1141	0.0770334	0.667521	0.997815	0.228189	0.214305	0.912708	0.246595	0.181521	0.639978	0.463413	0.019066	0.49487	0.151156	0.433956	0.851221	0.169561	0.381411	0.935534	0.38638	0.0581437	0.539151	0.0184057	0.923279	0.99131	0.235224	0.230275	0.757679	0.216818	0.267033	0.680489
K.YLGSRTSEK[114.04]VK.N	1	2	SGL	9.54821	3.66	1.131	sp|Q9UJY5|GGA1_HUMAN	GGA1	ubiquitination	K110	-0.00543136	0.962181	0.997815	0.079677	0.490346	0.912708	-0.073533	0.52389	0.875001	-0.0278027	0.808408	0.910359	0.0851084	0.490697	0.903711	-0.0681016	0.580163	0.935534	-0.0223714	0.855118	0.974431	-0.15321	0.223075	0.824938	-0.10748	0.38644	0.813848	0.0457302	0.709487	0.831701
R.AARAGHLEK[114.04].A	1	1	AA	11.2553	0.0504	1.497	sp|Q12955|ANK3_HUMAN	ANK3	ubiquitination	K56	-0.00159935	0.991218	0.997815	-0.0720127	0.621693	0.946457	0.0307926	0.832304	0.97992	-0.375432	0.0194067	0.49487	-0.0704133	0.651522	0.903711	0.032392	0.834944	0.982844	-0.373833	0.0276235	0.4696	0.102805	0.51134	0.91724	-0.30342	0.0661425	0.754541	-0.406225	0.018222	0.600286
R.AQIMAYK[114.04]M*LAR.G	1	1	IQ	11.3313	0.304	1.505	sp|P51532|SMCA4_HUMAN	SMARCA4	ubiquitination	K188	-0.135048	0.580137	0.981063	-0.253407	0.305696	0.912708	-0.12633	0.604581	0.893729	-0.173881	0.477861	0.825891	-0.11836	0.649599	0.903711	0.0087178	0.973208	0.982844	-0.0388336	0.88112	0.976893	0.127078	0.625896	0.94949	0.0795261	0.759703	0.896361	-0.0475514	0.85473	0.92547
R.AYLK[114.04]MAEEK.T	1	3	LYA	10.9761	0.019	1.316	sp|Q14152|EIF3A_HUMAN	EIF3A	ubiquitination	K95	-0.0890057	0.623679	0.983156	0.11443	0.529315	0.912708	0.160454	0.380914	0.859554	0.360461	0.0611097	0.661473	0.203435	0.30133	0.7318	0.24946	0.209172	0.935534	0.449467	0.0322733	0.470269	0.0460245	0.811802	0.984704	0.246031	0.215161	0.757679	0.200007	0.309251	0.680489
R.DLDELDK[114.04].D	2	0	#N/A	#N/A	0.383	1.611	sp|Q8WXH0|SYNE2_HUMAN	SYNE2	ubiquitination	K361	0.199162	0.240986	0.937612	-0.0361219	0.827604	0.987348	0.0701432	0.673094	0.941806	0.232417	0.174839	0.814594	-0.235284	0.197389	0.692808	-0.129019	0.470604	0.935534	0.0332549	0.851204	0.974431	0.106265	0.551168	0.94949	0.268539	0.144617	0.754541	0.162274	0.366687	0.680489
R.DLSHIGDAVVISCAK[114.04]DGVK.F	1	5	VV	14.0521	6.34e-12	4.026	sp|P12004|PCNA_HUMAN	PCNA	ubiquitination	K164	-0.0370436	0.796565	0.997815	-0.318675	0.0397825	0.869059	-0.16542	0.259878	0.828362	-0.126875	0.383162	0.825891	-0.281631	0.0822078	0.645324	-0.128377	0.408487	0.935534	-0.0898317	0.560596	0.907632	0.153255	0.326207	0.91724	0.1918	0.223489	0.757679	0.0385451	0.801865	0.898793
R.EEWIM*THEEHHAAK[114.04].T	1	0	#N/A	#N/A	0.713	1.492	tr|A0A2R8Y891|A0A2R8Y891_HUMAN	PFKM	ubiquitination	K113	0.111715	0.293909	0.937612	0.155141	0.151937	0.912708	0.105775	0.319377	0.847446	-0.0212621	0.838679	0.910359	0.0434257	0.697877	0.903711	-0.00594079	0.957536	0.982844	-0.132977	0.244681	0.795513	-0.0493665	0.659249	0.94949	-0.176403	0.129271	0.754541	-0.127037	0.265424	0.680489
R.ETENDDLTNVIQK[114.04].M	1	6	QIV	10.0679	0.000834	2.607	sp|O95373|IPO7_HUMAN	IPO7	ubiquitination	K564	0.104542	0.350619	0.937612	0.240946	0.0426009	0.869059	0.279051	0.0215901	0.367031	-0.0141566	0.897882	0.930907	0.136404	0.258105	0.692808	0.174509	0.153553	0.824339	-0.118699	0.322457	0.795513	0.038105	0.746975	0.984704	-0.255103	0.0443633	0.754541	-0.293208	0.0235406	0.600286
R.EVIQNSK[114.04].E	2	2	QIV	10.7505	0.102	1.389	sp|Q6UB35|C1TM_HUMAN	MTHFD1L	ubiquitination	K83	-0.0842462	0.377194	0.937612	-0.0302937	0.747907	0.987348	-0.0778802	0.413375	0.860494	-0.125442	0.195704	0.814594	0.0539525	0.593542	0.903711	0.00636601	0.949536	0.982844	-0.041196	0.682996	0.943601	-0.0475865	0.637453	0.94949	-0.0951485	0.351608	0.813848	-0.047562	0.637625	0.819468
R.FIEQEK[114.04].A	3	4	EQEIF	15	0.381	1.487	sp|Q15149|PLEC_HUMAN	PLEC	ubiquitination	K2650	0.246537	0.40619	0.937612	-0.191255	0.517315	0.912708	0.0935274	0.750157	0.97992	0.225455	0.446601	0.825891	-0.437792	0.17646	0.692808	-0.15301	0.62687	0.935534	-0.0210818	0.946377	0.992374	0.284783	0.370414	0.91724	0.416711	0.196904	0.757679	0.131928	0.674773	0.824831
R.GGSDDSSK[114.04].D	1	6	SSDDSGG	14.977	4.19e-06	2.71	sp|P09874|PARP1_HUMAN	PARP1	ubiquitination	K787	0.0315825	0.748801	0.997815	0.162749	0.114012	0.912708	-0.195255	0.0625281	0.487082	-0.0402316	0.683673	0.910359	0.131167	0.224809	0.692808	-0.226837	0.0451035	0.669698	-0.0718142	0.498527	0.907632	-0.358004	0.00365517	0.372827	-0.202981	0.069246	0.754541	0.155023	0.155454	0.680489
R.GLETFSQLVWK[114.04]SAEGTFFINK.T	1	2	EL	10.9959	1.04	1.403	sp|P06865|HEXA_HUMAN	HEXA	ubiquitination	K148	0.10407	0.51286	0.937612	-0.1692	0.293207	0.912708	0.0887826	0.575879	0.875001	-0.0794541	0.61624	0.897949	-0.27327	0.120905	0.689458	-0.0152871	0.927817	0.982844	-0.183524	0.286487	0.795513	0.257983	0.141369	0.722838	0.0897462	0.596616	0.885742	-0.168237	0.327007	0.680489
R.GLLQCMM*RQVAK[114.04].V	1	2	GL	8.36239	1.75	1.943	sp|P46019|KPB2_HUMAN	PHKA2	ubiquitination	K98	0.166204	0.446256	0.937612	-0.0188628	0.930409	0.99008	-0.010019	0.963	0.97992	-0.11457	0.597583	0.883384	-0.185067	0.427978	0.851221	-0.176223	0.449917	0.935534	-0.280774	0.235668	0.795513	0.00884389	0.969445	0.992168	-0.0957071	0.6794	0.885742	-0.104551	0.65184	0.819468
R.GLM*EEGEKLSK[114.04]QQLHNSNIIK.K	1	2	SNI	8.70504	0.653	1.258	sp|P82094|TMF1_HUMAN	TMF1	ubiquitination	K567	0.0439268	0.883272	0.997815	0.309185	0.310118	0.912708	0.261828	0.387642	0.859554	0.289344	0.341118	0.825891	0.265258	0.41234	0.851221	0.217901	0.499029	0.935534	0.245417	0.447403	0.877599	-0.0473574	0.882292	0.984704	-0.0198413	0.950519	0.95993	0.0275161	0.931425	0.951185
R.HLQEMANSLPHFK[114.04]DGREK[114.04].T	1	2	EQL	10.4683	0.138	1.421	sp|Q8WXH0|SYNE2_HUMAN	SYNE2	ubiquitination	K1498,K1503	0.176977	0.161039	0.937612	0.000173091	0.998867	0.998867	0.23443	0.0699418	0.487082	0.245526	0.0589938	0.661473	-0.176804	0.18839	0.692808	0.0574532	0.660377	0.935534	0.0685487	0.600631	0.923145	0.234257	0.0880619	0.722838	0.245353	0.075367	0.754541	0.0110955	0.932152	0.951185
R.IAARGEAEFEK[114.04].A	1	0	#N/A	#N/A	0.116	1.603	sp|P07108-4|ACBP_HUMAN	DBI	ubiquitination	K50	-0.0412813	0.762757	0.997815	-0.0494643	0.717766	0.987348	-0.345803	0.0214945	0.367031	-0.163894	0.241489	0.814594	-0.00818309	0.955294	0.99682	-0.304521	0.0514696	0.669698	-0.122613	0.406658	0.829583	-0.296338	0.0572436	0.679935	-0.11443	0.437976	0.813848	0.181909	0.224814	0.680489
R.IGAEVYHNLK[114.04]NVIK.E	1	1	VE	9.53159	0.0803	1.585	sp|P06733|ENOA_HUMAN	ENO1	ubiquitination	K193	0.104172	0.532899	0.953609	-0.0310068	0.851829	0.987348	0.200575	0.238285	0.784034	0.0366611	0.825254	0.910359	-0.135178	0.450548	0.867093	0.0964037	0.588684	0.935534	-0.0675105	0.704184	0.943601	0.231582	0.204574	0.824938	0.067668	0.70353	0.885742	-0.163914	0.362484	0.680489
R.IITLAGPTNAIFK[114.04].A	1	4	GALTI	13.3198	0.00497	1.94	sp|Q15366|PCBP2_HUMAN	PCBP2	ubiquitination	K70	0.0689645	0.629497	0.983156	0.00694574	0.961089	0.99008	0.0341365	0.810683	0.97992	0.124939	0.38651	0.825891	-0.0620188	0.684511	0.903711	-0.0348281	0.819154	0.982844	0.0559745	0.713682	0.943601	0.0271907	0.858282	0.984704	0.117993	0.442955	0.813848	0.0908026	0.553235	0.779441
R.ILGEGFFGEVYEGVYTNHK[114.04]GEK.I	1	1	EK	4.4911	0.93	1.74	sp|Q14289|FAK2_HUMAN	PTK2B	ubiquitination	K448	-0.063674	0.510392	0.937612	0.113178	0.24957	0.912708	0.128168	0.195111	0.663378	0.261527	0.0146134	0.49487	0.176852	0.100671	0.689458	0.191842	0.0772523	0.669698	0.325201	0.00589543	0.263815	0.0149901	0.883906	0.984704	0.148349	0.162744	0.754541	0.133359	0.206619	0.680489
R.IQK[114.04]VEPAGR.S	2	0	#N/A	#N/A	5.25	1.663	sp|Q14676-4|MDC1_HUMAN	MDC1	ubiquitination	K767	-0.0264248	0.853032	0.997815	-0.0060226	0.966303	0.99008	-0.107048	0.457142	0.864729	0.0591894	0.67892	0.910359	0.0204022	0.893536	0.990659	-0.0806235	0.598591	0.935534	0.0856142	0.57639	0.918621	-0.101026	0.510656	0.91724	0.065212	0.669728	0.885742	0.166238	0.285178	0.680489
R.ISADTIFVTAPHK[114.04]PTSGIIGVNK.K	1	0	#N/A	#N/A	0.174	1.549	sp|P53675|CLH2_HUMAN	CLTCL1	ubiquitination	K310	-0.0927062	0.430507	0.937612	0.359156	0.00696025	0.709946	0.113313	0.337841	0.859554	0.46938	0.00100051	0.102052	0.451862	0.0022675	0.231285	0.20602	0.113246	0.824339	0.562086	0.000379095	0.0386677	-0.245842	0.063242	0.679935	0.110224	0.381841	0.813848	0.356067	0.0110112	0.561569
R.ITSGPFEPDLYK[114.04]SEM*EVQDAELK.A	1	2	LK	7.37945	0.495	1.341	sp|Q9UQ80|PA2G4_HUMAN	PA2G4	ubiquitination	K344	0.062551	0.6775	0.997815	0.0123728	0.934245	0.99008	0.0174398	0.907431	0.97992	-0.122369	0.419855	0.825891	-0.0501782	0.754671	0.92234	-0.0451112	0.778691	0.982844	-0.18492	0.259469	0.795513	0.00506695	0.974784	0.992168	-0.134741	0.406372	0.813848	-0.139808	0.38939	0.680489
R.LDK[114.04]ETEK.K	1	0	#N/A	#N/A	1.83	1.608	sp|Q9Y5P4|CERT_HUMAN	CERT1	ubiquitination	K279	0.0897888	0.451769	0.937612	-0.110359	0.357457	0.912708	-0.104792	0.381534	0.859554	-0.190497	0.122391	0.732612	-0.200148	0.128428	0.689458	-0.194581	0.138551	0.824339	-0.280286	0.0398487	0.491153	0.00556684	0.96484	0.992168	-0.0801382	0.528617	0.885742	-0.085705	0.50081	0.740329
R.LIFAGK[114.04]QLEDGR.T	11	4	GAFI	10.001	3.74e-06	4.297	sp|P62979|RS27A_HUMAN	RPS27A	ubiquitination	K48	-0.463513	0.279985	0.937612	0.102866	0.806801	0.987348	-0.251872	0.551397	0.875001	0.237622	0.573875	0.870119	0.566379	0.219702	0.692808	0.211641	0.638841	0.935534	0.701135	0.133861	0.682693	-0.354738	0.434692	0.91724	0.134756	0.764543	0.896361	0.489494	0.285636	0.680489
R.LILEQMQK[114.04]DPQALSEHLK.N	1	2	ELIL	13.3231	2.87	1.119	sp|P31948|STIP1_HUMAN	STIP1	ubiquitination	K513	-0.0488728	0.645799	0.983156	0.0273455	0.796543	0.987348	0.276121	0.0185414	0.367031	0.0900308	0.401334	0.825891	0.0762182	0.50434	0.903711	0.324994	0.0108805	0.669698	0.138904	0.231888	0.795513	0.248776	0.0416494	0.679935	0.0626853	0.581958	0.885742	-0.186091	0.116032	0.680489
R.LLDGALK[114.04]LSAK.D	2	0	#N/A	#N/A	3.35	2.057	sp|O75122-3|CLAP2_HUMAN	CLASP2	ubiquitination	K376	0.216056	0.204184	0.937612	0.00543528	0.973772	0.99008	-0.119714	0.473036	0.875001	-0.0537705	0.745443	0.910359	-0.210621	0.244722	0.692808	-0.33577	0.0730315	0.669698	-0.269827	0.141912	0.684236	-0.125149	0.482706	0.91724	-0.0592057	0.738118	0.885742	0.0659431	0.709732	0.831701
R.LLDSEIK[114.04]IMK[114.04].S	1	3	EI	12.8138	1.51	1.25	sp|P17980|PRS6A_HUMAN	PSMC3	ubiquitination	K53,K56	0.121656	0.267922	0.937612	0.0746531	0.490782	0.912708	0.0994583	0.361677	0.859554	0.235194	0.0422428	0.661473	-0.0470028	0.683227	0.903711	-0.0221976	0.846837	0.982844	0.113538	0.331009	0.795513	0.0248052	0.829135	0.984704	0.160541	0.17614	0.757679	0.135736	0.248471	0.680489
R.LLLPGELAK[114.04]HAVSEGTK.A	2	2	LL	6.205	4.06e-11	4.045	sp|Q16778|H2B2E_HUMAN	H2BC21	ubiquitination	K109	-0.198281	0.0996061	0.93196	-0.0123214	0.91444	0.99008	-0.211539	0.0808028	0.487082	-0.140676	0.231737	0.814594	0.18596	0.144272	0.692808	-0.0132575	0.913888	0.982844	0.0576047	0.639693	0.932125	-0.199217	0.119723	0.722838	-0.128355	0.304146	0.813848	0.0708623	0.565477	0.779441
R.LQELEKIK[114.04]DLHMAEK.T	2	3	LEQ	14.627	6.7	1.36	sp|Q13439|GOGA4_HUMAN	GOLGA4	ubiquitination	K334	0.0428845	0.786541	0.997815	0.0340015	0.829911	0.987348	0.0145893	0.926512	0.97992	-0.100729	0.527131	0.842739	-0.00888296	0.958101	0.99682	-0.0282952	0.867156	0.982844	-0.143614	0.401565	0.829583	-0.0194122	0.908612	0.990608	-0.134731	0.430634	0.813848	-0.115318	0.498705	0.740329
R.LSELHDEIEK[114.04].A	1	3	HLES	7.18748	1.7	1.24	sp|Q7Z7A1|CNTRL_HUMAN	CNTRL	ubiquitination	K462	0.0242202	0.851251	0.997815	0.0824897	0.525751	0.912708	0.0125356	0.922647	0.97992	-0.0193464	0.880905	0.926313	0.0582695	0.673795	0.903711	-0.0116846	0.932527	0.982844	-0.0435666	0.752636	0.947764	-0.0699542	0.613798	0.94949	-0.101836	0.464777	0.831706	-0.0318819	0.817449	0.906303
R.LTWHSYPSEDDDKKDDK[114.04].N	1	3	WT	10.438	2.83e-06	2.114	sp|P83916|CBX1_HUMAN	CBX1	ubiquitination	K184	0.085933	0.750924	0.997815	-0.0554313	0.837598	0.987348	0.174102	0.522446	0.875001	-0.335244	0.226846	0.814594	-0.141364	0.626072	0.903711	0.0881689	0.760603	0.982844	-0.421177	0.159441	0.707087	0.229533	0.431973	0.91724	-0.279813	0.3406	0.813848	-0.509346	0.0937522	0.680489
R.LVEIIGSRQALK[114.04].V	1	3	IIEV	12.2835	0.0596	1.227	sp|Q9NTX5|ECHD1_HUMAN	ECHDC1	ubiquitination	K210	0.0281423	0.893787	0.997815	0.279323	0.198157	0.912708	0.174985	0.411915	0.860494	-0.0464903	0.825528	0.910359	0.251181	0.275032	0.719316	0.146843	0.517611	0.935534	-0.0746326	0.740895	0.947764	-0.104338	0.64449	0.94949	-0.325813	0.162541	0.754541	-0.221476	0.33359	0.680489
R.MDK[114.04]LGR.T	1	0	#N/A	#N/A	0.035	1.515	sp|P35221|CTNA1_HUMAN	CTNNA1	ubiquitination	K758	-0.224253	0.256939	0.937612	-0.325431	0.108087	0.912708	-0.348037	0.0876446	0.487082	0.0551087	0.775906	0.910359	-0.101178	0.625898	0.903711	-0.123784	0.551712	0.935534	0.279362	0.189945	0.774974	-0.0226066	0.912914	0.990608	0.380539	0.0813385	0.754541	0.403146	0.0664592	0.680489
R.NHELEK[114.04]K.Q	1	2	LEH	8.25735	0.0127	1.445	sp|Q92614|MY18A_HUMAN	MYO18A	ubiquitination	K1458	0.0663224	0.722242	0.997815	-0.0105828	0.954669	0.99008	0.186813	0.324024	0.847446	0.365593	0.0648503	0.661473	-0.0769052	0.699933	0.903711	0.120491	0.547473	0.935534	0.29927	0.14758	0.684236	0.197396	0.329477	0.91724	0.376175	0.0743566	0.754541	0.178779	0.375707	0.680489
R.QIVDTPPHVAAGLK[114.04].D	1	3	TDVI	11.0621	0.0382	1.741	sp|Q96I25|SPF45_HUMAN	RBM17	ubiquitination	K80	0.0914703	0.598505	0.983156	-0.0884511	0.610518	0.943528	0.176325	0.316386	0.847446	0.206341	0.244007	0.814594	-0.179921	0.338162	0.802151	0.0848549	0.647329	0.935534	0.114871	0.536969	0.907632	0.264776	0.166256	0.770821	0.294792	0.126152	0.754541	0.0300156	0.871031	0.92547
R.QLFHPEQLITGK[114.04]EDAANNYAR.G	1	2	HFL	11.4074	7.83e-10	3.759	sp|Q71U36|TBA1A_HUMAN	TUBA1A	ubiquitination	K96	0.345902	0.100042	0.93196	0.175945	0.38611	0.912708	0.750636	0.00179869	0.183466	0.0534233	0.789952	0.910359	-0.169958	0.43244	0.851221	0.404734	0.0743712	0.669698	-0.292479	0.185635	0.774974	0.574691	0.0158665	0.679935	-0.122521	0.569435	0.885742	-0.697212	0.00493098	0.50296
R.RLAEAEMHVHHLESLLEQK[114.04]EK.E	1	0	#N/A	#N/A	0.729	1.549	sp|Q8IUD2|RB6I2_HUMAN	ERC1	ubiquitination	K353	-0.0211559	0.867905	0.997815	0.138418	0.286061	0.912708	0.0438234	0.73087	0.968165	-0.0893818	0.485818	0.825891	0.159574	0.251481	0.692808	0.0649793	0.63396	0.935534	-0.0682259	0.617253	0.923145	-0.094595	0.490129	0.91724	-0.2278	0.109504	0.754541	-0.133205	0.33508	0.680489
R.SK[114.04]QHLR.L	1	3	QHLR	15	0.913	1.208	sp|P08133|ANXA6_HUMAN	ANXA6	ubiquitination	K208	-0.230218	0.280818	0.937612	0.0715877	0.732578	0.987348	0.0401455	0.847826	0.97992	0.164946	0.43514	0.825891	0.301806	0.190389	0.692808	0.270364	0.238052	0.935534	0.395164	0.0929206	0.593136	-0.0314422	0.888164	0.984704	0.0933581	0.677109	0.885742	0.1248	0.578677	0.787001
R.TANDAVELHIK[114.04].N	2	2	LEV	14.9928	3.15e-05	1.992	sp|Q9P2B2|FPRP_HUMAN	PTGFRN	ubiquitination	K107	0.0124687	0.911098	0.997815	0.0068195	0.951298	0.99008	0.0236596	0.832307	0.97992	-0.0462909	0.679345	0.910359	-0.00564923	0.962251	0.99682	0.0111908	0.925312	0.982844	-0.0587596	0.62399	0.923145	0.0168401	0.887838	0.984704	-0.0531104	0.657463	0.885742	-0.0699504	0.560207	0.779441
R.TLTIVDTGIGMTK[114.04]ADLINNLGEPMGRGTK.V	4	3	DVIT	11.141	0.000299	2.212	tr|G3V2J8|G3V2J8_HUMAN	HSP90AA1	ubiquitination	K100	0.103447	0.492653	0.937612	0.127223	0.400771	0.912708	0.0860517	0.567197	0.875001	0.252904	0.106554	0.732612	0.0237763	0.881798	0.990659	-0.0173955	0.913356	0.982844	0.149456	0.35706	0.82773	-0.0411717	0.796966	0.984704	0.12568	0.436659	0.813848	0.166852	0.305615	0.680489
R.TTSNTLHYIHIEQLDK[114.04].I	1	0	#N/A	#N/A	0.00104	1.958	tr|Q9NXW1|Q9NXW1_HUMAN	TPT1	ubiquitination	K154	-0.14004	0.263603	0.937612	-0.0819989	0.506598	0.912708	-0.213155	0.0977122	0.487082	-0.114042	0.359095	0.825891	0.0580413	0.658727	0.903711	-0.0731148	0.578721	0.935534	0.0259977	0.842747	0.974431	-0.131156	0.324952	0.91724	-0.0320435	0.806901	0.914487	0.0991125	0.453679	0.712167
R.VIISAPSADAPMFVM*GVNHEK[114.04].Y	1	3	ASII	10.947	8.44e-05	2.032	sp|P04406|G3P_HUMAN	GAPDH	ubiquitination	K139	0.133257	0.293257	0.937612	-0.143513	0.259126	0.912708	-0.113758	0.3671	0.859554	0.0398843	0.748774	0.910359	-0.276771	0.0518332	0.645324	-0.247016	0.078788	0.669698	-0.093373	0.486077	0.907632	0.0297549	0.822991	0.984704	0.183398	0.181389	0.757679	0.153643	0.258473	0.680489
R.VVDLMAHMASK[114.04].E	1	2	LDV	9.49744	0.0513	1.354	sp|P04406|G3P_HUMAN	GAPDH	ubiquitination	K334	0.273093	0.0726287	0.926016	-0.106946	0.460513	0.912708	0.149265	0.307304	0.847446	0.224646	0.132841	0.732612	-0.380039	0.0240173	0.61244	-0.123828	0.424871	0.935534	-0.0484477	0.752591	0.947764	0.256211	0.110682	0.722838	0.331591	0.0445876	0.754541	0.0753804	0.624671	0.819468

## Sheet: Demongrp_030422_TMT
Peptide	X..PSMs	X..Matched.tags	Top.scored.tag	Best.tag.scores	Matching.E.values	XCorr	Protein.ID	GN	PTM.types	ModSites	UBA-NT_logFC	UBA-NT_P.Value	UBA-NT_adj.P.Val
-.MQIFVK[114.04].T	1	4	VFIQM	15	0.00276	2.309	sp|P62979|RS27A_HUMAN	RPS27A	ubiquitination	K6	-1.22701	0.0658725	0.600247
K.ADLINNLGTITK[114.04].S	8	9	ITGLNNILDA	15	3.21e-16	4.533	sp|Q58FG1|HS904_HUMAN	HSP90AA4P	ubiquitination	K52	-0.0895933	0.684561	0.829267
K.AGLVIGK[114.04].G	1	5	IVLGA	15	2.23	2.545	sp|Q92945|FUBP2_HUMAN	KHSRP	ubiquitination	K251	1.04913	0.0561503	0.600247
K.AGLVIGK[114.04]GGETIK.Q	2	0	#N/A	#N/A	0.000718	2.436	sp|Q92945|FUBP2_HUMAN	KHSRP	ubiquitination	K251	-1.14192	0.132168	0.621174
K.AK[114.04]IQDK.E	1	1	IQ	5.96679	0.0609	2.433	sp|P62979|RS27A_HUMAN	RPS27A	ubiquitination	K29	-0.653685	0.0798127	0.621174
K.AKFQNWMK[114.04].N	1	0	#N/A	#N/A	3.93e-06	2.243	sp|Q9NX58|LYAR_HUMAN	LYAR	ubiquitination	K119	1.17658	0.0692592	0.600247
K.ALDLLDK[114.04].M	1	1	DLL	8.23308	0.686	2.429	sp|P28482|MK01_HUMAN	MAPK1	ubiquitination	K292	-0.228431	0.359837	0.622782
K.ALGTK[114.04]GTAAAAAAAAAAKVPAK.K	1	1	VP	6.35572	2.04e-14	4.726	cu|RPL14_P144L|snp	RPL14_P144L	ubiquitination	K34	-0.79318	0.445669	0.654597
K.ALQHMTDFAIQFNK[114.04].N	2	9	QIAFDTMHQL	15	5.8e-13	3.737	sp|P63010|AP2B1_HUMAN	AP2B1	ubiquitination	K759	0.322557	0.355603	0.622782
K.ASQYLSRSIAEEIK[114.04].N	1	0	#N/A	#N/A	0.296	1.927	sp|Q53LP3|SWAHC_HUMAN	SOWAHC	ubiquitination	K391	0.186889	0.384269	0.622782
K.AVGKVIPELNGK[114.04].L	2	5	IVKGVA	14.523	0.00119	2.618	sp|P04406|G3P_HUMAN	GAPDH	ubiquitination	K227	-0.532354	0.489446	0.669768
K.AVTK[114.04]YTSAK.-	8	4	YTS	7.75373	0.000462	3.546	sp|P06899|H2B1J_HUMAN	H2BC11	ubiquitination	K121	-0.191173	0.461575	0.654597
K.AVTK[114.04]YTSSK.-	18	4	YTS	7.56589	2.07e-05	3.774	sp|Q16778|H2B2E_HUMAN	H2BC21	ubiquitination	K121	-0.0187979	0.941147	0.965914
K.AVVLMGK[114.04].N	1	5	GMLVVA	14.9961	0.000637	2.6	sp|P05388|RLA0_HUMAN	RPLP0	ubiquitination	K57	0.725299	0.190279	0.622782
K.DLAGSIIGK[114.04].G	2	3	ALD	12.3154	0.107	3.128	sp|P61978|HNRPK_HUMAN	HNRNPK	ubiquitination	K405	0.525051	0.345638	0.622782
K.DQLEDLK[114.04].K	1	4	DELQD	12.4942	5.08	1.183	sp|Q13464|ROCK1_HUMAN	ROCK1	ubiquitination	K527	-0.429609	0.379078	0.622782
K.DVTSAKALYEHLTAK[114.04].N	1	0	#N/A	#N/A	8.58e-07	2.798	sp|P42704|LPPRC_HUMAN	LRPPRC	ubiquitination	K1347	0.705492	0.131258	0.621174
K.EIGGDVQK[114.04].H	1	0	#N/A	#N/A	0.823	1.823	sp|Q01518|CAP1_HUMAN	CAP1	ubiquitination	K71	-0.317532	0.334256	0.622782
K.ESLESEGK[114.04].N	2	2	GESE	10.7626	0.665	2.181	sp|O95260|ATE1_HUMAN	ATE1	ubiquitination	K156	-0.919603	0.242594	0.622782
K.FINYVK[114.04].N	1	4	YNIF	14.9665	0.00902	1.748	sp|P06748|NPM_HUMAN	NPM1	ubiquitination	K273	-0.12782	0.786563	0.860157
K.GGSLPKVEAKFINYVK[114.04].N	1	0	#N/A	#N/A	0.00155	2.032	sp|P06748|NPM_HUMAN	NPM1	ubiquitination	K273	0.266354	0.408188	0.622782
K.GLDGARAERVLELVSITANK[114.04].N	1	0	#N/A	#N/A	7.73e-06	3.919	sp|P34897|GLYM_HUMAN	SHMT2	ubiquitination	K409	1.64042	0.0223185	0.58028
K.GMLPDPK[114.04].N	1	2	LMG	9.23318	3.44e-05	1.986	sp|P12235|ADT1_HUMAN	SLC25A4	ubiquitination	K206	-0.00762982	0.967692	0.980259
K.IDVASIK[114.04]EK.V	1	0	#N/A	#N/A	0.823	1.98	sp|Q13601|KRR1_HUMAN	KRR1	ubiquitination	K347	1.0022	0.135384	0.621174
K.K[114.04]TESHHK.A	1	1	SH	6.74115	0.000322	2.418	sp|P20671|H2A1D_HUMAN	H2AC7	ubiquitination	K120	0.547865	0.231606	0.622782
K.K[114.04]TSATVGPK.A	2	5	TSATVG	12.9717	1.74e-08	3.605	sp|P16104|H2AX_HUMAN	H2AX	ubiquitination	K120	-0.247731	0.40372	0.622782
K.KIYKIGQGYLIK[114.04].D	1	1	IK	4.78597	1.39e-06	2.808	sp|P39023|RL3_HUMAN	RPL3	ubiquitination	K294	0.40611	0.355116	0.622782
K.LAEPYGKIK[114.04].N	1	1	EA	5.50713	0.0047	2.595	sp|P43243|MATR3_HUMAN	MATR3	ubiquitination	K524	-0.296425	0.577465	0.726488
K.LASTPFK[114.04].G	1	3	TSAL	14.2945	0.000312	2.581	sp|P42166|LAP2A_HUMAN	TMPO	ubiquitination	K674	0.824186	0.106452	0.621174
K.LCFLDKVEPHATIAEIK[114.04].N	2	4	PEVK	8.95881	5.57e-09	4.735	sp|Q9NZ01|TECR_HUMAN	TECR	ubiquitination	K33	-0.142377	0.691056	0.829267
K.LEGELEELK[114.04].A	1	2	LEELE	14.9999	0.0045	3.113	sp|Q7Z406|MYH14_HUMAN	MYH14	ubiquitination	K1647	-0.0698572	0.793991	0.860157
K.LK[114.04]APAAAGAK.A	2	3	AAAG	8.1586	0.106	3.231	sp|P35716|SOX11_HUMAN	SOX11	ubiquitination	K171	0.000441515	0.999116	0.999116
K.LLDGPSTEK[114.04]DLDEK.K	1	0	#N/A	#N/A	0.4	2.118	sp|P23193|TCEA1_HUMAN	TCEA1	ubiquitination	K84	-0.772178	0.292779	0.622782
K.MQASIEK[114.04].C	1	5	EISAQM	14.9993	0.0262	2.811	sp|P06748|NPM_HUMAN	NPM1	ubiquitination	K257	0.57431	0.182509	0.622782
K.QFAPEYEKIANILK[114.04]DK.D	1	3	AFQ	9.56456	3.82e-06	3.11	sp|P13667|PDIA4_HUMAN	PDIA4	ubiquitination	K109	2.72635	0.00752433	0.293449
K.QVYVDKLAELK[114.04].N	1	0	#N/A	#N/A	0.00203	2.14	sp|P34932|HSP74_HUMAN	HSPA4	ubiquitination	K679	0.685146	0.121116	0.621174
K.SLQAERNK[114.04]PTK.N	1	0	#N/A	#N/A	6.94	1.734	sp|P54136|SYRC_HUMAN	RARS1	ubiquitination	K68	-1.74318	0.0596363	0.600247
K.SPKYLALFK[114.04].N	1	2	FLA	6.0129	2.44e-07	3.037	sp|Q7Z3K3|POGZ_HUMAN	POGZ	ubiquitination	K807	0.397205	0.364368	0.622782
K.SQVISNAK[114.04].N	2	6	ANSIVQS	14.9999	7.58e-07	2.98	sp|P34932|HSP74_HUMAN	HSPA4	ubiquitination	K61	0.50257	0.302797	0.622782
K.SVVTSIFGVK[114.04].N	1	6	VGFISTVV	15	1.04e-08	4.014	sp|P41252|SYIC_HUMAN	IARS1	ubiquitination	K1125	-0.229899	0.725706	0.844852
K.TAGDGWFGMK[114.04]APEM*TNELK.N	1	0	#N/A	#N/A	0.0107	1.854	sp|Q5QJE6|TDIF2_HUMAN	DNTTIP2	ubiquitination	K649	-0.161011	0.723053	0.844852
K.TLDEILQEK[114.04].K	2	5	LIEDLT	14.9995	0.0025	2.807	sp|P21127|CD11B_HUMAN	CDK11B	ubiquitination	K20	0.0497479	0.773467	0.860157
K.TLFPLIEAK[114.04]K[114.04]K[114.04].D	1	5	EILPFL	13.7192	2.93e-05	2.907	sp|P13010|XRCC5_HUMAN	XRCC5	ubiquitination	K543,K544,K545	0.627069	0.556088	0.711064
K.TVNKILQINK[114.04].D	1	7	IQLIKNVT	15	4.45e-05	2.482	sp|O76094|SRP72_HUMAN	SRP72	ubiquitination	K42	-0.0911047	0.771776	0.860157
K.VEAKFINYVK[114.04].N	3	8	VYNIFKAEV	15	0.0205	3.183	sp|P06748|NPM_HUMAN	NPM1	ubiquitination	K273	-0.491309	0.294063	0.622782
K.VM*AGSLLLDK[114.04].R	2	1	DLLL	14.1712	0.00801	2.418	sp|Q7L576|CYFP1_HUMAN	CYFIP1	ubiquitination	K725	-0.16283	0.405895	0.622782
K.VTIAQGGVLPNIQAVLLPK[114.04]K.T	1	7	GGQAIT	12.3659	3.22e-17	5.021	sp|Q16777|H2A2C_HUMAN	H2AC20	ubiquitination	K119	-0.29307	0.415188	0.622782
K.VTLDWAKPK[114.04]GEGGFGGR.G	1	3	TV	7.75528	1.7e-08	3.719	sp|P19338|NUCL_HUMAN	NCL	ubiquitination	K648	0.82976	0.206005	0.622782
K.WGDAGAEYVVESTGVFTTM*EK[114.04].A	1	8	VVYEAGADG	15	0.000172	2.22	sp|P04406|G3P_HUMAN	GAPDH	ubiquitination	K107	-0.300733	0.264484	0.622782
R.AGIKVTVAGLAGK[114.04].D	1	5	TVKIGA	14.8069	5.87e-05	2.527	sp|Q99497|PARK7_HUMAN	PARK7	ubiquitination	K41	1.34994	0.0383953	0.600247
R.AITGASLADIMAK[114.04]R.N	1	5	SAGTI	14.931	0.0374	4.691	sp|P83731|RL24_HUMAN	RPL24	ubiquitination	K93	0.695256	0.231731	0.622782
R.GKEELAEAEIIK[114.04].D	1	5	IEAEAL	10.1195	0.00158	2.014	sp|Q9NVM9|INT13_HUMAN	INTS13	ubiquitination	K621	-0.0651773	0.757504	0.860157
R.GNVAGDSK[114.04].N	1	3	AVNG	10.2335	0.000311	2.409	tr|A0A4D5RA69|A0A4D5RA69_HUMAN	EEF1A2	ubiquitination	K181	-0.297922	0.39708	0.622782
R.ILLEPYK[114.04].Y	1	1	ELLI	14.9977	0.00616	2.424	sp|O95749|GGPPS_HUMAN	GGPS1	ubiquitination	K17	-0.600131	0.268223	0.622782
R.KESYSIYIYK[114.04]VLK.Q	1	0	#N/A	#N/A	2.52	2.23	sp|Q96A08|H2B1A_HUMAN	H2BC1	ubiquitination	K45	1.38148	0.0619121	0.600247
R.KSPKYLALFK[114.04].N	2	0	#N/A	#N/A	2.02e-07	3.464	sp|Q7Z3K3|POGZ_HUMAN	POGZ	ubiquitination	K807	0.04412	0.908396	0.944732
R.LCGEDLK[114.04].H	1	2	LD	8.54346	0.0234	2.472	sp|Q92766|RREB1_HUMAN	RREB1	ubiquitination	K763	-0.34494	0.318237	0.622782
R.LDQETAQWLRWDK[114.04].N	1	4	TEQDL	11.8935	1.7e-11	4.124	sp|Q96G03|PGM2_HUMAN	PGM2	ubiquitination	K27	0.652171	0.211846	0.622782
R.LIFAGK[114.04]QLEDGR.T	20	3	AFIL	9.89378	1.22e-05	4.243	sp|P62979|RS27A_HUMAN	RPS27A	ubiquitination	K48	-0.147622	0.552995	0.711064
R.LIFAGK[114.04]QLEDGRTLSDYNIQK.E	1	3	AFIL	9.73165	4.26e-12	5.922	sp|P62979|RS27A_HUMAN	RPS27A	ubiquitination	K48	0.554736	0.194399	0.622782
R.LINNAIK[114.04].N	3	4	IANNIL	15	3.47	2.46	sp|O95782|AP2A1_HUMAN	AP2A1	ubiquitination	K117	-1.2207	0.146016	0.622782
R.LK[114.04]IPLVK.V	1	2	IPL	7.36099	0.377	2.186	sp|P46013|KI67_HUMAN	MKI67	ubiquitination	K2483	0.0647534	0.891948	0.944732
R.LTWHSYPSEDDDKKDDK[114.04].N	1	4	SHWTL	11.3167	2.73e-10	5.501	sp|P83916|CBX1_HUMAN	CBX1	ubiquitination	K184	0.038704	0.905898	0.944732
R.MGHAGAIIAGGK[114.04].G	1	7	IIAGAHGM	14.9999	1.65e-09	2.662	sp|P53597|SUCA_HUMAN	SUCLG1	ubiquitination	K308	0.551889	0.227688	0.622782
R.MIDGKPEYK[114.04].N	1	4	KGDIM	13.199	7.54e-07	2.865	sp|Q02978|M2OM_HUMAN	SLC25A11	ubiquitination	K260	-0.176264	0.555383	0.711064
R.NLLSVAYK[114.04].N	2	6	YAVSLLN	15	0.000496	3.014	sp|P62258|1433E_HUMAN	YWHAE	ubiquitination	K50	0.267713	0.479281	0.66757
R.NLVGKVIGK[114.04].N	1	2	VLN	8.33594	6.86e-05	2.231	sp|P51114|FXR1_HUMAN	FXR1	ubiquitination	K299	0.524799	0.351253	0.622782
R.QAHLYRGIFPVLCK[114.04].D	1	6	VPFIGR	11.4777	9.22e-09	2.698	sp|P14618|KPYM_HUMAN	PKM	ubiquitination	K475	1.8182	0.110435	0.621174
R.QKAEADK[114.04].N	1	0	#N/A	#N/A	0.00951	2.414	sp|P08238|HS90B_HUMAN	HSP90AB1	ubiquitination	K646	-0.779885	0.00519185	0.293449
R.RIMLLNHPDK[114.04].G	1	0	#N/A	#N/A	0.0101	2.118	sp|Q96DA6|TIM14_HUMAN	DNAJC19	ubiquitination	K93	0.333133	0.218839	0.622782
R.SGSSSERK[114.04]NK.S	1	0	#N/A	#N/A	1.1	1.82	sp|Q9UQ35|SRRM2_HUMAN	SRRM2	ubiquitination	K731	-0.932604	0.23142	0.622782
R.SIAEEIK[114.04].N	1	4	IEEAI	11.9043	8.13	2.411	sp|Q53LP3|SWAHC_HUMAN	SOWAHC	ubiquitination	K391	-0.475851	0.305141	0.622782
R.SLLLNK[114.04].S	1	1	NLLL	11.9553	0.176	2.272	sp|Q9H254|SPTN4_HUMAN	SPTBN4	ubiquitination	K2012	-0.553143	0.371338	0.622782
R.SLSGLILK[114.04].N	1	5	LILGSLS	14.9999	1.05	2.646	sp|Q92973|TNPO1_HUMAN	TNPO1	ubiquitination	K81	0.196383	0.61061	0.755994
R.TLSDYNIQK[114.04]ESTLHLVLR.L	3	9	QINYDSL	14.9115	4.44e-11	5.007	sp|P62979|RS27A_HUMAN	RPS27A	ubiquitination	K63	-0.367678	0.18378	0.622782
R.VAVEEVDEEGK[114.04].F	1	1	AV	10.603	0.000902	2.421	sp|P02545|LMNA_HUMAN	LMNA	ubiquitination	K450	-0.146489	0.514963	0.692536
R.VISMQK[114.04].G	2	3	QMSI	13.3824	0.00242	2.35	sp|P12277|KCRB_HUMAN	CKB	ubiquitination	K242	-0.425362	0.129989	0.621174
R.WLAIDANARREVK[114.04].N	1	3	DIAL	8.84679	0.00137	2.312	sp|Q14974|IMB1_HUMAN	KPNB1	ubiquitination	K92	-0.399258	0.454715	0.654597

## Sheet: Demongrp_101321_hTMT
Peptide	X..PSMs	X..Matched.tags	Top.scored.tag	Best.tag.scores	Matching.E.values	XCorr	Protein.ID	GN	PTM.types	P.value	CTRLHS-CTRL_logFC	CTRLHS-CTRL_P.Value	CTRLHS-CTRL_adj.P.Val	E2-CTRL_logFC	E2-CTRL_P.Value	E2-CTRL_adj.P.Val	E2HS-CTRL_logFC	E2HS-CTRL_P.Value	E2HS-CTRL_adj.P.Val	E2-CTRLHS_logFC	E2-CTRLHS_P.Value	E2-CTRLHS_adj.P.Val	E2HS-CTRLHS_logFC	E2HS-CTRLHS_P.Value	E2HS-CTRLHS_adj.P.Val	E2HS-E2_logFC	E2HS-E2_P.Value	E2HS-E2_adj.P.Val	ModSites
K.AAAREEAK[114.04]NIK.L	1	0	NA	NA	2.51	1.504	sp|Q7L0Y3|TM10C_HUMAN	TRMT10C	ubiquitination	0.627	0.0337423	0.786317	0.923465	0.146275	0.251532	0.559616	-0.0272689	0.844538	0.875817	0.112533	0.372753	0.613946	-0.0610112	0.661809	0.890072	-0.173544	0.225141	0.52533	K161
K.AAEDK[114.04]CK.Q	1	2	EAA	11.02	0.135	1.509	sp|P67936-2|TPM4_HUMAN	TPM4	ubiquitination	0.044	0.0762708	0.627708	0.908384	0.517564	0.00496827	0.0397461	0.370745	0.0499446	0.174806	0.441294	0.0129625	0.0806557	0.294475	0.109887	0.384605	-0.146819	0.40791	0.721882	K35
K.AK[114.04]IQDK.E	2	1	IQ	6.27162	0.393	1.957	sp|P62979|RS27A_HUMAN	RPS27A	ubiquitination	0	0.95449	1.75982e-06	4.9275e-05	-0.287759	0.0290005	0.148855	0.511633	0.00180317	0.0201955	-1.24225	8.53251e-08	4.7782e-06	-0.442857	0.00492704	0.0813384	0.799392	3.68965e-05	0.0020662	K29
K.APKVSMPDVDLNLK[114.04].G	1	0	NA	NA	0.0255	1.627	sp|Q09666|AHNK_HUMAN	AHNAK	ubiquitination	0.236	-0.369591	0.0270513	0.137716	-0.260106	0.103282	0.379101	-0.345172	0.05786	0.175205	0.109485	0.474084	0.678882	0.0244193	0.885345	0.968675	-0.0850657	0.617036	0.890577	K1791
K.AVTK[114.04]YTSSK.-	2	4	YTS	8.79367	1.88e-05	2.699	sp|Q16778|H2B2E_HUMAN	H2BC21	ubiquitination	0	-1.73106	6.59939e-08	3.69566e-06	-1.0916	1.16953e-05	0.000654937	-1.57484	7.25329e-07	4.06184e-05	0.63946	0.00150168	0.0168188	0.156225	0.398444	0.820346	-0.483235	0.0180768	0.179893	K121
K.AYEFLCTK[114.04]SAK[114.04].I	1	5	CLFEYA	14.9974	0.0102	1.297	sp|O75165|DJC13_HUMAN	DNAJC13	ubiquitination	0.252	-0.160787	0.13818	0.407268	0.0104764	0.919622	0.936343	-0.156229	0.19304	0.37848	0.171263	0.116268	0.353354	0.00455754	0.968675	0.968675	-0.166706	0.166712	0.444564	K1356,K1359
K.DGFVTEGELK[114.04].S	1	3	LEGE	13.9867	0.141	1.679	sp|O43852-2|CALU_HUMAN	CALU	ubiquitination	0.853	0.0340364	0.853125	0.923465	-0.135859	0.464352	0.787991	-0.0798175	0.698438	0.855926	-0.169895	0.362969	0.613946	-0.113854	0.581654	0.880341	0.0560411	0.785293	0.897478	K94
K.DMEIAELK[114.04].K	1	4	AIEMD	14.7898	0.0231	1.202	sp|Q15643|TRIPB_HUMAN	TRIP11	ubiquitination	0.025	0.232208	0.0601984	0.240794	0.381141	0.00491405	0.0397461	0.260603	0.0593533	0.175205	0.148933	0.209748	0.469836	0.0283946	0.825512	0.968675	-0.120538	0.356951	0.689285	K779
K.EIAQGDSISYEEFK[114.04].S	1	3	QAIE	12.3807	2.61	1.038	sp|Q7L5N7|PCAT2_HUMAN	LPCAT2	ubiquitination	0.379	0.0696941	0.576516	0.896803	0.0982504	0.433837	0.759214	0.148488	0.294734	0.468583	0.0285563	0.818091	0.916262	0.0787936	0.572304	0.880341	0.0502373	0.717833	0.890577	K487
K.EIATVVK[114.04]K.R	1	5	VVTAIE	14.9809	0.0301	1.687	sp|P00505|AATM_HUMAN	GOT2	ubiquitination	0.806	0.0247249	0.796884	0.923465	0.0304526	0.7514	0.858743	-0.130264	0.237487	0.415603	0.0057277	0.952396	0.982714	-0.154989	0.164404	0.51148	-0.160716	0.150464	0.421299	K234
K.GFGFVDFNSEEDAK[114.04]AAK[114.04].E	1	3	VFGF	12.1084	0.0984	1.071	sp|P19338|NUCL_HUMAN	NCL	ubiquitination	0.343	-0.112149	0.361264	0.697612	0.0475903	0.694575	0.845569	0.0340764	0.801101	0.862724	0.15974	0.200666	0.46822	0.146226	0.289772	0.705532	-0.0135139	0.920335	0.984651	K624,K627
K.GRSLIGK[114.04].V	1	0	NA	NA	0.321	1.671	sp|P55085|PAR2_HUMAN	F2RL1	ubiquitination	0.06	-0.279704	0.0776968	0.271939	-0.154627	0.309121	0.596924	-0.478122	0.0117014	0.0819098	0.125077	0.407435	0.631996	-0.198418	0.246013	0.626215	-0.323495	0.0690882	0.306993	K41
K.IEELNK[114.04]TR.E	1	0	NA	NA	0.516	1.509	sp|O75179|ANR17_HUMAN	ANKRD17	ubiquitination	0.896	0.0240476	0.857503	0.923465	0.0709196	0.598213	0.83295	0.0419717	0.779443	0.855926	0.046872	0.726823	0.84796	0.017924	0.904686	0.968675	-0.028948	0.846721	0.948328	K853
K.IYELAGKMK[114.04].D	1	3	LEYI	12.7173	0.566	1.354	sp|Q86WJ1|CHD1L_HUMAN	CHD1L	ubiquitination	0.877	-0.0454971	0.681288	0.908384	0.0222762	0.840232	0.887792	-0.0348268	0.778182	0.855926	0.0677733	0.542289	0.690187	0.0106703	0.931127	0.968675	-0.057103	0.645043	0.890577	K773
K.IYTGEK[114.04]L.-	2	3	TYI	12.1876	0.736	1.258	sp|B4DXR9|ZN732_HUMAN	ZNF732	ubiquitination	0.661	-0.14877	0.225974	0.575206	-0.0737114	0.53983	0.803418	-0.156709	0.252484	0.428457	0.0750583	0.53256	0.690187	-0.00793875	0.95256	0.968675	-0.0829971	0.536998	0.859197	K584
K.K[114.04]TSATVGPK.A	2	2	TVG	14.9997	5.92e-08	2.748	sp|P16104|H2AX_HUMAN	H2AX	ubiquitination	0.009	-1.10682	3.84975e-05	0.000431172	-0.894653	0.000281521	0.00788258	-0.825732	0.00136068	0.0201955	0.212164	0.265763	0.562842	0.281085	0.19141	0.544596	0.068921	0.740893	0.890577	K120
K.LAAFMK[114.04].K	1	3	FAAL	14.6573	2.97	1.191	sp|Q9Y617|SERC_HUMAN	PSAT1	ubiquitination	0.166	-0.0911908	0.388991	0.726116	0.117924	0.269815	0.559616	0.00458912	0.968614	0.968614	0.209114	0.0616606	0.300309	0.0957799	0.41757	0.820346	-0.113335	0.339882	0.679764	K362
K.LAEPYGK[114.04].I	1	3	EAL	14.9957	0.134	1.417	sp|P43243|MATR3_HUMAN	MATR3	ubiquitination	0.55	-0.0717364	0.637383	0.908384	0.141163	0.359523	0.67111	-0.0515514	0.761321	0.855926	0.212899	0.175523	0.446786	0.020185	0.905184	0.968675	-0.192714	0.266952	0.597973	K522
K.LDK[114.04]VSWEEVK.N	1	0	NA	NA	0.0196	1.564	sp|P12081|HARS1_HUMAN	HARS1	ubiquitination	0.142	-0.167151	0.262717	0.613007	-0.00927	0.949231	0.949231	-0.368377	0.0380061	0.143477	0.157881	0.288865	0.562842	-0.201226	0.22959	0.61224	-0.359107	0.0423308	0.254384	K243
K.LEELEQK[114.04].Y	1	0	NA	NA	0.378	1.808	sp|P42224|STAT1_HUMAN	STAT1	ubiquitination	0.065	-0.195556	0.107952	0.335851	-0.195334	0.108314	0.379101	-0.397859	0.00775338	0.062027	0.000221951	0.998467	0.998467	-0.202303	0.134216	0.442123	-0.202525	0.133825	0.401204	K286
K.LIDLEK[114.04].S	1	4	ELDIL	14.1567	6.46	1.767	sp|Q01968-2|OCRL_HUMAN	OCRL	ubiquitination	0.067	0.0486051	0.66665	0.908384	0.118964	0.300246	0.596924	-0.168022	0.195999	0.37848	0.0703592	0.534546	0.690187	-0.216627	0.102296	0.384605	-0.286986	0.0365988	0.254384	K707
K.LLTSSLQK[114.04].S	1	0	NA	NA	0.734	1.712	sp|Q86W92|LIPB1_HUMAN	PPFIBP1	ubiquitination	0.959	0.0563824	0.721127	0.917798	0.0830344	0.600167	0.83295	0.0122611	0.944514	0.961687	0.026652	0.865749	0.932345	-0.0441212	0.802465	0.968675	-0.0707733	0.68879	0.890577	K463
K.LVLTQEQK[114.04].T	1	2	LVL	15	1.26	1.48	tr|A0A2R8YFA9|A0A2R8YFA9_HUMAN	MICAL2	ubiquitination	0.491	-0.0843095	0.472583	0.787976	0.0404821	0.728147	0.858743	-0.209643	0.123729	0.309283	0.124792	0.29334	0.562842	-0.125334	0.343209	0.776023	-0.250125	0.0712663	0.306993	K1450
K.NSVTPDM*EEM*YK[114.04]K.A	1	3	TVSN	10.6592	0.0125	1.435	tr|Q59GX9|Q59GX9_HUMAN	RPL5	ubiquitination	0.138	-0.153626	0.248946	0.606129	-0.199632	0.140733	0.422813	-0.276148	0.074222	0.197925	-0.0460055	0.723634	0.84796	-0.122522	0.404908	0.820346	-0.0765163	0.599949	0.890577	K247
K.QMITK[114.04]R.Q	1	3	TIMQ	13.3347	0.529	1.105	sp|Q92896|GSLG1_HUMAN	GLG1	ubiquitination	0.151	0.0954238	0.478414	0.787976	0.293001	0.0429823	0.185155	0.238212	0.127027	0.309283	0.197577	0.15454	0.432713	0.142788	0.346439	0.776023	-0.0547894	0.713851	0.890577	K923
K.SLEDLK[114.04].L	1	3	DELS	12.2127	3.5	1.384	sp|P15924|DESP_HUMAN	DSP	ubiquitination	0.018	-0.0492916	0.651367	0.908384	0.161078	0.154475	0.422813	0.245915	0.0594444	0.175205	0.21037	0.0698829	0.300309	0.295207	0.0276199	0.171857	0.0848373	0.489031	0.805462	K1028
K.SLIGK[114.04]K.E	1	3	ILS	11.6639	8.95	1.151	sp|P61204|ARF3_HUMAN	ARF3	ubiquitination	0.016	-0.64983	0.000637403	0.00509922	-0.448001	0.00887228	0.062106	-0.515421	0.00746856	0.062027	0.201829	0.189781	0.462076	0.134409	0.424822	0.820346	-0.0674202	0.686148	0.890577	K15
K.SLTGYLEK[114.04].K	1	2	TLS	12.1882	1.49	1.392	sp|Q8TE73|DYH5_HUMAN	DNAH5	ubiquitination	0.637	-0.0469718	0.788597	0.923465	0.114356	0.516779	0.803418	-0.190337	0.339192	0.513372	0.161328	0.364227	0.613946	-0.143365	0.468176	0.857095	-0.304694	0.136123	0.401204	K1709
K.SVQVSTLK[114.04].T	1	0	NA	NA	0.61	1.527	sp|Q92747|ARC1A_HUMAN	ARPC1A	ubiquitination	0.043	-0.246064	0.06998	0.261259	0.183722	0.164359	0.422813	-0.0553833	0.697655	0.855926	0.429786	0.00429115	0.0316058	0.190681	0.194499	0.544596	-0.239105	0.109938	0.36215	K243
K.TITLEVEPSDTIENVK[114.04]AK.I	1	5	EVELTI	14.8733	1.18e-11	3.557	sp|P62979|RS27A_HUMAN	RPS27A	ubiquitination	0.012	0.670949	0.000492019	0.00459218	0.171507	0.261206	0.559616	0.385541	0.0343622	0.143477	-0.499442	0.00451512	0.0316058	-0.285408	0.103872	0.384605	0.214033	0.212472	0.517324	K27
K.TLTGK[114.04]TITLEVEPSDTIENVK.A	3	1	EN	14.2541	3.65e-09	3.255	sp|P62979|RS27A_HUMAN	RPS27A	ubiquitination	0.223	0.0416553	0.738316	0.918793	-0.189573	0.144194	0.422813	-0.194678	0.177087	0.37848	-0.231228	0.08044	0.300309	-0.236333	0.106752	0.384605	-0.00510513	0.970723	0.984651	K11
K.VGINYQPPTVVPGGDLAK[114.04].V	1	4	QYNIG	13.8352	0.017	1.42	sp|Q71U36|TBA1A_HUMAN	TUBA1A	ubiquitination	0.085	-0.459015	0.0088304	0.0549447	-0.298315	0.067055	0.26822	-0.470592	0.0144387	0.0898405	0.1607	0.301523	0.562842	-0.0115766	0.945796	0.968675	-0.172277	0.321049	0.665879	K370
K.YIIYAK[114.04].E	1	2	YII	14.0391	0.382	1.369	sp|P49736|MCM2_HUMAN	MCM2	ubiquitination	0.005	0.562534	0.00328232	0.0229763	0.644418	0.00121502	0.0226804	1.02315	5.64614e-05	0.00158092	0.081884	0.610499	0.759732	0.460616	0.0208387	0.145871	0.378732	0.0499683	0.254384	K728
R.AIAEEK[114.04].R	1	4	EEAIA	11.6056	7.45	1.729	sp|Q5JRA6|TGO1_HUMAN	MIA3	ubiquitination	0.18	0.112189	0.291894	0.642468	0.0470183	0.652891	0.83295	0.131713	0.269435	0.443775	-0.0651707	0.534513	0.690187	0.0195244	0.866885	0.968675	0.084695	0.471462	0.800057	K1616
R.APEVSQHVYQAYETILK[114.04].N	1	3	VHQS	10.0404	1.75e-06	2.608	sp|Q10567|AP1B1_HUMAN	AP1B1	ubiquitination	0.992	0.0229786	0.842155	0.923465	0.0280159	0.808238	0.887477	-0.0395753	0.759276	0.855926	0.00503728	0.965154	0.982714	-0.0625539	0.629076	0.88972	-0.0675912	0.602	0.890577	K948
R.ASM*GVLSGK[114.04]RK[114.04].L	2	0	NA	NA	0.00755	1.78	sp|Q12888|TP53B_HUMAN	TP53BP1	ubiquitination	0.834	0.0152614	0.879924	0.929731	-0.0338285	0.738178	0.858743	-0.0316565	0.779504	0.855926	-0.0490899	0.628458	0.765079	-0.0469179	0.678747	0.890072	0.002172	0.984651	0.984651	K1667,K1669
R.DLLRLSYGEAK[114.04].K	1	0	NA	NA	0.126	1.603	sp|P55265|DSRAD_HUMAN	ADAR	ubiquitination	0.026	-0.00734677	0.958545	0.972029	0.49646	0.00331125	0.037086	0.0830883	0.600974	0.820842	0.503807	0.0029908	0.0279141	0.0904351	0.56957	0.880341	-0.413372	0.0192743	0.179893	K1186
R.GEMTALREELK[114.04].K	1	2	LEE	10.7999	2.98	1.645	sp|Q14204|DYHC1_HUMAN	DYNC1H1	ubiquitination	0.041	-0.194272	0.214176	0.571136	-0.360525	0.0306015	0.148855	-0.654973	0.00167591	0.0201955	-0.166253	0.283971	0.562842	-0.460701	0.0158374	0.126699	-0.294448	0.100001	0.36215	K2183
R.IAM*AALK[114.04].E	2	0	NA	NA	0.188	1.862	sp|Q8TE73|DYH5_HUMAN	DNAH5	ubiquitination	0.433	0.124946	0.321234	0.642468	0.149695	0.238467	0.556424	0.1907	0.182595	0.37848	0.0247498	0.841332	0.923815	0.0657542	0.635514	0.88972	0.0410044	0.766946	0.89477	K1261
R.ILDELDK[114.04].D	1	3	EDLI	14.997	5.9	1.016	sp|Q9H6T3|RPAP3_HUMAN	RPAP3	ubiquitination	0.01	-0.326998	0.0412204	0.177565	0.346852	0.0318976	0.148855	0.204272	0.228058	0.411976	0.673849	0.000432836	0.0060597	0.53127	0.00580988	0.0813384	-0.142579	0.393341	0.721882	K107
R.LIFAGK[114.04]QLEDGR.T	18	4	GAFI	9.42941	1.6e-07	3.688	sp|P62979|RS27A_HUMAN	RPS27A	ubiquitination	0	1.15803	4.91543e-06	9.17546e-05	-0.229455	0.166105	0.422813	0.452227	0.02251	0.114309	-1.38749	6.64465e-07	1.8605e-05	-0.705806	0.00139242	0.0389879	0.681682	0.00180839	0.0506348	K48
R.LIFAGK[114.04]QLENGR.T	1	2	AFI	7.58439	0.0244	1.624	tr|Q59EM9|Q59EM9_HUMAN	UBC	ubiquitination	0	1.18849	1.13004e-05	0.000158205	-0.236654	0.196052	0.477345	0.385977	0.0681854	0.190919	-1.42514	1.59316e-06	2.9739e-05	-0.802512	0.00115881	0.0389879	0.62263	0.00682107	0.11042	K1280
R.LIYDTK[114.04]GR.F	1	2	YIL	13.1805	0.271	1.551	sp|P62701|RS4X_HUMAN	RPS4X	ubiquitination	0.463	-0.110101	0.839412	0.923465	0.272719	0.61715	0.83295	1.58434	0.01949	0.109144	0.38282	0.484916	0.678882	1.69444	0.013673	0.126699	1.31162	0.0461022	0.254384	K106
R.LLAEEIEK[114.04]FQGSDGK.K	1	2	EAL	10.8222	0.0368	1.519	sp|Q5VWX1|KHDR2_HUMAN	KHDRBS2	ubiquitination	0.156	0.178605	0.16256	0.455169	-0.0221932	0.85693	0.888668	-0.0724653	0.600272	0.820842	-0.200798	0.119888	0.353354	-0.25107	0.0853778	0.384605	-0.050272	0.715453	0.890577	K34
R.LLLPGELAK[114.04]HAVSEGTK.A	1	3	LL	7.35703	8.03e-11	3.836	sp|Q16778|H2B2E_HUMAN	H2BC21	ubiquitination	0.051	-0.554645	0.00988268	0.055343	-0.690555	0.00238069	0.0333296	-0.473414	0.0384313	0.143477	-0.13591	0.473218	0.678882	0.0812314	0.699342	0.890072	0.217142	0.310326	0.665879	K109
R.LLQQEEEIK[114.04].S	1	0	NA	NA	3.2	1.43	sp|P54136|SYRC_HUMAN	RARS1	ubiquitination	0.825	-0.131315	0.308827	0.642468	-0.027499	0.827953	0.887792	-0.218424	0.139025	0.324391	0.103816	0.417569	0.631996	-0.0871088	0.540675	0.880341	-0.190925	0.191608	0.487729	K20
R.LVGM*M*LLIFARK[114.04].D	1	0	NA	NA	0.284	1.493	sp|Q01968-2|OCRL_HUMAN	OCRL	ubiquitination	0.243	-0.149128	0.310059	0.642468	0.0877172	0.545177	0.803418	0.140992	0.387984	0.557105	0.236845	0.117188	0.353354	0.29012	0.0889029	0.384605	0.0532747	0.741155	0.890577	K330
R.LVNIVPK[114.04].K	2	3	VIN	12.6737	0.161	1.569	sp|Q8NEY8|PPHLN_HUMAN	PPHLN1	ubiquitination	0.718	0.00372277	0.972029	0.972029	0.0309247	0.77121	0.863756	0.0242573	0.838206	0.875817	0.0272019	0.798042	0.912048	0.0205345	0.862737	0.968675	-0.00666741	0.955209	0.984651	K36
R.NMEELK[114.04].K	1	2	LEE	8.52315	0.58	1.445	sp|Q13733|AT1A4_HUMAN	ATP1A4	ubiquitination	0.459	-0.114266	0.54892	0.878271	-0.122533	0.520825	0.803418	0.527511	0.0244947	0.114309	-0.00826737	0.965165	0.982714	0.641777	0.00851805	0.0954021	0.650045	0.00788717	0.11042	K44
R.SAGWNIPMGK[114.04].L	1	3	AS	11.2279	0.0188	1.172	co|CON_Q0IIK2|Con	CON_Q0IIK2	ubiquitination	0.136	-0.0408207	0.709098	0.917798	0.168987	0.138269	0.422813	-0.112934	0.362485	0.534189	0.209808	0.0716247	0.300309	-0.0721129	0.557143	0.880341	-0.281921	0.03472	0.254384	K151
R.SFSLRK[114.04].T	4	2	LSFS	14.926	6.47	1.926	tr|A0A2R8YFA9|A0A2R8YFA9_HUMAN	MICAL2	ubiquitination	0.461	-0.0117137	0.9162	0.950134	0.0934155	0.407657	0.736412	0.0532642	0.669736	0.855926	0.105129	0.353102	0.613946	0.0649778	0.603478	0.889336	-0.0401513	0.747448	0.890577	K1578
R.SLISMDEINK[114.04].Q	1	3	SILS	11.3657	1.93	1.048	sp|Q99598|TSNAX_HUMAN	TSNAX	ubiquitination	0.1	-0.185858	0.10558	0.335851	0.0469335	0.667858	0.83295	-0.178135	0.159855	0.358076	0.232792	0.0483111	0.270542	0.00772381	0.949461	0.968675	-0.225068	0.0821123	0.328449	K150
R.SLSQGSTNATVLDVAQTGGHK[114.04].K	1	2	SQ	8.62787	0.0916	1.441	tr|A0A2R8Y661|A0A2R8Y661_HUMAN	RAPGEF2	ubiquitination	0.484	-0.10067	0.463477	0.787976	0.0965543	0.481588	0.793204	-0.160394	0.301232	0.468583	0.197224	0.16261	0.433628	-0.0597242	0.695068	0.890072	-0.256948	0.108165	0.36215	K988
R.TLSDYNIQK[114.04]ESTLHLVLR.L	4	9	QINYDSL	14.98	1.05e-07	3.613	sp|P62979|RS27A_HUMAN	RPS27A	ubiquitination	0.035	0.240058	0.0328436	0.15327	0.0466216	0.650828	0.83295	0.0371585	0.746471	0.855926	-0.193436	0.0766258	0.300309	-0.202899	0.0944001	0.384605	-0.00946307	0.934256	0.984651	K63
R.VLQALMK[114.04].R	1	4	LAQLV	14.9959	0.00238	2.236	sp|Q96SB8|SMC6_HUMAN	SMC6	ubiquitination	0.128	0.0939042	0.469373	0.787976	0.305805	0.0303858	0.148855	0.186538	0.208177	0.388596	0.211901	0.116344	0.353354	0.0926333	0.522301	0.880341	-0.119268	0.412504	0.721882	K550
R.VSK[114.04]GILK.A	1	0	NA	NA	1.09	1.449	sp|Q9Y5T5|UBP16_HUMAN	USP16	ubiquitination	0.812	0.0484154	0.675914	0.908384	-0.0494669	0.669335	0.83295	-0.044814	0.728989	0.855926	-0.0978823	0.402905	0.631996	-0.0932294	0.474463	0.857095	0.00465289	0.971237	0.984651	K321
