# Supplementary material for: An adaptive stress response that confers cellular resilience to decreased ubiquitination
Source: Nat Commun. 2023 Nov 14;14:7348. doi: 10.1038/s41467-023-43262-7 (PMC10646096; doi:10.1038/s41467-023-43262-7)
Supplement: Supplementary file 6 — Supplementary Data 3 [file 41467_2023_43262_MOESM6_ESM.xlsx]

## Sheet: info
	Info on statistical analyses: IP-interactome data was analyzed with the Significance Analysis of INTeractome (SAINT)

## Sheet: E1 Spectral Counts
Gene	E1/E2/E3/DUB	Group	Uniprot	Description	SC Cntrl1	SC Cntrl2	SC Cntrl3	SC Cntrl4	SC Cntrl5	SC Cntrl6	SC Cntrl7	SC Cntrl8	SC Cntrl9	SC Cntrl10	SC UBA1N	SC UBA1	SC UBA2	SC UBA3	SC UBA5	SC UBA6	SC SAE1	SC NAE1	SC ATG7
ABCD3	0	102706	P28288	ATP-binding cassette sub-family D member 3 OS=Homo sapiens GN=ABCD3 PE=1 SV=1	0	0	0	0	0	0	0	0	0	0	0	0	0	0	3	0	7	0	0
ACAP2	0	103490	Q15057	Arf-GAP with coiled-coil, ANK repeat and PH domain-containing protein 2 OS=Homo sapiens GN=ACAP2 PE=1 SV=3	40	26	24	4	3	4	0	4	0	0	0	0	0	0	0	0	0	0	2
ACAT1	0	100581	P24752	Acetyl-CoA acetyltransferase, mitochondrial OS=Homo sapiens GN=ACAT1 PE=1 SV=1	0	0	0	0	0	0	0	0	0	0	0	0	2	11	12	0	13	0	0
ACIN1	0	105177	Q9UKV3	NP_001158288.1 Apoptotic chromatin condensation inducer in the nucleus (Acinus)	38	48	36	3	2	0	4	2	0	0	0	0	2	0	0	5	0	0	11
ACOT9	0	101592	Q9Y305	Acyl-coenzyme A thioesterase 9, mitochondrial OS=Homo sapiens GN=ACOT9 PE=1 SV=2	0	0	0	0	0	0	0	0	0	0	20	30	0	0	0	0	0	0	0
ACSL3	0	103289	O95573	Long-chain-fatty-acid--CoA ligase 3 OS=Homo sapiens GN=ACSL3 PE=1 SV=3	0	0	0	0	0	0	0	0	0	0	0	3	0	0	0	0	12	0	0
ACSL4	0	103181	O60488	Long-chain-fatty-acid--CoA ligase 4 OS=Homo sapiens GN=ACSL4 PE=1 SV=2	0	0	0	0	0	0	0	0	0	0	0	3	0	0	0	0	7	0	0
ACTA2	0	100105	P62736	Actin, aortic smooth muscle OS=Homo sapiens GN=ACTA2 PE=1 SV=1	4	2	4	36	44	49	72	43	45	48	16	24	65	44	39	66	56	38	33
ACTBL2	0	102319	Q562R1	Beta-actin-like protein 2 OS=Homo sapiens GN=ACTBL2 PE=1 SV=2	0	0	0	0	0	0	10	7	0	0	0	0	0	4	0	0	0	2	0
ACTN1	0	100543	P12814	Alpha-actinin-1 OS=Homo sapiens GN=ACTN1 PE=1 SV=2	0	0	0	0	2	5	29	6	3	3	0	0	20	33	11	11	59	6	10
ACTN4	0	100365	O43707	Alpha-actinin-4 OS=Homo sapiens GN=ACTN4 PE=1 SV=2	0	0	0	2	3	9	64	8	7	8	0	3	34	60	15	13	124	7	22
ACTR10	0	104712	Q9NZ32	Actin-related protein 10 OS=Homo sapiens GN=ACTR10 PE=1 SV=1	0	0	0	0	0	0	5	2	0	0	0	0	0	0	0	5	0	0	0
ACTR1A	0	102152	P61163	Alpha-centractin OS=Homo sapiens GN=ACTR1A PE=1 SV=1	0	0	0	2	0	0	11	6	8	0	0	0	7	4	3	13	4	0	0
ACTR1B	0	103957	P42025	Beta-centractin OS=Homo sapiens GN=ACTR1B PE=1 SV=1	0	0	0	0	0	0	0	0	0	0	0	0	0	0	0	2	0	0	0
ACTR2	0	101780	P61160	Actin-related protein 2 OS=Homo sapiens GN=ACTR2 PE=1 SV=1	0	0	0	0	2	0	3	0	2	2	0	0	5	0	5	6	0	2	0
ACTR3	0	100221	P61158	Actin-related protein 3 OS=Homo sapiens GN=ACTR3 PE=1 SV=3	5	3	3	0	13	8	30	7	8	11	0	0	18	12	16	22	5	14	0
ADNP	0	106129	Q9H2P0	Activity-dependent neuroprotector homeobox protein OS=Homo sapiens GN=ADNP PE=1 SV=1	0	0	0	0	0	0	0	0	0	0	0	0	0	0	0	0	0	0	4
ADRM1	0	105916	Q16186	Proteasomal ubiquitin receptor ADRM1 OS=Homo sapiens GN=ADRM1 PE=1 SV=2	3	3	0	0	0	0	0	0	0	0	0	0	0	0	0	0	0	0	4
ADSL	0	105589	P30566	Adenylosuccinate lyase OS=Homo sapiens GN=ADSL PE=1 SV=2	0	0	0	0	0	0	0	0	0	0	0	0	0	0	0	0	0	2	0
AGK	0	100874	Q53H12	Acylglycerol kinase, mitochondrial OS=Homo sapiens GN=AGK PE=1 SV=2	0	0	0	0	0	0	0	0	0	0	0	0	0	0	0	0	11	0	0
AHNAK	0	101326	Q09666	Neuroblast differentiation-associated protein AHNAK OS=Homo sapiens GN=AHNAK PE=1 SV=2	0	5	0	0	0	0	0	0	0	4	0	0	0	0	0	0	0	0	3
AHSA1	0	101130	O95433	Activator of 90 kDa heat shock protein ATPase homolog 1 OS=Homo sapiens GN=AHSA1 PE=1 SV=1	0	0	0	0	0	0	0	0	0	0	0	0	0	0	0	0	2	0	0
AIFM1	0	101882	O95831	Apoptosis-inducing factor 1, mitochondrial OS=Homo sapiens GN=AIFM1 PE=1 SV=1	0	0	0	0	0	0	0	0	0	0	0	0	0	0	0	0	4	0	40
AKAP12	0	100209	Q02952	A-kinase anchor protein 12 OS=Homo sapiens GN=AKAP12 PE=1 SV=4	0	0	0	0	0	0	0	0	0	0	0	0	0	0	0	0	0	0	8
AKAP13	0	108692	Q12802	A-kinase anchor protein 13 OS=Homo sapiens GN=AKAP13 PE=1 SV=2	0	2	0	0	0	0	0	0	0	0	0	0	0	0	0	0	0	0	3
AKAP8	0	104653	O43823	A-kinase anchor protein 8 OS=Homo sapiens GN=AKAP8 PE=1 SV=1	0	0	0	0	0	0	0	0	0	0	0	0	0	0	2	0	0	0	6
AKAP8L	0	104674	Q9ULX6	A-kinase anchor protein 8-like OS=Homo sapiens GN=AKAP8L PE=1 SV=3	0	0	0	0	0	0	0	0	0	0	0	0	0	0	0	0	0	0	11
ALG13	0	108547	Q9NP73	Putative bifunctional UDP-N-acetylglucosamine transferase and deubiquitinase ALG13 OS=Homo sapiens GN=ALG13 PE=1 SV=2	0	0	0	0	0	0	0	0	0	0	0	0	0	0	0	0	0	0	2
ANKFY1	1	103211	Q9P2R3	Rabankyrin-5 OS=Homo sapiens GN=ANKFY1 PE=1 SV=2	11	4	0	4	0	0	4	3	0	4	0	0	3	8	2	0	3	0	3
AQR	0	108347	O60306	Intron-binding protein aquarius OS=Homo sapiens GN=AQR PE=1 SV=4	0	6	0	0	0	0	3	0	0	0	0	0	5	0	0	4	0	0	0
ARF1	0	100425	P84077	ADP-ribosylation factor 1 OS=Homo sapiens GN=ARF1 PE=1 SV=2	0	0	0	0	0	0	0	0	0	0	0	0	0	0	0	0	5	0	0
ARF4	0	101689	P18085	ADP-ribosylation factor 4 OS=Homo sapiens GN=ARF4 PE=1 SV=3	0	0	0	0	0	0	0	0	0	0	0	0	0	0	0	0	5	0	0
ARF5	0	101161	P84085	ADP-ribosylation factor 5 OS=Homo sapiens GN=ARF5 PE=1 SV=2	0	0	0	0	0	0	0	0	0	0	0	0	0	0	0	0	5	0	0
ARGLU1	0	103695	Q9NWB6	Arginine and glutamate-rich protein 1 OS=Homo sapiens GN=ARGLU1 PE=1 SV=1	0	0	0	0	0	0	0	0	0	0	0	0	0	0	0	3	0	0	0
ARHGAP21	0	102540	Q5T5U3	Rho GTPase-activating protein 21 OS=Homo sapiens GN=ARHGAP21 PE=1 SV=1	12	9	2	0	0	0	0	2	0	0	0	0	0	0	0	0	0	0	6
ARL1	0	111010	P40616	ADP-ribosylation factor-like protein 1 OS=Homo sapiens GN=ARL1 PE=1 SV=1	0	0	0	0	0	0	0	0	0	0	0	0	0	0	0	0	5	0	0
ARPC1A	0	101013	Q92747	Actin-related protein 2/3 complex subunit 1A OS=Homo sapiens GN=ARPC1A PE=1 SV=2	0	0	0	0	0	0	3	0	0	0	0	0	0	0	0	0	0	0	0
ARPC2	0	100449	O15144	Actin-related protein 2/3 complex subunit 2 OS=Homo sapiens GN=ARPC2 PE=1 SV=1	6	0	5	0	0	0	4	0	0	0	0	0	5	0	0	5	0	0	0
ARPC4	0	101674	P59998	Actin-related protein 2/3 complex subunit 4 OS=Homo sapiens GN=ARPC4 PE=1 SV=3	0	0	0	0	0	0	3	0	0	0	0	0	0	0	0	0	0	0	0
ATAD3A	0	101153	Q9NVI7	ATPase family AAA domain-containing protein 3A OS=Homo sapiens GN=ATAD3A PE=1 SV=2	0	3	0	0	2	4	29	6	6	2	0	4	27	27	48	12	47	11	54
ATAD3B	0	102091	Q5T9A4	ATPase family AAA domain-containing protein 3B OS=Homo sapiens GN=ATAD3B PE=1 SV=1	0	3	0	0	0	2	21	6	6	2	0	0	25	17	35	7	27	3	53
ATG7	1	102966	O95352	Ubiquitin-like modifier-activating enzyme ATG7 OS=Homo sapiens GN=ATG7 PE=1 SV=1	0	0	0	0	0	0	0	0	0	0	0	0	0	0	0	0	0	0	860
ATP12A	0	106110	P54707	Potassium-transporting ATPase alpha chain 2 OS=Homo sapiens GN=ATP12A PE=1 SV=3	0	0	0	0	0	0	0	0	0	0	0	0	0	0	0	0	7	0	0
ATP1A1	0	100100	P05023	Sodium/potassium-transporting ATPase subunit alpha-1 OS=Homo sapiens GN=ATP1A1 PE=1 SV=1	7	2	7	0	2	2	3	0	0	0	0	0	10	18	44	6	61	0	53
ATP1A3	0	100084	P13637	Sodium/potassium-transporting ATPase subunit alpha-3 OS=Homo sapiens GN=ATP1A3 PE=1 SV=3	7	2	7	0	0	0	3	0	0	0	0	0	3	8	19	6	24	0	31
ATP2A2	0	101173	P16615	Sarcoplasmic/endoplasmic reticulum calcium ATPase 2 OS=Homo sapiens GN=ATP2A2 PE=1 SV=1	0	0	0	0	0	0	3	0	0	0	0	0	3	4	27	0	18	0	30
ATP2B1	0	101155	P20020	Plasma membrane calcium-transporting ATPase 1 OS=Homo sapiens GN=ATP2B1 PE=1 SV=3	0	0	0	0	0	0	0	0	0	0	0	0	0	0	2	0	5	0	5
ATP2B4	0	100516	P23634	Plasma membrane calcium-transporting ATPase 4 OS=Homo sapiens GN=ATP2B4 PE=1 SV=2	0	0	0	0	0	0	0	0	0	0	0	0	0	0	0	0	4	0	3
ATP5F1A	0	100124	P25705	ATP synthase subunit alpha, mitochondrial OS=Homo sapiens GN=ATP5A1 PE=1 SV=1	5	0	6	0	13	12	23	17	14	9	6	5	36	16	52	17	35	0	12
ATP5F1B	0	100283	P06576	ATP synthase subunit beta, mitochondrial OS=Homo sapiens GN=ATP5B PE=1 SV=3	0	0	0	0	13	17	13	5	4	7	0	0	29	13	56	12	32	0	0
ATP5F1C	0	101346	P36542	ATP synthase subunit gamma, mitochondrial OS=Homo sapiens GN=ATP5C1 PE=1 SV=1	0	0	0	0	0	0	0	0	0	0	0	0	0	0	0	0	2	0	0
BAG2	0	103104	O95816	BAG family molecular chaperone regulator 2 OS=Homo sapiens GN=BAG2 PE=1 SV=1	0	0	0	0	0	0	0	0	0	0	0	0	0	0	0	0	0	0	18
BAG6	0	102109	P46379	NP_001186626.1 Large proline-rich protein BAG6 (BAG family molecular chaperone regulator 6) (BCL2-associated athanogene 6) (BAG-6) (BAG6) (HLA-B-associated transcript 3) (Protein G3) (Protein Scythe)	0	0	0	0	0	0	0	0	0	0	0	0	0	0	0	0	0	0	5
BCLAF1	0	101345	Q9NYF8	Bcl-2-associated transcription factor 1 OS=Homo sapiens GN=BCLAF1 PE=1 SV=2	54	98	32	20	11	10	47	39	34	24	3	0	34	22	8	36	6	18	53
BEX5	0	105888	Q5H9J7	Protein BEX5 OS=Homo sapiens GN=BEX5 PE=1 SV=1	0	0	0	0	0	2	0	0	0	0	0	0	2	0	2	5	6	5	0
BMS1	0	108345	Q14692	Ribosome biogenesis protein BMS1 homolog OS=Homo sapiens GN=BMS1 PE=1 SV=1	5	2	0	3	6	7	0	5	0	3	0	0	0	0	0	0	0	0	5
CACNA2D2	0	102390	Q9NY47	Voltage-dependent calcium channel subunit alpha-2/delta-2 OS=Homo sapiens GN=CACNA2D2 PE=1 SV=2	0	0	0	0	0	0	3	0	0	0	0	0	0	0	0	0	0	0	0
CAD	0	105608	P27708	CAD protein OS=Homo sapiens GN=CAD PE=1 SV=3	0	10	0	0	0	0	0	2	0	2	18	0	0	12	27	0	25	0	105
CAMSAP3	0	101620	Q9P1Y5	Calmodulin-regulated spectrin-associated protein 3 OS=Homo sapiens GN=CAMSAP3 PE=1 SV=2	11	55	3	14	9	8	12	11	14	14	6	0	9	3	5	3	0	2	21
CAND1	0	101021	Q86VP6	Cullin-associated NEDD8-dissociated protein 1 OS=Homo sapiens GN=CAND1 PE=1 SV=2	0	0	0	0	0	0	2	0	0	0	0	0	0	4	10	0	16	0	2
CANX	0	100059	P27824	Calnexin OS=Homo sapiens GN=CANX PE=1 SV=2	2	0	0	2	2	7	7	5	0	8	0	0	7	8	24	6	5	2	15
CAPZA1	0	100792	P52907	F-actin-capping protein subunit alpha-1 OS=Homo sapiens GN=CAPZA1 PE=1 SV=3	52	54	43	54	62	74	103	43	39	40	5	10	68	42	55	86	34	38	58
CAPZA2	0	101532	P47755	F-actin-capping protein subunit alpha-2 OS=Homo sapiens GN=CAPZA2 PE=1 SV=3	8	3	2	19	24	31	41	19	22	18	0	6	32	18	21	37	23	13	8
CAPZB	0	100224	P47756	F-actin-capping protein subunit beta OS=Homo sapiens GN=CAPZB PE=1 SV=4	23	16	14	38	60	59	97	52	44	49	5	11	85	52	43	71	39	34	33
CCDC144A	0	110566	A2RUR9	Coiled-coil domain-containing protein 144A OS=Homo sapiens GN=CCDC144A PE=1 SV=1	0	0	0	2	0	0	0	0	0	0	0	0	0	7	0	0	7	4	8
CCDC88A	0	101344	Q3V6T2	Girdin OS=Homo sapiens GN=CCDC88A PE=1 SV=2	4	9	0	0	0	0	0	0	0	2	0	0	0	0	0	0	0	0	12
CCDC88C	0	108821	Q9P219	Protein Daple OS=Homo sapiens GN=CCDC88C PE=1 SV=3	6	31	5	2	3	0	3	0	0	3	0	0	0	0	0	0	0	0	8
CCT4	0	101668	P50991	T-complex protein 1 subunit delta OS=Homo sapiens GN=CCT4 PE=1 SV=4	2	0	0	0	0	0	0	0	0	0	0	0	0	0	0	0	0	0	2
CCT5	0	100687	P48643	T-complex protein 1 subunit epsilon OS=Homo sapiens GN=CCT5 PE=1 SV=1	2	0	5	3	2	5	3	2	3	0	0	0	0	2	0	0	3	0	19
CCT7	0	102110	Q99832	T-complex protein 1 subunit eta OS=Homo sapiens GN=CCT7 PE=1 SV=2	0	0	0	0	0	0	0	2	0	0	0	0	0	0	0	0	0	0	9
CCT8	0	100565	P50990	T-complex protein 1 subunit theta OS=Homo sapiens GN=CCT8 PE=1 SV=4	0	0	0	0	0	0	0	0	0	0	0	0	0	0	0	0	0	0	8
CDC5L	0	101704	Q99459	Cell division cycle 5-like protein OS=Homo sapiens GN=CDC5L PE=1 SV=2	12	11	6	0	0	0	0	0	0	0	0	0	4	0	0	0	0	0	3
CDIPT	0	103145	O14735	CDP-diacylglycerol--inositol 3-phosphatidyltransferase OS=Homo sapiens GN=CDIPT PE=1 SV=1	0	0	0	0	0	0	0	0	0	0	0	0	0	0	2	0	4	0	0
CDK1	0	111957	P06493	Cyclin-dependent kinase 1 OS=Homo sapiens GN=CDK1 PE=1 SV=3	0	0	0	0	0	0	0	0	0	0	0	0	0	0	7	0	0	0	0
CDS2	0	101582	O95674	Phosphatidate cytidylyltransferase 2 OS=Homo sapiens GN=CDS2 PE=1 SV=1	0	0	0	0	0	0	0	0	0	0	0	0	0	0	0	0	3	0	3
CEBPZ	0	107584	Q03701	CCAAT/enhancer-binding protein zeta OS=Homo sapiens GN=CEBPZ PE=1 SV=3	0	0	0	0	0	0	0	0	0	0	0	0	3	0	0	3	2	0	0
CENPF	0	110615	P49454	Centromere protein F OS=Homo sapiens GN=CENPF PE=1 SV=2	0	0	0	0	0	0	0	0	0	0	0	0	0	0	0	0	0	0	3
CEP170	0	101419	Q5SW79	Centrosomal protein of 170 kDa OS=Homo sapiens GN=CEP170 PE=1 SV=1	0	0	0	0	0	0	0	0	0	0	0	0	0	0	0	0	0	0	4
CEP350	0	110179	Q5VT06	Centrosome-associated protein 350 OS=Homo sapiens GN=CEP350 PE=1 SV=1	0	4	0	0	0	0	0	0	0	0	0	0	0	0	0	0	0	0	7
CFL1	0	100048	P23528	Cofilin-1 OS=Homo sapiens GN=CFL1 PE=1 SV=3	0	0	0	0	0	0	0	0	2	0	0	0	0	0	0	0	3	0	0
CHCHD3	0	100307	Q9NX63	MICOS complex subunit MIC19 OS=Homo sapiens GN=CHCHD3 PE=1 SV=1	0	0	0	0	0	0	0	0	0	0	0	0	0	3	0	0	7	0	0
CHD3	0	106023	Q12873	Chromodomain-helicase-DNA-binding protein 3 OS=Homo sapiens GN=CHD3 PE=1 SV=3	0	0	0	0	0	0	0	0	2	0	0	0	0	0	0	0	0	0	3
CHD4	0	103728	Q14839	Chromodomain-helicase-DNA-binding protein 4 OS=Homo sapiens GN=CHD4 PE=1 SV=2	4	8	3	0	0	0	0	5	6	0	0	0	5	3	8	7	3	0	45
CHERP	0	105355	Q8IWX8	Calcium homeostasis endoplasmic reticulum protein OS=Homo sapiens GN=CHERP PE=1 SV=3	0	0	0	13	7	9	11	4	4	4	0	0	4	5	0	4	2	2	10
CKAP2	0	110212	Q8WWK9	Cytoskeleton-associated protein 2 OS=Homo sapiens GN=CKAP2 PE=1 SV=1	3	0	3	0	0	0	0	0	0	0	0	0	0	0	0	0	0	0	8
CKAP5	0	101775	Q14008	Cytoskeleton-associated protein 5 OS=Homo sapiens GN=CKAP5 PE=1 SV=3	0	9	0	3	3	6	3	3	6	12	10	0	7	0	5	0	0	0	17
CLASP2	0	101315	O75122	CLIP-associating protein 2 OS=Homo sapiens GN=CLASP2 PE=1 SV=2	7	6	6	2	0	0	0	2	0	3	0	0	4	0	3	0	0	0	3
CLK3	0	112198	P49761	Dual specificity protein kinase CLK3 OS=Homo sapiens GN=CLK3 PE=1 SV=3	0	0	0	0	0	0	0	0	0	0	0	0	0	0	0	2	0	0	0
CLTC	0	100551	Q00610	Clathrin heavy chain 1 OS=Homo sapiens GN=CLTC PE=1 SV=5	0	18	3	0	4	7	7	13	6	19	13	0	8	3	13	5	13	0	23
CNP	0	100121	P09543	2',3'-cyclic-nucleotide 3'-phosphodiesterase OS=Homo sapiens GN=CNP PE=1 SV=2	0	0	0	0	0	0	0	0	0	0	0	0	0	6	3	0	19	0	2
COL5A2	0	110080	P05997	Collagen alpha-2(V) chain OS=Homo sapiens GN=COL5A2 PE=1 SV=3	0	0	0	0	0	0	0	0	0	0	0	2	0	0	0	0	0	0	0
COPA	0	102429	P53621	Coatomer subunit alpha OS=Homo sapiens GN=COPA PE=1 SV=2	9	16	7	0	0	0	6	0	2	2	0	0	12	7	26	5	15	0	49
COPB1	0	104434	P53618	Coatomer subunit beta OS=Homo sapiens GN=COPB1 PE=1 SV=3	0	0	0	0	0	0	0	0	0	0	0	0	3	5	19	0	34	0	7
COPB2	0	101350	P35606	Coatomer subunit beta' OS=Homo sapiens GN=COPB2 PE=1 SV=2	0	0	0	0	0	0	0	0	0	0	0	0	3	0	0	0	0	0	0
COPG1	0	112277	Q9Y678	Coatomer subunit gamma-1 OS=Homo sapiens GN=COPG1 PE=1 SV=1	0	0	0	0	0	0	0	0	0	0	0	0	0	0	4	0	15	0	0
COPG2	0	104129	Q9UBF2	Coatomer subunit gamma-2 OS=Homo sapiens GN=COPG2 PE=1 SV=1	0	0	0	0	0	0	0	0	0	0	0	0	0	0	2	0	6	0	0
CORO1C	0	100789	Q9ULV4	Coronin-1C OS=Homo sapiens GN=CORO1C PE=1 SV=1	0	0	0	0	5	10	7	0	0	0	0	0	6	0	8	0	0	0	2
CPSF1	1	106511	Q10570	Cleavage and polyadenylation specificity factor subunit 1 OS=Homo sapiens GN=CPSF1 PE=1 SV=2	0	5	0	0	0	0	0	3	2	0	0	0	0	0	0	0	0	0	5
CPSF2	0	107440	Q9P2I0	Cleavage and polyadenylation specificity factor subunit 2 OS=Homo sapiens GN=CPSF2 PE=1 SV=2	0	0	0	0	0	0	0	0	0	0	0	0	3	0	0	0	2	0	0
CREBBP	0	106312	Q92793	CREB-binding protein OS=Homo sapiens GN=CREBBP PE=1 SV=3	0	0	0	0	0	0	0	0	0	0	0	0	0	0	0	0	0	0	2
CSE1L	0	102270	P55060	Exportin-2 OS=Homo sapiens GN=CSE1L PE=1 SV=3	0	0	0	0	0	0	15	0	2	0	0	0	14	5	19	0	13	0	6
CTCF	0	107574	P49711	Transcriptional repressor CTCF OS=Homo sapiens GN=CTCF PE=1 SV=1	0	0	0	0	0	0	0	0	0	0	0	0	0	0	0	0	0	0	2
CTNNA1	0	103188	P35221	Catenin alpha-1 OS=Homo sapiens GN=CTNNA1 PE=1 SV=1	0	0	0	0	0	0	0	0	0	0	0	0	0	0	0	0	2	0	0
CTNNB1	0	102056	P35222	Catenin beta-1 OS=Homo sapiens GN=CTNNB1 PE=1 SV=1	0	0	0	0	0	0	0	0	0	0	0	0	0	0	4	0	0	0	0
CTTN	0	100099	Q14247	Src substrate cortactin OS=Homo sapiens GN=CTTN PE=1 SV=2	19	12	10	0	0	0	0	0	0	0	0	0	0	0	0	0	0	0	10
CYC1	0	101736	P08574	Cytochrome c1, heme protein, mitochondrial OS=Homo sapiens GN=CYC1 PE=1 SV=3	0	0	0	0	0	0	0	0	0	0	0	0	0	0	0	0	3	0	0
DARS	0	100587	P14868	Aspartate--tRNA ligase, cytoplasmic OS=Homo sapiens GN=DARS PE=1 SV=2	0	0	0	0	0	0	0	0	0	0	0	0	0	0	0	0	0	0	3
DBN1	0	100108	Q16643	Drebrin OS=Homo sapiens GN=DBN1 PE=1 SV=4	93	217	77	104	149	148	180	171	128	138	10	3	124	42	69	121	50	59	134
DCD	0	103135	P81605	Dermcidin OS=Homo sapiens GN=DCD PE=1 SV=2	0	0	0	0	0	0	2	3	0	0	2	0	0	0	0	0	0	0	0
DCTN1	0	100609	Q14203	Dynactin subunit 1 OS=Homo sapiens GN=DCTN1 PE=1 SV=3	0	11	0	0	0	0	2	3	0	3	0	0	0	0	2	2	0	0	14
DCTN4	0	102322	Q9UJW0	Dynactin subunit 4 OS=Homo sapiens GN=DCTN4 PE=1 SV=1	0	0	0	0	0	0	3	6	2	0	0	0	0	0	0	3	0	0	3
DDOST	0	103133	P39656	Dolichyl-diphosphooligosaccharide--protein glycosyltransferase 48 kDa subunit OS=Homo sapiens GN=DDOST PE=1 SV=4	0	0	0	0	0	0	0	0	0	0	0	0	0	0	8	0	0	0	0
DDX17	0	100458	Q92841	Probable ATP-dependent RNA helicase DDX17 OS=Homo sapiens GN=DDX17 PE=1 SV=2	13	0	3	3	9	6	25	9	4	0	0	0	23	11	8	21	8	4	19
DDX21	0	105195	Q9NR30	Nucleolar RNA helicase 2 OS=Homo sapiens GN=DDX21 PE=1 SV=5	0	8	6	4	0	0	11	0	0	0	0	0	8	4	0	6	0	0	17
DDX3X	0	100847	O00571	ATP-dependent RNA helicase DDX3X OS=Homo sapiens GN=DDX3X PE=1 SV=3	8	5	0	0	2	0	13	0	0	0	0	0	3	6	0	6	3	0	5
DDX41	0	107094	Q9UJV9	Probable ATP-dependent RNA helicase DDX41 OS=Homo sapiens GN=DDX41 PE=1 SV=2	7	0	0	0	0	0	2	0	0	0	0	0	5	0	2	8	0	8	16
DDX46	0	102123	Q7L014	Probable ATP-dependent RNA helicase DDX46 OS=Homo sapiens GN=DDX46 PE=1 SV=2	0	0	0	0	0	0	0	0	0	0	0	0	0	0	0	0	0	0	3
DDX5	0	100427	P17844	Probable ATP-dependent RNA helicase DDX5 OS=Homo sapiens GN=DDX5 PE=1 SV=1	15	5	7	2	7	5	13	5	2	0	0	0	14	6	7	14	4	3	19
DHCR7	0	103138	Q9UBM7	7-dehydrocholesterol reductase OS=Homo sapiens GN=DHCR7 PE=1 SV=1	0	0	0	0	0	0	0	0	0	0	0	0	0	0	5	0	0	0	0
DHRS7B	0	101767	Q6IAN0	Dehydrogenase/reductase SDR family member 7B OS=Homo sapiens GN=DHRS7B PE=1 SV=2	0	0	0	0	0	0	0	0	0	0	0	0	0	0	0	0	2	0	0
DHX15	0	101793	O43143	Pre-mRNA-splicing factor ATP-dependent RNA helicase DHX15 OS=Homo sapiens GN=DHX15 PE=1 SV=2	8	13	7	21	31	33	76	27	14	12	0	0	56	28	32	49	16	15	22
DHX9	0	102108	Q08211	ATP-dependent RNA helicase A OS=Homo sapiens GN=DHX9 PE=1 SV=4	8	20	0	46	32	40	29	19	14	14	0	0	31	8	15	27	7	4	40
DIDO1	0	108998	Q9BTC0	NP_071388.2 Death-inducer obliterator 1 (DIO-1) (hDido1) (Death-associated transcription factor 1) (DATF-1)	0	0	0	0	0	0	0	0	0	0	0	0	0	0	0	0	0	0	6
DIS3	0	105301	Q9Y2L1	Exosome complex exonuclease RRP44 OS=Homo sapiens GN=DIS3 PE=1 SV=2	0	0	0	0	0	0	0	0	0	0	0	0	0	0	0	0	5	0	9
DKC1	0	104107	O60832	H/ACA ribonucleoprotein complex subunit 4 OS=Homo sapiens GN=DKC1 PE=1 SV=3	0	0	0	0	0	0	0	0	0	0	0	0	0	0	0	0	0	0	2
DNAH2	0	110633	Q9P225	Dynein heavy chain 2, axonemal OS=Homo sapiens GN=DNAH2 PE=2 SV=3	0	0	0	0	0	0	0	0	0	0	0	0	0	0	0	6	0	0	0
DNAJA1	0	102071	P31689	DnaJ homolog subfamily A member 1 OS=Homo sapiens GN=DNAJA1 PE=1 SV=2	0	0	0	0	3	0	6	0	0	0	0	0	10	9	16	5	16	0	19
DNAJA2	0	101802	O60884	DnaJ homolog subfamily A member 2 OS=Homo sapiens GN=DNAJA2 PE=1 SV=1	0	0	0	0	0	0	0	0	0	0	0	0	2	0	0	2	2	0	19
DNAJB2	0	100858	P25686	DnaJ homolog subfamily B member 2 OS=Homo sapiens GN=DNAJB2 PE=1 SV=3	0	0	0	0	0	0	0	0	0	0	0	0	0	0	0	0	2	0	0
DNAJB6	0	102614	O75190	DnaJ homolog subfamily B member 6 OS=Homo sapiens GN=DNAJB6 PE=1 SV=2	0	0	0	0	0	0	0	0	0	0	0	0	0	0	3	0	6	0	0
DNAJC10	0	104799	Q8IXB1	DnaJ homolog subfamily C member 10 OS=Homo sapiens GN=DNAJC10 PE=1 SV=2	0	0	0	0	0	0	0	0	0	0	0	0	0	0	0	0	0	0	8
DNAJC11	0	100983	Q9NVH1	DnaJ homolog subfamily C member 11 OS=Homo sapiens GN=DNAJC11 PE=1 SV=2	0	0	0	0	0	0	0	0	0	0	0	0	0	0	0	0	2	0	0
DNAJC7	0	103381	Q99615	DnaJ homolog subfamily C member 7 OS=Homo sapiens GN=DNAJC7 PE=1 SV=2	0	0	0	0	0	0	0	0	0	0	0	0	0	0	0	0	0	0	12
DOCK4	0	103795	Q8N1I0	Dedicator of cytokinesis protein 4 OS=Homo sapiens GN=DOCK4 PE=1 SV=3	0	2	0	0	0	0	3	0	0	0	0	0	0	0	0	0	0	0	0
DOCK7	0	104793	Q96N67	NP_001258931.1 Dedicator of cytokinesis protein 7	6	28	2	0	3	0	13	0	3	4	0	0	0	0	0	10	0	0	4
DOCK8	0	109186	Q8NF50	Dedicator of cytokinesis protein 8 OS=Homo sapiens GN=DOCK8 PE=1 SV=3	0	0	0	0	0	0	2	0	0	0	0	0	0	0	0	0	0	0	2
DPM1	0	101983	O60762	Dolichol-phosphate mannosyltransferase subunit 1 OS=Homo sapiens GN=DPM1 PE=1 SV=1	0	0	0	0	0	0	0	0	0	0	0	0	0	0	0	0	13	0	0
DPYSL3	0	100463	Q14195	Dihydropyrimidinase-related protein 3 OS=Homo sapiens GN=DPYSL3 PE=1 SV=1	0	0	0	2	0	0	0	3	0	0	0	0	0	0	0	0	0	0	7
DSP	0	106426	P15924	NP_001008844.1 Desmoplakin (DP) (250/210 kDa paraneoplastic pemphigus antigen)	0	0	0	0	0	0	0	0	0	0	0	0	0	0	0	0	0	0	2
DYNC1H1	0	100662	Q14204	Cytoplasmic dynein 1 heavy chain 1 OS=Homo sapiens GN=DYNC1H1 PE=1 SV=5	0	23	0	2	2	6	19	36	9	31	61	0	28	12	120	10	120	0	258
DYNC1I2	0	101339	Q13409	Cytoplasmic dynein 1 intermediate chain 2 OS=Homo sapiens GN=DYNC1I2 PE=1 SV=3	8	2	8	0	0	0	0	0	0	0	2	0	0	0	5	0	7	0	18
E2F7	0	112780	Q96AV8	Transcription factor E2F7 OS=Homo sapiens GN=E2F7 PE=1 SV=3	7	9	4	0	0	0	3	0	0	0	0	0	2	7	3	0	2	0	3
EEF1A1	0	100675	P68104	Elongation factor 1-alpha 1 OS=Homo sapiens GN=EEF1A1 PE=1 SV=1	0	2	0	8	13	22	18	10	12	16	7	10	32	54	54	17	68	16	39
EEF1A2	0	100674	Q05639	Elongation factor 1-alpha 2 OS=Homo sapiens GN=EEF1A2 PE=1 SV=1	0	2	0	6	8	13	10	7	9	11	6	7	16	22	23	4	20	5	24
EEF1G	0	101103	P26641	Elongation factor 1-gamma OS=Homo sapiens GN=EEF1G PE=1 SV=3	0	0	0	0	0	7	0	5	0	0	0	0	0	0	12	3	5	0	0
EEF2	0	100701	P13639	Elongation factor 2 OS=Homo sapiens GN=EEF2 PE=1 SV=4	0	0	0	0	0	3	6	0	0	2	0	0	4	4	8	8	9	0	17
EFHD2	0	100321	Q96C19	EF-hand domain-containing protein D2 OS=Homo sapiens GN=EFHD2 PE=1 SV=1	11	3	7	0	0	0	0	0	2	2	0	0	0	0	0	0	0	4	0
EFTUD2	0	102943	Q15029	116 kDa U5 small nuclear ribonucleoprotein component OS=Homo sapiens GN=EFTUD2 PE=1 SV=1	0	0	0	2	0	5	39	7	9	9	0	0	32	14	18	11	5	3	12
EIF3A	0	101002	Q14152	Eukaryotic translation initiation factor 3 subunit A OS=Homo sapiens GN=EIF3A PE=1 SV=1	0	0	0	2	0	9	4	8	3	15	0	0	0	0	0	0	0	0	6
EIF3B	0	101154	P55884	Eukaryotic translation initiation factor 3 subunit B OS=Homo sapiens GN=EIF3B PE=1 SV=3	6	0	5	0	2	2	0	5	5	8	0	0	2	0	4	0	0	0	16
EIF3F	1	101142	O00303	Eukaryotic translation initiation factor 3 subunit F OS=Homo sapiens GN=EIF3F PE=1 SV=1	0	0	0	0	0	0	0	2	0	2	0	0	0	0	0	0	2	0	0
EIF4A1	0	100218	P60842	Eukaryotic initiation factor 4A-I OS=Homo sapiens GN=EIF4A1 PE=1 SV=1	0	0	0	0	0	0	4	0	0	0	0	0	4	0	0	3	0	2	0
EIF4A2	0	100087	Q14240	Eukaryotic initiation factor 4A-II OS=Homo sapiens GN=EIF4A2 PE=1 SV=2	0	0	0	0	0	0	4	0	0	0	0	0	4	0	0	3	0	2	0
EIF4A3	0	100386	P38919	Eukaryotic initiation factor 4A-III OS=Homo sapiens GN=EIF4A3 PE=1 SV=4	0	0	0	0	0	0	11	0	0	0	0	0	17	7	0	13	0	6	8
EIF4B	0	100891	P23588	Eukaryotic translation initiation factor 4B OS=Homo sapiens GN=EIF4B PE=1 SV=2	211	197	226	36	41	60	26	29	25	18	4	0	15	11	16	20	0	4	44
EIF4G1	0	101395	Q04637	Eukaryotic translation initiation factor 4 gamma 1 OS=Homo sapiens GN=EIF4G1 PE=1 SV=4	0	0	0	0	0	0	0	0	0	0	0	0	0	0	0	0	0	0	10
EIF5B	0	101657	O60841	Eukaryotic translation initiation factor 5B OS=Homo sapiens GN=EIF5B PE=1 SV=4	0	4	0	2	7	7	0	0	2	0	2	0	0	0	3	0	0	0	10
ENO3	0	104224	P13929	Beta-enolase OS=Homo sapiens GN=ENO3 PE=1 SV=5	0	0	0	0	4	7	0	2	0	3	0	0	0	0	0	2	0	0	0
EPB41L2	0	100222	O43491	Band 4.1-like protein 2 OS=Homo sapiens GN=EPB41L2 PE=1 SV=1	0	0	0	0	0	0	0	0	0	0	0	0	0	0	0	0	0	0	8
EPPK1	0	109760	P58107	Epiplakin OS=Homo sapiens GN=EPPK1 PE=1 SV=2	0	6	0	0	0	0	0	0	0	0	0	0	0	0	0	2	2	0	2
EPRS	0	101324	P07814	Bifunctional glutamate/proline--tRNA ligase OS=Homo sapiens GN=EPRS PE=1 SV=5	10	20	0	5	5	8	6	12	11	8	11	2	8	4	30	0	15	0	54
ESYT2	0	102402	A0FGR8	Extended synaptotagmin-2 OS=Homo sapiens GN=ESYT2 PE=1 SV=1	0	0	0	0	0	0	0	0	0	0	0	0	0	0	0	0	5	0	2
FAF2	0	103039	Q96CS3	FAS-associated factor 2 OS=Homo sapiens GN=FAF2 PE=1 SV=2	0	0	0	0	0	0	0	0	0	0	0	0	0	0	5	0	2	0	0
FAM120A	0	102790	Q9NZB2	Constitutive coactivator of PPAR-gamma-like protein 1 OS=Homo sapiens GN=FAM120A PE=1 SV=2	0	0	0	0	0	0	0	0	0	3	0	0	0	0	0	0	0	0	3
FANCI	0	113190	Q9NVI1	Fanconi anemia group I protein OS=Homo sapiens GN=FANCI PE=1 SV=4	0	0	0	0	0	0	0	0	0	0	0	0	0	0	8	0	16	0	9
FARSA	0	101181	Q9Y285	Phenylalanine--tRNA ligase alpha subunit OS=Homo sapiens GN=FARSA PE=1 SV=3	0	0	0	0	0	0	0	0	0	0	0	0	0	0	0	0	0	0	4
FASN	0	102318	P49327	Fatty acid synthase OS=Homo sapiens GN=FASN PE=1 SV=3	0	0	0	0	0	2	0	0	0	0	0	0	0	0	6	7	0	0	18
FBL	0	101948	P22087	rRNA 2'-O-methyltransferase fibrillarin OS=Homo sapiens GN=FBL PE=1 SV=2	0	0	0	0	0	0	0	0	0	0	0	0	0	0	5	3	5	0	0
FHL1	0	104124	Q13642	Four and a half LIM domains protein 1 OS=Homo sapiens GN=FHL1 PE=1 SV=4	0	0	0	0	4	4	0	2	6	3	0	0	0	0	0	0	0	0	5
FIP1L1	0	103266	Q6UN15	Pre-mRNA 3'-end-processing factor FIP1 OS=Homo sapiens GN=FIP1L1 PE=1 SV=1	14	12	8	0	0	0	2	0	0	0	0	0	0	0	0	0	0	0	0
FLII	0	104292	Q13045	Protein flightless-1 homolog OS=Homo sapiens GN=FLII PE=1 SV=2	7	33	6	0	0	0	26	13	7	16	0	0	5	7	0	14	5	0	21
FLNA	0	100877	P21333	Filamin-A OS=Homo sapiens GN=FLNA PE=1 SV=4	28	99	25	34	46	91	49	85	61	111	53	0	16	12	11	18	17	8	108
FLNB	0	101842	O75369	Filamin-B OS=Homo sapiens GN=FLNB PE=1 SV=2	6	22	0	2	2	4	6	9	7	13	5	0	2	4	4	5	2	2	9
FLNC	0	104504	Q14315	Filamin-C OS=Homo sapiens GN=FLNC PE=1 SV=3	2	10	0	2	2	5	5	9	6	8	6	0	2	3	3	3	2	3	7
GALK1	0	100867	P51570	Galactokinase OS=Homo sapiens GN=GALK1 PE=1 SV=1	0	0	0	0	0	0	0	0	0	0	0	0	0	0	0	0	3	0	0
GANAB	0	100748	Q14697	Neutral alpha-glucosidase AB OS=Homo sapiens GN=GANAB PE=1 SV=3	3	2	0	0	0	0	0	0	0	0	0	0	0	0	0	0	0	0	7
GAPDH	0	100056	P04406	Glyceraldehyde-3-phosphate dehydrogenase OS=Homo sapiens GN=GAPDH PE=1 SV=3	0	0	0	0	6	13	0	5	0	0	0	0	0	0	5	5	0	0	0
GATAD2B	0	103945	Q8WXI9	Transcriptional repressor p66-beta OS=Homo sapiens GN=GATAD2B PE=1 SV=1	0	0	0	0	0	0	0	0	0	0	0	0	0	0	0	0	0	0	4
GCDH	0	105224	Q92947	Glutaryl-CoA dehydrogenase, mitochondrial OS=Homo sapiens GN=GCDH PE=1 SV=1	0	0	0	0	0	0	0	0	0	0	0	0	0	0	4	0	0	0	0
GCN1	0	104508	Q92616	Translational activator GCN1 OS=Homo sapiens GN=GCN1L1 PE=1 SV=6	0	0	0	0	0	0	2	0	0	3	0	0	8	0	32	0	45	0	25
GEMIN4	0	109516	P57678	Gem-associated protein 4 OS=Homo sapiens GN=GEMIN4 PE=1 SV=2	0	0	0	0	0	0	0	0	0	0	0	0	0	0	0	0	6	0	2
GFAP	0	100007	P14136	Glial fibrillary acidic protein OS=Homo sapiens GN=GFAP PE=1 SV=1	8	0	0	0	0	0	0	0	0	0	0	0	0	0	0	6	0	0	5
GNB1	0	100844	P62873	Guanine nucleotide-binding protein G(I)/G(S)/G(T) subunit beta-1 OS=Homo sapiens GN=GNB1 PE=1 SV=3	0	0	0	0	0	0	0	0	0	0	0	0	0	0	0	0	2	0	2
GNB2	0	100836	P62879	Guanine nucleotide-binding protein G(I)/G(S)/G(T) subunit beta-2 OS=Homo sapiens GN=GNB2 PE=1 SV=3	0	0	0	0	0	0	0	0	0	0	0	0	0	0	0	0	0	0	2
GOLGB1	0	104470	Q14789	Golgin subfamily B member 1 OS=Homo sapiens GN=GOLGB1 PE=1 SV=2	0	0	0	0	0	0	0	0	0	0	0	0	0	0	0	0	0	0	2
GSN	0	100740	P06396	Gelsolin OS=Homo sapiens GN=GSN PE=1 SV=1	0	0	0	0	0	0	4	0	0	0	0	0	0	0	0	0	0	0	0
GTF2I	0	101609	P78347	NP_001267729.1 General transcription factor II-I (GTFII-I) (TFII-I) (Bruton tyrosine kinase-associated protein 135) (BAP-135) (BTK-associated protein 135) (SRF-Phox1-interacting protein) (SPIN) (Williams-Beuren syndrome chromosomal region 6 protein)	0	0	0	0	0	0	0	0	0	0	0	0	0	0	0	0	2	0	6
GTF3C1	0	107416	Q12789	General transcription factor 3C polypeptide 1 OS=Homo sapiens GN=GTF3C1 PE=1 SV=4	0	0	0	0	0	0	0	0	0	0	0	0	0	0	0	0	0	0	9
H2AFV	0	100940	Q71UI9	Histone H2A.V OS=Homo sapiens GN=H2AFV PE=1 SV=3	0	0	0	0	0	0	13	0	0	0	0	5	12	6	10	6	2	0	5
H2AFX	0	100930	P16104	Histone H2AX OS=Homo sapiens GN=H2AFX PE=1 SV=2	0	9	0	0	0	0	13	0	0	0	0	5	12	6	9	6	2	0	5
HACD3	0	101037	Q9P035	Very-long-chain (3R)-3-hydroxyacyl-CoA dehydratase 3 OS=Homo sapiens GN=HACD3 PE=1 SV=2	0	0	0	0	0	0	11	3	3	0	0	0	12	14	17	6	9	0	17
HAX1	0	102980	O00165	HCLS1-associated protein X-1 OS=Homo sapiens GN=HAX1 PE=1 SV=2	0	0	0	0	0	0	0	0	0	0	0	0	0	0	0	0	2	0	0
HCFC1	0	102935	P51610	Host cell factor 1 OS=Homo sapiens GN=HCFC1 PE=1 SV=2	0	0	0	0	0	0	0	0	0	0	0	0	0	0	0	0	9	0	0
HEATR1	0	108672	Q9H583	HEAT repeat-containing protein 1 OS=Homo sapiens GN=HEATR1 PE=1 SV=3	0	0	0	0	0	0	0	0	0	0	0	0	0	0	0	0	4	0	2
HIST1H2AG	0	100146	P0C0S8	Histone H2A type 1 OS=Homo sapiens GN=HIST1H2AG PE=1 SV=2	0	9	0	9	12	11	26	0	0	7	0	8	24	18	21	16	13	5	7
HIST1H2BB	0	100273	P33778	Histone H2B type 1-B OS=Homo sapiens GN=HIST1H2BB PE=1 SV=2	0	0	0	0	3	7	6	0	0	0	0	0	8	3	8	10	4	3	0
HIST1H3A	0	100156	P68431	Histone H3.1 OS=Homo sapiens GN=HIST1H3A PE=1 SV=2	0	0	0	0	0	0	3	0	0	0	0	0	0	0	0	3	0	0	0
HIST1H4A	0	100015	P62805	Histone H4 OS=Homo sapiens GN=HIST1H4A PE=1 SV=2	0	0	0	8	12	11	16	8	7	6	0	6	16	20	14	13	11	10	12
HNRNPA0	0	101485	Q13151	Heterogeneous nuclear ribonucleoprotein A0 OS=Homo sapiens GN=HNRNPA0 PE=1 SV=1	0	0	0	2	3	5	0	0	0	0	0	0	0	0	0	0	0	0	2
HNRNPA1	0	100680	P09651	Heterogeneous nuclear ribonucleoprotein A1 OS=Homo sapiens GN=HNRNPA1 PE=1 SV=5	11	16	14	7	11	16	2	4	2	0	0	0	2	2	3	4	0	0	16
HNRNPA2B1	0	100042	P22626	Heterogeneous nuclear ribonucleoproteins A2/B1 OS=Homo sapiens GN=HNRNPA2B1 PE=1 SV=2	25	25	26	11	18	25	8	7	9	7	0	0	9	3	4	12	0	0	9
HNRNPA3	0	100290	P51991	Heterogeneous nuclear ribonucleoprotein A3 OS=Homo sapiens GN=HNRNPA3 PE=1 SV=2	14	2	4	4	10	8	0	0	0	0	0	0	0	0	0	0	0	0	6
HNRNPAB	0	103324	Q99729	Heterogeneous nuclear ribonucleoprotein A/B OS=Homo sapiens GN=HNRNPAB PE=1 SV=2	6	7	9	0	0	0	0	0	0	0	0	0	0	0	0	0	0	0	3
HNRNPC	0	101082	P07910	Heterogeneous nuclear ribonucleoproteins C1/C2 OS=Homo sapiens GN=HNRNPC PE=1 SV=4	61	68	80	16	21	21	32	11	16	9	0	7	42	18	14	30	7	8	34
HNRNPD	0	102245	Q14103	Heterogeneous nuclear ribonucleoprotein D0 OS=Homo sapiens GN=HNRNPD PE=1 SV=1	0	0	0	0	12	14	6	6	0	2	0	0	0	0	4	4	2	0	0
HNRNPF	0	104198	P52597	Heterogeneous nuclear ribonucleoprotein F OS=Homo sapiens GN=HNRNPF PE=1 SV=3	0	0	0	7	10	10	13	7	10	4	0	6	13	16	18	16	14	7	2
HNRNPH1	0	101241	P31943	Heterogeneous nuclear ribonucleoprotein H OS=Homo sapiens GN=HNRNPH1 PE=1 SV=4	6	0	0	20	21	25	33	14	20	10	2	9	22	26	23	28	27	10	14
HNRNPK	0	100460	P61978	Heterogeneous nuclear ribonucleoprotein K OS=Homo sapiens GN=HNRNPK PE=1 SV=1	8	9	11	25	24	29	22	15	17	16	0	2	20	19	21	22	12	7	33
HNRNPL	0	100654	P14866	Heterogeneous nuclear ribonucleoprotein L OS=Homo sapiens GN=HNRNPL PE=1 SV=2	10	0	6	6	11	15	2	9	13	8	0	0	2	0	0	2	0	0	3
HNRNPM	0	100623	P52272	Heterogeneous nuclear ribonucleoprotein M OS=Homo sapiens GN=HNRNPM PE=1 SV=3	5	5	4	9	10	11	12	10	7	6	0	3	17	11	19	16	6	6	22
HNRNPR	0	103214	O43390	Heterogeneous nuclear ribonucleoprotein R OS=Homo sapiens GN=HNRNPR PE=1 SV=1	0	0	0	12	10	16	4	3	4	0	0	0	2	0	0	3	0	0	2
HNRNPU	0	101795	Q00839	Heterogeneous nuclear ribonucleoprotein U OS=Homo sapiens GN=HNRNPU PE=1 SV=6	25	43	26	53	60	66	45	47	38	30	0	5	51	28	20	40	20	9	77
HNRNPUL2	0	101695	Q1KMD3	Heterogeneous nuclear ribonucleoprotein U-like protein 2 OS=Homo sapiens GN=HNRNPUL2 PE=1 SV=1	24	22	13	11	2	3	2	0	5	4	0	0	0	2	0	0	0	0	0
HSP90AA1	0	100113	P07900	Heat shock protein HSP 90-alpha OS=Homo sapiens GN=HSP90AA1 PE=1 SV=5	14	10	0	7	19	30	11	9	9	27	5	6	17	13	46	22	53	3	129
HSP90AA2P	0	103196	Q14568	Heat shock protein HSP 90-alpha A2 OS=Homo sapiens GN=HSP90AA2P PE=1 SV=2	0	0	0	0	0	0	5	0	0	0	0	7	6	6	16	11	18	2	0
HSP90AB1	0	100092	P08238	Heat shock protein HSP 90-beta OS=Homo sapiens GN=HSP90AB1 PE=1 SV=4	14	9	0	14	28	32	27	13	10	23	10	9	37	34	90	42	117	6	170
HSP90AB2P	0	101559	Q58FF8	Putative heat shock protein HSP 90-beta 2 OS=Homo sapiens GN=HSP90AB2P PE=1 SV=2	6	4	0	0	8	11	6	3	5	7	2	5	7	7	19	12	25	2	66
HSP90B1	0	100563	P14625	Endoplasmin OS=Homo sapiens GN=HSP90B1 PE=1 SV=1	0	0	0	0	3	5	6	3	2	5	2	0	4	4	7	5	5	0	8
HSPA1A	0	113942	P0DMV8	Heat shock 70 kDa protein 1A OS=Homo sapiens GN=HSPA1A PE=1 SV=1	54	29	23	61	65	80	177	62	45	49	73	127	163	142	301	185	187	94	213
HSPA1L	0	102431	P34931	Heat shock 70 kDa protein 1-like OS=Homo sapiens GN=HSPA1L PE=1 SV=2	26	15	7	25	23	30	63	17	15	16	28	47	69	44	103	72	68	31	70
HSPA4	0	101031	P34932	Heat shock 70 kDa protein 4 OS=Homo sapiens GN=HSPA4 PE=1 SV=4	0	0	0	0	0	0	0	0	0	4	0	0	0	0	0	0	0	0	2
HSPA5	0	100213	P11021	78 kDa glucose-regulated protein OS=Homo sapiens GN=HSPA5 PE=1 SV=2	0	0	0	3	4	3	3	0	0	0	0	0	5	2	9	3	0	0	13
HSPA6	0	104270	P17066	Heat shock 70 kDa protein 6 OS=Homo sapiens GN=HSPA6 PE=1 SV=2	20	13	5	39	35	39	65	25	22	26	39	49	47	47	77	64	61	40	83
HSPA8	0	100073	P11142	Heat shock cognate 71 kDa protein OS=Homo sapiens GN=HSPA8 PE=1 SV=1	0	0	0	14	17	18	28	8	10	17	21	36	34	22	58	59	36	16	80
HSPA9	0	100353	P38646	Stress-70 protein, mitochondrial OS=Homo sapiens GN=HSPA9 PE=1 SV=2	2	0	0	0	0	0	0	0	0	0	0	0	0	5	17	7	6	0	23
HSPD1	0	100189	P10809	60 kDa heat shock protein, mitochondrial OS=Homo sapiens GN=HSPD1 PE=1 SV=2	8	6	8	0	5	6	8	0	0	7	0	0	7	9	7	4	9	0	23
HUWE1	1	103723	Q7Z6Z7	E3 ubiquitin-protein ligase HUWE1 OS=Homo sapiens GN=HUWE1 PE=1 SV=3	0	0	0	0	0	0	0	0	0	0	0	0	0	0	0	0	0	0	11
IARS	0	102082	P41252	Isoleucine--tRNA ligase, cytoplasmic OS=Homo sapiens GN=IARS PE=1 SV=2	0	0	0	0	0	0	7	6	3	5	3	0	9	0	16	0	10	0	33
IGF2BP1	0	114030	Q9NZI8	Insulin-like growth factor 2 mRNA-binding protein 1 OS=Homo sapiens GN=IGF2BP1 PE=1 SV=2	16	8	10	7	16	16	0	4	5	0	0	0	3	0	0	3	0	0	14
IGF2R	0	105851	P11717	Cation-independent mannose-6-phosphate receptor OS=Homo sapiens GN=IGF2R PE=1 SV=3	0	0	0	0	0	0	0	0	0	0	0	0	0	0	0	0	0	0	10
ILF3	0	100591	Q12906	Interleukin enhancer-binding factor 3 OS=Homo sapiens GN=ILF3 PE=1 SV=3	0	0	0	7	5	9	2	0	0	0	0	0	2	0	0	5	0	0	5
ILVBL	0	103438	A1L0T0	Acetolactate synthase-like protein OS=Homo sapiens GN=ILVBL PE=1 SV=2	0	0	0	0	0	0	0	0	0	0	0	0	0	0	0	0	3	0	0
IMMT	0	100316	Q16891	MICOS complex subunit MIC60 OS=Homo sapiens GN=IMMT PE=1 SV=1	2	0	0	0	0	0	3	0	0	0	0	0	6	19	31	2	73	4	42
IPO11	0	105736	Q9UI26	Importin-11 OS=Homo sapiens GN=IPO11 PE=1 SV=1	0	0	0	0	0	0	0	0	0	0	0	0	0	0	3	0	5	0	0
IPO4	0	110305	Q8TEX9	Importin-4 OS=Homo sapiens GN=IPO4 PE=1 SV=2	0	0	0	0	0	0	0	0	0	0	0	0	2	0	7	0	7	0	0
IPO5	0	103903	O00410	Importin-5 OS=Homo sapiens GN=IPO5 PE=1 SV=4	0	0	0	0	0	0	0	0	0	0	0	0	2	0	12	0	9	0	0
IPO7	0	104781	O95373	Importin-7 OS=Homo sapiens GN=IPO7 PE=1 SV=1	0	0	0	0	0	0	2	0	0	0	0	0	3	0	8	0	11	0	8
IPO8	0	108011	O15397	Importin-8 OS=Homo sapiens GN=IPO8 PE=1 SV=2	0	0	0	0	0	0	0	0	0	0	0	0	4	0	5	0	4	0	3
IPO9	0	102965	Q96P70	Importin-9 OS=Homo sapiens GN=IPO9 PE=1 SV=3	0	0	0	0	0	0	0	0	0	0	0	0	2	0	8	0	12	2	2
IRS4	0	109571	O14654	Insulin receptor substrate 4 OS=Homo sapiens GN=IRS4 PE=1 SV=1	9	14	0	0	0	0	8	5	0	0	3	0	11	8	25	6	19	0	89
IVNS1ABP	1	108339	Q9Y6Y0	Influenza virus NS1A-binding protein OS=Homo sapiens GN=IVNS1ABP PE=1 SV=3	7	4	6	0	0	0	10	0	0	0	0	0	3	0	0	12	0	2	5
JAK1	0	105036	P23458	Tyrosine-protein kinase JAK1 OS=Homo sapiens GN=JAK1 PE=1 SV=2	14	20	13	3	5	2	14	0	2	0	0	0	10	11	12	4	8	4	23
JUP	0	106497	P14923	Junction plakoglobin OS=Homo sapiens GN=JUP PE=1 SV=3	0	0	0	0	0	0	0	0	0	0	0	0	0	0	4	0	0	0	0
KDELR2	0	114292	P33947	ER lumen protein-retaining receptor 2 OS=Homo sapiens GN=KDELR2 PE=1 SV=1	0	0	0	0	0	0	0	0	0	0	0	0	0	0	0	0	3	0	0
KHDRBS1	0	101950	Q07666	KH domain-containing, RNA-binding, signal transduction-associated protein 1 OS=Homo sapiens GN=KHDRBS1 PE=1 SV=1	0	0	0	0	0	2	0	0	0	0	0	0	2	0	0	2	0	0	0
KIF11	0	114338	P52732	Kinesin-like protein KIF11 OS=Homo sapiens GN=KIF11 PE=1 SV=2	172	334	172	309	376	410	352	231	196	227	158	100	240	234	227	312	141	152	294
KIF19	0	114341	Q2TAC6	Kinesin-like protein KIF19 OS=Homo sapiens GN=KIF19 PE=2 SV=2	0	0	0	0	0	0	0	0	0	0	0	44	0	0	0	0	0	0	0
KIF5A	0	102163	Q12840	Kinesin heavy chain isoform 5A OS=Homo sapiens GN=KIF5A PE=1 SV=2	0	0	0	0	0	0	0	0	0	0	0	0	0	0	0	0	0	0	8
KIF5B	0	101000	P33176	Kinesin-1 heavy chain OS=Homo sapiens GN=KIF5B PE=1 SV=1	0	0	0	0	0	0	0	0	0	0	0	0	0	0	0	0	0	0	20
KPNA1	0	114446	P52294	Importin subunit alpha-5 OS=Homo sapiens GN=KPNA1 PE=1 SV=3	0	0	0	0	0	0	0	0	0	0	0	0	0	0	0	0	0	0	2
KPNA2	0	114447	P52292	Importin subunit alpha-1 OS=Homo sapiens GN=KPNA2 PE=1 SV=1	0	0	0	0	0	0	0	0	0	0	0	69	0	18	0	2	0	0	2
KPNB1	0	102932	Q14974	Importin subunit beta-1 OS=Homo sapiens GN=KPNB1 PE=1 SV=2	0	6	0	0	2	2	14	0	0	0	0	0	20	3	20	5	28	2	10
KRT1	0	100093	P04264	Keratin, type II cytoskeletal 1 OS=Homo sapiens GN=KRT1 PE=1 SV=6	0	0	0	10	0	0	8	4	3	0	0	0	3	0	0	0	0	0	0
KTN1	0	100875	Q86UP2	Kinectin OS=Homo sapiens GN=KTN1 PE=1 SV=1	0	5	0	0	0	0	0	0	0	0	0	0	0	0	0	0	0	0	3
LARGE1	0	110216	O95461	Glycosyltransferase-like protein LARGE1 OS=Homo sapiens GN=LARGE PE=1 SV=1	0	0	0	0	0	0	0	0	0	0	0	0	0	0	0	0	0	0	5
LARP1	0	101591	Q6PKG0	La-related protein 1 OS=Homo sapiens GN=LARP1 PE=1 SV=2	0	7	0	0	0	0	7	0	2	0	0	0	3	0	0	4	0	0	6
LARS	0	102747	Q9P2J5	Leucine--tRNA ligase, cytoplasmic OS=Homo sapiens GN=LARS PE=1 SV=2	0	0	0	2	0	0	0	0	0	3	0	0	5	0	16	0	3	0	9
LAS1L	0	107317	Q9Y4W2	Ribosomal biogenesis protein LAS1L OS=Homo sapiens GN=LAS1L PE=1 SV=2	0	0	0	0	0	0	0	0	0	0	0	0	0	0	0	0	0	0	5
LBR	0	106253	Q14739	Lamin-B receptor OS=Homo sapiens GN=LBR PE=1 SV=2	0	0	0	0	0	0	2	0	0	0	0	0	0	0	0	0	0	0	0
LIMA1	0	104486	Q9UHB6	LIM domain and actin-binding protein 1 OS=Homo sapiens GN=LIMA1 PE=1 SV=1	192	232	184	84	90	87	171	91	98	75	0	4	95	27	75	121	45	46	115
LMNA	0	100116	P02545	Prelamin-A/C OS=Homo sapiens GN=LMNA PE=1 SV=1	0	0	0	0	0	0	0	0	0	0	0	0	0	0	0	0	0	0	4
LMNB1	0	100254	P20700	Lamin-B1 OS=Homo sapiens GN=LMNB1 PE=1 SV=2	23	15	19	2	2	0	17	0	4	0	0	0	16	19	48	11	42	15	48
LMNB2	0	100076	Q03252	Lamin-B2 OS=Homo sapiens GN=LMNB2 PE=1 SV=3	8	3	5	0	0	0	0	0	0	0	0	0	0	0	5	0	3	0	9
LRCH2	0	105247	Q5VUJ6	Leucine-rich repeat and calponin homology domain-containing protein 2 OS=Homo sapiens GN=LRCH2 PE=2 SV=2	0	0	0	0	0	0	4	0	0	0	0	0	0	0	0	0	0	0	0
LRPPRC	0	102214	P42704	Leucine-rich PPR motif-containing protein, mitochondrial OS=Homo sapiens GN=LRPPRC PE=1 SV=3	0	0	0	0	0	0	0	0	0	2	0	0	0	4	2	0	6	0	2
LUC7L2	0	102895	Q9Y383	Putative RNA-binding protein Luc7-like 2 OS=Homo sapiens GN=LUC7L2 PE=1 SV=2	0	0	0	0	0	0	4	0	0	0	0	0	2	2	4	4	0	4	14
MACF1	0	102538	Q9UPN3	Microtubule-actin cross-linking factor 1, isoforms 1/2/3/5 OS=Homo sapiens GN=MACF1 PE=1 SV=4	0	0	0	0	0	0	0	0	0	0	0	0	0	0	0	0	0	0	3
MAGED1	0	105004	Q9Y5V3	Melanoma-associated antigen D1 OS=Homo sapiens GN=MAGED1 PE=1 SV=3	0	0	0	0	0	0	0	0	0	0	0	0	0	0	0	0	0	0	7
MAGED2	0	102493	Q9UNF1	Melanoma-associated antigen D2 OS=Homo sapiens GN=MAGED2 PE=1 SV=2	2	0	0	0	0	0	0	0	0	0	0	0	0	0	0	0	3	0	22
MAP1B	0	100282	P46821	Microtubule-associated protein 1B OS=Homo sapiens GN=MAP1B PE=1 SV=2	42	137	9	64	68	82	46	53	38	67	46	0	18	17	32	9	47	12	166
MAP4	0	100781	P27816	Microtubule-associated protein 4 OS=Homo sapiens GN=MAP4 PE=1 SV=3	0	0	0	0	0	0	0	0	0	0	0	0	0	0	0	0	0	0	3
MARCKS	0	100003	P29966	Myristoylated alanine-rich C-kinase substrate OS=Homo sapiens GN=MARCKS PE=1 SV=4	0	0	0	0	0	0	0	0	0	0	0	0	0	0	0	0	0	0	3
MARS	0	102925	P56192	Methionine--tRNA ligase, cytoplasmic OS=Homo sapiens GN=MARS PE=1 SV=2	0	0	0	0	0	0	0	0	0	0	0	0	2	0	14	0	12	0	6
MATR3	0	100533	P43243	Matrin-3 OS=Homo sapiens GN=MATR3 PE=1 SV=2	19	38	17	21	14	17	46	18	20	12	0	3	44	26	23	40	25	23	71
MCM3	0	110344	P25205	DNA replication licensing factor MCM3 OS=Homo sapiens GN=MCM3 PE=1 SV=3	0	0	0	0	0	0	0	0	0	0	0	0	0	4	0	0	0	0	0
MCM7	0	115029	P33993	DNA replication licensing factor MCM7 OS=Homo sapiens GN=MCM7 PE=1 SV=4	0	0	0	0	0	0	0	0	0	0	0	0	0	2	0	0	5	0	9
MDC1	0	108187	Q14676	Mediator of DNA damage checkpoint protein 1 OS=Homo sapiens GN=MDC1 PE=1 SV=3	3	6	2	0	0	0	0	0	0	0	0	0	0	0	0	0	2	0	5
MDN1	0	109189	Q9NU22	Midasin OS=Homo sapiens GN=MDN1 PE=1 SV=2	0	0	0	0	0	0	0	0	0	0	2	0	2	0	4	0	8	0	27
MFAP1	0	103809	P55081	Microfibrillar-associated protein 1 OS=Homo sapiens GN=MFAP1 PE=1 SV=2	0	0	0	0	0	0	0	0	0	0	0	0	0	0	0	0	0	0	3
MGA	0	110009	Q8IWI9	MAX gene-associated protein OS=Homo sapiens GN=MGA PE=1 SV=3	22	52	9	6	6	7	11	4	6	10	4	0	6	8	4	9	0	3	57
MMS19	0	104574	Q96T76	MMS19 nucleotide excision repair protein homolog OS=Homo sapiens GN=MMS19 PE=1 SV=2	0	0	0	0	0	0	0	0	0	0	0	0	2	0	2	0	10	0	0
MMTAG2	0	105758	Q9BU76	Multiple myeloma tumor-associated protein 2 OS=Homo sapiens GN=MMTAG2 PE=1 SV=1	0	0	0	0	0	0	0	0	0	0	0	0	0	0	0	0	0	0	2
MOV10	0	109614	Q9HCE1	Putative helicase MOV-10 OS=Homo sapiens GN=MOV10 PE=1 SV=2	0	0	0	0	0	0	0	0	0	0	0	0	2	0	0	0	0	0	4
MPRIP	0	101375	Q6WCQ1	Myosin phosphatase Rho-interacting protein OS=Homo sapiens GN=MPRIP PE=1 SV=3	0	0	0	0	0	0	2	0	3	0	0	0	0	0	0	0	0	0	4
MTA2	0	103468	O94776	Metastasis-associated protein MTA2 OS=Homo sapiens GN=MTA2 PE=1 SV=1	0	0	0	0	0	0	0	0	0	0	0	0	0	0	0	0	0	0	2
MTDH	0	100562	Q86UE4	Protein LYRIC OS=Homo sapiens GN=MTDH PE=1 SV=2	3	2	0	0	0	0	0	0	0	0	0	0	0	0	0	0	0	0	6
MTHFD1	0	101048	P11586	C-1-tetrahydrofolate synthase, cytoplasmic OS=Homo sapiens GN=MTHFD1 PE=1 SV=3	0	0	0	0	0	0	0	0	0	0	0	0	0	0	2	0	0	0	8
MTMR14	0	106362	Q8NCE2	Myotubularin-related protein 14 OS=Homo sapiens GN=MTMR14 PE=1 SV=2	0	0	0	0	0	5	3	0	0	0	0	0	6	0	0	6	0	0	0
MTX2	0	101371	O75431	Metaxin-2 OS=Homo sapiens GN=MTX2 PE=1 SV=1	0	0	0	0	0	0	0	0	0	0	0	0	0	0	0	0	3	0	0
MYBBP1A	0	106290	Q9BQG0	Myb-binding protein 1A OS=Homo sapiens GN=MYBBP1A PE=1 SV=2	13	26	5	7	5	6	37	8	6	12	0	0	27	22	29	16	24	8	37
MYCBP2	1	104460	O75592	E3 ubiquitin-protein ligase MYCBP2 OS=Homo sapiens GN=MYCBP2 PE=1 SV=3	0	6	0	0	0	0	0	0	0	0	0	0	0	0	0	0	0	0	6
MYH1	0	108155	P12882	Myosin-1 OS=Homo sapiens GN=MYH1 PE=1 SV=3	0	0	0	0	0	0	0	0	0	0	0	0	0	0	0	0	0	0	5
MYH10	0	100205	P35580	Myosin-10 OS=Homo sapiens GN=MYH10 PE=1 SV=3	44	116	39	36	20	22	157	84	58	78	41	5	95	49	24	225	45	55	170
MYH11	0	100607	P35749	Myosin-11 OS=Homo sapiens GN=MYH11 PE=1 SV=3	28	40	30	0	0	0	0	0	0	0	0	0	0	0	0	0	0	0	63
MYH14	0	100854	Q7Z406	Myosin-14 OS=Homo sapiens GN=MYH14 PE=1 SV=2	8	15	2	10	4	4	30	19	17	21	9	3	22	12	6	48	7	12	50
MYH7	0	108914	P12883	Myosin-7 OS=Homo sapiens GN=MYH7 PE=1 SV=5	0	0	0	0	0	0	0	0	0	0	0	0	0	0	0	0	0	0	6
MYH7B	0	108671	A7E2Y1	Myosin-7B OS=Homo sapiens GN=MYH7B PE=1 SV=3	0	0	0	0	0	0	0	0	0	0	0	0	0	0	0	0	0	0	5
MYH9	0	100347	P35579	Myosin-9 OS=Homo sapiens GN=MYH9 PE=1 SV=4	135	241	113	137	82	75	371	159	115	184	71	23	185	170	79	511	122	155	403
MYL12A	0	100721	P19105	Myosin regulatory light chain 12A OS=Homo sapiens GN=MYL12A PE=1 SV=2	0	0	0	0	0	0	0	0	0	0	0	0	0	0	0	4	0	0	0
MYL6	0	101380	P60660	Myosin light polypeptide 6 OS=Homo sapiens GN=MYL6 PE=1 SV=2	0	0	0	0	0	0	0	0	0	0	0	0	0	0	0	5	0	0	0
MYL6B	0	100900	P14649	Myosin light chain 6B OS=Homo sapiens GN=MYL6B PE=1 SV=1	0	0	0	0	0	0	0	0	0	0	0	0	0	0	0	2	0	0	0
MYO18A	0	101068	Q92614	Unconventional myosin-XVIIIa OS=Homo sapiens GN=MYO18A PE=1 SV=3	2	11	0	0	0	0	3	2	2	3	0	0	3	0	0	4	9	0	38
MYO19	0	115363	Q96H55	NP_079385.2 Unconventional myosin-XIX (Myosin head domain-containing protein 1)	0	0	0	0	0	0	0	0	0	0	0	0	0	0	0	0	2	0	0
MYO1A	0	109257	Q9UBC5	Unconventional myosin-Ia OS=Homo sapiens GN=MYO1A PE=1 SV=1	0	4	2	14	13	9	0	11	8	11	0	0	0	0	0	0	0	0	7
MYO1B	0	103448	O43795	Unconventional myosin-Ib OS=Homo sapiens GN=MYO1B PE=1 SV=3	69	93	36	147	159	151	234	145	93	114	10	6	162	70	101	170	63	73	84
MYO1C	0	102804	O00159	Unconventional myosin-Ic OS=Homo sapiens GN=MYO1C PE=1 SV=4	42	77	33	165	164	166	288	120	111	116	7	16	232	119	141	293	107	119	112
MYO1D	0	103741	O94832	Unconventional myosin-Id OS=Homo sapiens GN=MYO1D PE=1 SV=2	74	116	60	73	63	68	239	89	71	74	3	0	192	92	80	255	80	81	88
MYO1E	0	104329	Q12965	Unconventional myosin-Ie OS=Homo sapiens GN=MYO1E PE=1 SV=2	6	5	2	14	3	0	10	15	11	11	0	0	13	3	0	37	7	7	21
MYO1G	0	110382	B0I1T2	Unconventional myosin-Ig OS=Homo sapiens GN=MYO1G PE=1 SV=2	8	9	0	0	0	0	0	0	0	0	0	0	0	0	0	0	0	0	9
MYO5A	0	100826	Q9Y4I1	Unconventional myosin-Va OS=Homo sapiens GN=MYO5A PE=1 SV=2	19	86	3	28	23	28	111	52	45	63	4	0	57	5	22	68	11	26	37
MYO5B	0	107129	Q9ULV0	Unconventional myosin-Vb OS=Homo sapiens GN=MYO5B PE=1 SV=3	9	36	0	10	9	10	14	13	12	11	2	0	13	2	7	14	3	7	12
MYO5C	0	109204	Q9NQX4	Unconventional myosin-Vc OS=Homo sapiens GN=MYO5C PE=1 SV=2	11	54	0	9	7	9	22	10	11	8	2	0	14	3	6	12	2	3	15
MYO6	0	102528	Q9UM54	Unconventional myosin-VI OS=Homo sapiens GN=MYO6 PE=1 SV=4	50	74	51	46	29	19	79	59	45	69	0	0	31	14	8	116	11	18	44
MYO9B	0	108322	Q13459	Unconventional myosin-IXb OS=Homo sapiens GN=MYO9B PE=1 SV=3	0	0	0	0	0	0	0	0	0	0	0	0	0	0	0	0	0	0	2
NAE1	0	101586	Q13564	NEDD8-activating enzyme E1 regulatory subunit OS=Homo sapiens GN=NAE1 PE=1 SV=1	0	0	0	0	0	0	0	0	0	0	0	0	0	187	0	0	0	152	0
NASP	0	103327	P49321	Nuclear autoantigenic sperm protein OS=Homo sapiens GN=NASP PE=1 SV=2	0	0	0	0	0	2	0	0	0	0	0	0	0	0	0	0	0	0	4
NCAPD3	0	115431	P42695	Condensin-2 complex subunit D3 OS=Homo sapiens GN=NCAPD3 PE=1 SV=2	0	0	0	0	0	0	0	0	0	0	0	0	0	0	0	0	5	0	0
NCAPG	0	109349	Q9BPX3	Condensin complex subunit 3 OS=Homo sapiens GN=NCAPG PE=1 SV=1	0	0	0	0	0	0	0	0	0	0	0	0	0	0	2	0	0	0	0
NCBP1	0	104865	Q09161	Nuclear cap-binding protein subunit 1 OS=Homo sapiens GN=NCBP1 PE=1 SV=1	0	4	0	0	0	0	7	0	0	0	0	0	6	0	0	5	0	0	0
NCL	0	101359	P19338	Nucleolin OS=Homo sapiens GN=NCL PE=1 SV=3	24	31	0	52	46	66	19	14	13	13	0	0	17	3	16	9	2	0	34
NDUFA10	0	101221	O95299	NADH dehydrogenase [ubiquinone] 1 alpha subcomplex subunit 10, mitochondrial OS=Homo sapiens GN=NDUFA10 PE=1 SV=1	0	0	0	0	0	0	0	0	0	0	0	0	0	0	0	0	4	0	0
NDUFA4	0	100775	O00483	Cytochrome c oxidase subunit NDUFA4 OS=Homo sapiens GN=NDUFA4 PE=1 SV=1	0	0	0	0	0	0	0	0	0	0	0	0	0	2	0	0	0	0	0
NDUFA9	0	102617	Q16795	NADH dehydrogenase [ubiquinone] 1 alpha subcomplex subunit 9, mitochondrial OS=Homo sapiens GN=NDUFA9 PE=1 SV=2	0	0	0	0	0	0	0	0	0	0	0	0	0	0	0	0	2	0	0
NEK5	0	115456	Q6P3R8	Serine/threonine-protein kinase Nek5 OS=Homo sapiens GN=NEK5 PE=2 SV=1	0	0	0	0	0	0	0	0	0	0	0	0	3	0	0	0	0	0	0
NES	0	102268	P48681	Nestin OS=Homo sapiens GN=NES PE=1 SV=2	0	0	0	0	0	0	0	0	0	0	0	0	0	0	0	0	0	0	2
NEXN	0	106742	Q0ZGT2	Nexilin OS=Homo sapiens GN=NEXN PE=1 SV=1	11	13	12	0	0	0	3	0	0	0	0	0	0	0	0	0	0	0	0
NIPBL	0	108597	Q6KC79	Nipped-B-like protein OS=Homo sapiens GN=NIPBL PE=1 SV=2	0	0	0	0	0	0	0	0	0	0	0	0	0	0	0	0	0	0	3
NKTR	0	109334	P30414	NK-tumor recognition protein OS=Homo sapiens GN=NKTR PE=1 SV=2	0	0	0	0	0	0	0	0	0	0	0	0	0	0	0	0	0	0	2
NOC3L	0	115543	Q8WTT2	Nucleolar complex protein 3 homolog OS=Homo sapiens GN=NOC3L PE=1 SV=1	0	0	0	0	0	0	0	0	0	0	0	0	0	0	0	0	0	0	4
NOC4L	0	109457	Q9BVI4	Nucleolar complex protein 4 homolog OS=Homo sapiens GN=NOC4L PE=1 SV=1	0	0	0	0	0	0	5	0	0	0	0	0	0	0	0	0	0	0	0
NOMO2	0	104272	Q5JPE7	Nodal modulator 2 OS=Homo sapiens GN=NOMO2 PE=1 SV=1	0	0	0	0	0	0	0	0	0	0	0	0	0	0	0	0	0	0	2
NONO	0	100317	Q15233	Non-POU domain-containing octamer-binding protein OS=Homo sapiens GN=NONO PE=1 SV=4	0	2	0	0	4	0	2	0	0	0	0	0	0	6	3	8	3	2	4
NOP2	0	105136	P46087	Probable 28S rRNA (cytosine(4447)-C(5))-methyltransferase OS=Homo sapiens GN=NOP2 PE=1 SV=2	4	8	3	0	0	0	3	0	0	0	0	0	0	0	0	0	0	0	8
NOP56	0	100802	O00567	Nucleolar protein 56 OS=Homo sapiens GN=NOP56 PE=1 SV=4	4	0	4	0	2	0	0	3	4	0	0	0	0	4	5	5	7	0	8
NOP58	0	101826	Q9Y2X3	Nucleolar protein 58 OS=Homo sapiens GN=NOP58 PE=1 SV=1	5	0	3	0	0	0	0	0	0	0	0	0	0	0	0	0	8	0	17
NOTCH2	0	106079	Q04721	Neurogenic locus notch homolog protein 2 OS=Homo sapiens GN=NOTCH2 PE=1 SV=3	0	0	0	0	0	0	0	0	0	0	0	0	0	0	0	0	0	0	2
NPM1	0	104758	P06748	Nucleophosmin OS=Homo sapiens GN=NPM1 PE=1 SV=2	0	3	0	3	0	11	12	0	0	0	0	0	4	3	0	9	11	0	7
NUDC	0	100051	Q9Y266	Nuclear migration protein nudC OS=Homo sapiens GN=NUDC PE=1 SV=1	0	0	0	0	0	0	0	0	0	0	0	0	0	0	0	0	0	0	2
NUDT12	0	108085	Q9BQG2	Peroxisomal NADH pyrophosphatase NUDT12 OS=Homo sapiens GN=NUDT12 PE=1 SV=1	0	0	0	0	0	0	4	0	0	0	0	0	0	0	0	0	0	0	0
NUMA1	0	102425	Q14980	Nuclear mitotic apparatus protein 1 OS=Homo sapiens GN=NUMA1 PE=1 SV=2	12	19	5	0	0	0	0	0	0	0	0	0	0	0	0	0	0	0	19
NUP133	0	104351	Q8WUM0	Nuclear pore complex protein Nup133 OS=Homo sapiens GN=NUP133 PE=1 SV=2	0	0	0	0	0	0	0	0	0	0	0	0	0	0	0	0	3	0	0
NUP155	0	103475	O75694	Nuclear pore complex protein Nup155 OS=Homo sapiens GN=NUP155 PE=1 SV=1	0	0	0	0	0	0	0	0	0	0	0	0	0	0	0	0	2	0	0
NUP160	0	105828	Q12769	Nuclear pore complex protein Nup160 OS=Homo sapiens GN=NUP160 PE=1 SV=3	0	0	0	0	0	0	4	0	0	0	0	0	0	0	6	0	2	0	2
NUP188	0	106574	Q5SRE5	Nucleoporin NUP188 homolog OS=Homo sapiens GN=NUP188 PE=1 SV=1	0	0	0	0	0	0	0	0	0	0	0	0	0	0	0	0	4	0	3
NUP205	0	105844	Q92621	Nuclear pore complex protein Nup205 OS=Homo sapiens GN=NUP205 PE=1 SV=3	4	5	0	0	0	0	2	3	0	3	0	0	6	2	20	0	32	0	30
NUP210	0	105661	Q8TEM1	Nuclear pore membrane glycoprotein 210 OS=Homo sapiens GN=NUP210 PE=1 SV=3	0	0	0	0	0	0	0	0	0	0	0	0	0	0	3	0	0	0	5
NUP214	0	103050	P35658	Nuclear pore complex protein Nup214 OS=Homo sapiens GN=NUP214 PE=1 SV=2	0	0	0	0	0	0	0	0	0	0	0	0	0	0	0	0	0	0	5
NUP93	0	102576	Q8N1F7	Nuclear pore complex protein Nup93 OS=Homo sapiens GN=NUP93 PE=1 SV=2	0	0	0	0	0	0	0	0	0	0	0	0	2	7	20	0	28	0	21
OFD1	0	115697	O75665	Oral-facial-digital syndrome 1 protein OS=Homo sapiens GN=OFD1 PE=1 SV=1	0	0	0	0	0	0	3	0	0	0	0	0	0	0	0	0	0	0	0
OTUD4	1	106748	Q01804	NP_059963.1 OTU domain-containing protein 4 (EC 3.4.19.12) (HIV-1-induced protein HIN-1)	2	7	0	6	5	8	8	6	2	7	0	0	8	3	4	0	0	2	12
PABPC1	0	100783	P11940	Polyadenylate-binding protein 1 OS=Homo sapiens GN=PABPC1 PE=1 SV=2	14	19	16	15	24	19	61	15	15	10	0	0	47	25	32	61	8	10	37
PABPC3	0	104081	Q9H361	Polyadenylate-binding protein 3 OS=Homo sapiens GN=PABPC3 PE=1 SV=2	0	0	0	0	0	0	33	0	0	0	0	0	23	14	16	29	4	8	29
PABPC4	0	101316	Q13310	Polyadenylate-binding protein 4 OS=Homo sapiens GN=PABPC4 PE=1 SV=1	14	18	15	11	16	12	31	8	9	6	0	0	23	16	19	28	4	8	5
PARP1	0	101713	P09874	Poly [ADP-ribose] polymerase 1 OS=Homo sapiens GN=PARP1 PE=1 SV=4	0	0	0	0	0	0	0	0	0	0	0	0	0	0	0	0	0	0	4
PBRM1	0	106068	Q86U86	Protein polybromo-1 OS=Homo sapiens GN=PBRM1 PE=1 SV=1	0	0	0	0	0	0	0	0	0	0	0	0	0	3	0	0	0	0	3
PDCD11	0	107824	Q14690	Protein RRP5 homolog OS=Homo sapiens GN=PDCD11 PE=1 SV=3	0	0	0	0	0	0	0	0	0	0	0	0	0	0	0	0	0	0	2
PDS5B	0	104952	Q9NTI5	Sister chromatid cohesion protein PDS5 homolog B OS=Homo sapiens GN=PDS5B PE=1 SV=1	0	0	0	0	0	0	0	0	0	0	0	0	0	0	0	0	0	0	2
PFKFB3	0	105181	Q16875	6-phosphofructo-2-kinase/fructose-2,6-bisphosphatase 3 OS=Homo sapiens GN=PFKFB3 PE=1 SV=1	0	0	0	0	0	0	4	0	0	0	0	0	0	2	0	2	0	0	0
PFKL	0	116285	P17858	ATP-dependent 6-phosphofructokinase, liver type OS=Homo sapiens GN=PFKL PE=1 SV=6	0	0	0	0	0	0	0	0	0	0	0	0	0	2	3	0	11	0	0
PFKP	0	116287	Q01813	ATP-dependent 6-phosphofructokinase, platelet type OS=Homo sapiens GN=PFKP PE=1 SV=2	0	0	0	0	0	0	0	0	0	0	0	0	0	2	8	0	17	0	0
PGAM5	0	102045	Q96HS1	Serine/threonine-protein phosphatase PGAM5, mitochondrial OS=Homo sapiens GN=PGAM5 PE=1 SV=2	0	0	0	0	0	0	3	0	0	0	0	0	4	0	3	6	0	0	0
PHB	0	101196	P35232	Prohibitin OS=Homo sapiens GN=PHB PE=1 SV=1	11	0	0	0	5	8	10	4	2	3	3	0	8	5	14	5	8	3	3
PHB2	0	100840	Q99623	Prohibitin-2 OS=Homo sapiens GN=PHB2 PE=1 SV=2	21	3	23	2	9	15	9	6	8	4	0	6	11	10	26	5	10	7	13
PHF3	0	109147	Q92576	NP_001277189.1 PHD finger protein 3	0	0	0	0	0	0	0	0	0	0	0	0	0	0	0	0	0	0	8
PHF5A	0	104688	Q7RTV0	PHD finger-like domain-containing protein 5A OS=Homo sapiens GN=PHF5A PE=1 SV=1	5	3	5	0	0	0	0	2	0	0	0	0	0	0	0	0	0	0	6
PHGDH	0	101382	O43175	D-3-phosphoglycerate dehydrogenase OS=Homo sapiens GN=PHGDH PE=1 SV=4	0	0	0	4	13	12	4	13	6	3	10	0	13	20	51	3	51	2	14
PI4KA	0	101770	P42356	Phosphatidylinositol 4-kinase alpha OS=Homo sapiens GN=PI4KA PE=1 SV=3	0	0	0	0	0	0	0	0	0	0	0	0	0	0	0	0	0	0	2
PIGR	0	116330	P01833	Polymeric immunoglobulin receptor OS=Homo sapiens GN=PIGR PE=1 SV=4	0	0	0	0	0	0	0	0	0	0	0	0	0	0	0	0	2	0	0
PITPNB	0	101507	P48739	Phosphatidylinositol transfer protein beta isoform OS=Homo sapiens GN=PITPNB PE=1 SV=2	0	0	0	0	0	0	0	0	0	0	0	0	0	2	0	0	3	0	0
PLEC	0	100446	Q15149	Plectin OS=Homo sapiens GN=PLEC PE=1 SV=3	0	14	0	0	0	0	0	0	0	0	0	0	0	0	0	3	0	0	24
PLS3	0	100818	P13797	Plastin-3 OS=Homo sapiens GN=PLS3 PE=1 SV=4	0	0	0	0	0	0	3	3	0	0	0	0	0	0	0	0	0	0	0
PNN	0	103004	Q9H307	Pinin OS=Homo sapiens GN=PNN PE=1 SV=4	12	39	14	3	0	0	5	7	8	4	0	0	2	0	0	8	0	0	8
POLD3	0	116451	Q15054	DNA polymerase delta subunit 3 OS=Homo sapiens GN=POLD3 PE=1 SV=2	0	0	0	0	0	0	0	0	0	0	0	0	0	0	0	0	0	0	2
POLR2A	0	105077	P24928	DNA-directed RNA polymerase II subunit RPB1 OS=Homo sapiens GN=POLR2A PE=1 SV=2	0	0	0	0	0	0	0	0	0	0	0	0	0	0	0	0	0	0	4
POLR2B	0	103478	P30876	DNA-directed RNA polymerase II subunit RPB2 OS=Homo sapiens GN=POLR2B PE=1 SV=1	0	0	0	0	0	0	0	0	0	0	0	0	0	0	0	0	0	0	8
POTEE	0	107080	Q6S8J3	POTE ankyrin domain family member E OS=Homo sapiens GN=POTEE PE=1 SV=3	0	0	0	0	0	0	5	0	0	0	0	0	0	0	0	0	0	0	0
PPM1A	0	100430	P35813	Protein phosphatase 1A OS=Homo sapiens GN=PPM1A PE=1 SV=1	18	3	11	0	3	4	10	4	0	0	0	0	9	5	6	9	2	6	3
PPM1B	0	101972	O75688	NP_808908.1 Protein phosphatase 1B (EC 3.1.3.16) (Protein phosphatase 2C isoform beta) (PP2C-beta)	32	37	34	12	13	13	29	5	0	0	2	0	28	31	8	17	13	11	22
PPP1CA	0	101755	P62136	Serine/threonine-protein phosphatase PP1-alpha catalytic subunit OS=Homo sapiens GN=PPP1CA PE=1 SV=1	0	0	0	0	4	0	5	0	0	0	0	0	8	0	6	2	6	0	0
PPP1CC	0	102690	P36873	Serine/threonine-protein phosphatase PP1-gamma catalytic subunit OS=Homo sapiens GN=PPP1CC PE=1 SV=1	0	0	0	0	4	0	5	0	0	0	0	0	8	0	6	2	7	0	0
PPP1R12A	0	100520	O14974	Protein phosphatase 1 regulatory subunit 12A OS=Homo sapiens GN=PPP1R12A PE=1 SV=1	3	2	0	0	0	0	3	0	0	0	0	0	0	0	0	4	7	0	5
PPP1R9B	0	102651	Q96SB3	Neurabin-2 OS=Homo sapiens GN=PPP1R9B PE=1 SV=2	9	21	0	0	0	0	4	3	0	0	0	0	0	0	0	0	0	0	0
PPP2R2A	0	100899	P63151	Serine/threonine-protein phosphatase 2A 55 kDa regulatory subunit B alpha isoform OS=Homo sapiens GN=PPP2R2A PE=1 SV=1	0	0	0	0	0	0	2	0	0	0	0	0	0	36	0	0	0	0	0
PPP6R3	0	103730	Q5H9R7	Serine/threonine-protein phosphatase 6 regulatory subunit 3 OS=Homo sapiens GN=PPP6R3 PE=1 SV=2	0	0	0	0	0	0	0	0	0	0	0	0	0	0	0	0	0	0	12
PRDX1	0	100078	Q06830	Peroxiredoxin-1 OS=Homo sapiens GN=PRDX1 PE=1 SV=1	0	0	0	0	0	0	4	0	0	0	0	0	0	6	0	7	7	0	3
PRDX2	0	100104	P32119	Peroxiredoxin-2 OS=Homo sapiens GN=PRDX2 PE=1 SV=5	0	0	0	0	0	0	3	0	0	0	0	0	0	2	0	2	2	0	0
PRKDC	0	102600	P78527	DNA-dependent protein kinase catalytic subunit OS=Homo sapiens GN=PRKDC PE=1 SV=3	28	76	6	21	31	54	66	82	47	75	192	2	89	55	235	59	267	28	414
PRMT5	0	103740	O14744	Protein arginine N-methyltransferase 5 OS=Homo sapiens GN=PRMT5 PE=1 SV=4	140	151	115	339	299	323	424	265	193	182	93	133	370	420	305	401	253	246	188
PRPF19	1	102677	Q9UMS4	Pre-mRNA-processing factor 19 OS=Homo sapiens GN=PRPF19 PE=1 SV=1	0	0	0	5	7	5	8	2	0	0	0	0	10	5	4	13	0	0	0
PRPF31	0	101663	Q8WWY3	U4/U6 small nuclear ribonucleoprotein Prp31 OS=Homo sapiens GN=PRPF31 PE=1 SV=2	17	0	13	9	13	15	16	10	6	7	2	0	6	4	12	17	0	0	3
PRPF40A	0	103033	O75400	Pre-mRNA-processing factor 40 homolog A OS=Homo sapiens GN=PRPF40A PE=1 SV=2	0	7	0	0	0	0	7	0	0	0	0	0	0	0	0	0	0	0	0
PRPF6	0	102748	O94906	Pre-mRNA-processing factor 6 OS=Homo sapiens GN=PRPF6 PE=1 SV=1	0	2	0	0	0	0	0	4	2	2	0	0	0	0	0	0	0	0	8
PRPF8	1	102921	Q6P2Q9	Pre-mRNA-processing-splicing factor 8 OS=Homo sapiens GN=PRPF8 PE=1 SV=2	3	30	0	15	10	27	73	28	16	32	18	0	62	30	39	41	18	13	98
PRPS1	0	100866	P60891	NP_001191331.1 Ribose-phosphate pyrophosphokinase 1 (EC 2.7.6.1) (PPRibP) (Phosphoribosyl pyrophosphate synthase I) (PRS-I)	0	0	0	5	6	5	7	0	0	0	0	0	0	3	2	11	3	3	0
PRPS1L1	0	104097	P21108	Ribose-phosphate pyrophosphokinase 3 OS=Homo sapiens GN=PRPS1L1 PE=1 SV=2	0	0	0	7	8	11	9	0	0	0	0	0	0	5	3	12	3	6	0
PRPS2	0	101766	P11908	Ribose-phosphate pyrophosphokinase 2 OS=Homo sapiens GN=PRPS2 PE=1 SV=2	0	0	0	6	6	8	9	0	0	0	0	0	0	3	2	16	3	5	0
PRPSAP1	0	105215	Q14558	Phosphoribosyl pyrophosphate synthase-associated protein 1 OS=Homo sapiens GN=PRPSAP1 PE=1 SV=2	0	0	0	0	0	2	11	0	0	0	0	0	3	4	3	9	2	4	0
PRPSAP2	0	104424	O60256	Phosphoribosyl pyrophosphate synthase-associated protein 2 OS=Homo sapiens GN=PRPSAP2 PE=1 SV=1	6	0	0	0	0	6	11	0	0	0	0	0	8	0	6	15	0	3	0
PRRC2A	0	104469	P48634	Protein PRRC2A OS=Homo sapiens GN=PRRC2A PE=1 SV=3	10	16	7	0	4	8	0	5	2	8	0	0	0	0	0	0	0	0	6
PRSS3	0	116649	P35030	Trypsin-3 OS=Homo sapiens GN=PRSS3 PE=1 SV=2	0	0	0	0	0	2	0	0	2	5	0	0	0	3	0	0	3	2	0
PSMA1	0	100414	P25786	Proteasome subunit alpha type-1 OS=Homo sapiens GN=PSMA1 PE=1 SV=1	2	0	0	0	0	0	0	0	0	0	0	0	0	0	0	0	0	0	14
PSMA4	0	100778	P25789	Proteasome subunit alpha type-4 OS=Homo sapiens GN=PSMA4 PE=1 SV=1	0	0	0	0	0	0	8	0	3	0	0	2	4	12	4	8	3	0	4
PSMA7	0	100465	O14818	Proteasome subunit alpha type-7 OS=Homo sapiens GN=PSMA7 PE=1 SV=1	0	0	0	0	0	0	0	0	0	0	0	0	3	0	0	0	0	0	0
PSMC1	0	100671	P62191	26S protease regulatory subunit 4 OS=Homo sapiens GN=PSMC1 PE=1 SV=1	0	0	0	0	0	0	0	0	0	0	0	0	5	0	0	2	0	0	0
PSMC5	0	100762	P62195	26S protease regulatory subunit 8 OS=Homo sapiens GN=PSMC5 PE=1 SV=1	0	2	0	0	0	0	0	0	0	0	0	0	2	0	0	0	0	0	15
PSMC6	0	102131	P62333	26S protease regulatory subunit 10B OS=Homo sapiens GN=PSMC6 PE=1 SV=1	0	0	0	0	0	0	0	0	0	0	0	0	4	0	0	0	0	0	0
PSMD1	0	102145	Q99460	26S proteasome non-ATPase regulatory subunit 1 OS=Homo sapiens GN=PSMD1 PE=1 SV=2	3	0	0	0	0	0	0	0	0	0	0	0	17	0	0	4	0	0	33
PSMD11	0	101533	O00231	26S proteasome non-ATPase regulatory subunit 11 OS=Homo sapiens GN=PSMD11 PE=1 SV=3	0	0	0	0	0	0	0	0	0	0	0	0	0	0	0	0	0	0	2
PSMD2	0	101486	Q13200	26S proteasome non-ATPase regulatory subunit 2 OS=Homo sapiens GN=PSMD2 PE=1 SV=3	0	0	0	2	0	0	2	3	0	0	0	0	9	5	0	0	4	0	26
PSMD3	0	100578	O43242	26S proteasome non-ATPase regulatory subunit 3 OS=Homo sapiens GN=PSMD3 PE=1 SV=2	10	10	6	0	0	0	0	0	0	0	0	0	0	0	6	2	5	0	21
PTBP1	0	104972	P26599	Polypyrimidine tract-binding protein 1 OS=Homo sapiens GN=PTBP1 PE=1 SV=1	10	0	14	4	15	23	12	0	0	0	0	0	7	5	0	10	0	0	0
QARS	0	101550	P47897	Glutamine--tRNA ligase OS=Homo sapiens GN=QARS PE=1 SV=1	0	0	0	0	0	0	2	0	0	0	0	0	0	0	0	0	0	0	3
QPCTL	0	116745	Q9NXS2	Glutaminyl-peptide cyclotransferase-like protein OS=Homo sapiens GN=QPCTL PE=1 SV=2	0	0	0	0	0	0	0	0	0	0	0	0	0	0	3	0	3	0	5
RACK1	0	101074	P63244	Guanine nucleotide-binding protein subunit beta-2-like 1 OS=Homo sapiens GN=GNB2L1 PE=1 SV=3	2	0	0	0	0	0	4	0	0	0	0	0	3	6	9	0	10	0	0
RAD21	0	103927	O60216	Double-strand-break repair protein rad21 homolog OS=Homo sapiens GN=RAD21 PE=1 SV=2	0	0	0	0	0	0	0	0	0	0	0	0	0	0	0	0	7	0	10
RAD50	0	104303	Q92878	DNA repair protein RAD50 OS=Homo sapiens GN=RAD50 PE=1 SV=1	6	0	0	0	0	0	0	0	0	0	0	0	0	0	0	0	0	0	4
RANBP2	0	104345	P49792	E3 SUMO-protein ligase RanBP2 OS=Homo sapiens GN=RANBP2 PE=1 SV=2	30	37	23	0	3	5	4	12	8	11	22	0	7	4	21	0	14	0	102
RANGAP1	0	102119	P46060	Ran GTPase-activating protein 1 OS=Homo sapiens GN=RANGAP1 PE=1 SV=1	0	0	0	0	0	0	0	0	0	0	0	0	0	0	2	0	3	0	0
RARS	0	101544	P54136	Arginine--tRNA ligase, cytoplasmic OS=Homo sapiens GN=RARS PE=1 SV=2	0	0	0	0	0	0	0	0	0	0	0	0	0	0	0	0	4	0	0
RB1CC1	0	103858	Q8TDY2	RB1-inducible coiled-coil protein 1 OS=Homo sapiens GN=RB1CC1 PE=1 SV=3	0	10	0	0	0	0	0	0	0	0	0	0	0	0	0	0	0	0	4
RBM10	0	103348	P98175	RNA-binding protein 10 OS=Homo sapiens GN=RBM10 PE=1 SV=3	144	191	110	75	88	102	95	79	47	55	10	2	69	56	45	70	20	30	107
RBM17	0	102892	Q96I25	Splicing factor 45 OS=Homo sapiens GN=RBM17 PE=1 SV=1	0	0	0	3	11	6	5	0	0	0	0	0	0	0	0	0	0	0	0
RBM25	0	102010	P49756	RNA-binding protein 25 OS=Homo sapiens GN=RBM25 PE=1 SV=3	0	0	0	0	0	0	3	0	2	0	0	0	2	0	0	3	0	0	0
RBM39	0	102297	Q14498	RNA-binding protein 39 OS=Homo sapiens GN=RBM39 PE=1 SV=2	0	0	0	0	0	0	12	0	0	0	0	0	9	6	16	8	2	0	9
RBM5	0	105720	P52756	RNA-binding protein 5 OS=Homo sapiens GN=RBM5 PE=1 SV=2	0	4	0	0	2	0	0	0	0	0	0	0	0	4	0	0	0	0	0
RBM6	0	108824	P78332	RNA-binding protein 6 OS=Homo sapiens GN=RBM6 PE=1 SV=5	0	0	0	0	0	0	0	0	0	0	0	0	0	0	0	0	0	0	4
RBMX	0	116821	P38159	RNA-binding motif protein, X chromosome OS=Homo sapiens GN=RBMX PE=1 SV=3	20	7	28	3	6	7	2	6	5	0	0	0	0	0	0	6	0	0	9
RCN1	0	100335	Q15293	Reticulocalbin-1 OS=Homo sapiens GN=RCN1 PE=1 SV=1	0	0	0	0	0	0	0	0	0	0	0	0	0	0	0	0	2	0	0
RCN2	0	100481	Q14257	Reticulocalbin-2 OS=Homo sapiens GN=RCN2 PE=1 SV=1	0	0	0	0	0	0	0	0	0	0	0	0	0	0	0	0	3	0	0
REST	0	116854	Q13127	RE1-silencing transcription factor OS=Homo sapiens GN=REST PE=1 SV=3	0	5	0	0	0	0	0	0	0	0	0	0	0	0	0	0	0	0	4
RGPD1	0	116876	P0DJD0	RANBP2-like and GRIP domain-containing protein 1 OS=Homo sapiens GN=RGPD1 PE=2 SV=1	6	7	2	0	0	2	0	2	2	0	7	0	0	0	0	0	0	0	22
RGPD3	0	105725	A6NKT7	RanBP2-like and GRIP domain-containing protein 3 OS=Homo sapiens GN=RGPD3 PE=3 SV=2	14	17	8	0	0	0	3	0	0	0	0	0	2	0	5	0	5	0	31
RGPD5	0	106622	Q99666	RANBP2-like and GRIP domain-containing protein 5/6 OS=Homo sapiens GN=RGPD5 PE=1 SV=3	13	15	8	0	0	0	0	0	0	0	6	0	0	0	0	0	0	0	26
RHOT1	0	101615	Q8IXI2	Mitochondrial Rho GTPase 1 OS=Homo sapiens GN=RHOT1 PE=1 SV=2	0	0	0	0	0	0	0	0	0	0	0	0	0	0	0	0	3	0	0
RHOT2	0	104541	Q8IXI1	Mitochondrial Rho GTPase 2 OS=Homo sapiens GN=RHOT2 PE=1 SV=2	0	0	0	0	0	0	0	0	0	0	0	0	0	0	0	0	2	0	0
RIF1	0	109323	Q5UIP0	Telomere-associated protein RIF1 OS=Homo sapiens GN=RIF1 PE=1 SV=2	37	62	10	11	24	31	21	20	16	17	10	0	12	2	13	6	5	0	59
RIOK1	0	116913	Q9BRS2	Serine/threonine-protein kinase RIO1 OS=Homo sapiens GN=RIOK1 PE=1 SV=2	18	24	13	15	17	15	40	15	14	9	3	4	17	17	4	23	9	9	10
RNF213	1	108789	Q63HN8	E3 ubiquitin-protein ligase RNF213 OS=Homo sapiens GN=RNF213 PE=1 SV=3	0	0	0	0	0	0	0	0	0	0	0	0	0	0	0	0	0	0	2
RNF219	1	109180	Q5W0B1	RING finger protein 219 OS=Homo sapiens GN=RNF219 PE=1 SV=1	18	9	0	0	0	0	0	0	0	0	0	0	0	0	0	0	0	0	3
RNGTT	0	108775	O60942	mRNA-capping enzyme OS=Homo sapiens GN=RNGTT PE=1 SV=1	0	0	0	0	0	0	0	0	0	0	0	0	0	0	0	0	0	0	5
RPA1	0	102392	P27694	Replication protein A 70 kDa DNA-binding subunit OS=Homo sapiens GN=RPA1 PE=1 SV=2	0	0	0	0	0	0	0	0	0	0	0	0	0	0	0	0	0	0	2
RPL10	0	101686	P27635	60S ribosomal protein L10 OS=Homo sapiens GN=RPL10 PE=1 SV=4	0	0	0	0	0	2	6	3	0	0	0	0	5	7	5	4	0	0	0
RPL10A	0	101299	P62906	60S ribosomal protein L10a OS=Homo sapiens GN=RPL10A PE=1 SV=2	0	0	0	0	0	0	0	0	0	0	0	0	3	0	0	0	0	0	0
RPL12	0	103243	P30050	60S ribosomal protein L12 OS=Homo sapiens GN=RPL12 PE=1 SV=1	0	0	0	0	2	3	2	0	0	0	0	0	3	2	0	2	0	0	0
RPL13	0	100246	P26373	60S ribosomal protein L13 OS=Homo sapiens GN=RPL13 PE=1 SV=4	5	4	9	0	6	6	7	8	4	5	0	0	10	2	5	9	2	0	15
RPL14	0	103612	P50914	60S ribosomal protein L14 OS=Homo sapiens GN=RPL14 PE=1 SV=4	0	0	0	5	7	0	7	3	8	3	0	2	11	2	8	6	4	4	0
RPL15	0	100364	P61313	60S ribosomal protein L15 OS=Homo sapiens GN=RPL15 PE=1 SV=2	0	0	0	0	0	0	11	5	0	0	0	0	6	0	9	15	7	3	0
RPL17	0	102358	P18621	60S ribosomal protein L17 OS=Homo sapiens GN=RPL17 PE=1 SV=3	0	0	0	0	6	5	4	2	0	0	0	0	0	0	0	0	0	0	0
RPL18	0	100955	Q07020	60S ribosomal protein L18 OS=Homo sapiens GN=RPL18 PE=1 SV=2	0	0	0	4	10	9	17	8	12	3	0	3	20	8	13	12	8	8	3
RPL18A	0	101931	Q02543	60S ribosomal protein L18a OS=Homo sapiens GN=RPL18A PE=1 SV=2	0	0	0	0	7	5	5	6	3	0	0	0	4	0	0	5	0	0	0
RPL19	0	100559	P84098	60S ribosomal protein L19 OS=Homo sapiens GN=RPL19 PE=1 SV=1	0	0	0	7	5	6	6	3	3	3	2	0	6	0	2	5	3	4	0
RPL21	0	100914	P46778	60S ribosomal protein L21 OS=Homo sapiens GN=RPL21 PE=1 SV=2	0	0	0	0	0	0	3	0	0	0	0	0	0	0	0	0	0	0	0
RPL22	0	100152	P35268	60S ribosomal protein L22 OS=Homo sapiens GN=RPL22 PE=1 SV=2	0	0	0	0	0	0	2	0	0	0	0	0	0	0	2	2	0	0	0
RPL23	0	102075	P62829	60S ribosomal protein L23 OS=Homo sapiens GN=RPL23 PE=1 SV=1	0	0	0	0	2	0	4	0	0	0	0	2	3	2	4	3	7	0	0
RPL24	0	104024	P83731	60S ribosomal protein L24 OS=Homo sapiens GN=RPL24 PE=1 SV=1	0	0	0	0	0	0	0	0	0	0	0	0	2	0	6	2	4	0	0
RPL27	0	100067	P61353	60S ribosomal protein L27 OS=Homo sapiens GN=RPL27 PE=1 SV=2	0	0	0	0	0	0	4	2	0	0	0	0	3	2	5	3	2	0	0
RPL27A	0	102074	P46776	60S ribosomal protein L27a OS=Homo sapiens GN=RPL27A PE=1 SV=2	0	0	0	0	0	0	0	3	0	2	0	0	2	0	0	0	0	0	0
RPL28	0	101644	P46779	NP_001129608.1 60S ribosomal protein L28	2	0	0	0	0	0	0	0	0	0	0	0	0	0	0	0	0	0	12
RPL29	0	101964	P47914	60S ribosomal protein L29 OS=Homo sapiens GN=RPL29 PE=1 SV=2	10	0	10	3	5	4	0	0	0	0	0	0	4	2	2	0	3	0	0
RPL3	0	100442	P39023	60S ribosomal protein L3 OS=Homo sapiens GN=RPL3 PE=1 SV=2	10	6	7	0	8	12	12	10	11	4	0	0	18	6	10	9	6	4	20
RPL30	0	103150	P62888	60S ribosomal protein L30 OS=Homo sapiens GN=RPL30 PE=1 SV=2	0	0	0	2	0	0	0	0	0	0	0	0	0	0	0	0	2	0	0
RPL34	0	100397	P49207	60S ribosomal protein L34 OS=Homo sapiens GN=RPL34 PE=1 SV=3	0	0	4	0	0	0	0	0	0	0	0	0	3	0	0	0	0	0	10
RPL4	0	101238	P36578	60S ribosomal protein L4 OS=Homo sapiens GN=RPL4 PE=1 SV=5	9	0	6	7	16	11	20	12	4	4	0	3	27	7	16	18	4	0	28
RPL5	0	100796	P46777	60S ribosomal protein L5 OS=Homo sapiens GN=RPL5 PE=1 SV=3	0	0	0	0	0	3	0	5	3	0	0	0	3	0	0	0	0	0	0
RPL6	0	100528	Q02878	60S ribosomal protein L6 OS=Homo sapiens GN=RPL6 PE=1 SV=3	0	0	2	6	8	9	15	6	2	0	0	6	18	14	11	12	12	4	0
RPL7	0	100091	P18124	60S ribosomal protein L7 OS=Homo sapiens GN=RPL7 PE=1 SV=1	0	0	0	6	10	11	18	8	10	4	0	3	19	11	21	17	17	10	0
RPL7A	0	100506	P62424	60S ribosomal protein L7a OS=Homo sapiens GN=RPL7A PE=1 SV=2	0	0	0	7	7	4	9	0	0	2	0	0	13	4	11	6	4	5	2
RPL8	0	101461	P62917	60S ribosomal protein L8 OS=Homo sapiens GN=RPL8 PE=1 SV=2	2	0	0	0	2	5	2	0	0	0	0	0	0	0	4	3	3	0	3
RPLP0	0	102972	P05388	60S acidic ribosomal protein P0 OS=Homo sapiens GN=RPLP0 PE=1 SV=1	0	0	0	8	11	8	14	0	0	0	0	0	7	0	9	13	6	2	4
RPN1	0	101772	P04843	Dolichyl-diphosphooligosaccharide--protein glycosyltransferase subunit 1 OS=Homo sapiens GN=RPN1 PE=1 SV=1	4	0	2	0	0	0	0	0	0	0	0	0	5	9	11	0	13	0	20
RPN2	0	102813	P04844	Dolichyl-diphosphooligosaccharide--protein glycosyltransferase subunit 2 OS=Homo sapiens GN=RPN2 PE=1 SV=3	0	0	0	0	0	0	5	0	0	0	0	0	8	4	14	0	13	0	3
RPS10	0	102629	P46783	40S ribosomal protein S10 OS=Homo sapiens GN=RPS10 PE=1 SV=1	0	0	0	0	0	0	4	0	0	0	0	0	0	0	0	0	0	0	0
RPS11	0	100140	P62280	40S ribosomal protein S11 OS=Homo sapiens GN=RPS11 PE=1 SV=3	0	0	0	0	0	0	2	0	0	0	0	0	0	0	0	0	0	0	0
RPS14	0	100035	P62263	40S ribosomal protein S14 OS=Homo sapiens GN=RPS14 PE=1 SV=3	6	0	0	0	0	0	0	0	0	0	0	0	0	0	0	0	2	0	18
RPS16	0	100413	P62249	40S ribosomal protein S16 OS=Homo sapiens GN=RPS16 PE=1 SV=2	0	0	0	0	2	0	0	0	2	0	0	0	5	3	12	4	12	0	9
RPS17	0	100970	P08708	40S ribosomal protein S17 OS=Homo sapiens GN=RPS17 PE=1 SV=2	0	0	0	0	0	0	2	0	0	0	0	0	0	0	0	0	0	0	0
RPS18	0	100066	P62269	40S ribosomal protein S18 OS=Homo sapiens GN=RPS18 PE=1 SV=3	5	0	0	11	3	0	17	0	0	0	0	8	19	14	24	15	21	11	32
RPS19	0	100402	P39019	40S ribosomal protein S19 OS=Homo sapiens GN=RPS19 PE=1 SV=2	0	0	0	0	2	0	0	0	0	0	0	0	0	0	0	4	0	0	2
RPS2	0	102780	P15880	40S ribosomal protein S2 OS=Homo sapiens GN=RPS2 PE=1 SV=2	0	0	0	13	13	13	10	4	7	0	0	0	16	12	11	12	9	2	4
RPS20	0	101971	P60866	40S ribosomal protein S20 OS=Homo sapiens GN=RPS20 PE=1 SV=1	0	0	0	0	0	0	0	0	0	0	0	0	0	0	0	0	4	0	0
RPS23	0	100617	P62266	40S ribosomal protein S23 OS=Homo sapiens GN=RPS23 PE=1 SV=3	0	0	0	0	0	0	0	0	0	0	0	0	0	2	0	0	0	0	0
RPS27	0	100492	P42677	40S ribosomal protein S27 OS=Homo sapiens GN=RPS27 PE=1 SV=3	0	0	0	0	0	0	0	0	0	0	0	0	0	5	6	0	6	0	7
RPS27A	1	100706	P62979	Ubiquitin-40S ribosomal protein S27a OS=Homo sapiens GN=RPS27A PE=1 SV=2	0	4	0	3	0	0	6	11	11	11	53	47	7	3	0	10	7	0	29
RPS3	0	100295	P23396	NP_001247436.1 40S ribosomal protein S3 (EC 4.2.99.18)	7	7	9	0	3	0	7	3	0	0	0	3	9	50	35	12	44	3	46
RPS3A	0	100296	P61247	40S ribosomal protein S3a OS=Homo sapiens GN=RPS3A PE=1 SV=2	0	0	0	6	5	4	2	6	0	0	0	0	0	0	0	0	0	0	0
RPS4X	0	100658	P62701	40S ribosomal protein S4, X isoform OS=Homo sapiens GN=RPS4X PE=1 SV=2	6	0	4	0	7	7	8	0	0	0	0	0	6	2	0	4	4	0	10
RPS5	0	100291	P46782	40S ribosomal protein S5 OS=Homo sapiens GN=RPS5 PE=1 SV=4	0	0	0	2	2	2	0	0	0	0	0	0	0	0	2	0	5	2	0
RPS6	0	100588	P62753	40S ribosomal protein S6 OS=Homo sapiens GN=RPS6 PE=1 SV=1	0	0	0	2	5	6	7	6	5	0	0	0	8	0	0	3	7	0	4
RPS7	0	100277	P62081	40S ribosomal protein S7 OS=Homo sapiens GN=RPS7 PE=1 SV=1	0	0	0	0	0	0	8	0	0	0	0	0	4	0	3	5	0	0	0
RPS8	0	100284	P62241	40S ribosomal protein S8 OS=Homo sapiens GN=RPS8 PE=1 SV=2	0	0	0	4	11	3	15	5	7	8	0	0	16	8	12	10	6	0	4
RPS9	0	100249	P46781	40S ribosomal protein S9 OS=Homo sapiens GN=RPS9 PE=1 SV=3	18	19	19	0	0	0	3	3	0	0	0	0	7	6	0	4	0	0	0
RRBP1	0	104116	Q9P2E9	Ribosome-binding protein 1 OS=Homo sapiens GN=RRBP1 PE=1 SV=4	33	52	9	0	0	0	0	3	0	3	0	0	0	0	2	0	3	0	36
RRP12	0	107368	Q5JTH9	RRP12-like protein OS=Homo sapiens GN=RRP12 PE=1 SV=2	0	5	0	0	0	2	5	3	2	0	0	0	5	2	4	0	0	0	6
RUVBL1	0	101937	Q9Y265	RuvB-like 1 OS=Homo sapiens GN=RUVBL1 PE=1 SV=1	0	0	0	0	0	0	0	0	0	0	0	0	0	0	11	0	3	0	3
RUVBL2	0	100437	Q9Y230	RuvB-like 2 OS=Homo sapiens GN=RUVBL2 PE=1 SV=3	0	0	0	0	0	0	0	0	0	0	0	0	0	0	4	0	0	0	0
SAE1	0	102553	Q9UBE0	SUMO-activating enzyme subunit 1 OS=Homo sapiens GN=SAE1 PE=1 SV=1	0	0	0	0	0	0	0	0	0	0	0	0	177	0	0	0	4674	42	0
SAFB	0	101600	Q15424	Scaffold attachment factor B1 OS=Homo sapiens GN=SAFB PE=1 SV=4	4	11	0	3	2	5	4	4	0	5	0	0	4	0	0	0	0	0	9
SAFB2	0	102740	Q14151	Scaffold attachment factor B2 OS=Homo sapiens GN=SAFB2 PE=1 SV=1	4	8	0	0	0	0	0	0	0	0	0	0	0	0	0	0	0	0	6
SAMM50	0	102397	Q9Y512	Sorting and assembly machinery component 50 homolog OS=Homo sapiens GN=SAMM50 PE=1 SV=3	0	0	0	0	0	0	0	0	0	0	0	0	0	0	0	0	14	0	0
SART1	0	102704	O43290	U4/U6.U5 tri-snRNP-associated protein 1 OS=Homo sapiens GN=SART1 PE=1 SV=1	12	2	0	0	0	0	0	0	0	0	0	0	0	0	0	0	0	0	2
SATB2	0	106439	Q9UPW6	DNA-binding protein SATB2 OS=Homo sapiens GN=SATB2 PE=1 SV=2	0	9	0	0	0	0	6	0	0	0	0	0	0	2	0	0	0	0	0
SCO2	0	103830	O43819	Protein SCO2 homolog, mitochondrial OS=Homo sapiens GN=SCO2 PE=1 SV=3	0	0	0	0	0	0	0	0	0	0	0	0	0	0	0	0	0	0	3
SCYL2	0	103406	Q6P3W7	SCY1-like protein 2 OS=Homo sapiens GN=SCYL2 PE=1 SV=1	6	0	0	0	0	0	9	0	0	0	0	0	0	0	0	6	0	0	0
SEC16A	0	103517	O15027	Protein transport protein Sec16A OS=Homo sapiens GN=SEC16A PE=1 SV=3	0	0	0	0	0	0	0	0	0	0	0	0	0	0	0	0	0	0	17
SEC61A1	0	103373	P61619	Protein transport protein Sec61 subunit alpha isoform 1 OS=Homo sapiens GN=SEC61A1 PE=1 SV=2	0	0	0	0	0	0	0	0	0	0	0	0	0	0	6	0	8	0	0
SERBP1	0	100337	Q8NC51	Plasminogen activator inhibitor 1 RNA-binding protein OS=Homo sapiens GN=SERBP1 PE=1 SV=2	8	7	8	0	0	2	0	0	0	0	0	0	0	0	0	0	0	0	15
SF3B1	0	101602	O75533	Splicing factor 3B subunit 1 OS=Homo sapiens GN=SF3B1 PE=1 SV=3	64	95	47	94	92	107	135	65	60	66	9	0	110	88	93	96	63	39	112
SF3B2	0	101562	Q13435	Splicing factor 3B subunit 2 OS=Homo sapiens GN=SF3B2 PE=1 SV=2	70	109	44	28	40	34	43	21	27	21	2	4	28	25	31	28	12	9	72
SF3B3	1	102562	Q15393	Splicing factor 3B subunit 3 OS=Homo sapiens GN=SF3B3 PE=1 SV=4	39	59	27	42	45	45	82	23	20	11	0	0	48	49	51	50	17	15	64
SF3B4	0	108289	Q15427	Splicing factor 3B subunit 4 OS=Homo sapiens GN=SF3B4 PE=1 SV=1	0	0	0	0	0	0	3	0	2	0	0	0	3	3	0	0	0	0	0
SFPQ	0	100548	P23246	Splicing factor, proline- and glutamine-rich OS=Homo sapiens GN=SFPQ PE=1 SV=2	3	10	0	12	10	8	4	0	0	0	0	0	5	13	0	15	4	4	12
SFXN1	0	100736	Q9H9B4	Sideroflexin-1 OS=Homo sapiens GN=SFXN1 PE=1 SV=4	0	0	0	0	0	0	0	0	0	0	0	0	0	3	8	0	13	0	0
SGSM2	0	103726	O43147	Small G protein signaling modulator 2 OS=Homo sapiens GN=SGSM2 PE=1 SV=4	0	0	0	0	0	0	0	0	0	0	0	0	0	0	0	0	0	0	2
SLC16A1	0	101688	P53985	Monocarboxylate transporter 1 OS=Homo sapiens GN=SLC16A1 PE=1 SV=3	0	0	3	0	0	0	0	0	0	0	3	0	0	0	4	0	16	0	21
SLC1A5	0	117324	Q15758	Neutral amino acid transporter B(0) OS=Homo sapiens GN=SLC1A5 PE=1 SV=2	0	0	0	0	0	0	0	0	0	0	0	0	0	2	6	0	12	0	0
SLC25A1	0	102751	P53007	Tricarboxylate transport protein, mitochondrial OS=Homo sapiens GN=SLC25A1 PE=1 SV=2	0	0	0	0	0	0	0	0	0	0	0	0	0	0	6	0	15	0	0
SLC25A10	0	102988	Q9UBX3	NP_001257882.1 Mitochondrial dicarboxylate carrier (Solute carrier family 25 member 10)	0	0	0	0	0	0	0	0	0	0	0	0	0	0	7	0	7	0	0
SLC25A11	0	100939	Q02978	Mitochondrial 2-oxoglutarate/malate carrier protein OS=Homo sapiens GN=SLC25A11 PE=1 SV=3	0	0	0	0	0	0	0	0	0	0	0	0	0	4	21	0	22	0	3
SLC25A12	0	100339	O75746	Calcium-binding mitochondrial carrier protein Aralar1 OS=Homo sapiens GN=SLC25A12 PE=1 SV=2	0	0	0	0	0	0	0	0	0	0	0	0	0	3	8	0	9	0	4
SLC25A13	0	101281	Q9UJS0	Calcium-binding mitochondrial carrier protein Aralar2 OS=Homo sapiens GN=SLC25A13 PE=1 SV=2	0	0	0	0	0	0	0	0	0	0	0	0	0	10	25	0	36	0	6
SLC25A3	0	100773	Q00325	Phosphate carrier protein, mitochondrial OS=Homo sapiens GN=SLC25A3 PE=1 SV=2	0	0	0	0	0	0	0	0	0	0	0	0	0	7	20	0	23	0	22
SLC25A31	0	105097	Q9H0C2	ADP/ATP translocase 4 OS=Homo sapiens GN=SLC25A31 PE=2 SV=1	0	0	0	0	0	0	0	0	0	0	0	0	0	0	0	0	0	0	13
SLC25A4	0	100102	P12235	ADP/ATP translocase 1 OS=Homo sapiens GN=SLC25A4 PE=1 SV=4	0	0	0	7	6	4	7	6	6	5	9	12	15	24	38	10	44	5	30
SLC25A5	0	100128	P05141	ADP/ATP translocase 2 OS=Homo sapiens GN=SLC25A5 PE=1 SV=7	0	0	0	7	8	6	12	8	8	6	14	15	30	43	70	19	89	11	47
SLC25A6	0	100129	P12236	ADP/ATP translocase 3 OS=Homo sapiens GN=SLC25A6 PE=1 SV=4	0	0	0	7	7	5	10	6	6	5	9	13	22	38	57	17	57	5	46
SLC39A7	0	104631	Q92504	Zinc transporter SLC39A7 OS=Homo sapiens GN=SLC39A7 PE=1 SV=2	0	0	0	0	0	0	0	0	0	0	0	0	0	0	0	0	2	0	0
SLC3A2	0	101033	P08195	4F2 cell-surface antigen heavy chain OS=Homo sapiens GN=SLC3A2 PE=1 SV=3	0	0	0	0	0	0	0	0	0	0	0	0	0	14	7	0	7	0	13
SLFN11	0	110232	Q7Z7L1	Schlafen family member 11 OS=Homo sapiens GN=SLFN11 PE=1 SV=2	0	0	0	0	0	0	0	0	0	0	0	0	0	10	8	0	11	0	12
SLFN13	0	110018	Q68D06	Schlafen family member 13 OS=Homo sapiens GN=SLFN13 PE=2 SV=1	0	0	0	0	0	0	0	0	0	0	0	0	0	3	4	0	2	0	10
SMARCA2	0	103943	P51531	Probable global transcription activator SNF2L2 OS=Homo sapiens GN=SMARCA2 PE=1 SV=2	0	0	0	0	0	0	0	0	0	0	0	0	0	0	0	0	0	0	2
SMARCA4	0	105782	P51532	Transcription activator BRG1 OS=Homo sapiens GN=SMARCA4 PE=1 SV=2	10	8	3	0	0	0	0	0	0	0	0	0	0	0	0	0	0	0	15
SMARCA5	0	103175	O60264	SWI/SNF-related matrix-associated actin-dependent regulator of chromatin subfamily A member 5 OS=Homo sapiens GN=SMARCA5 PE=1 SV=1	2	4	0	0	0	0	0	0	0	0	0	0	0	0	0	0	0	0	9
SMC1A	0	103497	Q14683	Structural maintenance of chromosomes protein 1A OS=Homo sapiens GN=SMC1A PE=1 SV=2	0	3	0	0	0	0	0	0	0	2	0	0	0	3	6	0	8	0	63
SMC2	0	110513	O95347	Structural maintenance of chromosomes protein 2 OS=Homo sapiens GN=SMC2 PE=1 SV=2	0	3	0	0	0	0	0	0	0	0	0	0	0	0	0	0	2	0	4
SMC3	0	102696	Q9UQE7	Structural maintenance of chromosomes protein 3 OS=Homo sapiens GN=SMC3 PE=1 SV=2	2	0	0	0	0	0	0	3	2	0	0	0	0	0	12	0	5	0	49
SMC4	0	109502	Q9NTJ3	Structural maintenance of chromosomes protein 4 OS=Homo sapiens GN=SMC4 PE=1 SV=2	0	3	0	0	0	0	0	0	0	3	0	0	0	0	0	0	3	0	11
SNRNP200	0	103717	O75643	U5 small nuclear ribonucleoprotein 200 kDa helicase OS=Homo sapiens GN=SNRNP200 PE=1 SV=2	0	20	0	11	11	23	90	35	21	25	20	0	64	27	43	56	24	24	136
SNRNP40	0	103843	Q96DI7	U5 small nuclear ribonucleoprotein 40 kDa protein OS=Homo sapiens GN=SNRNP40 PE=1 SV=1	0	0	0	0	0	2	0	4	0	0	0	0	4	0	0	0	0	0	0
SNRPD1	0	100514	P62314	Small nuclear ribonucleoprotein Sm D1 OS=Homo sapiens GN=SNRPD1 PE=1 SV=1	0	0	0	6	8	5	20	2	0	3	0	3	18	9	11	13	7	11	0
SNRPD2	0	102484	P62316	Small nuclear ribonucleoprotein Sm D2 OS=Homo sapiens GN=SNRPD2 PE=1 SV=1	0	0	0	0	0	2	3	0	0	0	0	0	0	0	0	0	0	0	0
SNRPD3	0	105028	P62318	Small nuclear ribonucleoprotein Sm D3 OS=Homo sapiens GN=SNRPD3 PE=1 SV=1	0	0	0	6	7	5	4	0	0	0	0	0	3	0	0	0	0	0	0
SON	0	105056	P18583	Protein SON OS=Homo sapiens GN=SON PE=1 SV=4	0	5	0	0	0	0	4	0	0	0	0	0	0	0	0	0	0	0	15
SPEN	0	108987	Q96T58	Msx2-interacting protein OS=Homo sapiens GN=SPEN PE=1 SV=1	0	0	0	0	0	0	0	0	0	0	0	0	0	0	0	0	0	0	2
SPIN1	0	104322	Q9Y657	Spindlin-1 OS=Homo sapiens GN=SPIN1 PE=1 SV=3	0	0	0	0	4	3	6	0	0	0	0	0	0	0	4	2	0	0	0
SPINDOC	0	109031	Q9BUA3	Uncharacterized protein C11orf84 OS=Homo sapiens GN=C11orf84 PE=1 SV=3	0	0	0	0	5	3	3	0	0	0	0	0	2	0	0	0	0	0	0
SPNS1	0	105149	Q9H2V7	Protein spinster homolog 1 OS=Homo sapiens GN=SPNS1 PE=1 SV=1	0	0	0	0	0	0	0	0	0	0	0	0	0	0	0	0	4	0	0
SPTAN1	0	117709	Q13813	Spectrin alpha chain, non-erythrocytic 1 OS=Homo sapiens GN=SPTAN1 PE=1 SV=3	90	284	41	196	242	300	469	262	228	273	83	0	289	116	169	253	193	132	466
SPTB	0	101638	P11277	Spectrin beta chain, erythrocytic OS=Homo sapiens GN=SPTB PE=1 SV=5	0	0	0	0	5	7	0	8	4	5	3	0	0	0	0	0	0	0	27
SPTBN1	0	100114	Q01082	Spectrin beta chain, non-erythrocytic 1 OS=Homo sapiens GN=SPTBN1 PE=1 SV=2	74	255	40	164	208	247	373	231	207	235	74	0	258	88	134	212	148	113	402
SPTBN2	0	100865	O15020	Spectrin beta chain, non-erythrocytic 2 OS=Homo sapiens GN=SPTBN2 PE=1 SV=3	0	7	0	12	15	12	40	13	15	7	3	0	23	5	5	13	10	4	52
SRCAP	0	108050	Q6ZRS2	Helicase SRCAP OS=Homo sapiens GN=SRCAP PE=1 SV=3	0	0	0	0	0	0	0	0	0	0	0	0	0	0	0	0	0	0	4
SRPRB	0	103201	Q9Y5M8	Signal recognition particle receptor subunit beta OS=Homo sapiens GN=SRPRB PE=1 SV=3	0	0	0	0	0	0	0	0	0	0	0	0	0	0	0	0	3	0	0
SRRM1	0	107333	Q8IYB3	Serine/arginine repetitive matrix protein 1 OS=Homo sapiens GN=SRRM1 PE=1 SV=2	24	29	9	4	4	5	7	12	16	9	0	0	3	0	0	2	0	3	9
SRRM2	0	105845	Q9UQ35	Serine/arginine repetitive matrix protein 2 OS=Homo sapiens GN=SRRM2 PE=1 SV=2	232	338	211	40	27	41	145	67	54	58	22	0	77	40	40	164	31	53	127
SRRT	0	102086	Q9BXP5	Serrate RNA effector molecule homolog OS=Homo sapiens GN=SRRT PE=1 SV=1	0	5	0	0	0	0	0	0	0	0	0	0	0	0	0	0	0	0	4
SRSF1	0	100344	Q07955	Serine/arginine-rich splicing factor 1 OS=Homo sapiens GN=SRSF1 PE=1 SV=2	18	0	12	0	0	2	12	2	0	0	0	0	9	4	0	17	0	0	6
SRSF10	0	103319	O75494	Serine/arginine-rich splicing factor 10 OS=Homo sapiens GN=SRSF10 PE=1 SV=1	0	0	0	0	0	0	6	0	0	0	0	0	5	0	0	5	0	0	0
SRSF3	0	100509	P84103	Serine/arginine-rich splicing factor 3 OS=Homo sapiens GN=SRSF3 PE=1 SV=1	10	0	9	5	7	6	8	4	3	4	0	0	5	9	0	8	2	7	0
SRSF4	0	102632	Q08170	Serine/arginine-rich splicing factor 4 OS=Homo sapiens GN=SRSF4 PE=1 SV=2	13	16	19	0	0	0	4	0	0	0	0	0	0	0	0	4	0	0	0
SRSF5	0	103326	Q13243	Serine/arginine-rich splicing factor 5 OS=Homo sapiens GN=SRSF5 PE=1 SV=1	0	0	0	0	0	0	2	2	0	0	0	0	0	0	0	2	0	0	0
SRSF6	0	102581	Q13247	Serine/arginine-rich splicing factor 6 OS=Homo sapiens GN=SRSF6 PE=1 SV=2	9	13	15	0	0	0	6	3	3	0	0	0	2	0	0	6	0	0	0
SRSF7	0	102530	Q16629	Serine/arginine-rich splicing factor 7 OS=Homo sapiens GN=SRSF7 PE=1 SV=1	0	0	0	7	8	9	9	18	15	9	0	0	8	11	0	14	4	5	0
SSB	0	101829	P05455	Lupus La protein OS=Homo sapiens GN=SSB PE=1 SV=2	0	0	0	0	4	3	0	0	0	0	0	0	0	0	0	0	0	0	4
SSR4	0	101904	P51571	Translocon-associated protein subunit delta OS=Homo sapiens GN=SSR4 PE=1 SV=1	0	0	0	0	0	0	0	0	0	0	0	0	0	4	5	0	0	0	0
STK38	0	105329	Q15208	Serine/threonine-protein kinase 38 OS=Homo sapiens GN=STK38 PE=1 SV=1	0	5	3	10	16	23	30	10	10	5	0	5	29	28	24	30	11	12	6
STK38L	0	101692	Q9Y2H1	Serine/threonine-protein kinase 38-like OS=Homo sapiens GN=STK38L PE=1 SV=3	0	0	0	2	4	5	8	5	4	3	0	2	9	9	6	7	2	6	3
STT3A	0	103944	P46977	Dolichyl-diphosphooligosaccharide--protein glycosyltransferase subunit STT3A OS=Homo sapiens GN=STT3A PE=1 SV=2	0	0	0	0	0	0	0	0	0	0	0	0	0	0	0	0	6	0	4
SUGP2	0	102263	Q8IX01	SURP and G-patch domain-containing protein 2 OS=Homo sapiens GN=SUGP2 PE=1 SV=2	0	0	0	0	0	0	0	0	0	0	0	0	0	0	0	0	0	0	2
SUN2	0	102215	Q9UH99	SUN domain-containing protein 2 OS=Homo sapiens GN=SUN2 PE=1 SV=3	5	0	0	3	6	2	14	5	5	0	0	0	19	6	11	7	0	2	0
SUPT6H	0	104848	Q7KZ85	Transcription elongation factor SPT6 OS=Homo sapiens GN=SUPT6H PE=1 SV=2	0	0	0	0	0	0	0	0	0	0	0	0	0	0	0	0	0	0	3
SURF4	0	103567	O15260	NP_001267721.1 Surfeit locus protein 4	0	0	0	0	0	0	0	0	0	0	0	0	2	0	2	0	3	0	0
SVIL	0	108160	O95425	Supervillin OS=Homo sapiens GN=SVIL PE=1 SV=2	25	101	3	32	48	49	53	49	50	56	8	0	28	4	22	18	4	10	60
SYNCRIP	0	103297	O60506	Heterogeneous nuclear ribonucleoprotein Q OS=Homo sapiens GN=SYNCRIP PE=1 SV=2	0	0	0	9	9	13	4	6	4	2	0	0	0	0	0	3	0	0	4
TAF4	0	107812	O00268	Transcription initiation factor TFIID subunit 4 OS=Homo sapiens GN=TAF4 PE=1 SV=2	13	27	2	2	3	0	12	6	0	6	0	0	12	7	3	8	0	0	21
TBR1	0	102653	Q16650	T-box brain protein 1 OS=Homo sapiens GN=TBR1 PE=2 SV=1	0	0	0	0	0	0	2	0	0	0	0	0	0	0	0	0	0	0	0
TCERG1	0	102143	O14776	Transcription elongation regulator 1 OS=Homo sapiens GN=TCERG1 PE=1 SV=2	0	0	0	0	0	0	0	0	0	0	0	0	0	0	0	0	0	0	4
TCOF1	0	104050	Q13428	Treacle protein OS=Homo sapiens GN=TCOF1 PE=1 SV=3	8	18	0	0	0	6	0	6	4	7	8	0	0	0	0	0	0	0	13
TCP1	0	101106	P17987	T-complex protein 1 subunit alpha OS=Homo sapiens GN=TCP1 PE=1 SV=1	0	0	0	0	0	0	0	0	0	0	0	0	0	0	5	0	5	0	10
TECR	0	101348	Q9NZ01	Very-long-chain enoyl-CoA reductase OS=Homo sapiens GN=TECR PE=1 SV=1	0	0	0	0	0	0	0	0	0	0	0	0	0	0	3	0	6	0	6
TESK2	0	109674	Q96S53	Dual specificity testis-specific protein kinase 2 OS=Homo sapiens GN=TESK2 PE=1 SV=1	0	0	0	0	3	0	2	0	0	0	0	0	0	0	0	0	0	2	0
TEW	0	119394	P01617	Ig kappa chain V-II region TEW OS=Homo sapiens PE=1 SV=1	0	0	0	22	8	0	0	8	16	34	5	0	0	5	0	2	2	0	2
TFAM	0	100292	Q00059	Transcription factor A, mitochondrial OS=Homo sapiens GN=TFAM PE=1 SV=1	0	0	0	0	0	0	0	0	0	0	0	3	0	0	0	0	0	0	0
THOC2	0	106862	Q8NI27	THO complex subunit 2 OS=Homo sapiens GN=THOC2 PE=1 SV=2	10	0	0	0	0	0	13	4	0	3	0	0	4	0	0	2	0	2	0
THRAP3	0	101653	Q9Y2W1	Thyroid hormone receptor-associated protein 3 OS=Homo sapiens GN=THRAP3 PE=1 SV=2	136	157	128	36	27	27	91	93	61	71	10	2	60	45	29	78	7	38	160
TIMM50	0	101719	Q3ZCQ8	Mitochondrial import inner membrane translocase subunit TIM50 OS=Homo sapiens GN=TIMM50 PE=1 SV=2	0	0	0	0	0	0	0	0	0	0	0	0	0	0	3	0	6	0	11
TJP1	0	100599	Q07157	Tight junction protein ZO-1 OS=Homo sapiens GN=TJP1 PE=1 SV=3	0	6	0	0	0	0	4	0	0	3	0	0	0	0	0	0	0	0	3
TMEM165	0	103877	Q9HC07	Transmembrane protein 165 OS=Homo sapiens GN=TMEM165 PE=1 SV=1	0	0	0	0	0	0	0	0	0	0	0	0	0	0	0	0	2	0	0
TMEM33	0	102389	P57088	Transmembrane protein 33 OS=Homo sapiens GN=TMEM33 PE=1 SV=2	0	0	0	0	0	0	0	0	0	0	0	0	0	0	2	0	4	0	0
TMOD1	0	100526	P28289	Tropomodulin-1 OS=Homo sapiens GN=TMOD1 PE=1 SV=1	10	4	7	3	11	14	19	10	12	4	0	0	17	0	7	10	0	4	5
TMOD2	0	100453	Q9NZR1	Tropomodulin-2 OS=Homo sapiens GN=TMOD2 PE=1 SV=1	2	4	4	3	6	3	7	9	14	9	0	0	0	2	2	0	2	0	2
TMOD3	0	102957	Q9NYL9	Tropomodulin-3 OS=Homo sapiens GN=TMOD3 PE=1 SV=1	5	7	4	37	60	48	72	45	51	38	0	4	61	43	36	40	38	36	15
TMPO	0	101810	P42167	Lamina-associated polypeptide 2, isoforms beta/gamma OS=Homo sapiens GN=TMPO PE=1 SV=2	0	0	0	0	0	0	6	0	0	0	0	0	4	0	4	5	12	2	2
TMPO	0	101810	P42166	Lamina-associated polypeptide 2, isoform alpha OS=Homo sapiens GN=TMPO PE=1 SV=2	0	0	0	0	0	3	6	2	0	5	0	0	4	0	4	4	12	2	2
TMX3	0	101984	Q96JJ7	Protein disulfide-isomerase TMX3 OS=Homo sapiens GN=TMX3 PE=1 SV=2	0	0	0	0	0	0	0	0	0	0	0	0	0	0	0	0	0	0	2
TOP2A	0	106566	P11388	DNA topoisomerase 2-alpha OS=Homo sapiens GN=TOP2A PE=1 SV=3	0	6	0	0	0	0	0	0	0	0	0	0	5	4	0	0	3	0	21
TOP2B	0	103785	Q02880	DNA topoisomerase 2-beta OS=Homo sapiens GN=TOP2B PE=1 SV=3	0	0	0	0	0	0	0	0	0	0	0	0	0	2	0	0	0	0	8
TPR	0	101563	P12270	Nucleoprotein TPR OS=Homo sapiens GN=TPR PE=1 SV=3	0	0	0	0	0	0	0	0	0	0	0	0	0	0	0	0	0	0	4
TRA2A	0	102060	Q13595	Transformer-2 protein homolog alpha OS=Homo sapiens GN=TRA2A PE=1 SV=1	0	0	0	0	0	0	6	0	0	0	0	0	10	0	0	9	0	0	0
TRA2B	0	100720	P62995	Transformer-2 protein homolog beta OS=Homo sapiens GN=TRA2B PE=1 SV=1	0	0	0	0	0	0	4	0	0	0	0	0	8	3	0	12	0	0	0
TRAP1	0	101807	Q12931	Heat shock protein 75 kDa, mitochondrial OS=Homo sapiens GN=TRAP1 PE=1 SV=3	0	0	0	0	0	0	0	2	0	3	2	0	0	0	4	3	3	0	8
TRIM28	1	100860	Q13263	Transcription intermediary factor 1-beta OS=Homo sapiens GN=TRIM28 PE=1 SV=5	0	0	0	0	0	0	0	0	0	0	0	0	0	0	3	0	3	0	8
TRIP13	0	118465	Q15645	Pachytene checkpoint protein 2 homolog OS=Homo sapiens GN=TRIP13 PE=1 SV=2	0	0	0	0	0	0	0	0	0	0	0	0	0	0	9	0	21	0	0
TTC28	0	107334	Q96AY4	Tetratricopeptide repeat protein 28 OS=Homo sapiens GN=TTC28 PE=1 SV=4	6	11	0	0	0	0	2	2	0	2	0	0	0	0	0	4	0	0	8
TUBA1A	0	100060	Q71U36	Tubulin alpha-1A chain OS=Homo sapiens GN=TUBA1A PE=1 SV=1	0	0	0	0	2	0	0	0	4	0	2	2	5	10	16	3	17	0	0
TUBA8	0	100728	Q9NY65	Tubulin alpha-8 chain OS=Homo sapiens GN=TUBA8 PE=1 SV=1	0	0	0	0	0	0	0	0	0	0	0	3	4	9	10	2	10	0	0
TUBB	0	100041	P07437	NP_001280142.1 Tubulin beta chain (Tubulin beta-5 chain)	21	17	9	73	70	74	107	60	61	54	67	57	128	158	216	108	257	74	203
TUBB2A	0	100033	Q13885	Tubulin beta-2A chain OS=Homo sapiens GN=TUBB2A PE=1 SV=1	32	23	20	71	70	77	119	67	70	59	69	56	138	188	269	126	315	88	231
TUBB3	0	100080	Q13509	Tubulin beta-3 chain OS=Homo sapiens GN=TUBB3 PE=1 SV=2	14	13	12	41	35	46	63	31	30	30	37	28	85	119	155	66	170	47	90
TUBB6	0	101624	Q9BUF5	Tubulin beta-6 chain OS=Homo sapiens GN=TUBB6 PE=1 SV=1	13	0	0	3	7	9	24	14	10	6	9	3	23	52	81	26	92	19	38
TUBB8	0	102171	Q3ZCM7	Tubulin beta-8 chain OS=Homo sapiens GN=TUBB8 PE=1 SV=2	20	0	0	7	11	18	32	16	13	11	19	6	35	60	84	36	114	18	107
TUFM	0	101113	P49411	Elongation factor Tu, mitochondrial OS=Homo sapiens GN=TUFM PE=1 SV=2	5	0	0	3	0	5	10	0	3	0	0	2	13	24	23	10	57	5	28
TWF1	0	102161	Q12792	Twinfilin-1 OS=Homo sapiens GN=TWF1 PE=1 SV=3	4	0	0	0	0	0	5	0	0	0	0	0	0	0	0	0	0	0	0
TWF2	0	101511	Q6IBS0	Twinfilin-2 OS=Homo sapiens GN=TWF2 PE=1 SV=2	0	0	0	0	0	0	4	0	0	0	0	0	0	0	0	0	0	0	0
U2AF2	0	104481	P26368	Splicing factor U2AF 65 kDa subunit OS=Homo sapiens GN=U2AF2 PE=1 SV=4	0	0	0	0	2	0	13	0	0	0	0	0	3	7	0	5	0	0	0
U2SURP	0	103090	O15042	U2 snRNP-associated SURP motif-containing protein OS=Homo sapiens GN=U2SURP PE=1 SV=2	10	57	7	25	30	31	55	19	13	17	0	0	28	18	24	23	13	13	51
UBA1	1	101480	P22314	Ubiquitin-like modifier-activating enzyme 1 OS=Homo sapiens GN=UBA1 PE=1 SV=3	0	0	0	0	0	0	10	0	6	18	5979	8267	70	14	40	160	0	0	0
UBA2	1	103370	Q9UBT2	SUMO-activating enzyme subunit 2 OS=Homo sapiens GN=UBA2 PE=1 SV=2	0	0	0	0	0	0	0	0	0	0	15	4	1630	0	0	0	82	0	0
UBA3	1	103552	Q8TBC4	NEDD8-activating enzyme E1 catalytic subunit OS=Homo sapiens GN=UBA3 PE=1 SV=2	0	0	0	0	0	0	0	0	0	0	0	0	0	5747	0	0	19	0	0
UBA5	1	103199	Q9GZZ9	Ubiquitin-like modifier-activating enzyme 5 OS=Homo sapiens GN=UBA5 PE=1 SV=1	0	0	0	0	0	0	0	0	0	0	0	0	0	90	4051	0	0	0	0
UBA6	1	102700	A0AVT1	Ubiquitin-like modifier-activating enzyme 6 OS=Homo sapiens GN=UBA6 PE=1 SV=1	0	0	0	0	0	0	0	0	0	0	0	0	0	0	4	2941	0	0	0
UBE2C	1	118576	O00762	NP_001268671.1 Ubiquitin-conjugating enzyme E2 C (EC 2.3.2.23) ((E3-independent) E2 ubiquitin-conjugating enzyme C) (EC 2.3.2.24) (E2 ubiquitin-conjugating enzyme C) (UbcH10) (Ubiquitin carrier protein C) (Ubiquitin-protein ligase C)	0	0	0	0	0	0	0	0	0	0	0	0	0	0	0	0	0	0	48
UBE2D2	1	102832	P62837	Ubiquitin-conjugating enzyme E2 D2 OS=Homo sapiens GN=UBE2D2 PE=1 SV=1	0	0	0	0	0	0	0	0	0	0	0	2	0	0	0	0	0	0	0
UBR4	1	103724	Q5T4S7	E3 ubiquitin-protein ligase UBR4 OS=Homo sapiens GN=UBR4 PE=1 SV=1	0	0	0	0	0	0	0	0	0	0	0	0	0	0	0	0	0	0	4
UBR5	1	107994	O95071	E3 ubiquitin-protein ligase UBR5 OS=Homo sapiens GN=UBR5 PE=1 SV=2	0	0	0	0	0	0	0	0	0	0	0	0	0	0	0	0	0	0	3
UFM1	1	102893	P61960	Ubiquitin-fold modifier 1 OS=Homo sapiens GN=UFM1 PE=1 SV=1	0	0	0	0	0	0	0	0	0	0	0	0	0	0	11	0	0	0	0
UNC45A	0	106017	Q9H3U1	Protein unc-45 homolog A OS=Homo sapiens GN=UNC45A PE=1 SV=1	0	0	0	0	0	0	0	0	0	0	0	0	0	0	0	0	2	0	0
UPF1	0	101866	Q92900	Regulator of nonsense transcripts 1 OS=Homo sapiens GN=UPF1 PE=1 SV=2	0	0	0	0	0	0	0	0	0	0	0	0	0	0	0	0	0	0	2
UQCRC2	0	100432	P22695	Cytochrome b-c1 complex subunit 2, mitochondrial OS=Homo sapiens GN=UQCRC2 PE=1 SV=3	0	0	0	0	0	0	0	0	0	0	0	0	0	0	0	0	0	0	5
USP24	1	104772	Q9UPU5	Ubiquitin carboxyl-terminal hydrolase 24 OS=Homo sapiens GN=USP24 PE=1 SV=3	0	0	0	0	0	0	2	0	0	0	0	0	0	0	0	0	0	0	0
USP9X	1	103221	Q93008	Probable ubiquitin carboxyl-terminal hydrolase FAF-X OS=Homo sapiens GN=USP9X PE=1 SV=3	0	0	0	0	0	0	0	0	0	0	0	0	0	0	0	0	0	0	7
UTRN	0	102703	P46939	Utrophin OS=Homo sapiens GN=UTRN PE=1 SV=2	0	0	0	0	0	0	0	0	0	0	0	0	0	0	0	0	0	0	2
VDAC1	0	100310	P21796	Voltage-dependent anion-selective channel protein 1 OS=Homo sapiens GN=VDAC1 PE=1 SV=2	0	0	0	0	0	0	7	2	0	0	0	0	6	0	13	4	6	2	0
VDAC2	0	100862	P45880	Voltage-dependent anion-selective channel protein 2 OS=Homo sapiens GN=VDAC2 PE=1 SV=2	6	0	3	0	0	0	6	0	0	0	0	0	9	9	15	0	16	0	8
VDAC3	0	101213	Q9Y277	Voltage-dependent anion-selective channel protein 3 OS=Homo sapiens GN=VDAC3 PE=1 SV=1	0	0	0	0	0	0	0	0	0	0	0	0	0	0	5	0	4	0	0
VIM	0	100026	P08670	Vimentin OS=Homo sapiens GN=VIM PE=1 SV=4	23	27	22	21	34	33	94	50	41	24	0	12	101	38	62	93	47	42	87
WDR6	0	108571	Q9NNW5	WD repeat-containing protein 6 OS=Homo sapiens GN=WDR6 PE=1 SV=1	0	0	0	0	0	0	0	0	0	0	0	0	0	0	0	0	0	0	5
WDR61	0	101725	Q9GZS3	WD repeat-containing protein 61 OS=Homo sapiens GN=WDR61 PE=1 SV=1	0	0	0	0	0	0	0	0	0	0	0	0	0	0	0	0	4	0	0
WDR77	0	102713	Q9BQA1	Methylosome protein 50 OS=Homo sapiens GN=WDR77 PE=1 SV=1	23	29	22	101	128	140	184	107	66	70	37	49	154	173	112	145	93	104	51
WIZ	0	110004	O95785	NP_067064.2 Protein Wiz (Widely-interspaced zinc finger-containing protein) (Zinc finger protein 803)	11	18	13	5	3	2	0	2	0	0	0	0	0	2	0	0	0	12	11
WNK1	0	101325	Q9H4A3	Serine/threonine-protein kinase WNK1 OS=Homo sapiens GN=WNK1 PE=1 SV=2	0	0	0	0	0	0	0	0	0	0	0	0	0	0	0	0	0	0	6
XPO1	0	102573	O14980	Exportin-1 OS=Homo sapiens GN=XPO1 PE=1 SV=1	0	0	0	0	0	0	7	0	0	0	0	0	9	4	13	6	30	0	9
XPO5	0	109002	Q9HAV4	Exportin-5 OS=Homo sapiens GN=XPO5 PE=1 SV=1	0	0	0	0	0	0	0	0	0	0	0	0	4	0	7	0	5	0	0
XPOT	0	104571	O43592	Exportin-T OS=Homo sapiens GN=XPOT PE=1 SV=2	0	0	0	0	0	0	0	0	0	0	0	0	0	0	4	0	11	0	0
XRCC5	0	100994	P13010	X-ray repair cross-complementing protein 5 OS=Homo sapiens GN=XRCC5 PE=1 SV=3	7	6	6	0	0	0	4	0	0	0	0	0	6	0	4	3	0	0	3
XRCC6	0	101431	P12956	X-ray repair cross-complementing protein 6 OS=Homo sapiens GN=XRCC6 PE=1 SV=2	0	0	4	0	0	0	4	0	0	0	0	0	2	0	0	0	0	0	0
YBX1	0	100843	P67809	Nuclease-sensitive element-binding protein 1 OS=Homo sapiens GN=YBX1 PE=1 SV=3	79	63	74	13	16	20	25	15	16	9	4	5	22	13	21	18	10	14	145
YBX3	0	118832	P16989	Y-box-binding protein 3 OS=Homo sapiens GN=YBX3 PE=1 SV=4	14	19	24	5	6	10	13	5	6	5	0	0	11	3	7	8	2	0	33
YTHDF2	0	101751	Q9Y5A9	YTH domain-containing family protein 2 OS=Homo sapiens GN=YTHDF2 PE=1 SV=2	0	0	0	0	0	0	0	0	0	0	0	0	0	0	0	0	0	0	5
YY1	0	105026	P25490	Transcriptional repressor protein YY1 OS=Homo sapiens GN=YY1 PE=1 SV=2	0	0	0	0	0	0	0	0	0	0	0	0	0	0	0	0	0	0	2
ZC3H18	0	106215	Q86VM9	Zinc finger CCCH domain-containing protein 18 OS=Homo sapiens GN=ZC3H18 PE=1 SV=2	2	7	2	3	2	0	0	0	0	2	0	0	0	0	0	0	0	0	8
ZC3HAV1	0	103750	Q7Z2W4	Zinc finger CCCH-type antiviral protein 1 OS=Homo sapiens GN=ZC3HAV1 PE=1 SV=3	0	0	0	0	0	0	0	0	0	0	0	0	0	0	0	0	0	0	8
ZDBF2	0	109175	Q9HCK1	DBF4-type zinc finger-containing protein 2 OS=Homo sapiens GN=ZDBF2 PE=1 SV=3	19	25	9	0	0	6	0	0	0	5	0	0	0	0	0	0	0	0	14
ZFR	0	101856	Q96KR1	Zinc finger RNA-binding protein OS=Homo sapiens GN=ZFR PE=1 SV=2	9	3	0	0	0	0	0	0	0	0	0	0	0	0	0	0	0	0	5
ZMYM4	0	108158	Q5VZL5	Zinc finger MYM-type protein 4 OS=Homo sapiens GN=ZMYM4 PE=1 SV=1	0	0	0	0	0	0	0	0	0	0	0	0	0	0	0	0	0	0	6
ZNF469	0	110546	Q96JG9	Zinc finger protein 469 OS=Homo sapiens GN=ZNF469 PE=2 SV=3	0	0	0	0	0	0	2	0	0	0	0	0	0	0	0	0	0	0	0
ZNF638	0	104800	Q14966	Zinc finger protein 638 OS=Homo sapiens GN=ZNF638 PE=1 SV=2	0	0	0	0	0	0	0	0	0	0	0	0	0	0	0	0	0	0	4
ZRANB2	0	102686	O95218	Zinc finger Ran-binding domain-containing protein 2 OS=Homo sapiens GN=ZRANB2 PE=1 SV=2	2	2	2	0	0	0	0	0	0	0	0	0	0	0	0	0	0	0	2

## Sheet: SAINT
Bait	Prey	PreyGene	Spec	SpecSum	AvgSpec	NumReplicates	ctrlCounts	AvgP	MaxP	TopoAvgP	TopoMaxP	SaintScore	FoldChange	BFDR	boosted_by
hATG7	sp|P28288|ABCD3_HUMAN	ABCD3	0	0	0	1	0|0|0|0|0|0|0|0|0|0	0	0	0	0	0	0	0.36
hATG7	sp|Q15057|ACAP2_HUMAN	ACAP2	2	2	2	1	40|26|24|4|3|4|0|4|0|0	0	0	0	0	0	0.19	0.36
hATG7	sp|P24752|THIL_HUMAN	ACAT1	0	0	0	1	0|0|0|0|0|0|0|0|0|0	0	0	0	0	0	0	0.36
hATG7	cu|Q9UKV3|ACINU_HUMAN	ACIN1	11	11	11	1	38|48|36|3|2|0|4|2|0|0	0	0	0	0	0	0.83	0.36
hATG7	sp|Q9Y305|ACOT9_HUMAN	ACOT9	0	0	0	1	0|0|0|0|0|0|0|0|0|0	0	0	0	0	0	0	0.36
hATG7	sp|O95573|ACSL3_HUMAN	ACSL3	0	0	0	1	0|0|0|0|0|0|0|0|0|0	0	0	0	0	0	0	0.36
hATG7	sp|O60488|ACSL4_HUMAN	ACSL4	0	0	0	1	0|0|0|0|0|0|0|0|0|0	0	0	0	0	0	0	0.36
hATG7	sp|P62736|ACTA_HUMAN	ACTA2	33	33	33	1	4|2|4|36|44|49|72|43|45|48	0	0	0	0	0	0.95	0.36
hATG7	sp|Q562R1|ACTBL_HUMAN	ACTBL2	0	0	0	1	0|0|0|0|0|0|10|7|0|0	0	0	0	0	0	0	0.36
hATG7	sp|P12814|ACTN1_HUMAN	ACTN1	10	10	10	1	0|0|0|0|2|5|29|6|3|3	0.08	0.08	0.08	0.08	0.08	2.08	0.12
hATG7	sp|O43707|ACTN4_HUMAN	ACTN4	22	22	22	1	0|0|0|2|3|9|64|8|7|8	0	0	0	0	0	2.18	0.21
hATG7	sp|Q9NZ32|ARP10_HUMAN	ACTR10	0	0	0	1	0|0|0|0|0|0|5|2|0|0	0	0	0	0	0	0	0.36
hATG7	sp|P61163|ACTZ_HUMAN	ACTR1A	0	0	0	1	0|0|0|2|0|0|11|6|8|0	0	0	0	0	0	0	0.36
hATG7	sp|P42025|ACTY_HUMAN	ACTR1B	0	0	0	1	0|0|0|0|0|0|0|0|0|0	0	0	0	0	0	0	0.36
hATG7	sp|P61160|ARP2_HUMAN	ACTR2	0	0	0	1	0|0|0|0|2|0|3|0|2|2	0	0	0	0	0	0	0.36
hATG7	sp|P61158|ARP3_HUMAN	ACTR3	0	0	0	1	5|3|3|0|13|8|30|7|8|11	0	0	0	0	0	0	0.36
hATG7	sp|Q9H2P0|ADNP_HUMAN	ADNP	4	4	4	1	0|0|0|0|0|0|0|0|0|0	1	1	1	1	1	40	0
hATG7	sp|Q16186|ADRM1_HUMAN	ADRM1	4	4	4	1	3|3|0|0|0|0|0|0|0|0	0.93	0.93	0.93	0.93	0.93	6.67	0.01
hATG7	sp|P30566|PUR8_HUMAN	ADSL	0	0	0	1	0|0|0|0|0|0|0|0|0|0	0	0	0	0	0	0	0.36
hATG7	sp|Q53H12|AGK_HUMAN	AGK	0	0	0	1	0|0|0|0|0|0|0|0|0|0	0	0	0	0	0	0	0.36
hATG7	sp|Q09666|AHNK_HUMAN	AHNAK	3	3	3	1	0|5|0|0|0|0|0|0|0|4	0.8	0.8	0.8	0.8	0.8	3.33	0.03
hATG7	sp|O95433|AHSA1_HUMAN	AHSA1	0	0	0	1	0|0|0|0|0|0|0|0|0|0	0	0	0	0	0	0	0.36
hATG7	sp|O95831|AIFM1_HUMAN	AIFM1	40	40	40	1	0|0|0|0|0|0|0|0|0|0	1	1	1	1	1	400	0
hATG7	sp|Q02952|AKA12_HUMAN	AKAP12	8	8	8	1	0|0|0|0|0|0|0|0|0|0	1	1	1	1	1	80	0
hATG7	sp|Q12802|AKP13_HUMAN	AKAP13	3	3	3	1	0|2|0|0|0|0|0|0|0|0	0.97	0.97	0.97	0.97	0.97	15	0.01
hATG7	sp|O43823|AKAP8_HUMAN	AKAP8	6	6	6	1	0|0|0|0|0|0|0|0|0|0	1	1	1	1	1	60	0
hATG7	sp|Q9ULX6|AKP8L_HUMAN	AKAP8L	11	11	11	1	0|0|0|0|0|0|0|0|0|0	1	1	1	1	1	110	0
hATG7	sp|Q9NP73|ALG13_HUMAN	ALG13	2	2	2	1	0|0|0|0|0|0|0|0|0|0	0.98	0.98	0.98	0.98	0.98	20	0
hATG7	sp|Q9P2R3|ANFY1_HUMAN	ANKFY1	3	3	3	1	11|4|0|4|0|0|4|3|0|4	0	0	0	0	0	1	0.36
hATG7	sp|O60306|AQR_HUMAN	AQR	0	0	0	1	0|6|0|0|0|0|3|0|0|0	0	0	0	0	0	0	0.36
hATG7	sp|P84077|ARF1_HUMAN	ARF1	0	0	0	1	0|0|0|0|0|0|0|0|0|0	0	0	0	0	0	0	0.36
hATG7	sp|P18085|ARF4_HUMAN	ARF4	0	0	0	1	0|0|0|0|0|0|0|0|0|0	0	0	0	0	0	0	0.36
hATG7	sp|P84085|ARF5_HUMAN	ARF5	0	0	0	1	0|0|0|0|0|0|0|0|0|0	0	0	0	0	0	0	0.36
hATG7	sp|Q9NWB6|ARGL1_HUMAN	ARGLU1	0	0	0	1	0|0|0|0|0|0|0|0|0|0	0	0	0	0	0	0	0.36
hATG7	sp|Q5T5U3|RHG21_HUMAN	ARHGAP21	6	6	6	1	12|9|2|0|0|0|0|2|0|0	0.49	0.49	0.49	0.49	0.49	2.4	0.06
hATG7	sp|P40616|ARL1_HUMAN	ARL1	0	0	0	1	0|0|0|0|0|0|0|0|0|0	0	0	0	0	0	0	0.36
hATG7	sp|Q92747|ARC1A_HUMAN	ARPC1A	0	0	0	1	0|0|0|0|0|0|3|0|0|0	0	0	0	0	0	0	0.36
hATG7	sp|O15144|ARPC2_HUMAN	ARPC2	0	0	0	1	6|0|5|0|0|0|4|0|0|0	0	0	0	0	0	0	0.36
hATG7	sp|P59998|ARPC4_HUMAN	ARPC4	0	0	0	1	0|0|0|0|0|0|3|0|0|0	0	0	0	0	0	0	0.36
hATG7	sp|Q9NVI7|ATD3A_HUMAN	ATAD3A	54	54	54	1	0|3|0|0|2|4|29|6|6|2	1	1	1	1	1	10.38	0
hATG7	sp|Q5T9A4|ATD3B_HUMAN	ATAD3B	53	53	53	1	0|3|0|0|0|2|21|6|6|2	1	1	1	1	1	13.25	0
hATG7	sp|O95352|ATG7_HUMAN	ATG7	860	860	860	1	0|0|0|0|0|0|0|0|0|0	1	1	1	1	1	8600	0
hATG7	sp|P54707|AT12A_HUMAN	ATP12A	0	0	0	1	0|0|0|0|0|0|0|0|0|0	0	0	0	0	0	0	0.36
hATG7	sp|P05023|AT1A1_HUMAN	ATP1A1	53	53	53	1	7|2|7|0|2|2|3|0|0|0	1	1	1	1	1	23.04	0
hATG7	sp|P13637|AT1A3_HUMAN	ATP1A3	31	31	31	1	7|2|7|0|0|0|3|0|0|0	1	1	1	1	1	16.32	0
hATG7	sp|P16615|AT2A2_HUMAN	ATP2A2	30	30	30	1	0|0|0|0|0|0|3|0|0|0	1	1	1	1	1	100	0
hATG7	sp|P20020|AT2B1_HUMAN	ATP2B1	5	5	5	1	0|0|0|0|0|0|0|0|0|0	1	1	1	1	1	50	0
hATG7	sp|P23634|AT2B4_HUMAN	ATP2B4	3	3	3	1	0|0|0|0|0|0|0|0|0|0	1	1	1	1	1	30	0
hATG7	sp|P25705|ATPA_HUMAN	ATP5A1	12	12	12	1	5|0|6|0|13|12|23|17|14|9	0	0	0	0	0	1.21	0.28
hATG7	sp|P06576|ATPB_HUMAN	ATP5B	0	0	0	1	0|0|0|0|13|17|13|5|4|7	0	0	0	0	0	0	0.36
hATG7	sp|P36542|ATPG_HUMAN	ATP5C1	0	0	0	1	0|0|0|0|0|0|0|0|0|0	0	0	0	0	0	0	0.36
hATG7	sp|O95816|BAG2_HUMAN	BAG2	18	18	18	1	0|0|0|0|0|0|0|0|0|0	1	1	1	1	1	180	0
hATG7	cu|P46379|BAG6_HUMAN	BAG6	5	5	5	1	0|0|0|0|0|0|0|0|0|0	1	1	1	1	1	50	0
hATG7	sp|Q9NYF8|BCLF1_HUMAN	BCLAF1	53	53	53	1	54|98|32|20|11|10|47|39|34|24	0	0	0	0	0	1.44	0.33
hATG7	sp|Q5H9J7|BEX5_HUMAN	BEX5	0	0	0	1	0|0|0|0|0|2|0|0|0|0	0	0	0	0	0	0	0.36
hATG7	sp|Q14692|BMS1_HUMAN	BMS1	5	5	5	1	5|2|0|3|6|7|0|5|0|3	0.03	0.03	0.03	0.03	0.03	1.61	0.16
hATG7	sp|Q9BUA3|CK084_HUMAN	C11orf84	0	0	0	1	0|0|0|0|5|3|3|0|0|0	0	0	0	0	0	0	0.36
hATG7	sp|Q9NY47|CA2D2_HUMAN	CACNA2D2	0	0	0	1	0|0|0|0|0|0|3|0|0|0	0	0	0	0	0	0	0.36
hATG7	sp|P27708|PYR1_HUMAN	CAD	105	105	105	1	0|10|0|0|0|0|0|2|0|2	1	1	1	1	1	75	0
hATG7	sp|Q9P1Y5|CAMP3_HUMAN	CAMSAP3	21	21	21	1	11|55|3|14|9|8|12|11|14|14	0	0	0	0	0	1.39	0.29
hATG7	sp|Q86VP6|CAND1_HUMAN	CAND1	2	2	2	1	0|0|0|0|0|0|2|0|0|0	0.93	0.93	0.93	0.93	0.93	10	0.01
hATG7	sp|P27824|CALX_HUMAN	CANX	15	15	15	1	2|0|0|2|2|7|7|5|0|8	0.97	0.97	0.97	0.97	0.97	4.55	0.01
hATG7	sp|P52907|CAZA1_HUMAN	CAPZA1	58	58	58	1	52|54|43|54|62|74|103|43|39|40	0	0	0	0	0	1.03	0.35
hATG7	sp|P47755|CAZA2_HUMAN	CAPZA2	8	8	8	1	8|3|2|19|24|31|41|19|22|18	0	0	0	0	0	0.43	0.36
hATG7	sp|P47756|CAPZB_HUMAN	CAPZB	33	33	33	1	23|16|14|38|60|59|97|52|44|49	0	0	0	0	0	0.73	0.36
hATG7	sp|A2RUR9|C144A_HUMAN	CCDC144A	8	8	8	1	0|0|0|2|0|0|0|0|0|0	1	1	1	1	1	40	0
hATG7	sp|Q3V6T2|GRDN_HUMAN	CCDC88A	12	12	12	1	4|9|0|0|0|0|0|0|0|2	0.98	0.98	0.98	0.98	0.98	8	0
hATG7	sp|Q9P219|DAPLE_HUMAN	CCDC88C	8	8	8	1	6|31|5|2|3|0|3|0|0|3	0	0	0	0	0	1.51	0.21
hATG7	sp|P50991|TCPD_HUMAN	CCT4	2	2	2	1	2|0|0|0|0|0|0|0|0|0	0.93	0.93	0.93	0.93	0.93	10	0.01
hATG7	sp|P48643|TCPE_HUMAN	CCT5	19	19	19	1	2|0|5|3|2|5|3|2|3|0	1	1	1	1	1	7.6	0
hATG7	sp|Q99832|TCPH_HUMAN	CCT7	9	9	9	1	0|0|0|0|0|0|0|2|0|0	1	1	1	1	1	45	0
hATG7	sp|P50990|TCPQ_HUMAN	CCT8	8	8	8	1	0|0|0|0|0|0|0|0|0|0	1	1	1	1	1	80	0
hATG7	sp|Q99459|CDC5L_HUMAN	CDC5L	3	3	3	1	12|11|6|0|0|0|0|0|0|0	0.01	0.01	0.01	0.01	0.01	1.03	0.19
hATG7	sp|O14735|CDIPT_HUMAN	CDIPT	0	0	0	1	0|0|0|0|0|0|0|0|0|0	0	0	0	0	0	0	0.36
hATG7	sp|P06493|CDK1_HUMAN	CDK1	0	0	0	1	0|0|0|0|0|0|0|0|0|0	0	0	0	0	0	0	0.36
hATG7	sp|O95674|CDS2_HUMAN	CDS2	3	3	3	1	0|0|0|0|0|0|0|0|0|0	1	1	1	1	1	30	0
hATG7	sp|Q03701|CEBPZ_HUMAN	CEBPZ	0	0	0	1	0|0|0|0|0|0|0|0|0|0	0	0	0	0	0	0	0.36
hATG7	sp|P49454|CENPF_HUMAN	CENPF	3	3	3	1	0|0|0|0|0|0|0|0|0|0	1	1	1	1	1	30	0
hATG7	sp|Q5SW79|CE170_HUMAN	CEP170	4	4	4	1	0|0|0|0|0|0|0|0|0|0	1	1	1	1	1	40	0
hATG7	sp|Q5VT06|CE350_HUMAN	CEP350	7	7	7	1	0|4|0|0|0|0|0|0|0|0	0.99	0.99	0.99	0.99	0.99	17.5	0
hATG7	sp|P23528|COF1_HUMAN	CFL1	0	0	0	1	0|0|0|0|0|0|0|0|2|0	0	0	0	0	0	0	0.36
hATG7	sp|Q9NX63|MIC19_HUMAN	CHCHD3	0	0	0	1	0|0|0|0|0|0|0|0|0|0	0	0	0	0	0	0	0.36
hATG7	sp|Q12873|CHD3_HUMAN	CHD3	3	3	3	1	0|0|0|0|0|0|0|0|2|0	0.97	0.97	0.97	0.97	0.97	15	0.01
hATG7	sp|Q14839|CHD4_HUMAN	CHD4	45	45	45	1	4|8|3|0|0|0|0|5|6|0	1	1	1	1	1	17.31	0
hATG7	sp|Q8IWX8|CHERP_HUMAN	CHERP	10	10	10	1	0|0|0|13|7|9|11|4|4|4	0.02	0.02	0.02	0.02	0.02	1.92	0.17
hATG7	sp|Q8WWK9|CKAP2_HUMAN	CKAP2	8	8	8	1	3|0|3|0|0|0|0|0|0|0	0.99	0.99	0.99	0.99	0.99	13.33	0
hATG7	sp|Q14008|CKAP5_HUMAN	CKAP5	17	17	17	1	0|9|0|3|3|6|3|3|6|12	0.94	0.94	0.94	0.94	0.94	3.78	0.01
hATG7	sp|O75122|CLAP2_HUMAN	CLASP2	3	3	3	1	7|6|6|2|0|0|0|2|0|3	0.01	0.01	0.01	0.01	0.01	1.15	0.18
hATG7	sp|P49761|CLK3_HUMAN	CLK3	0	0	0	1	0|0|0|0|0|0|0|0|0|0	0	0	0	0	0	0	0.36
hATG7	sp|Q00610|CLH1_HUMAN	CLTC	23	23	23	1	0|18|3|0|4|7|7|13|6|19	0.4	0.4	0.4	0.4	0.4	2.99	0.07
hATG7	sp|P09543|CN37_HUMAN	CNP	2	2	2	1	0|0|0|0|0|0|0|0|0|0	0.98	0.98	0.98	0.98	0.98	20	0
hATG7	sp|P05997|CO5A2_HUMAN	COL5A2	0	0	0	1	0|0|0|0|0|0|0|0|0|0	0	0	0	0	0	0	0.36
hATG7	sp|P53621|COPA_HUMAN	COPA	49	49	49	1	9|16|7|0|0|0|6|0|2|2	1	1	1	1	1	11.67	0
hATG7	sp|P53618|COPB_HUMAN	COPB1	7	7	7	1	0|0|0|0|0|0|0|0|0|0	1	1	1	1	1	70	0
hATG7	sp|P35606|COPB2_HUMAN	COPB2	0	0	0	1	0|0|0|0|0|0|0|0|0|0	0	0	0	0	0	0	0.36
hATG7	sp|Q9Y678|COPG1_HUMAN	COPG1	0	0	0	1	0|0|0|0|0|0|0|0|0|0	0	0	0	0	0	0	0.36
hATG7	sp|Q9UBF2|COPG2_HUMAN	COPG2	0	0	0	1	0|0|0|0|0|0|0|0|0|0	0	0	0	0	0	0	0.36
hATG7	sp|Q9ULV4|COR1C_HUMAN	CORO1C	2	2	2	1	0|0|0|0|5|10|7|0|0|0	0	0	0	0	0	0.91	0.36
hATG7	sp|Q10570|CPSF1_HUMAN	CPSF1	5	5	5	1	0|5|0|0|0|0|0|3|2|0	0.9	0.9	0.9	0.9	0.9	5	0.02
hATG7	sp|Q9P2I0|CPSF2_HUMAN	CPSF2	0	0	0	1	0|0|0|0|0|0|0|0|0|0	0	0	0	0	0	0	0.36
hATG7	sp|Q92793|CBP_HUMAN	CREBBP	2	2	2	1	0|0|0|0|0|0|0|0|0|0	0.98	0.98	0.98	0.98	0.98	20	0
hATG7	sp|P55060|XPO2_HUMAN	CSE1L	6	6	6	1	0|0|0|0|0|0|15|0|2|0	0.88	0.88	0.88	0.88	0.88	3.53	0.02
hATG7	sp|P49711|CTCF_HUMAN	CTCF	2	2	2	1	0|0|0|0|0|0|0|0|0|0	0.98	0.98	0.98	0.98	0.98	20	0
hATG7	sp|P35221|CTNA1_HUMAN	CTNNA1	0	0	0	1	0|0|0|0|0|0|0|0|0|0	0	0	0	0	0	0	0.36
hATG7	sp|P35222|CTNB1_HUMAN	CTNNB1	0	0	0	1	0|0|0|0|0|0|0|0|0|0	0	0	0	0	0	0	0.36
hATG7	sp|Q14247|SRC8_HUMAN	CTTN	10	10	10	1	19|12|10|0|0|0|0|0|0|0	0.32	0.32	0.32	0.32	0.32	2.44	0.08
hATG7	sp|P08574|CY1_HUMAN	CYC1	0	0	0	1	0|0|0|0|0|0|0|0|0|0	0	0	0	0	0	0	0.36
hATG7	sp|P14868|SYDC_HUMAN	DARS	3	3	3	1	0|0|0|0|0|0|0|0|0|0	1	1	1	1	1	30	0
hATG7	sp|Q16643|DREB_HUMAN	DBN1	134	134	134	1	93|217|77|104|149|148|180|171|128|138	0	0	0	0	0	0.95	0.36
hATG7	sp|P81605|DCD_HUMAN	DCD	0	0	0	1	0|0|0|0|0|0|2|3|0|0	0	0	0	0	0	0	0.36
hATG7	sp|Q14203|DCTN1_HUMAN	DCTN1	14	14	14	1	0|11|0|0|0|0|2|3|0|3	0.98	0.98	0.98	0.98	0.98	7.37	0
hATG7	sp|Q9UJW0|DCTN4_HUMAN	DCTN4	3	3	3	1	0|0|0|0|0|0|3|6|2|0	0.7	0.7	0.7	0.7	0.7	2.73	0.04
hATG7	sp|P39656|OST48_HUMAN	DDOST	0	0	0	1	0|0|0|0|0|0|0|0|0|0	0	0	0	0	0	0	0.36
hATG7	sp|Q92841|DDX17_HUMAN	DDX17	19	19	19	1	13|0|3|3|9|6|25|9|4|0	0.14	0.14	0.14	0.14	0.14	2.64	0.11
hATG7	sp|Q9NR30|DDX21_HUMAN	DDX21	17	17	17	1	0|8|6|4|0|0|11|0|0|0	0.97	0.97	0.97	0.97	0.97	5.86	0.01
hATG7	sp|O00571|DDX3X_HUMAN	DDX3X	5	5	5	1	8|5|0|0|2|0|13|0|0|0	0.13	0.13	0.13	0.13	0.13	1.79	0.11
hATG7	sp|Q9UJV9|DDX41_HUMAN	DDX41	16	16	16	1	7|0|0|0|0|0|2|0|0|0	1	1	1	1	1	17.78	0
hATG7	sp|Q7L014|DDX46_HUMAN	DDX46	3	3	3	1	0|0|0|0|0|0|0|0|0|0	1	1	1	1	1	30	0
hATG7	sp|P17844|DDX5_HUMAN	DDX5	19	19	19	1	15|5|7|2|7|5|13|5|2|0	0.68	0.68	0.68	0.68	0.68	3.11	0.04
hATG7	cu|P15924|DESP_HUMAN	DESP	2	2	2	1	0|0|0|0|0|0|0|0|0|0	0.98	0.98	0.98	0.98	0.98	20	0
hATG7	sp|Q9UBM7|DHCR7_HUMAN	DHCR7	0	0	0	1	0|0|0|0|0|0|0|0|0|0	0	0	0	0	0	0	0.36
hATG7	sp|Q6IAN0|DRS7B_HUMAN	DHRS7B	0	0	0	1	0|0|0|0|0|0|0|0|0|0	0	0	0	0	0	0	0.36
hATG7	sp|O43143|DHX15_HUMAN	DHX15	22	22	22	1	8|13|7|21|31|33|76|27|14|12	0	0	0	0	0	0.91	0.36
hATG7	sp|Q08211|DHX9_HUMAN	DHX9	40	40	40	1	8|20|0|46|32|40|29|19|14|14	0	0	0	0	0	1.8	0.3
hATG7	cu|Q9BTC0|DIDO1_HUMAN	DIDO1	6	6	6	1	0|0|0|0|0|0|0|0|0|0	1	1	1	1	1	60	0
hATG7	sp|Q9Y2L1|RRP44_HUMAN	DIS3	9	9	9	1	0|0|0|0|0|0|0|0|0|0	1	1	1	1	1	90	0
hATG7	sp|O60832|DKC1_HUMAN	DKC1	2	2	2	1	0|0|0|0|0|0|0|0|0|0	0.98	0.98	0.98	0.98	0.98	20	0
hATG7	sp|Q9P225|DYH2_HUMAN	DNAH2	0	0	0	1	0|0|0|0|0|0|0|0|0|0	0	0	0	0	0	0	0.36
hATG7	sp|P31689|DNJA1_HUMAN	DNAJA1	19	19	19	1	0|0|0|0|3|0|6|0|0|0	1	1	1	1	1	21.11	0
hATG7	sp|O60884|DNJA2_HUMAN	DNAJA2	19	19	19	1	0|0|0|0|0|0|0|0|0|0	1	1	1	1	1	190	0
hATG7	sp|P25686|DNJB2_HUMAN	DNAJB2	0	0	0	1	0|0|0|0|0|0|0|0|0|0	0	0	0	0	0	0	0.36
hATG7	sp|O75190|DNJB6_HUMAN	DNAJB6	0	0	0	1	0|0|0|0|0|0|0|0|0|0	0	0	0	0	0	0	0.36
hATG7	sp|Q8IXB1|DJC10_HUMAN	DNAJC10	8	8	8	1	0|0|0|0|0|0|0|0|0|0	1	1	1	1	1	80	0
hATG7	sp|Q9NVH1|DJC11_HUMAN	DNAJC11	0	0	0	1	0|0|0|0|0|0|0|0|0|0	0	0	0	0	0	0	0.36
hATG7	sp|Q99615|DNJC7_HUMAN	DNAJC7	12	12	12	1	0|0|0|0|0|0|0|0|0|0	1	1	1	1	1	120	0
hATG7	sp|Q8N1I0|DOCK4_HUMAN	DOCK4	0	0	0	1	0|2|0|0|0|0|3|0|0|0	0	0	0	0	0	0	0.36
hATG7	cu|Q96N67|DOCK7_HUMAN	DOCK7	4	4	4	1	6|28|2|0|3|0|13|0|3|4	0	0	0	0	0	0.68	0.36
hATG7	sp|Q8NF50|DOCK8_HUMAN	DOCK8	2	2	2	1	0|0|0|0|0|0|2|0|0|0	0.93	0.93	0.93	0.93	0.93	10	0.01
hATG7	sp|O60762|DPM1_HUMAN	DPM1	0	0	0	1	0|0|0|0|0|0|0|0|0|0	0	0	0	0	0	0	0.36
hATG7	sp|Q14195|DPYL3_HUMAN	DPYSL3	7	7	7	1	0|0|0|2|0|0|0|3|0|0	0.99	0.99	0.99	0.99	0.99	14	0
hATG7	sp|Q14204|DYHC1_HUMAN	DYNC1H1	258	258	258	1	0|23|0|2|2|6|19|36|9|31	1	1	1	1	1	20.16	0
hATG7	sp|Q13409|DC1I2_HUMAN	DYNC1I2	18	18	18	1	8|2|8|0|0|0|0|0|0|0	0.99	0.99	0.99	0.99	0.99	10	0
hATG7	sp|Q96AV8|E2F7_HUMAN	E2F7	3	3	3	1	7|9|4|0|0|0|3|0|0|0	0.05	0.05	0.05	0.05	0.05	1.3	0.14
hATG7	sp|P68104|EF1A1_HUMAN	EEF1A1	39	39	39	1	0|2|0|8|13|22|18|10|12|16	0.95	0.95	0.95	0.95	0.95	3.86	0.01
hATG7	sp|Q05639|EF1A2_HUMAN	EEF1A2	24	24	24	1	0|2|0|6|8|13|10|7|9|11	0.95	0.95	0.95	0.95	0.95	3.64	0.01
hATG7	sp|P26641|EF1G_HUMAN	EEF1G	0	0	0	1	0|0|0|0|0|7|0|5|0|0	0	0	0	0	0	0	0.36
hATG7	sp|P13639|EF2_HUMAN	EEF2	17	17	17	1	0|0|0|0|0|3|6|0|0|2	1	1	1	1	1	15.45	0
hATG7	sp|Q96C19|EFHD2_HUMAN	EFHD2	0	0	0	1	11|3|7|0|0|0|0|0|2|2	0	0	0	0	0	0	0.36
hATG7	sp|Q15029|U5S1_HUMAN	EFTUD2	12	12	12	1	0|0|0|2|0|5|39|7|9|9	0	0	0	0	0	1.69	0.22
hATG7	sp|Q14152|EIF3A_HUMAN	EIF3A	6	6	6	1	0|0|0|2|0|9|4|8|3|15	0.01	0.01	0.01	0.01	0.01	1.46	0.19
hATG7	sp|P55884|EIF3B_HUMAN	EIF3B	16	16	16	1	6|0|5|0|2|2|0|5|5|8	0.99	0.99	0.99	0.99	0.99	4.85	0
hATG7	sp|O00303|EIF3F_HUMAN	EIF3F	0	0	0	1	0|0|0|0|0|0|0|2|0|2	0	0	0	0	0	0	0.36
hATG7	sp|P60842|IF4A1_HUMAN	EIF4A1	0	0	0	1	0|0|0|0|0|0|4|0|0|0	0	0	0	0	0	0	0.36
hATG7	sp|Q14240|IF4A2_HUMAN	EIF4A2	0	0	0	1	0|0|0|0|0|0|4|0|0|0	0	0	0	0	0	0	0.36
hATG7	sp|P38919|IF4A3_HUMAN	EIF4A3	8	8	8	1	0|0|0|0|0|0|11|0|0|0	0.96	0.96	0.96	0.96	0.96	7.27	0.01
hATG7	sp|P23588|IF4B_HUMAN	EIF4B	44	44	44	1	211|197|226|36|41|60|26|29|25|18	0	0	0	0	0	0.51	0.36
hATG7	sp|Q04637|IF4G1_HUMAN	EIF4G1	10	10	10	1	0|0|0|0|0|0|0|0|0|0	1	1	1	1	1	100	0
hATG7	sp|O60841|IF2P_HUMAN	EIF5B	10	10	10	1	0|4|0|2|7|7|0|0|2|0	0.93	0.93	0.93	0.93	0.93	4.55	0.01
hATG7	sp|P13929|ENOB_HUMAN	ENO3	0	0	0	1	0|0|0|0|4|7|0|2|0|3	0	0	0	0	0	0	0.36
hATG7	sp|O43491|E41L2_HUMAN	EPB41L2	8	8	8	1	0|0|0|0|0|0|0|0|0|0	1	1	1	1	1	80	0
hATG7	sp|P58107|EPIPL_HUMAN	EPPK1	2	2	2	1	0|6|0|0|0|0|0|0|0|0	0.84	0.84	0.84	0.84	0.84	3.33	0.02
hATG7	sp|P07814|SYEP_HUMAN	EPRS	54	54	54	1	10|20|0|5|5|8|6|12|11|8	1	1	1	1	1	6.35	0
hATG7	sp|A0FGR8|ESYT2_HUMAN	ESYT2	2	2	2	1	0|0|0|0|0|0|0|0|0|0	0.98	0.98	0.98	0.98	0.98	20	0
hATG7	sp|Q96CS3|FAF2_HUMAN	FAF2	0	0	0	1	0|0|0|0|0|0|0|0|0|0	0	0	0	0	0	0	0.36
hATG7	sp|Q9NZB2|F120A_HUMAN	FAM120A	3	3	3	1	0|0|0|0|0|0|0|0|0|3	0.96	0.96	0.96	0.96	0.96	10	0.01
hATG7	sp|Q9NVI1|FANCI_HUMAN	FANCI	9	9	9	1	0|0|0|0|0|0|0|0|0|0	1	1	1	1	1	90	0
hATG7	sp|Q9Y285|SYFA_HUMAN	FARSA	4	4	4	1	0|0|0|0|0|0|0|0|0|0	1	1	1	1	1	40	0
hATG7	sp|P49327|FAS_HUMAN	FASN	18	18	18	1	0|0|0|0|0|2|0|0|0|0	1	1	1	1	1	90	0
hATG7	sp|P22087|FBRL_HUMAN	FBL	0	0	0	1	0|0|0|0|0|0|0|0|0|0	0	0	0	0	0	0	0.36
hATG7	sp|Q13642|FHL1_HUMAN	FHL1	5	5	5	1	0|0|0|0|4|4|0|2|6|3	0.58	0.58	0.58	0.58	0.58	2.63	0.05
hATG7	sp|Q6UN15|FIP1_HUMAN	FIP1L1	0	0	0	1	14|12|8|0|0|0|2|0|0|0	0	0	0	0	0	0	0.36
hATG7	sp|Q13045|FLII_HUMAN	FLII	21	21	21	1	7|33|6|0|0|0|26|13|7|16	0	0	0	0	0	1.94	0.25
hATG7	sp|P21333|FLNA_HUMAN	FLNA	108	108	108	1	28|99|25|34|46|91|49|85|61|111	0	0	0	0	0	1.72	0.34
hATG7	sp|O75369|FLNB_HUMAN	FLNB	9	9	9	1	6|22|0|2|2|4|6|9|7|13	0	0	0	0	0	1.27	0.26
hATG7	sp|Q14315|FLNC_HUMAN	FLNC	7	7	7	1	2|10|0|2|2|5|5|9|6|8	0	0	0	0	0	1.43	0.22
hATG7	sp|P51570|GALK1_HUMAN	GALK1	0	0	0	1	0|0|0|0|0|0|0|0|0|0	0	0	0	0	0	0	0.36
hATG7	sp|Q14697|GANAB_HUMAN	GANAB	7	7	7	1	3|2|0|0|0|0|0|0|0|0	0.99	0.99	0.99	0.99	0.99	14	0
hATG7	sp|P04406|G3P_HUMAN	GAPDH	0	0	0	1	0|0|0|0|6|13|0|5|0|0	0	0	0	0	0	0	0.36
hATG7	sp|Q8WXI9|P66B_HUMAN	GATAD2B	4	4	4	1	0|0|0|0|0|0|0|0|0|0	1	1	1	1	1	40	0
hATG7	sp|Q92947|GCDH_HUMAN	GCDH	0	0	0	1	0|0|0|0|0|0|0|0|0|0	0	0	0	0	0	0	0.36
hATG7	sp|Q92616|GCN1L_HUMAN	GCN1L1	25	25	25	1	0|0|0|0|0|0|2|0|0|3	1	1	1	1	1	50	0
hATG7	sp|P57678|GEMI4_HUMAN	GEMIN4	2	2	2	1	0|0|0|0|0|0|0|0|0|0	0.98	0.98	0.98	0.98	0.98	20	0
hATG7	sp|P14136|GFAP_HUMAN	GFAP	5	5	5	1	8|0|0|0|0|0|0|0|0|0	0.94	0.94	0.94	0.94	0.94	6.25	0.01
hATG7	sp|P62873|GBB1_HUMAN	GNB1	2	2	2	1	0|0|0|0|0|0|0|0|0|0	0.98	0.98	0.98	0.98	0.98	20	0
hATG7	sp|P62879|GBB2_HUMAN	GNB2	2	2	2	1	0|0|0|0|0|0|0|0|0|0	0.98	0.98	0.98	0.98	0.98	20	0
hATG7	sp|P63244|GBLP_HUMAN	GNB2L1	0	0	0	1	2|0|0|0|0|0|4|0|0|0	0	0	0	0	0	0	0.36
hATG7	sp|Q14789|GOGB1_HUMAN	GOLGB1	2	2	2	1	0|0|0|0|0|0|0|0|0|0	0.98	0.98	0.98	0.98	0.98	20	0
hATG7	sp|P06396|GELS_HUMAN	GSN	0	0	0	1	0|0|0|0|0|0|4|0|0|0	0	0	0	0	0	0	0.36
hATG7	cu|P78347|GTF2I_HUMAN	GTF2I	6	6	6	1	0|0|0|0|0|0|0|0|0|0	1	1	1	1	1	60	0
hATG7	sp|Q12789|TF3C1_HUMAN	GTF3C1	9	9	9	1	0|0|0|0|0|0|0|0|0|0	1	1	1	1	1	90	0
hATG7	sp|Q71UI9|H2AV_HUMAN	H2AFV	5	5	5	1	0|0|0|0|0|0|13|0|0|0	0.91	0.91	0.91	0.91	0.91	3.85	0.02
hATG7	sp|P16104|H2AX_HUMAN	H2AFX	5	5	5	1	0|9|0|0|0|0|13|0|0|0	0.52	0.52	0.52	0.52	0.52	2.27	0.05
hATG7	sp|O00165|HAX1_HUMAN	HAX1	0	0	0	1	0|0|0|0|0|0|0|0|0|0	0	0	0	0	0	0	0.36
hATG7	sp|P51610|HCFC1_HUMAN	HCFC1	0	0	0	1	0|0|0|0|0|0|0|0|0|0	0	0	0	0	0	0	0.36
hATG7	sp|Q9H583|HEAT1_HUMAN	HEATR1	2	2	2	1	0|0|0|0|0|0|0|0|0|0	0.98	0.98	0.98	0.98	0.98	20	0
hATG7	sp|P0C0S8|H2A1_HUMAN	HIST1H2AG	7	7	7	1	0|9|0|9|12|11|26|0|0|7	0	0	0	0	0	0.95	0.36
hATG7	sp|P33778|H2B1B_HUMAN	HIST1H2BB	0	0	0	1	0|0|0|0|3|7|6|0|0|0	0	0	0	0	0	0	0.36
hATG7	sp|P68431|H31_HUMAN	HIST1H3A	0	0	0	1	0|0|0|0|0|0|3|0|0|0	0	0	0	0	0	0	0.36
hATG7	sp|P62805|H4_HUMAN	HIST1H4A	12	12	12	1	0|0|0|8|12|11|16|8|7|6	0	0	0	0	0	1.76	0.22
hATG7	sp|Q13151|ROA0_HUMAN	HNRNPA0	2	2	2	1	0|0|0|2|3|5|0|0|0|0	0.49	0.49	0.49	0.49	0.49	2	0.06
hATG7	sp|P09651|ROA1_HUMAN	HNRNPA1	16	16	16	1	11|16|14|7|11|16|2|4|2|0	0	0	0	0	0	1.93	0.22
hATG7	sp|P22626|ROA2_HUMAN	HNRNPA2B1	9	9	9	1	25|25|26|11|18|25|8|7|9|7	0	0	0	0	0	0.56	0.36
hATG7	sp|P51991|ROA3_HUMAN	HNRNPA3	6	6	6	1	14|2|4|4|10|8|0|0|0|0	0	0	0	0	0	1.43	0.2
hATG7	sp|Q99729|ROAA_HUMAN	HNRNPAB	3	3	3	1	6|7|9|0|0|0|0|0|0|0	0.08	0.08	0.08	0.08	0.08	1.36	0.13
hATG7	sp|P07910|HNRPC_HUMAN	HNRNPC	34	34	34	1	61|68|80|16|21|21|32|11|16|9	0	0	0	0	0	1.01	0.33
hATG7	sp|Q14103|HNRPD_HUMAN	HNRNPD	0	0	0	1	0|0|0|0|12|14|6|6|0|2	0	0	0	0	0	0	0.36
hATG7	sp|P52597|HNRPF_HUMAN	HNRNPF	2	2	2	1	0|0|0|7|10|10|13|7|10|4	0	0	0	0	0	0.33	0.36
hATG7	sp|P31943|HNRH1_HUMAN	HNRNPH1	14	14	14	1	6|0|0|20|21|25|33|14|20|10	0	0	0	0	0	0.94	0.36
hATG7	sp|P61978|HNRPK_HUMAN	HNRNPK	33	33	33	1	8|9|11|25|24|29|22|15|17|16	0	0	0	0	0	1.87	0.28
hATG7	sp|P14866|HNRPL_HUMAN	HNRNPL	3	3	3	1	10|0|6|6|11|15|2|9|13|8	0	0	0	0	0	0.38	0.36
hATG7	sp|P52272|HNRPM_HUMAN	HNRNPM	22	22	22	1	5|5|4|9|10|11|12|10|7|6	0.99	0.99	0.99	0.99	0.99	2.78	0
hATG7	sp|O43390|HNRPR_HUMAN	HNRNPR	2	2	2	1	0|0|0|12|10|16|4|3|4|0	0	0	0	0	0	0.41	0.36
hATG7	sp|Q00839|HNRPU_HUMAN	HNRNPU	77	77	77	1	25|43|26|53|60|66|45|47|38|30	0	0	0	0	0	1.78	0.32
hATG7	sp|Q1KMD3|HNRL2_HUMAN	HNRNPUL2	0	0	0	1	24|22|13|11|2|3|2|0|5|4	0	0	0	0	0	0	0.36
hATG7	sp|P07900|HS90A_HUMAN	HSP90AA1	129	129	129	1	14|10|0|7|19|30|11|9|9|27	1	1	1	1	1	9.49	0
hATG7	sp|Q14568|HS902_HUMAN	HSP90AA2	0	0	0	1	0|0|0|0|0|0|5|0|0|0	0	0	0	0	0	0	0.36
hATG7	sp|P08238|HS90B_HUMAN	HSP90AB1	170	170	170	1	14|9|0|14|28|32|27|13|10|23	1	1	1	1	1	10	0
hATG7	sp|Q58FF8|H90B2_HUMAN	HSP90AB2P	66	66	66	1	6|4|0|0|8|11|6|3|5|7	1	1	1	1	1	13.2	0
hATG7	sp|P14625|ENPL_HUMAN	HSP90B1	8	8	8	1	0|0|0|0|3|5|6|3|2|5	0.82	0.82	0.82	0.82	0.82	3.33	0.03
hATG7	sp|P34931|HS71L_HUMAN	HSPA1L	70	70	70	1	26|15|7|25|23|30|63|17|15|16	0	0	0	0	0	2.95	0.21
hATG7	sp|P34932|HSP74_HUMAN	HSPA4	2	2	2	1	0|0|0|0|0|0|0|0|0|4	0.87	0.87	0.87	0.87	0.87	5	0.02
hATG7	sp|P11021|GRP78_HUMAN	HSPA5	13	13	13	1	0|0|0|3|4|3|3|0|0|0	1	1	1	1	1	10	0
hATG7	sp|P17066|HSP76_HUMAN	HSPA6	83	83	83	1	20|13|5|39|35|39|65|25|22|26	0	0	0	0	0	2.87	0.24
hATG7	sp|P11142|HSP7C_HUMAN	HSPA8	80	80	80	1	0|0|0|14|17|18|28|8|10|17	1	1	1	1	1	7.14	0
hATG7	sp|P38646|GRP75_HUMAN	HSPA9	23	23	23	1	2|0|0|0|0|0|0|0|0|0	1	1	1	1	1	115	0
hATG7	sp|P10809|CH60_HUMAN	HSPD1	23	23	23	1	8|6|8|0|5|6|8|0|0|7	1	1	1	1	1	4.79	0
hATG7	sp|Q7Z6Z7|HUWE1_HUMAN	HUWE1	11	11	11	1	0|0|0|0|0|0|0|0|0|0	1	1	1	1	1	110	0
hATG7	sp|P41252|SYIC_HUMAN	IARS	33	33	33	1	0|0|0|0|0|0|7|6|3|5	1	1	1	1	1	15.71	0
hATG7	sp|Q9NZI8|IF2B1_HUMAN	IGF2BP1	14	14	14	1	16|8|10|7|16|16|0|4|5|0	0	0	0	0	0	1.71	0.24
hATG7	sp|P11717|MPRI_HUMAN	IGF2R	10	10	10	1	0|0|0|0|0|0|0|0|0|0	1	1	1	1	1	100	0
hATG7	sp|P01617|KV204_HUMAN	IGKV2-28	2	2	2	1	0|0|0|22|8|0|0|8|16|34	0	0	0	0	0	0.23	0.36
hATG7	sp|Q12906|ILF3_HUMAN	ILF3	5	5	5	1	0|0|0|7|5|9|2|0|0|0	0.37	0.37	0.37	0.37	0.37	2.17	0.07
hATG7	sp|A1L0T0|ILVBL_HUMAN	ILVBL	0	0	0	1	0|0|0|0|0|0|0|0|0|0	0	0	0	0	0	0	0.36
hATG7	sp|Q16891|MIC60_HUMAN	IMMT	42	42	42	1	2|0|0|0|0|0|3|0|0|0	1	1	1	1	1	84	0
hATG7	sp|Q9UI26|IPO11_HUMAN	IPO11	0	0	0	1	0|0|0|0|0|0|0|0|0|0	0	0	0	0	0	0	0.36
hATG7	sp|Q8TEX9|IPO4_HUMAN	IPO4	0	0	0	1	0|0|0|0|0|0|0|0|0|0	0	0	0	0	0	0	0.36
hATG7	sp|O00410|IPO5_HUMAN	IPO5	0	0	0	1	0|0|0|0|0|0|0|0|0|0	0	0	0	0	0	0	0.36
hATG7	sp|O95373|IPO7_HUMAN	IPO7	8	8	8	1	0|0|0|0|0|0|2|0|0|0	1	1	1	1	1	40	0
hATG7	sp|O15397|IPO8_HUMAN	IPO8	3	3	3	1	0|0|0|0|0|0|0|0|0|0	1	1	1	1	1	30	0
hATG7	sp|Q96P70|IPO9_HUMAN	IPO9	2	2	2	1	0|0|0|0|0|0|0|0|0|0	0.98	0.98	0.98	0.98	0.98	20	0
hATG7	sp|O14654|IRS4_HUMAN	IRS4	89	89	89	1	9|14|0|0|0|0|8|5|0|0	1	1	1	1	1	24.72	0
hATG7	sp|Q9Y6Y0|NS1BP_HUMAN	IVNS1ABP	5	5	5	1	7|4|6|0|0|0|10|0|0|0	0.15	0.15	0.15	0.15	0.15	1.85	0.1
hATG7	sp|P23458|JAK1_HUMAN	JAK1	23	23	23	1	14|20|13|3|5|2|14|0|2|0	0.57	0.57	0.57	0.57	0.57	3.15	0.05
hATG7	sp|P14923|PLAK_HUMAN	JUP	0	0	0	1	0|0|0|0|0|0|0|0|0|0	0	0	0	0	0	0	0.36
hATG7	sp|P33947|ERD22_HUMAN	KDELR2	0	0	0	1	0|0|0|0|0|0|0|0|0|0	0	0	0	0	0	0	0.36
hATG7	sp|Q07666|KHDR1_HUMAN	KHDRBS1	0	0	0	1	0|0|0|0|0|2|0|0|0|0	0	0	0	0	0	0	0.36
hATG7	sp|P52732|KIF11_HUMAN	KIF11	294	294	294	1	172|334|172|309|376|410|352|231|196|227	0	0	0	0	0	1.06	0.36
hATG7	sp|Q2TAC6|KIF19_HUMAN	KIF19	0	0	0	1	0|0|0|0|0|0|0|0|0|0	0	0	0	0	0	0	0.36
hATG7	sp|Q12840|KIF5A_HUMAN	KIF5A	8	8	8	1	0|0|0|0|0|0|0|0|0|0	1	1	1	1	1	80	0
hATG7	sp|P33176|KINH_HUMAN	KIF5B	20	20	20	1	0|0|0|0|0|0|0|0|0|0	1	1	1	1	1	200	0
hATG7	sp|P52294|IMA5_HUMAN	KPNA1	2	2	2	1	0|0|0|0|0|0|0|0|0|0	0.98	0.98	0.98	0.98	0.98	20	0
hATG7	sp|P52292|IMA1_HUMAN	KPNA2	2	2	2	1	0|0|0|0|0|0|0|0|0|0	0.98	0.98	0.98	0.98	0.98	20	0
hATG7	sp|Q14974|IMB1_HUMAN	KPNB1	10	10	10	1	0|6|0|0|2|2|14|0|0|0	0.91	0.91	0.91	0.91	0.91	4.17	0.01
hATG7	sp|P04264|K2C1_HUMAN	KRT1	0	0	0	1	0|0|0|10|0|0|8|4|3|0	0	0	0	0	0	0	0.36
hATG7	sp|Q86UP2|KTN1_HUMAN	KTN1	3	3	3	1	0|5|0|0|0|0|0|0|0|0	0.92	0.92	0.92	0.92	0.92	6	0.01
hATG7	sp|O95461|LARGE_HUMAN	LARGE	5	5	5	1	0|0|0|0|0|0|0|0|0|0	1	1	1	1	1	50	0
hATG7	sp|Q6PKG0|LARP1_HUMAN	LARP1	6	6	6	1	0|7|0|0|0|0|7|0|2|0	0.86	0.86	0.86	0.86	0.86	3.75	0.02
hATG7	sp|Q9P2J5|SYLC_HUMAN	LARS	9	9	9	1	0|0|0|2|0|0|0|0|0|3	1	1	1	1	1	18	0
hATG7	sp|Q9Y4W2|LAS1L_HUMAN	LAS1L	5	5	5	1	0|0|0|0|0|0|0|0|0|0	1	1	1	1	1	50	0
hATG7	sp|Q14739|LBR_HUMAN	LBR	0	0	0	1	0|0|0|0|0|0|2|0|0|0	0	0	0	0	0	0	0.36
hATG7	sp|Q9UHB6|LIMA1_HUMAN	LIMA1	115	115	115	1	192|232|184|84|90|87|171|91|98|75	0	0	0	0	0	0.88	0.36
hATG7	sp|P02545|LMNA_HUMAN	LMNA	4	4	4	1	0|0|0|0|0|0|0|0|0|0	1	1	1	1	1	40	0
hATG7	sp|P20700|LMNB1_HUMAN	LMNB1	48	48	48	1	23|15|19|2|2|0|17|0|4|0	0.99	0.99	0.99	0.99	0.99	5.85	0
hATG7	sp|Q03252|LMNB2_HUMAN	LMNB2	9	9	9	1	8|3|5|0|0|0|0|0|0|0	0.94	0.94	0.94	0.94	0.94	5.62	0.01
hATG7	sp|Q5VUJ6|LRCH2_HUMAN	LRCH2	0	0	0	1	0|0|0|0|0|0|4|0|0|0	0	0	0	0	0	0	0.36
hATG7	sp|P42704|LPPRC_HUMAN	LRPPRC	2	2	2	1	0|0|0|0|0|0|0|0|0|2	0.93	0.93	0.93	0.93	0.93	10	0.01
hATG7	sp|Q9Y383|LC7L2_HUMAN	LUC7L2	14	14	14	1	0|0|0|0|0|0|4|0|0|0	1	1	1	1	1	35	0
hATG7	sp|Q9UPN3|MACF1_HUMAN	MACF1	3	3	3	1	0|0|0|0|0|0|0|0|0|0	1	1	1	1	1	30	0
hATG7	sp|Q9Y5V3|MAGD1_HUMAN	MAGED1	7	7	7	1	0|0|0|0|0|0|0|0|0|0	1	1	1	1	1	70	0
hATG7	sp|Q9UNF1|MAGD2_HUMAN	MAGED2	22	22	22	1	2|0|0|0|0|0|0|0|0|0	1	1	1	1	1	110	0
hATG7	sp|P46821|MAP1B_HUMAN	MAP1B	166	166	166	1	42|137|9|64|68|82|46|53|38|67	0	0	0	0	0	2.74	0.3
hATG7	sp|P27816|MAP4_HUMAN	MAP4	3	3	3	1	0|0|0|0|0|0|0|0|0|0	1	1	1	1	1	30	0
hATG7	sp|P29966|MARCS_HUMAN	MARCKS	3	3	3	1	0|0|0|0|0|0|0|0|0|0	1	1	1	1	1	30	0
hATG7	sp|P56192|SYMC_HUMAN	MARS	6	6	6	1	0|0|0|0|0|0|0|0|0|0	1	1	1	1	1	60	0
hATG7	sp|P43243|MATR3_HUMAN	MATR3	71	71	71	1	19|38|17|21|14|17|46|18|20|12	0.2	0.2	0.2	0.2	0.2	3.2	0.1
hATG7	sp|P25205|MCM3_HUMAN	MCM3	0	0	0	1	0|0|0|0|0|0|0|0|0|0	0	0	0	0	0	0	0.36
hATG7	sp|P33993|MCM7_HUMAN	MCM7	9	9	9	1	0|0|0|0|0|0|0|0|0|0	1	1	1	1	1	90	0
hATG7	sp|Q14676|MDC1_HUMAN	MDC1	5	5	5	1	3|6|2|0|0|0|0|0|0|0	0.89	0.89	0.89	0.89	0.89	4.55	0.02
hATG7	sp|Q9NU22|MDN1_HUMAN	MDN1	27	27	27	1	0|0|0|0|0|0|0|0|0|0	1	1	1	1	1	270	0
hATG7	sp|P55081|MFAP1_HUMAN	MFAP1	3	3	3	1	0|0|0|0|0|0|0|0|0|0	1	1	1	1	1	30	0
hATG7	sp|Q8IWI9|MGAP_HUMAN	MGA	57	57	57	1	22|52|9|6|6|7|11|4|6|10	0.96	0.96	0.96	0.96	0.96	4.29	0.01
hATG7	sp|Q96T76|MMS19_HUMAN	MMS19	0	0	0	1	0|0|0|0|0|0|0|0|0|0	0	0	0	0	0	0	0.36
hATG7	sp|Q9BU76|MMTA2_HUMAN	MMTAG2	2	2	2	1	0|0|0|0|0|0|0|0|0|0	0.98	0.98	0.98	0.98	0.98	20	0
hATG7	sp|Q9HCE1|MOV10_HUMAN	MOV10	4	4	4	1	0|0|0|0|0|0|0|0|0|0	1	1	1	1	1	40	0
hATG7	sp|Q6WCQ1|MPRIP_HUMAN	MPRIP	4	4	4	1	0|0|0|0|0|0|2|0|3|0	0.95	0.95	0.95	0.95	0.95	8	0.01
hATG7	sp|O94776|MTA2_HUMAN	MTA2	2	2	2	1	0|0|0|0|0|0|0|0|0|0	0.98	0.98	0.98	0.98	0.98	20	0
hATG7	sp|Q86UE4|LYRIC_HUMAN	MTDH	6	6	6	1	3|2|0|0|0|0|0|0|0|0	0.99	0.99	0.99	0.99	0.99	12	0
hATG7	sp|P11586|C1TC_HUMAN	MTHFD1	8	8	8	1	0|0|0|0|0|0|0|0|0|0	1	1	1	1	1	80	0
hATG7	sp|Q8NCE2|MTMRE_HUMAN	MTMR14	0	0	0	1	0|0|0|0|0|5|3|0|0|0	0	0	0	0	0	0	0.36
hATG7	sp|O75431|MTX2_HUMAN	MTX2	0	0	0	1	0|0|0|0|0|0|0|0|0|0	0	0	0	0	0	0	0.36
hATG7	sp|Q9BQG0|MBB1A_HUMAN	MYBBP1A	37	37	37	1	13|26|5|7|5|6|37|8|6|12	0.1	0.1	0.1	0.1	0.1	2.96	0.12
hATG7	sp|O75592|MYCB2_HUMAN	MYCBP2	6	6	6	1	0|6|0|0|0|0|0|0|0|0	0.97	0.97	0.97	0.97	0.97	10	0.01
hATG7	sp|P12882|MYH1_HUMAN	MYH1	5	5	5	1	0|0|0|0|0|0|0|0|0|0	1	1	1	1	1	50	0
hATG7	sp|P35580|MYH10_HUMAN	MYH10	170	170	170	1	44|116|39|36|20|22|157|84|58|78	0	0	0	0	0	2.6	0.31
hATG7	sp|P35749|MYH11_HUMAN	MYH11	63	63	63	1	28|40|30|0|0|0|0|0|0|0	0.99	0.99	0.99	0.99	0.99	6.43	0
hATG7	sp|Q7Z406|MYH14_HUMAN	MYH14	50	50	50	1	8|15|2|10|4|4|30|19|17|21	0.95	0.95	0.95	0.95	0.95	3.85	0.01
hATG7	sp|P12883|MYH7_HUMAN	MYH7	6	6	6	1	0|0|0|0|0|0|0|0|0|0	1	1	1	1	1	60	0
hATG7	sp|A7E2Y1|MYH7B_HUMAN	MYH7B	5	5	5	1	0|0|0|0|0|0|0|0|0|0	1	1	1	1	1	50	0
hATG7	sp|P35579|MYH9_HUMAN	MYH9	403	403	403	1	135|241|113|137|82|75|371|159|115|184	0	0	0	0	0	2.5	0.34
hATG7	sp|P19105|ML12A_HUMAN	MYL12A	0	0	0	1	0|0|0|0|0|0|0|0|0|0	0	0	0	0	0	0	0.36
hATG7	sp|P60660|MYL6_HUMAN	MYL6	0	0	0	1	0|0|0|0|0|0|0|0|0|0	0	0	0	0	0	0	0.36
hATG7	sp|P14649|MYL6B_HUMAN	MYL6B	0	0	0	1	0|0|0|0|0|0|0|0|0|0	0	0	0	0	0	0	0.36
hATG7	sp|Q92614|MY18A_HUMAN	MYO18A	38	38	38	1	2|11|0|0|0|0|3|2|2|3	1	1	1	1	1	16.52	0
hATG7	cu|Q96H55|MYO19_HUMAN	MYO19	0	0	0	1	0|0|0|0|0|0|0|0|0|0	0	0	0	0	0	0	0.36
hATG7	sp|Q9UBC5|MYO1A_HUMAN	MYO1A	7	7	7	1	0|4|2|14|13|9|0|11|8|11	0	0	0	0	0	0.97	0.36
hATG7	sp|O43795|MYO1B_HUMAN	MYO1B	84	84	84	1	69|93|36|147|159|151|234|145|93|114	0	0	0	0	0	0.68	0.36
hATG7	sp|O00159|MYO1C_HUMAN	MYO1C	112	112	112	1	42|77|33|165|164|166|288|120|111|116	0	0	0	0	0	0.87	0.36
hATG7	sp|O94832|MYO1D_HUMAN	MYO1D	88	88	88	1	74|116|60|73|63|68|239|89|71|74	0	0	0	0	0	0.95	0.36
hATG7	sp|Q12965|MYO1E_HUMAN	MYO1E	21	21	21	1	6|5|2|14|3|0|10|15|11|11	0.22	0.22	0.22	0.22	0.22	2.73	0.09
hATG7	sp|B0I1T2|MYO1G_HUMAN	MYO1G	9	9	9	1	8|9|0|0|0|0|0|0|0|0	0.94	0.94	0.94	0.94	0.94	5.29	0.01
hATG7	sp|Q9Y4I1|MYO5A_HUMAN	MYO5A	37	37	37	1	19|86|3|28|23|28|111|52|45|63	0	0	0	0	0	0.81	0.36
hATG7	sp|Q9ULV0|MYO5B_HUMAN	MYO5B	12	12	12	1	9|36|0|10|9|10|14|13|12|11	0	0	0	0	0	0.97	0.36
hATG7	sp|Q9NQX4|MYO5C_HUMAN	MYO5C	15	15	15	1	11|54|0|9|7|9|22|10|11|8	0	0	0	0	0	1.06	0.3
hATG7	sp|Q9UM54|MYO6_HUMAN	MYO6	44	44	44	1	50|74|51|46|29|19|79|59|45|69	0	0	0	0	0	0.84	0.36
hATG7	sp|Q13459|MYO9B_HUMAN	MYO9B	2	2	2	1	0|0|0|0|0|0|0|0|0|0	0.98	0.98	0.98	0.98	0.98	20	0
hATG7	sp|P0DMV8|HS71A_HUMAN	NA	213	213	213	1	54|29|23|61|65|80|177|62|45|49	0	0	0	0	0	3.3	0.27
hATG7	sp|Q13564|ULA1_HUMAN	NAE1	0	0	0	1	0|0|0|0|0|0|0|0|0|0	0	0	0	0	0	0	0.36
hATG7	sp|P49321|NASP_HUMAN	NASP	4	4	4	1	0|0|0|0|0|2|0|0|0|0	0.99	0.99	0.99	0.99	0.99	20	0
hATG7	sp|P42695|CNDD3_HUMAN	NCAPD3	0	0	0	1	0|0|0|0|0|0|0|0|0|0	0	0	0	0	0	0	0.36
hATG7	sp|Q9BPX3|CND3_HUMAN	NCAPG	0	0	0	1	0|0|0|0|0|0|0|0|0|0	0	0	0	0	0	0	0.36
hATG7	sp|Q09161|NCBP1_HUMAN	NCBP1	0	0	0	1	0|4|0|0|0|0|7|0|0|0	0	0	0	0	0	0	0.36
hATG7	sp|P19338|NUCL_HUMAN	NCL	34	34	34	1	24|31|0|52|46|66|19|14|13|13	0	0	0	0	0	1.22	0.32
hATG7	sp|O95299|NDUAA_HUMAN	NDUFA10	0	0	0	1	0|0|0|0|0|0|0|0|0|0	0	0	0	0	0	0	0.36
hATG7	sp|O00483|NDUA4_HUMAN	NDUFA4	0	0	0	1	0|0|0|0|0|0|0|0|0|0	0	0	0	0	0	0	0.36
hATG7	sp|Q16795|NDUA9_HUMAN	NDUFA9	0	0	0	1	0|0|0|0|0|0|0|0|0|0	0	0	0	0	0	0	0.36
hATG7	sp|Q6P3R8|NEK5_HUMAN	NEK5	0	0	0	1	0|0|0|0|0|0|0|0|0|0	0	0	0	0	0	0	0.36
hATG7	sp|P48681|NEST_HUMAN	NES	2	2	2	1	0|0|0|0|0|0|0|0|0|0	0.98	0.98	0.98	0.98	0.98	20	0
hATG7	sp|Q0ZGT2|NEXN_HUMAN	NEXN	0	0	0	1	11|13|12|0|0|0|3|0|0|0	0	0	0	0	0	0	0.36
hATG7	sp|Q6KC79|NIPBL_HUMAN	NIPBL	3	3	3	1	0|0|0|0|0|0|0|0|0|0	1	1	1	1	1	30	0
hATG7	sp|P30414|NKTR_HUMAN	NKTR	2	2	2	1	0|0|0|0|0|0|0|0|0|0	0.98	0.98	0.98	0.98	0.98	20	0
hATG7	sp|Q8WTT2|NOC3L_HUMAN	NOC3L	4	4	4	1	0|0|0|0|0|0|0|0|0|0	1	1	1	1	1	40	0
hATG7	sp|Q9BVI4|NOC4L_HUMAN	NOC4L	0	0	0	1	0|0|0|0|0|0|5|0|0|0	0	0	0	0	0	0	0.36
hATG7	sp|Q5JPE7|NOMO2_HUMAN	NOMO2	2	2	2	1	0|0|0|0|0|0|0|0|0|0	0.98	0.98	0.98	0.98	0.98	20	0
hATG7	sp|Q15233|NONO_HUMAN	NONO	4	4	4	1	0|2|0|0|4|0|2|0|0|0	0.89	0.89	0.89	0.89	0.89	5	0.02
hATG7	sp|P46087|NOP2_HUMAN	NOP2	8	8	8	1	4|8|3|0|0|0|3|0|0|0	0.91	0.91	0.91	0.91	0.91	4.44	0.01
hATG7	sp|O00567|NOP56_HUMAN	NOP56	8	8	8	1	4|0|4|0|2|0|0|3|4|0	0.95	0.95	0.95	0.95	0.95	4.71	0.01
hATG7	sp|Q9Y2X3|NOP58_HUMAN	NOP58	17	17	17	1	5|0|3|0|0|0|0|0|0|0	1	1	1	1	1	21.25	0
hATG7	sp|Q04721|NOTC2_HUMAN	NOTCH2	2	2	2	1	0|0|0|0|0|0|0|0|0|0	0.98	0.98	0.98	0.98	0.98	20	0
hATG7	sp|P06748|NPM_HUMAN	NPM1	7	7	7	1	0|3|0|3|0|11|12|0|0|0	0.44	0.44	0.44	0.44	0.44	2.41	0.06
hATG7	sp|Q9Y266|NUDC_HUMAN	NUDC	2	2	2	1	0|0|0|0|0|0|0|0|0|0	0.98	0.98	0.98	0.98	0.98	20	0
hATG7	sp|Q9BQG2|NUD12_HUMAN	NUDT12	0	0	0	1	0|0|0|0|0|0|4|0|0|0	0	0	0	0	0	0	0.36
hATG7	sp|Q14980|NUMA1_HUMAN	NUMA1	19	19	19	1	12|19|5|0|0|0|0|0|0|0	0.96	0.96	0.96	0.96	0.96	5.28	0.01
hATG7	sp|Q8WUM0|NU133_HUMAN	NUP133	0	0	0	1	0|0|0|0|0|0|0|0|0|0	0	0	0	0	0	0	0.36
hATG7	sp|O75694|NU155_HUMAN	NUP155	0	0	0	1	0|0|0|0|0|0|0|0|0|0	0	0	0	0	0	0	0.36
hATG7	sp|Q12769|NU160_HUMAN	NUP160	2	2	2	1	0|0|0|0|0|0|4|0|0|0	0.87	0.87	0.87	0.87	0.87	5	0.02
hATG7	sp|Q5SRE5|NU188_HUMAN	NUP188	3	3	3	1	0|0|0|0|0|0|0|0|0|0	1	1	1	1	1	30	0
hATG7	sp|Q92621|NU205_HUMAN	NUP205	30	30	30	1	4|5|0|0|0|0|2|3|0|3	1	1	1	1	1	17.65	0
hATG7	sp|Q8TEM1|PO210_HUMAN	NUP210	5	5	5	1	0|0|0|0|0|0|0|0|0|0	1	1	1	1	1	50	0
hATG7	sp|P35658|NU214_HUMAN	NUP214	5	5	5	1	0|0|0|0|0|0|0|0|0|0	1	1	1	1	1	50	0
hATG7	sp|Q8N1F7|NUP93_HUMAN	NUP93	21	21	21	1	0|0|0|0|0|0|0|0|0|0	1	1	1	1	1	210	0
hATG7	sp|O75665|OFD1_HUMAN	OFD1	0	0	0	1	0|0|0|0|0|0|3|0|0|0	0	0	0	0	0	0	0.36
hATG7	cu|Q01804|OTUD4_HUMAN	OTUD4	12	12	12	1	2|7|0|6|5|8|8|6|2|7	0.19	0.19	0.19	0.19	0.19	2.35	0.1
hATG7	sp|P11940|PABP1_HUMAN	PABPC1	37	37	37	1	14|19|16|15|24|19|61|15|15|10	0	0	0	0	0	1.78	0.29
hATG7	sp|Q9H361|PABP3_HUMAN	PABPC3	29	29	29	1	0|0|0|0|0|0|33|0|0|0	0.99	0.99	0.99	0.99	0.99	8.79	0
hATG7	sp|Q13310|PABP4_HUMAN	PABPC4	5	5	5	1	14|18|15|11|16|12|31|8|9|6	0	0	0	0	0	0.36	0.36
hATG7	sp|P09874|PARP1_HUMAN	PARP1	4	4	4	1	0|0|0|0|0|0|0|0|0|0	1	1	1	1	1	40	0
hATG7	sp|Q86U86|PB1_HUMAN	PBRM1	3	3	3	1	0|0|0|0|0|0|0|0|0|0	1	1	1	1	1	30	0
hATG7	sp|Q14690|RRP5_HUMAN	PDCD11	2	2	2	1	0|0|0|0|0|0|0|0|0|0	0.98	0.98	0.98	0.98	0.98	20	0
hATG7	sp|Q9NTI5|PDS5B_HUMAN	PDS5B	2	2	2	1	0|0|0|0|0|0|0|0|0|0	0.98	0.98	0.98	0.98	0.98	20	0
hATG7	sp|Q16875|F263_HUMAN	PFKFB3	0	0	0	1	0|0|0|0|0|0|4|0|0|0	0	0	0	0	0	0	0.36
hATG7	sp|P17858|PFKAL_HUMAN	PFKL	0	0	0	1	0|0|0|0|0|0|0|0|0|0	0	0	0	0	0	0	0.36
hATG7	sp|Q01813|PFKAP_HUMAN	PFKP	0	0	0	1	0|0|0|0|0|0|0|0|0|0	0	0	0	0	0	0	0.36
hATG7	sp|Q96HS1|PGAM5_HUMAN	PGAM5	0	0	0	1	0|0|0|0|0|0|3|0|0|0	0	0	0	0	0	0	0.36
hATG7	sp|P35232|PHB_HUMAN	PHB	3	3	3	1	11|0|0|0|5|8|10|4|2|3	0	0	0	0	0	0.7	0.36
hATG7	sp|Q99623|PHB2_HUMAN	PHB2	13	13	13	1	21|3|23|2|9|15|9|6|8|4	0	0	0	0	0	1.3	0.28
hATG7	cu|Q92576|PHF3_HUMAN	PHF3	8	8	8	1	0|0|0|0|0|0|0|0|0|0	1	1	1	1	1	80	0
hATG7	sp|Q7RTV0|PHF5A_HUMAN	PHF5A	6	6	6	1	5|3|5|0|0|0|0|2|0|0	0.87	0.87	0.87	0.87	0.87	4	0.02
hATG7	sp|O43175|SERA_HUMAN	PHGDH	14	14	14	1	0|0|0|4|13|12|4|13|6|3	0.2	0.2	0.2	0.2	0.2	2.55	0.1
hATG7	sp|P42356|PI4KA_HUMAN	PI4KA	2	2	2	1	0|0|0|0|0|0|0|0|0|0	0.98	0.98	0.98	0.98	0.98	20	0
hATG7	sp|P01833|PIGR_HUMAN	PIGR	0	0	0	1	0|0|0|0|0|0|0|0|0|0	0	0	0	0	0	0	0.36
hATG7	sp|P48739|PIPNB_HUMAN	PITPNB	0	0	0	1	0|0|0|0|0|0|0|0|0|0	0	0	0	0	0	0	0.36
hATG7	sp|Q15149|PLEC_HUMAN	PLEC	24	24	24	1	0|14|0|0|0|0|0|0|0|0	0.99	0.99	0.99	0.99	0.99	17.14	0
hATG7	sp|P13797|PLST_HUMAN	PLS3	0	0	0	1	0|0|0|0|0|0|3|3|0|0	0	0	0	0	0	0	0.36
hATG7	sp|Q9H307|PININ_HUMAN	PNN	8	8	8	1	12|39|14|3|0|0|5|7|8|4	0	0	0	0	0	0.87	0.36
hATG7	sp|Q15054|DPOD3_HUMAN	POLD3	2	2	2	1	0|0|0|0|0|0|0|0|0|0	0.98	0.98	0.98	0.98	0.98	20	0
hATG7	sp|P24928|RPB1_HUMAN	POLR2A	4	4	4	1	0|0|0|0|0|0|0|0|0|0	1	1	1	1	1	40	0
hATG7	sp|P30876|RPB2_HUMAN	POLR2B	8	8	8	1	0|0|0|0|0|0|0|0|0|0	1	1	1	1	1	80	0
hATG7	sp|Q6S8J3|POTEE_HUMAN	POTEE	0	0	0	1	0|0|0|0|0|0|5|0|0|0	0	0	0	0	0	0	0.36
hATG7	sp|P35813|PPM1A_HUMAN	PPM1A	3	3	3	1	18|3|11|0|3|4|10|4|0|0	0	0	0	0	0	0.57	0.36
hATG7	cu|O75688|PPM1B_HUMAN	PPM1B	22	22	22	1	32|37|34|12|13|13|29|5|0|0	0	0	0	0	0	1.26	0.3
hATG7	sp|P62136|PP1A_HUMAN	PPP1CA	0	0	0	1	0|0|0|0|4|0|5|0|0|0	0	0	0	0	0	0	0.36
hATG7	sp|P36873|PP1G_HUMAN	PPP1CC	0	0	0	1	0|0|0|0|4|0|5|0|0|0	0	0	0	0	0	0	0.36
hATG7	sp|O14974|MYPT1_HUMAN	PPP1R12A	5	5	5	1	3|2|0|0|0|0|3|0|0|0	0.94	0.94	0.94	0.94	0.94	6.25	0.01
hATG7	sp|Q96SB3|NEB2_HUMAN	PPP1R9B	0	0	0	1	9|21|0|0|0|0|4|3|0|0	0	0	0	0	0	0	0.36
hATG7	sp|P63151|2ABA_HUMAN	PPP2R2A	0	0	0	1	0|0|0|0|0|0|2|0|0|0	0	0	0	0	0	0	0.36
hATG7	sp|Q5H9R7|PP6R3_HUMAN	PPP6R3	12	12	12	1	0|0|0|0|0|0|0|0|0|0	1	1	1	1	1	120	0
hATG7	sp|Q06830|PRDX1_HUMAN	PRDX1	3	3	3	1	0|0|0|0|0|0|4|0|0|0	0.93	0.93	0.93	0.93	0.93	7.5	0.01
hATG7	sp|P32119|PRDX2_HUMAN	PRDX2	0	0	0	1	0|0|0|0|0|0|3|0|0|0	0	0	0	0	0	0	0.36
hATG7	sp|P78527|PRKDC_HUMAN	PRKDC	414	414	414	1	28|76|6|21|31|54|66|82|47|75	1	1	1	1	1	8.52	0
hATG7	sp|O14744|ANM5_HUMAN	PRMT5	188	188	188	1	140|151|115|339|299|323|424|265|193|182	0	0	0	0	0	0.77	0.36
hATG7	sp|Q9UMS4|PRP19_HUMAN	PRPF19	0	0	0	1	0|0|0|5|7|5|8|2|0|0	0	0	0	0	0	0	0.36
hATG7	sp|Q8WWY3|PRP31_HUMAN	PRPF31	3	3	3	1	17|0|13|9|13|15|16|10|6|7	0	0	0	0	0	0.28	0.36
hATG7	sp|O75400|PR40A_HUMAN	PRPF40A	0	0	0	1	0|7|0|0|0|0|7|0|0|0	0	0	0	0	0	0	0.36
hATG7	sp|O94906|PRP6_HUMAN	PRPF6	8	8	8	1	0|2|0|0|0|0|0|4|2|2	0.99	0.99	0.99	0.99	0.99	8	0
hATG7	sp|Q6P2Q9|PRP8_HUMAN	PRPF8	98	98	98	1	3|30|0|15|10|27|73|28|16|32	0.95	0.95	0.95	0.95	0.95	4.19	0.01
hATG7	cu|P60891|PRPS1_HUMAN	PRPS1	0	0	0	1	0|0|0|5|6|5|7|0|0|0	0	0	0	0	0	0	0.36
hATG7	sp|P21108|PRPS3_HUMAN	PRPS1L1	0	0	0	1	0|0|0|7|8|11|9|0|0|0	0	0	0	0	0	0	0.36
hATG7	sp|P11908|PRPS2_HUMAN	PRPS2	0	0	0	1	0|0|0|6|6|8|9|0|0|0	0	0	0	0	0	0	0.36
hATG7	sp|Q14558|KPRA_HUMAN	PRPSAP1	0	0	0	1	0|0|0|0|0|2|11|0|0|0	0	0	0	0	0	0	0.36
hATG7	sp|O60256|KPRB_HUMAN	PRPSAP2	0	0	0	1	6|0|0|0|0|6|11|0|0|0	0	0	0	0	0	0	0.36
hATG7	sp|P48634|PRC2A_HUMAN	PRRC2A	6	6	6	1	10|16|7|0|4|8|0|5|2|8	0	0	0	0	0	1	0.36
hATG7	sp|P35030|TRY3_HUMAN	PRSS3	0	0	0	1	0|0|0|0|0|2|0|0|2|5	0	0	0	0	0	0	0.36
hATG7	sp|P25786|PSA1_HUMAN	PSMA1	14	14	14	1	2|0|0|0|0|0|0|0|0|0	1	1	1	1	1	70	0
hATG7	sp|P25789|PSA4_HUMAN	PSMA4	4	4	4	1	0|0|0|0|0|0|8|0|3|0	0.86	0.86	0.86	0.86	0.86	3.64	0.02
hATG7	sp|O14818|PSA7_HUMAN	PSMA7	0	0	0	1	0|0|0|0|0|0|0|0|0|0	0	0	0	0	0	0	0.36
hATG7	sp|P62191|PRS4_HUMAN	PSMC1	0	0	0	1	0|0|0|0|0|0|0|0|0|0	0	0	0	0	0	0	0.36
hATG7	sp|P62195|PRS8_HUMAN	PSMC5	15	15	15	1	0|2|0|0|0|0|0|0|0|0	1	1	1	1	1	75	0
hATG7	sp|P62333|PRS10_HUMAN	PSMC6	0	0	0	1	0|0|0|0|0|0|0|0|0|0	0	0	0	0	0	0	0.36
hATG7	sp|Q99460|PSMD1_HUMAN	PSMD1	33	33	33	1	3|0|0|0|0|0|0|0|0|0	1	1	1	1	1	110	0
hATG7	sp|O00231|PSD11_HUMAN	PSMD11	2	2	2	1	0|0|0|0|0|0|0|0|0|0	0.98	0.98	0.98	0.98	0.98	20	0
hATG7	sp|Q13200|PSMD2_HUMAN	PSMD2	26	26	26	1	0|0|0|2|0|0|2|3|0|0	1	1	1	1	1	37.14	0
hATG7	sp|O43242|PSMD3_HUMAN	PSMD3	21	21	21	1	10|10|6|0|0|0|0|0|0|0	0.99	0.99	0.99	0.99	0.99	8.08	0
hATG7	sp|P26599|PTBP1_HUMAN	PTBP1	0	0	0	1	10|0|14|4|15|23|12|0|0|0	0	0	0	0	0	0	0.36
hATG7	sp|Q9P035|HACD3_HUMAN	PTPLAD1	17	17	17	1	0|0|0|0|0|0|11|3|3|0	0.99	0.99	0.99	0.99	0.99	10	0
hATG7	sp|P47897|SYQ_HUMAN	QARS	3	3	3	1	0|0|0|0|0|0|2|0|0|0	0.97	0.97	0.97	0.97	0.97	15	0.01
hATG7	sp|Q9NXS2|QPCTL_HUMAN	QPCTL	5	5	5	1	0|0|0|0|0|0|0|0|0|0	1	1	1	1	1	50	0
hATG7	sp|O60216|RAD21_HUMAN	RAD21	10	10	10	1	0|0|0|0|0|0|0|0|0|0	1	1	1	1	1	100	0
hATG7	sp|Q92878|RAD50_HUMAN	RAD50	4	4	4	1	6|0|0|0|0|0|0|0|0|0	0.94	0.94	0.94	0.94	0.94	6.67	0.01
hATG7	sp|P49792|RBP2_HUMAN	RANBP2	102	102	102	1	30|37|23|0|3|5|4|12|8|11	1	1	1	1	1	7.67	0
hATG7	sp|P46060|RAGP1_HUMAN	RANGAP1	0	0	0	1	0|0|0|0|0|0|0|0|0|0	0	0	0	0	0	0	0.36
hATG7	sp|P54136|SYRC_HUMAN	RARS	0	0	0	1	0|0|0|0|0|0|0|0|0|0	0	0	0	0	0	0	0.36
hATG7	sp|Q8TDY2|RBCC1_HUMAN	RB1CC1	4	4	4	1	0|10|0|0|0|0|0|0|0|0	0.9	0.9	0.9	0.9	0.9	4	0.02
hATG7	sp|P98175|RBM10_HUMAN	RBM10	107	107	107	1	144|191|110|75|88|102|95|79|47|55	0	0	0	0	0	1.09	0.35
hATG7	sp|Q96I25|SPF45_HUMAN	RBM17	0	0	0	1	0|0|0|3|11|6|5|0|0|0	0	0	0	0	0	0	0.36
hATG7	sp|P49756|RBM25_HUMAN	RBM25	0	0	0	1	0|0|0|0|0|0|3|0|2|0	0	0	0	0	0	0	0.36
hATG7	sp|Q14498|RBM39_HUMAN	RBM39	9	9	9	1	0|0|0|0|0|0|12|0|0|0	0.97	0.97	0.97	0.97	0.97	7.5	0.01
hATG7	sp|P52756|RBM5_HUMAN	RBM5	0	0	0	1	0|4|0|0|2|0|0|0|0|0	0	0	0	0	0	0	0.36
hATG7	sp|P78332|RBM6_HUMAN	RBM6	4	4	4	1	0|0|0|0|0|0|0|0|0|0	1	1	1	1	1	40	0
hATG7	sp|P38159|RBMX_HUMAN	RBMX	9	9	9	1	20|7|28|3|6|7|2|6|5|0	0	0	0	0	0	1.07	0.28
hATG7	sp|Q15293|RCN1_HUMAN	RCN1	0	0	0	1	0|0|0|0|0|0|0|0|0|0	0	0	0	0	0	0	0.36
hATG7	sp|Q14257|RCN2_HUMAN	RCN2	0	0	0	1	0|0|0|0|0|0|0|0|0|0	0	0	0	0	0	0	0.36
hATG7	sp|Q13127|REST_HUMAN	REST	4	4	4	1	0|5|0|0|0|0|0|0|0|0	0.95	0.95	0.95	0.95	0.95	8	0.01
hATG7	sp|P0DJD0|RGPD1_HUMAN	RGPD1	22	22	22	1	6|7|2|0|0|2|0|2|2|0	1	1	1	1	1	10.48	0
hATG7	sp|A6NKT7|RGPD3_HUMAN	RGPD3	31	31	31	1	14|17|8|0|0|0|3|0|0|0	0.99	0.99	0.99	0.99	0.99	7.38	0
hATG7	sp|Q99666|RGPD5_HUMAN	RGPD5	26	26	26	1	13|15|8|0|0|0|0|0|0|0	0.98	0.98	0.98	0.98	0.98	7.22	0
hATG7	sp|Q8IXI2|MIRO1_HUMAN	RHOT1	0	0	0	1	0|0|0|0|0|0|0|0|0|0	0	0	0	0	0	0	0.36
hATG7	sp|Q8IXI1|MIRO2_HUMAN	RHOT2	0	0	0	1	0|0|0|0|0|0|0|0|0|0	0	0	0	0	0	0	0.36
hATG7	sp|Q5UIP0|RIF1_HUMAN	RIF1	59	59	59	1	37|62|10|11|24|31|21|20|16|17	0	0	0	0	0	2.37	0.27
hATG7	sp|Q9BRS2|RIOK1_HUMAN	RIOK1	10	10	10	1	18|24|13|15|17|15|40|15|14|9	0	0	0	0	0	0.56	0.36
hATG7	sp|Q63HN8|RN213_HUMAN	RNF213	2	2	2	1	0|0|0|0|0|0|0|0|0|0	0.98	0.98	0.98	0.98	0.98	20	0
hATG7	sp|Q5W0B1|RN219_HUMAN	RNF219	3	3	3	1	18|9|0|0|0|0|0|0|0|0	0.02	0.02	0.02	0.02	0.02	1.11	0.17
hATG7	sp|O60942|MCE1_HUMAN	RNGTT	5	5	5	1	0|0|0|0|0|0|0|0|0|0	1	1	1	1	1	50	0
hATG7	sp|P27694|RFA1_HUMAN	RPA1	2	2	2	1	0|0|0|0|0|0|0|0|0|0	0.98	0.98	0.98	0.98	0.98	20	0
hATG7	sp|P27635|RL10_HUMAN	RPL10	0	0	0	1	0|0|0|0|0|2|6|3|0|0	0	0	0	0	0	0	0.36
hATG7	sp|P62906|RL10A_HUMAN	RPL10A	0	0	0	1	0|0|0|0|0|0|0|0|0|0	0	0	0	0	0	0	0.36
hATG7	sp|P30050|RL12_HUMAN	RPL12	0	0	0	1	0|0|0|0|2|3|2|0|0|0	0	0	0	0	0	0	0.36
hATG7	sp|P26373|RL13_HUMAN	RPL13	15	15	15	1	5|4|9|0|6|6|7|8|4|5	0.89	0.89	0.89	0.89	0.89	2.78	0.02
hATG7	sp|P50914|RL14_HUMAN	RPL14	0	0	0	1	0|0|0|5|7|0|7|3|8|3	0	0	0	0	0	0	0.36
hATG7	sp|P61313|RL15_HUMAN	RPL15	0	0	0	1	0|0|0|0|0|0|11|5|0|0	0	0	0	0	0	0	0.36
hATG7	sp|P18621|RL17_HUMAN	RPL17	0	0	0	1	0|0|0|0|6|5|4|2|0|0	0	0	0	0	0	0	0.36
hATG7	sp|Q07020|RL18_HUMAN	RPL18	3	3	3	1	0|0|0|4|10|9|17|8|12|3	0	0	0	0	0	0.48	0.36
hATG7	sp|Q02543|RL18A_HUMAN	RPL18A	0	0	0	1	0|0|0|0|7|5|5|6|3|0	0	0	0	0	0	0	0.36
hATG7	sp|P84098|RL19_HUMAN	RPL19	0	0	0	1	0|0|0|7|5|6|6|3|3|3	0	0	0	0	0	0	0.36
hATG7	sp|P46778|RL21_HUMAN	RPL21	0	0	0	1	0|0|0|0|0|0|3|0|0|0	0	0	0	0	0	0	0.36
hATG7	sp|P35268|RL22_HUMAN	RPL22	0	0	0	1	0|0|0|0|0|0|2|0|0|0	0	0	0	0	0	0	0.36
hATG7	sp|P62829|RL23_HUMAN	RPL23	0	0	0	1	0|0|0|0|2|0|4|0|0|0	0	0	0	0	0	0	0.36
hATG7	sp|P83731|RL24_HUMAN	RPL24	0	0	0	1	0|0|0|0|0|0|0|0|0|0	0	0	0	0	0	0	0.36
hATG7	sp|P61353|RL27_HUMAN	RPL27	0	0	0	1	0|0|0|0|0|0|4|2|0|0	0	0	0	0	0	0	0.36
hATG7	sp|P46776|RL27A_HUMAN	RPL27A	0	0	0	1	0|0|0|0|0|0|0|3|0|2	0	0	0	0	0	0	0.36
hATG7	cu|P46779|RL28_HUMAN	RPL28	12	12	12	1	2|0|0|0|0|0|0|0|0|0	1	1	1	1	1	60	0
hATG7	sp|P47914|RL29_HUMAN	RPL29	0	0	0	1	10|0|10|3|5|4|0|0|0|0	0	0	0	0	0	0	0.36
hATG7	sp|P39023|RL3_HUMAN	RPL3	20	20	20	1	10|6|7|0|8|12|12|10|11|4	0.14	0.14	0.14	0.14	0.14	2.5	0.11
hATG7	sp|P62888|RL30_HUMAN	RPL30	0	0	0	1	0|0|0|2|0|0|0|0|0|0	0	0	0	0	0	0	0.36
hATG7	sp|P49207|RL34_HUMAN	RPL34	10	10	10	1	0|0|4|0|0|0|0|0|0|0	1	1	1	1	1	25	0
hATG7	sp|P36578|RL4_HUMAN	RPL4	28	28	28	1	9|0|6|7|16|11|20|12|4|4	0.62	0.62	0.62	0.62	0.62	3.15	0.04
hATG7	sp|P46777|RL5_HUMAN	RPL5	0	0	0	1	0|0|0|0|0|3|0|5|3|0	0	0	0	0	0	0	0.36
hATG7	sp|Q02878|RL6_HUMAN	RPL6	0	0	0	1	0|0|2|6|8|9|15|6|2|0	0	0	0	0	0	0	0.36
hATG7	sp|P18124|RL7_HUMAN	RPL7	0	0	0	1	0|0|0|6|10|11|18|8|10|4	0	0	0	0	0	0	0.36
hATG7	sp|P62424|RL7A_HUMAN	RPL7A	2	2	2	1	0|0|0|7|7|4|9|0|0|2	0	0	0	0	0	0.69	0.36
hATG7	sp|P62917|RL8_HUMAN	RPL8	3	3	3	1	2|0|0|0|2|5|2|0|0|0	0.66	0.66	0.66	0.66	0.66	2.73	0.04
hATG7	sp|P05388|RLA0_HUMAN	RPLP0	4	4	4	1	0|0|0|8|11|8|14|0|0|0	0	0	0	0	0	0.98	0.36
hATG7	sp|P04843|RPN1_HUMAN	RPN1	20	20	20	1	4|0|2|0|0|0|0|0|0|0	1	1	1	1	1	33.33	0
hATG7	sp|P04844|RPN2_HUMAN	RPN2	3	3	3	1	0|0|0|0|0|0|5|0|0|0	0.92	0.92	0.92	0.92	0.92	6	0.01
hATG7	sp|P46783|RS10_HUMAN	RPS10	0	0	0	1	0|0|0|0|0|0|4|0|0|0	0	0	0	0	0	0	0.36
hATG7	sp|P62280|RS11_HUMAN	RPS11	0	0	0	1	0|0|0|0|0|0|2|0|0|0	0	0	0	0	0	0	0.36
hATG7	sp|P62263|RS14_HUMAN	RPS14	18	18	18	1	6|0|0|0|0|0|0|0|0|0	1	1	1	1	1	30	0
hATG7	sp|P62249|RS16_HUMAN	RPS16	9	9	9	1	0|0|0|0|2|0|0|0|2|0	1	1	1	1	1	22.5	0
hATG7	sp|P08708|RS17_HUMAN	RPS17	0	0	0	1	0|0|0|0|0|0|2|0|0|0	0	0	0	0	0	0	0.36
hATG7	sp|P62269|RS18_HUMAN	RPS18	32	32	32	1	5|0|0|11|3|0|17|0|0|0	0.99	0.99	0.99	0.99	0.99	8.89	0
hATG7	sp|P39019|RS19_HUMAN	RPS19	2	2	2	1	0|0|0|0|2|0|0|0|0|0	0.93	0.93	0.93	0.93	0.93	10	0.01
hATG7	sp|P15880|RS2_HUMAN	RPS2	4	4	4	1	0|0|0|13|13|13|10|4|7|0	0	0	0	0	0	0.67	0.36
hATG7	sp|P60866|RS20_HUMAN	RPS20	0	0	0	1	0|0|0|0|0|0|0|0|0|0	0	0	0	0	0	0	0.36
hATG7	sp|P62266|RS23_HUMAN	RPS23	0	0	0	1	0|0|0|0|0|0|0|0|0|0	0	0	0	0	0	0	0.36
hATG7	sp|P42677|RS27_HUMAN	RPS27	7	7	7	1	0|0|0|0|0|0|0|0|0|0	1	1	1	1	1	70	0
hATG7	sp|P62979|RS27A_HUMAN	RPS27A	29	29	29	1	0|4|0|3|0|0|6|11|11|11	0.99	0.99	0.99	0.99	0.99	6.3	0
hATG7	cu|P23396|RS3_HUMAN	RPS3	46	46	46	1	7|7|9|0|3|0|7|3|0|0	1	1	1	1	1	12.78	0
hATG7	sp|P61247|RS3A_HUMAN	RPS3A	0	0	0	1	0|0|0|6|5|4|2|6|0|0	0	0	0	0	0	0	0.36
hATG7	sp|P62701|RS4X_HUMAN	RPS4X	10	10	10	1	6|0|4|0|7|7|8|0|0|0	0.73	0.73	0.73	0.73	0.73	3.12	0.03
hATG7	sp|P46782|RS5_HUMAN	RPS5	0	0	0	1	0|0|0|2|2|2|0|0|0|0	0	0	0	0	0	0	0.36
hATG7	sp|P62753|RS6_HUMAN	RPS6	4	4	4	1	0|0|0|2|5|6|7|6|5|0	0.01	0.01	0.01	0.01	0.01	1.29	0.19
hATG7	sp|P62081|RS7_HUMAN	RPS7	0	0	0	1	0|0|0|0|0|0|8|0|0|0	0	0	0	0	0	0	0.36
hATG7	sp|P62241|RS8_HUMAN	RPS8	4	4	4	1	0|0|0|4|11|3|15|5|7|8	0	0	0	0	0	0.75	0.36
hATG7	sp|P46781|RS9_HUMAN	RPS9	0	0	0	1	18|19|19|0|0|0|3|3|0|0	0	0	0	0	0	0	0.36
hATG7	sp|Q9P2E9|RRBP1_HUMAN	RRBP1	36	36	36	1	33|52|9|0|0|0|0|3|0|3	0.79	0.79	0.79	0.79	0.79	3.6	0.03
hATG7	sp|Q5JTH9|RRP12_HUMAN	RRP12	6	6	6	1	0|5|0|0|0|2|5|3|2|0	0.83	0.83	0.83	0.83	0.83	3.53	0.02
hATG7	sp|Q9Y265|RUVB1_HUMAN	RUVBL1	3	3	3	1	0|0|0|0|0|0|0|0|0|0	1	1	1	1	1	30	0
hATG7	sp|Q9Y230|RUVB2_HUMAN	RUVBL2	0	0	0	1	0|0|0|0|0|0|0|0|0|0	0	0	0	0	0	0	0.36
hATG7	sp|Q9UBE0|SAE1_HUMAN	SAE1	0	0	0	1	0|0|0|0|0|0|0|0|0|0	0	0	0	0	0	0	0.36
hATG7	sp|Q15424|SAFB1_HUMAN	SAFB	9	9	9	1	4|11|0|3|2|5|4|4|0|5	0.24	0.24	0.24	0.24	0.24	2.37	0.08
hATG7	sp|Q14151|SAFB2_HUMAN	SAFB2	6	6	6	1	4|8|0|0|0|0|0|0|0|0	0.92	0.92	0.92	0.92	0.92	5	0.01
hATG7	sp|Q9Y512|SAM50_HUMAN	SAMM50	0	0	0	1	0|0|0|0|0|0|0|0|0|0	0	0	0	0	0	0	0.36
hATG7	sp|O43290|SNUT1_HUMAN	SART1	2	2	2	1	12|2|0|0|0|0|0|0|0|0	0.32	0.32	0.32	0.32	0.32	1.43	0.08
hATG7	sp|Q9UPW6|SATB2_HUMAN	SATB2	0	0	0	1	0|9|0|0|0|0|6|0|0|0	0	0	0	0	0	0	0.36
hATG7	sp|O43819|SCO2_HUMAN	SCO2	3	3	3	1	0|0|0|0|0|0|0|0|0|0	1	1	1	1	1	30	0
hATG7	sp|Q6P3W7|SCYL2_HUMAN	SCYL2	0	0	0	1	6|0|0|0|0|0|9|0|0|0	0	0	0	0	0	0	0.36
hATG7	sp|O15027|SC16A_HUMAN	SEC16A	17	17	17	1	0|0|0|0|0|0|0|0|0|0	1	1	1	1	1	170	0
hATG7	sp|P61619|S61A1_HUMAN	SEC61A1	0	0	0	1	0|0|0|0|0|0|0|0|0|0	0	0	0	0	0	0	0.36
hATG7	sp|Q8NC51|PAIRB_HUMAN	SERBP1	15	15	15	1	8|7|8|0|0|2|0|0|0|0	0.97	0.97	0.97	0.97	0.97	6	0.01
hATG7	sp|O75533|SF3B1_HUMAN	SF3B1	112	112	112	1	64|95|47|94|92|107|135|65|60|66	0	0	0	0	0	1.36	0.35
hATG7	sp|Q13435|SF3B2_HUMAN	SF3B2	72	72	72	1	70|109|44|28|40|34|43|21|27|21	0	0	0	0	0	1.65	0.33
hATG7	sp|Q15393|SF3B3_HUMAN	SF3B3	64	64	64	1	39|59|27|42|45|45|82|23|20|11	0	0	0	0	0	1.63	0.32
hATG7	sp|Q15427|SF3B4_HUMAN	SF3B4	0	0	0	1	0|0|0|0|0|0|3|0|2|0	0	0	0	0	0	0	0.36
hATG7	sp|P23246|SFPQ_HUMAN	SFPQ	12	12	12	1	3|10|0|12|10|8|4|0|0|0	0.27	0.27	0.27	0.27	0.27	2.55	0.08
hATG7	sp|Q9H9B4|SFXN1_HUMAN	SFXN1	0	0	0	1	0|0|0|0|0|0|0|0|0|0	0	0	0	0	0	0	0.36
hATG7	sp|O43147|SGSM2_HUMAN	SGSM2	2	2	2	1	0|0|0|0|0|0|0|0|0|0	0.98	0.98	0.98	0.98	0.98	20	0
hATG7	sp|P53985|MOT1_HUMAN	SLC16A1	21	21	21	1	0|0|3|0|0|0|0|0|0|0	1	1	1	1	1	70	0
hATG7	sp|Q15758|AAAT_HUMAN	SLC1A5	0	0	0	1	0|0|0|0|0|0|0|0|0|0	0	0	0	0	0	0	0.36
hATG7	sp|P53007|TXTP_HUMAN	SLC25A1	0	0	0	1	0|0|0|0|0|0|0|0|0|0	0	0	0	0	0	0	0.36
hATG7	cu|Q9UBX3|DIC_HUMAN	SLC25A10	0	0	0	1	0|0|0|0|0|0|0|0|0|0	0	0	0	0	0	0	0.36
hATG7	sp|Q02978|M2OM_HUMAN	SLC25A11	3	3	3	1	0|0|0|0|0|0|0|0|0|0	1	1	1	1	1	30	0
hATG7	sp|O75746|CMC1_HUMAN	SLC25A12	4	4	4	1	0|0|0|0|0|0|0|0|0|0	1	1	1	1	1	40	0
hATG7	sp|Q9UJS0|CMC2_HUMAN	SLC25A13	6	6	6	1	0|0|0|0|0|0|0|0|0|0	1	1	1	1	1	60	0
hATG7	sp|Q00325|MPCP_HUMAN	SLC25A3	22	22	22	1	0|0|0|0|0|0|0|0|0|0	1	1	1	1	1	220	0
hATG7	sp|Q9H0C2|ADT4_HUMAN	SLC25A31	13	13	13	1	0|0|0|0|0|0|0|0|0|0	1	1	1	1	1	130	0
hATG7	sp|P12235|ADT1_HUMAN	SLC25A4	30	30	30	1	0|0|0|7|6|4|7|6|6|5	1	1	1	1	1	7.32	0
hATG7	sp|P05141|ADT2_HUMAN	SLC25A5	47	47	47	1	0|0|0|7|8|6|12|8|8|6	1	1	1	1	1	8.55	0
hATG7	sp|P12236|ADT3_HUMAN	SLC25A6	46	46	46	1	0|0|0|7|7|5|10|6|6|5	1	1	1	1	1	10	0
hATG7	sp|Q92504|S39A7_HUMAN	SLC39A7	0	0	0	1	0|0|0|0|0|0|0|0|0|0	0	0	0	0	0	0	0.36
hATG7	sp|P08195|4F2_HUMAN	SLC3A2	13	13	13	1	0|0|0|0|0|0|0|0|0|0	1	1	1	1	1	130	0
hATG7	sp|Q7Z7L1|SLN11_HUMAN	SLFN11	12	12	12	1	0|0|0|0|0|0|0|0|0|0	1	1	1	1	1	120	0
hATG7	sp|Q68D06|SLN13_HUMAN	SLFN13	10	10	10	1	0|0|0|0|0|0|0|0|0|0	1	1	1	1	1	100	0
hATG7	sp|P51531|SMCA2_HUMAN	SMARCA2	2	2	2	1	0|0|0|0|0|0|0|0|0|0	0.98	0.98	0.98	0.98	0.98	20	0
hATG7	sp|P51532|SMCA4_HUMAN	SMARCA4	15	15	15	1	10|8|3|0|0|0|0|0|0|0	0.97	0.97	0.97	0.97	0.97	7.14	0.01
hATG7	sp|O60264|SMCA5_HUMAN	SMARCA5	9	9	9	1	2|4|0|0|0|0|0|0|0|0	0.99	0.99	0.99	0.99	0.99	15	0
hATG7	sp|Q14683|SMC1A_HUMAN	SMC1A	63	63	63	1	0|3|0|0|0|0|0|0|0|2	1	1	1	1	1	126	0
hATG7	sp|O95347|SMC2_HUMAN	SMC2	4	4	4	1	0|3|0|0|0|0|0|0|0|0	0.98	0.98	0.98	0.98	0.98	13.33	0
hATG7	sp|Q9UQE7|SMC3_HUMAN	SMC3	49	49	49	1	2|0|0|0|0|0|0|3|2|0	1	1	1	1	1	70	0
hATG7	sp|Q9NTJ3|SMC4_HUMAN	SMC4	11	11	11	1	0|3|0|0|0|0|0|0|0|3	1	1	1	1	1	18.33	0
hATG7	sp|O75643|U520_HUMAN	SNRNP200	136	136	136	1	0|20|0|11|11|23|90|35|21|25	0.99	0.99	0.99	0.99	0.99	5.76	0
hATG7	sp|Q96DI7|SNR40_HUMAN	SNRNP40	0	0	0	1	0|0|0|0|0|2|0|4|0|0	0	0	0	0	0	0	0.36
hATG7	sp|P62314|SMD1_HUMAN	SNRPD1	0	0	0	1	0|0|0|6|8|5|20|2|0|3	0	0	0	0	0	0	0.36
hATG7	sp|P62316|SMD2_HUMAN	SNRPD2	0	0	0	1	0|0|0|0|0|2|3|0|0|0	0	0	0	0	0	0	0.36
hATG7	sp|P62318|SMD3_HUMAN	SNRPD3	0	0	0	1	0|0|0|6|7|5|4|0|0|0	0	0	0	0	0	0	0.36
hATG7	sp|P18583|SON_HUMAN	SON	15	15	15	1	0|5|0|0|0|0|4|0|0|0	1	1	1	1	1	16.67	0
hATG7	sp|Q96T58|MINT_HUMAN	SPEN	2	2	2	1	0|0|0|0|0|0|0|0|0|0	0.98	0.98	0.98	0.98	0.98	20	0
hATG7	sp|Q9Y657|SPIN1_HUMAN	SPIN1	0	0	0	1	0|0|0|0|4|3|6|0|0|0	0	0	0	0	0	0	0.36
hATG7	sp|Q9H2V7|SPNS1_HUMAN	SPNS1	0	0	0	1	0|0|0|0|0|0|0|0|0|0	0	0	0	0	0	0	0.36
hATG7	sp|Q13813|SPTN1_HUMAN	SPTAN1	466	466	466	1	90|284|41|196|242|300|469|262|228|273	0	0	0	0	0	1.95	0.35
hATG7	sp|P11277|SPTB1_HUMAN	SPTB	27	27	27	1	0|0|0|0|5|7|0|8|4|5	1	1	1	1	1	9.31	0
hATG7	sp|Q01082|SPTB2_HUMAN	SPTBN1	402	402	402	1	74|255|40|164|208|247|373|231|207|235	0	0	0	0	0	1.98	0.35
hATG7	sp|O15020|SPTN2_HUMAN	SPTBN2	52	52	52	1	0|7|0|12|15|12|40|13|15|7	0.97	0.97	0.97	0.97	0.97	4.3	0.01
hATG7	sp|Q6ZRS2|SRCAP_HUMAN	SRCAP	4	4	4	1	0|0|0|0|0|0|0|0|0|0	1	1	1	1	1	40	0
hATG7	sp|Q9Y5M8|SRPRB_HUMAN	SRPRB	0	0	0	1	0|0|0|0|0|0|0|0|0|0	0	0	0	0	0	0	0.36
hATG7	sp|Q8IYB3|SRRM1_HUMAN	SRRM1	9	9	9	1	24|29|9|4|4|5|7|12|16|9	0	0	0	0	0	0.76	0.36
hATG7	sp|Q9UQ35|SRRM2_HUMAN	SRRM2	127	127	127	1	232|338|211|40|27|41|145|67|54|58	0	0	0	0	0	1.05	0.35
hATG7	sp|Q9BXP5|SRRT_HUMAN	SRRT	4	4	4	1	0|5|0|0|0|0|0|0|0|0	0.95	0.95	0.95	0.95	0.95	8	0.01
hATG7	sp|Q07955|SRSF1_HUMAN	SRSF1	6	6	6	1	18|0|12|0|0|2|12|2|0|0	0	0	0	0	0	1.3	0.21
hATG7	sp|O75494|SRS10_HUMAN	SRSF10	0	0	0	1	0|0|0|0|0|0|6|0|0|0	0	0	0	0	0	0	0.36
hATG7	sp|P84103|SRSF3_HUMAN	SRSF3	0	0	0	1	10|0|9|5|7|6|8|4|3|4	0	0	0	0	0	0	0.36
hATG7	sp|Q08170|SRSF4_HUMAN	SRSF4	0	0	0	1	13|16|19|0|0|0|4|0|0|0	0	0	0	0	0	0	0.36
hATG7	sp|Q13243|SRSF5_HUMAN	SRSF5	0	0	0	1	0|0|0|0|0|0|2|2|0|0	0	0	0	0	0	0	0.36
hATG7	sp|Q13247|SRSF6_HUMAN	SRSF6	0	0	0	1	9|13|15|0|0|0|6|3|3|0	0	0	0	0	0	0	0.36
hATG7	sp|Q16629|SRSF7_HUMAN	SRSF7	0	0	0	1	0|0|0|7|8|9|9|18|15|9	0	0	0	0	0	0	0.36
hATG7	sp|P05455|LA_HUMAN	SSB	4	4	4	1	0|0|0|0|4|3|0|0|0|0	0.91	0.91	0.91	0.91	0.91	5.71	0.01
hATG7	sp|P51571|SSRD_HUMAN	SSR4	0	0	0	1	0|0|0|0|0|0|0|0|0|0	0	0	0	0	0	0	0.36
hATG7	sp|Q15208|STK38_HUMAN	STK38	6	6	6	1	0|5|3|10|16|23|30|10|10|5	0	0	0	0	0	0.54	0.36
hATG7	sp|Q9Y2H1|ST38L_HUMAN	STK38L	3	3	3	1	0|0|0|2|4|5|8|5|4|3	0	0	0	0	0	0.97	0.36
hATG7	sp|P46977|STT3A_HUMAN	STT3A	4	4	4	1	0|0|0|0|0|0|0|0|0|0	1	1	1	1	1	40	0
hATG7	sp|Q8IX01|SUGP2_HUMAN	SUGP2	2	2	2	1	0|0|0|0|0|0|0|0|0|0	0.98	0.98	0.98	0.98	0.98	20	0
hATG7	sp|Q9UH99|SUN2_HUMAN	SUN2	0	0	0	1	5|0|0|3|6|2|14|5|5|0	0	0	0	0	0	0	0.36
hATG7	sp|Q7KZ85|SPT6H_HUMAN	SUPT6H	3	3	3	1	0|0|0|0|0|0|0|0|0|0	1	1	1	1	1	30	0
hATG7	cu|O15260|SURF4_HUMAN	SURF4	0	0	0	1	0|0|0|0|0|0|0|0|0|0	0	0	0	0	0	0	0.36
hATG7	sp|O95425|SVIL_HUMAN	SVIL	60	60	60	1	25|101|3|32|48|49|53|49|50|56	0	0	0	0	0	1.29	0.34
hATG7	sp|O60506|HNRPQ_HUMAN	SYNCRIP	4	4	4	1	0|0|0|9|9|13|4|6|4|2	0	0	0	0	0	0.85	0.36
hATG7	sp|O00268|TAF4_HUMAN	TAF4	21	21	21	1	13|27|2|2|3|0|12|6|0|6	0.39	0.39	0.39	0.39	0.39	2.96	0.07
hATG7	sp|Q16650|TBR1_HUMAN	TBR1	0	0	0	1	0|0|0|0|0|0|2|0|0|0	0	0	0	0	0	0	0.36
hATG7	sp|O14776|TCRG1_HUMAN	TCERG1	4	4	4	1	0|0|0|0|0|0|0|0|0|0	1	1	1	1	1	40	0
hATG7	sp|Q13428|TCOF_HUMAN	TCOF1	13	13	13	1	8|18|0|0|0|6|0|6|4|7	0.33	0.33	0.33	0.33	0.33	2.65	0.08
hATG7	sp|P17987|TCPA_HUMAN	TCP1	10	10	10	1	0|0|0|0|0|0|0|0|0|0	1	1	1	1	1	100	0
hATG7	sp|Q9NZ01|TECR_HUMAN	TECR	6	6	6	1	0|0|0|0|0|0|0|0|0|0	1	1	1	1	1	60	0
hATG7	sp|Q96S53|TESK2_HUMAN	TESK2	0	0	0	1	0|0|0|0|3|0|2|0|0|0	0	0	0	0	0	0	0.36
hATG7	sp|Q00059|TFAM_HUMAN	TFAM	0	0	0	1	0|0|0|0|0|0|0|0|0|0	0	0	0	0	0	0	0.36
hATG7	sp|Q8NI27|THOC2_HUMAN	THOC2	0	0	0	1	10|0|0|0|0|0|13|4|0|3	0	0	0	0	0	0	0.36
hATG7	sp|Q9Y2W1|TR150_HUMAN	THRAP3	160	160	160	1	136|157|128|36|27|27|91|93|61|71	0	0	0	0	0	1.93	0.34
hATG7	sp|Q3ZCQ8|TIM50_HUMAN	TIMM50	11	11	11	1	0|0|0|0|0|0|0|0|0|0	1	1	1	1	1	110	0
hATG7	sp|Q07157|ZO1_HUMAN	TJP1	3	3	3	1	0|6|0|0|0|0|4|0|0|3	0.56	0.56	0.56	0.56	0.56	2.31	0.05
hATG7	sp|Q9HC07|TM165_HUMAN	TMEM165	0	0	0	1	0|0|0|0|0|0|0|0|0|0	0	0	0	0	0	0	0.36
hATG7	sp|P57088|TMM33_HUMAN	TMEM33	0	0	0	1	0|0|0|0|0|0|0|0|0|0	0	0	0	0	0	0	0.36
hATG7	sp|P28289|TMOD1_HUMAN	TMOD1	5	5	5	1	10|4|7|3|11|14|19|10|12|4	0	0	0	0	0	0.53	0.36
hATG7	sp|Q9NZR1|TMOD2_HUMAN	TMOD2	2	2	2	1	2|4|4|3|6|3|7|9|14|9	0	0	0	0	0	0.33	0.36
hATG7	sp|Q9NYL9|TMOD3_HUMAN	TMOD3	15	15	15	1	5|7|4|37|60|48|72|45|51|38	0	0	0	0	0	0.41	0.36
hATG7	sp|P42166|LAP2A_HUMAN	TMPO	2	2	2	1	0|0|0|0|0|3|6|2|0|5	0.11	0.11	0.11	0.11	0.11	1.25	0.11
hATG7	sp|P42167|LAP2B_HUMAN	TMPO	2	2	2	1	0|0|0|0|0|0|6|0|0|0	0.84	0.84	0.84	0.84	0.84	3.33	0.02
hATG7	sp|Q96JJ7|TMX3_HUMAN	TMX3	2	2	2	1	0|0|0|0|0|0|0|0|0|0	0.98	0.98	0.98	0.98	0.98	20	0
hATG7	sp|P11388|TOP2A_HUMAN	TOP2A	21	21	21	1	0|6|0|0|0|0|0|0|0|0	1	1	1	1	1	35	0
hATG7	sp|Q02880|TOP2B_HUMAN	TOP2B	8	8	8	1	0|0|0|0|0|0|0|0|0|0	1	1	1	1	1	80	0
hATG7	sp|P12270|TPR_HUMAN	TPR	4	4	4	1	0|0|0|0|0|0|0|0|0|0	1	1	1	1	1	40	0
hATG7	sp|Q13595|TRA2A_HUMAN	TRA2A	0	0	0	1	0|0|0|0|0|0|6|0|0|0	0	0	0	0	0	0	0.36
hATG7	sp|P62995|TRA2B_HUMAN	TRA2B	0	0	0	1	0|0|0|0|0|0|4|0|0|0	0	0	0	0	0	0	0.36
hATG7	sp|Q12931|TRAP1_HUMAN	TRAP1	8	8	8	1	0|0|0|0|0|0|0|2|0|3	1	1	1	1	1	16	0
hATG7	sp|Q13263|TIF1B_HUMAN	TRIM28	8	8	8	1	0|0|0|0|0|0|0|0|0|0	1	1	1	1	1	80	0
hATG7	sp|Q15645|PCH2_HUMAN	TRIP13	0	0	0	1	0|0|0|0|0|0|0|0|0|0	0	0	0	0	0	0	0.36
hATG7	sp|Q96AY4|TTC28_HUMAN	TTC28	8	8	8	1	6|11|0|0|0|0|2|2|0|2	0.84	0.84	0.84	0.84	0.84	3.48	0.02
hATG7	sp|Q71U36|TBA1A_HUMAN	TUBA1A	0	0	0	1	0|0|0|0|2|0|0|0|4|0	0	0	0	0	0	0	0.36
hATG7	sp|Q9NY65|TBA8_HUMAN	TUBA8	0	0	0	1	0|0|0|0|0|0|0|0|0|0	0	0	0	0	0	0	0.36
hATG7	cu|P07437|TBB5_HUMAN	TUBB	203	203	203	1	21|17|9|73|70|74|107|60|61|54	0.11	0.11	0.11	0.11	0.11	3.72	0.11
hATG7	sp|Q13885|TBB2A_HUMAN	TUBB2A	231	231	231	1	32|23|20|71|70|77|119|67|70|59	0.37	0.37	0.37	0.37	0.37	3.8	0.07
hATG7	sp|Q13509|TBB3_HUMAN	TUBB3	90	90	90	1	14|13|12|41|35|46|63|31|30|30	0	0	0	0	0	2.86	0.25
hATG7	sp|Q9BUF5|TBB6_HUMAN	TUBB6	38	38	38	1	13|0|0|3|7|9|24|14|10|6	0.98	0.98	0.98	0.98	0.98	4.42	0
hATG7	sp|Q3ZCM7|TBB8_HUMAN	TUBB8	107	107	107	1	20|0|0|7|11|18|32|16|13|11	1	1	1	1	1	8.36	0
hATG7	sp|P49411|EFTU_HUMAN	TUFM	28	28	28	1	5|0|0|3|0|5|10|0|3|0	1	1	1	1	1	10.77	0
hATG7	sp|Q12792|TWF1_HUMAN	TWF1	0	0	0	1	4|0|0|0|0|0|5|0|0|0	0	0	0	0	0	0	0.36
hATG7	sp|Q6IBS0|TWF2_HUMAN	TWF2	0	0	0	1	0|0|0|0|0|0|4|0|0|0	0	0	0	0	0	0	0.36
hATG7	sp|P26368|U2AF2_HUMAN	U2AF2	0	0	0	1	0|0|0|0|2|0|13|0|0|0	0	0	0	0	0	0	0.36
hATG7	sp|O15042|SR140_HUMAN	U2SURP	51	51	51	1	10|57|7|25|30|31|55|19|13|17	0	0	0	0	0	1.93	0.3
hATG7	sp|P22314|UBA1_HUMAN	UBA1	0	0	0	1	0|0|0|0|0|0|10|0|6|18	0	0	0	0	0	0	0.36
hATG7	sp|Q9UBT2|SAE2_HUMAN	UBA2	0	0	0	1	0|0|0|0|0|0|0|0|0|0	0	0	0	0	0	0	0.36
hATG7	sp|Q8TBC4|UBA3_HUMAN	UBA3	0	0	0	1	0|0|0|0|0|0|0|0|0|0	0	0	0	0	0	0	0.36
hATG7	sp|Q9GZZ9|UBA5_HUMAN	UBA5	0	0	0	1	0|0|0|0|0|0|0|0|0|0	0	0	0	0	0	0	0.36
hATG7	sp|A0AVT1|UBA6_HUMAN	UBA6	0	0	0	1	0|0|0|0|0|0|0|0|0|0	0	0	0	0	0	0	0.36
hATG7	cu|O00762|UBE2C_HUMAN	UBE2C	48	48	48	1	0|0|0|0|0|0|0|0|0|0	1	1	1	1	1	480	0
hATG7	sp|P62837|UB2D2_HUMAN	UBE2D2	0	0	0	1	0|0|0|0|0|0|0|0|0|0	0	0	0	0	0	0	0.36
hATG7	sp|Q5T4S7|UBR4_HUMAN	UBR4	4	4	4	1	0|0|0|0|0|0|0|0|0|0	1	1	1	1	1	40	0
hATG7	sp|O95071|UBR5_HUMAN	UBR5	3	3	3	1	0|0|0|0|0|0|0|0|0|0	1	1	1	1	1	30	0
hATG7	sp|P61960|UFM1_HUMAN	UFM1	0	0	0	1	0|0|0|0|0|0|0|0|0|0	0	0	0	0	0	0	0.36
hATG7	sp|Q9H3U1|UN45A_HUMAN	UNC45A	0	0	0	1	0|0|0|0|0|0|0|0|0|0	0	0	0	0	0	0	0.36
hATG7	sp|Q92900|RENT1_HUMAN	UPF1	2	2	2	1	0|0|0|0|0|0|0|0|0|0	0.98	0.98	0.98	0.98	0.98	20	0
hATG7	sp|P22695|QCR2_HUMAN	UQCRC2	5	5	5	1	0|0|0|0|0|0|0|0|0|0	1	1	1	1	1	50	0
hATG7	sp|Q9UPU5|UBP24_HUMAN	USP24	0	0	0	1	0|0|0|0|0|0|2|0|0|0	0	0	0	0	0	0	0.36
hATG7	sp|Q93008|USP9X_HUMAN	USP9X	7	7	7	1	0|0|0|0|0|0|0|0|0|0	1	1	1	1	1	70	0
hATG7	sp|P46939|UTRO_HUMAN	UTRN	2	2	2	1	0|0|0|0|0|0|0|0|0|0	0.98	0.98	0.98	0.98	0.98	20	0
hATG7	sp|P21796|VDAC1_HUMAN	VDAC1	0	0	0	1	0|0|0|0|0|0|7|2|0|0	0	0	0	0	0	0	0.36
hATG7	sp|P45880|VDAC2_HUMAN	VDAC2	8	8	8	1	6|0|3|0|0|0|6|0|0|0	0.94	0.94	0.94	0.94	0.94	5.33	0.01
hATG7	sp|Q9Y277|VDAC3_HUMAN	VDAC3	0	0	0	1	0|0|0|0|0|0|0|0|0|0	0	0	0	0	0	0	0.36
hATG7	sp|P08670|VIME_HUMAN	VIM	87	87	87	1	23|27|22|21|34|33|94|50|41|24	0	0	0	0	0	2.36	0.3
hATG7	sp|Q9NNW5|WDR6_HUMAN	WDR6	5	5	5	1	0|0|0|0|0|0|0|0|0|0	1	1	1	1	1	50	0
hATG7	sp|Q9GZS3|WDR61_HUMAN	WDR61	0	0	0	1	0|0|0|0|0|0|0|0|0|0	0	0	0	0	0	0	0.36
hATG7	sp|Q9BQA1|MEP50_HUMAN	WDR77	51	51	51	1	23|29|22|101|128|140|184|107|66|70	0	0	0	0	0	0.59	0.36
hATG7	cu|O95785|WIZ_HUMAN	WIZ	11	11	11	1	11|18|13|5|3|2|0|2|0|0	0.03	0.03	0.03	0.03	0.03	2.04	0.16
hATG7	sp|Q9H4A3|WNK1_HUMAN	WNK1	6	6	6	1	0|0|0|0|0|0|0|0|0|0	1	1	1	1	1	60	0
hATG7	sp|O14980|XPO1_HUMAN	XPO1	9	9	9	1	0|0|0|0|0|0|7|0|0|0	0.99	0.99	0.99	0.99	0.99	12.86	0
hATG7	sp|Q9HAV4|XPO5_HUMAN	XPO5	0	0	0	1	0|0|0|0|0|0|0|0|0|0	0	0	0	0	0	0	0.36
hATG7	sp|O43592|XPOT_HUMAN	XPOT	0	0	0	1	0|0|0|0|0|0|0|0|0|0	0	0	0	0	0	0	0.36
hATG7	sp|P13010|XRCC5_HUMAN	XRCC5	3	3	3	1	7|6|6|0|0|0|4|0|0|0	0.05	0.05	0.05	0.05	0.05	1.3	0.15
hATG7	sp|P12956|XRCC6_HUMAN	XRCC6	0	0	0	1	0|0|4|0|0|0|4|0|0|0	0	0	0	0	0	0	0.36
hATG7	sp|P67809|YBOX1_HUMAN	YBX1	145	145	145	1	79|63|74|13|16|20|25|15|16|9	0.98	0.98	0.98	0.98	0.98	4.39	0
hATG7	sp|P16989|YBOX3_HUMAN	YBX3	33	33	33	1	14|19|24|5|6|10|13|5|6|5	0.47	0.47	0.47	0.47	0.47	3.08	0.06
hATG7	sp|Q9Y5A9|YTHD2_HUMAN	YTHDF2	5	5	5	1	0|0|0|0|0|0|0|0|0|0	1	1	1	1	1	50	0
hATG7	sp|P25490|TYY1_HUMAN	YY1	2	2	2	1	0|0|0|0|0|0|0|0|0|0	0.98	0.98	0.98	0.98	0.98	20	0
hATG7	sp|Q86VM9|ZCH18_HUMAN	ZC3H18	8	8	8	1	2|7|2|3|2|0|0|0|0|2	0.93	0.93	0.93	0.93	0.93	4.44	0.01
hATG7	sp|Q7Z2W4|ZCCHV_HUMAN	ZC3HAV1	8	8	8	1	0|0|0|0|0|0|0|0|0|0	1	1	1	1	1	80	0
hATG7	sp|Q9HCK1|ZDBF2_HUMAN	ZDBF2	14	14	14	1	19|25|9|0|0|6|0|0|0|5	0.03	0.03	0.03	0.03	0.03	2.19	0.16
hATG7	sp|Q96KR1|ZFR_HUMAN	ZFR	5	5	5	1	9|3|0|0|0|0|0|0|0|0	0.9	0.9	0.9	0.9	0.9	4.17	0.02
hATG7	sp|Q5VZL5|ZMYM4_HUMAN	ZMYM4	6	6	6	1	0|0|0|0|0|0|0|0|0|0	1	1	1	1	1	60	0
hATG7	sp|Q96JG9|ZN469_HUMAN	ZNF469	0	0	0	1	0|0|0|0|0|0|2|0|0|0	0	0	0	0	0	0	0.36
hATG7	sp|Q14966|ZN638_HUMAN	ZNF638	4	4	4	1	0|0|0|0|0|0|0|0|0|0	1	1	1	1	1	40	0
hATG7	sp|O95218|ZRAB2_HUMAN	ZRANB2	2	2	2	1	2|2|2|0|0|0|0|0|0|0	0.71	0.71	0.71	0.71	0.71	3.33	0.03
hNAE1	sp|P28288|ABCD3_HUMAN	ABCD3	0	0	0	1	0|0|0|0|0|0|0|0|0|0	0	0	0	0	0	0	0.36
hNAE1	sp|Q15057|ACAP2_HUMAN	ACAP2	0	0	0	1	40|26|24|4|3|4|0|4|0|0	0	0	0	0	0	0	0.36
hNAE1	sp|P24752|THIL_HUMAN	ACAT1	0	0	0	1	0|0|0|0|0|0|0|0|0|0	0	0	0	0	0	0	0.36
hNAE1	cu|Q9UKV3|ACINU_HUMAN	ACIN1	0	0	0	1	38|48|36|3|2|0|4|2|0|0	0	0	0	0	0	0	0.36
hNAE1	sp|Q9Y305|ACOT9_HUMAN	ACOT9	0	0	0	1	0|0|0|0|0|0|0|0|0|0	0	0	0	0	0	0	0.36
hNAE1	sp|O95573|ACSL3_HUMAN	ACSL3	0	0	0	1	0|0|0|0|0|0|0|0|0|0	0	0	0	0	0	0	0.36
hNAE1	sp|O60488|ACSL4_HUMAN	ACSL4	0	0	0	1	0|0|0|0|0|0|0|0|0|0	0	0	0	0	0	0	0.36
hNAE1	sp|P62736|ACTA_HUMAN	ACTA2	38	38	38	1	4|2|4|36|44|49|72|43|45|48	0	0	0	0	0	1.1	0.33
hNAE1	sp|Q562R1|ACTBL_HUMAN	ACTBL2	2	2	2	1	0|0|0|0|0|0|10|7|0|0	0.12	0.12	0.12	0.12	0.12	1.18	0.11
hNAE1	sp|P12814|ACTN1_HUMAN	ACTN1	6	6	6	1	0|0|0|0|2|5|29|6|3|3	0	0	0	0	0	1.25	0.22
hNAE1	sp|O43707|ACTN4_HUMAN	ACTN4	7	7	7	1	0|0|0|2|3|9|64|8|7|8	0	0	0	0	0	0.69	0.36
hNAE1	sp|Q9NZ32|ARP10_HUMAN	ACTR10	0	0	0	1	0|0|0|0|0|0|5|2|0|0	0	0	0	0	0	0	0.36
hNAE1	sp|P61163|ACTZ_HUMAN	ACTR1A	0	0	0	1	0|0|0|2|0|0|11|6|8|0	0	0	0	0	0	0	0.36
hNAE1	sp|P42025|ACTY_HUMAN	ACTR1B	0	0	0	1	0|0|0|0|0|0|0|0|0|0	0	0	0	0	0	0	0.36
hNAE1	sp|P61160|ARP2_HUMAN	ACTR2	2	2	2	1	0|0|0|0|2|0|3|0|2|2	0.48	0.48	0.48	0.48	0.48	2.22	0.06
hNAE1	sp|P61158|ARP3_HUMAN	ACTR3	14	14	14	1	5|3|3|0|13|8|30|7|8|11	0	0	0	0	0	1.59	0.25
hNAE1	sp|Q9H2P0|ADNP_HUMAN	ADNP	0	0	0	1	0|0|0|0|0|0|0|0|0|0	0	0	0	0	0	0	0.36
hNAE1	sp|Q16186|ADRM1_HUMAN	ADRM1	0	0	0	1	3|3|0|0|0|0|0|0|0|0	0	0	0	0	0	0	0.36
hNAE1	sp|P30566|PUR8_HUMAN	ADSL	2	2	2	1	0|0|0|0|0|0|0|0|0|0	0.98	0.98	0.98	0.98	0.98	20	0
hNAE1	sp|Q53H12|AGK_HUMAN	AGK	0	0	0	1	0|0|0|0|0|0|0|0|0|0	0	0	0	0	0	0	0.36
hNAE1	sp|Q09666|AHNK_HUMAN	AHNAK	0	0	0	1	0|5|0|0|0|0|0|0|0|4	0	0	0	0	0	0	0.36
hNAE1	sp|O95433|AHSA1_HUMAN	AHSA1	0	0	0	1	0|0|0|0|0|0|0|0|0|0	0	0	0	0	0	0	0.36
hNAE1	sp|O95831|AIFM1_HUMAN	AIFM1	0	0	0	1	0|0|0|0|0|0|0|0|0|0	0	0	0	0	0	0	0.36
hNAE1	sp|Q02952|AKA12_HUMAN	AKAP12	0	0	0	1	0|0|0|0|0|0|0|0|0|0	0	0	0	0	0	0	0.36
hNAE1	sp|Q12802|AKP13_HUMAN	AKAP13	0	0	0	1	0|2|0|0|0|0|0|0|0|0	0	0	0	0	0	0	0.36
hNAE1	sp|O43823|AKAP8_HUMAN	AKAP8	0	0	0	1	0|0|0|0|0|0|0|0|0|0	0	0	0	0	0	0	0.36
hNAE1	sp|Q9ULX6|AKP8L_HUMAN	AKAP8L	0	0	0	1	0|0|0|0|0|0|0|0|0|0	0	0	0	0	0	0	0.36
hNAE1	sp|Q9NP73|ALG13_HUMAN	ALG13	0	0	0	1	0|0|0|0|0|0|0|0|0|0	0	0	0	0	0	0	0.36
hNAE1	sp|Q9P2R3|ANFY1_HUMAN	ANKFY1	0	0	0	1	11|4|0|4|0|0|4|3|0|4	0	0	0	0	0	0	0.36
hNAE1	sp|O60306|AQR_HUMAN	AQR	0	0	0	1	0|6|0|0|0|0|3|0|0|0	0	0	0	0	0	0	0.36
hNAE1	sp|P84077|ARF1_HUMAN	ARF1	0	0	0	1	0|0|0|0|0|0|0|0|0|0	0	0	0	0	0	0	0.36
hNAE1	sp|P18085|ARF4_HUMAN	ARF4	0	0	0	1	0|0|0|0|0|0|0|0|0|0	0	0	0	0	0	0	0.36
hNAE1	sp|P84085|ARF5_HUMAN	ARF5	0	0	0	1	0|0|0|0|0|0|0|0|0|0	0	0	0	0	0	0	0.36
hNAE1	sp|Q9NWB6|ARGL1_HUMAN	ARGLU1	0	0	0	1	0|0|0|0|0|0|0|0|0|0	0	0	0	0	0	0	0.36
hNAE1	sp|Q5T5U3|RHG21_HUMAN	ARHGAP21	0	0	0	1	12|9|2|0|0|0|0|2|0|0	0	0	0	0	0	0	0.36
hNAE1	sp|P40616|ARL1_HUMAN	ARL1	0	0	0	1	0|0|0|0|0|0|0|0|0|0	0	0	0	0	0	0	0.36
hNAE1	sp|Q92747|ARC1A_HUMAN	ARPC1A	0	0	0	1	0|0|0|0|0|0|3|0|0|0	0	0	0	0	0	0	0.36
hNAE1	sp|O15144|ARPC2_HUMAN	ARPC2	0	0	0	1	6|0|5|0|0|0|4|0|0|0	0	0	0	0	0	0	0.36
hNAE1	sp|P59998|ARPC4_HUMAN	ARPC4	0	0	0	1	0|0|0|0|0|0|3|0|0|0	0	0	0	0	0	0	0.36
hNAE1	sp|Q9NVI7|ATD3A_HUMAN	ATAD3A	11	11	11	1	0|3|0|0|2|4|29|6|6|2	0.06	0.06	0.06	0.06	0.06	2.12	0.13
hNAE1	sp|Q5T9A4|ATD3B_HUMAN	ATAD3B	3	3	3	1	0|3|0|0|0|2|21|6|6|2	0	0	0	0	0	0.75	0.36
hNAE1	sp|O95352|ATG7_HUMAN	ATG7	0	0	0	1	0|0|0|0|0|0|0|0|0|0	0	0	0	0	0	0	0.36
hNAE1	sp|P54707|AT12A_HUMAN	ATP12A	0	0	0	1	0|0|0|0|0|0|0|0|0|0	0	0	0	0	0	0	0.36
hNAE1	sp|P05023|AT1A1_HUMAN	ATP1A1	0	0	0	1	7|2|7|0|2|2|3|0|0|0	0	0	0	0	0	0	0.36
hNAE1	sp|P13637|AT1A3_HUMAN	ATP1A3	0	0	0	1	7|2|7|0|0|0|3|0|0|0	0	0	0	0	0	0	0.36
hNAE1	sp|P16615|AT2A2_HUMAN	ATP2A2	0	0	0	1	0|0|0|0|0|0|3|0|0|0	0	0	0	0	0	0	0.36
hNAE1	sp|P20020|AT2B1_HUMAN	ATP2B1	0	0	0	1	0|0|0|0|0|0|0|0|0|0	0	0	0	0	0	0	0.36
hNAE1	sp|P23634|AT2B4_HUMAN	ATP2B4	0	0	0	1	0|0|0|0|0|0|0|0|0|0	0	0	0	0	0	0	0.36
hNAE1	sp|P25705|ATPA_HUMAN	ATP5A1	0	0	0	1	5|0|6|0|13|12|23|17|14|9	0	0	0	0	0	0	0.36
hNAE1	sp|P06576|ATPB_HUMAN	ATP5B	0	0	0	1	0|0|0|0|13|17|13|5|4|7	0	0	0	0	0	0	0.36
hNAE1	sp|P36542|ATPG_HUMAN	ATP5C1	0	0	0	1	0|0|0|0|0|0|0|0|0|0	0	0	0	0	0	0	0.36
hNAE1	sp|O95816|BAG2_HUMAN	BAG2	0	0	0	1	0|0|0|0|0|0|0|0|0|0	0	0	0	0	0	0	0.36
hNAE1	cu|P46379|BAG6_HUMAN	BAG6	0	0	0	1	0|0|0|0|0|0|0|0|0|0	0	0	0	0	0	0	0.36
hNAE1	sp|Q9NYF8|BCLF1_HUMAN	BCLAF1	18	18	18	1	54|98|32|20|11|10|47|39|34|24	0	0	0	0	0	0.49	0.36
hNAE1	sp|Q5H9J7|BEX5_HUMAN	BEX5	5	5	5	1	0|0|0|0|0|2|0|0|0|0	1	1	1	1	1	25	0
hNAE1	sp|Q14692|BMS1_HUMAN	BMS1	0	0	0	1	5|2|0|3|6|7|0|5|0|3	0	0	0	0	0	0	0.36
hNAE1	sp|Q9BUA3|CK084_HUMAN	C11orf84	0	0	0	1	0|0|0|0|5|3|3|0|0|0	0	0	0	0	0	0	0.36
hNAE1	sp|Q9NY47|CA2D2_HUMAN	CACNA2D2	0	0	0	1	0|0|0|0|0|0|3|0|0|0	0	0	0	0	0	0	0.36
hNAE1	sp|P27708|PYR1_HUMAN	CAD	0	0	0	1	0|10|0|0|0|0|0|2|0|2	0	0	0	0	0	0	0.36
hNAE1	sp|Q9P1Y5|CAMP3_HUMAN	CAMSAP3	2	2	2	1	11|55|3|14|9|8|12|11|14|14	0	0	0	0	0	0.13	0.36
hNAE1	sp|Q86VP6|CAND1_HUMAN	CAND1	0	0	0	1	0|0|0|0|0|0|2|0|0|0	0	0	0	0	0	0	0.36
hNAE1	sp|P27824|CALX_HUMAN	CANX	2	2	2	1	2|0|0|2|2|7|7|5|0|8	0	0	0	0	0	0.61	0.36
hNAE1	sp|P52907|CAZA1_HUMAN	CAPZA1	38	38	38	1	52|54|43|54|62|74|103|43|39|40	0	0	0	0	0	0.67	0.36
hNAE1	sp|P47755|CAZA2_HUMAN	CAPZA2	13	13	13	1	8|3|2|19|24|31|41|19|22|18	0	0	0	0	0	0.7	0.36
hNAE1	sp|P47756|CAPZB_HUMAN	CAPZB	34	34	34	1	23|16|14|38|60|59|97|52|44|49	0	0	0	0	0	0.75	0.36
hNAE1	sp|A2RUR9|C144A_HUMAN	CCDC144A	4	4	4	1	0|0|0|2|0|0|0|0|0|0	0.99	0.99	0.99	0.99	0.99	20	0
hNAE1	sp|Q3V6T2|GRDN_HUMAN	CCDC88A	0	0	0	1	4|9|0|0|0|0|0|0|0|2	0	0	0	0	0	0	0.36
hNAE1	sp|Q9P219|DAPLE_HUMAN	CCDC88C	0	0	0	1	6|31|5|2|3|0|3|0|0|3	0	0	0	0	0	0	0.36
hNAE1	sp|P50991|TCPD_HUMAN	CCT4	0	0	0	1	2|0|0|0|0|0|0|0|0|0	0	0	0	0	0	0	0.36
hNAE1	sp|P48643|TCPE_HUMAN	CCT5	0	0	0	1	2|0|5|3|2|5|3|2|3|0	0	0	0	0	0	0	0.36
hNAE1	sp|Q99832|TCPH_HUMAN	CCT7	0	0	0	1	0|0|0|0|0|0|0|2|0|0	0	0	0	0	0	0	0.36
hNAE1	sp|P50990|TCPQ_HUMAN	CCT8	0	0	0	1	0|0|0|0|0|0|0|0|0|0	0	0	0	0	0	0	0.36
hNAE1	sp|Q99459|CDC5L_HUMAN	CDC5L	0	0	0	1	12|11|6|0|0|0|0|0|0|0	0	0	0	0	0	0	0.36
hNAE1	sp|O14735|CDIPT_HUMAN	CDIPT	0	0	0	1	0|0|0|0|0|0|0|0|0|0	0	0	0	0	0	0	0.36
hNAE1	sp|P06493|CDK1_HUMAN	CDK1	0	0	0	1	0|0|0|0|0|0|0|0|0|0	0	0	0	0	0	0	0.36
hNAE1	sp|O95674|CDS2_HUMAN	CDS2	0	0	0	1	0|0|0|0|0|0|0|0|0|0	0	0	0	0	0	0	0.36
hNAE1	sp|Q03701|CEBPZ_HUMAN	CEBPZ	0	0	0	1	0|0|0|0|0|0|0|0|0|0	0	0	0	0	0	0	0.36
hNAE1	sp|P49454|CENPF_HUMAN	CENPF	0	0	0	1	0|0|0|0|0|0|0|0|0|0	0	0	0	0	0	0	0.36
hNAE1	sp|Q5SW79|CE170_HUMAN	CEP170	0	0	0	1	0|0|0|0|0|0|0|0|0|0	0	0	0	0	0	0	0.36
hNAE1	sp|Q5VT06|CE350_HUMAN	CEP350	0	0	0	1	0|4|0|0|0|0|0|0|0|0	0	0	0	0	0	0	0.36
hNAE1	sp|P23528|COF1_HUMAN	CFL1	0	0	0	1	0|0|0|0|0|0|0|0|2|0	0	0	0	0	0	0	0.36
hNAE1	sp|Q9NX63|MIC19_HUMAN	CHCHD3	0	0	0	1	0|0|0|0|0|0|0|0|0|0	0	0	0	0	0	0	0.36
hNAE1	sp|Q12873|CHD3_HUMAN	CHD3	0	0	0	1	0|0|0|0|0|0|0|0|2|0	0	0	0	0	0	0	0.36
hNAE1	sp|Q14839|CHD4_HUMAN	CHD4	0	0	0	1	4|8|3|0|0|0|0|5|6|0	0	0	0	0	0	0	0.36
hNAE1	sp|Q8IWX8|CHERP_HUMAN	CHERP	2	2	2	1	0|0|0|13|7|9|11|4|4|4	0	0	0	0	0	0.38	0.36
hNAE1	sp|Q8WWK9|CKAP2_HUMAN	CKAP2	0	0	0	1	3|0|3|0|0|0|0|0|0|0	0	0	0	0	0	0	0.36
hNAE1	sp|Q14008|CKAP5_HUMAN	CKAP5	0	0	0	1	0|9|0|3|3|6|3|3|6|12	0	0	0	0	0	0	0.36
hNAE1	sp|O75122|CLAP2_HUMAN	CLASP2	0	0	0	1	7|6|6|2|0|0|0|2|0|3	0	0	0	0	0	0	0.36
hNAE1	sp|P49761|CLK3_HUMAN	CLK3	0	0	0	1	0|0|0|0|0|0|0|0|0|0	0	0	0	0	0	0	0.36
hNAE1	sp|Q00610|CLH1_HUMAN	CLTC	0	0	0	1	0|18|3|0|4|7|7|13|6|19	0	0	0	0	0	0	0.36
hNAE1	sp|P09543|CN37_HUMAN	CNP	0	0	0	1	0|0|0|0|0|0|0|0|0|0	0	0	0	0	0	0	0.36
hNAE1	sp|P05997|CO5A2_HUMAN	COL5A2	0	0	0	1	0|0|0|0|0|0|0|0|0|0	0	0	0	0	0	0	0.36
hNAE1	sp|P53621|COPA_HUMAN	COPA	0	0	0	1	9|16|7|0|0|0|6|0|2|2	0	0	0	0	0	0	0.36
hNAE1	sp|P53618|COPB_HUMAN	COPB1	0	0	0	1	0|0|0|0|0|0|0|0|0|0	0	0	0	0	0	0	0.36
hNAE1	sp|P35606|COPB2_HUMAN	COPB2	0	0	0	1	0|0|0|0|0|0|0|0|0|0	0	0	0	0	0	0	0.36
hNAE1	sp|Q9Y678|COPG1_HUMAN	COPG1	0	0	0	1	0|0|0|0|0|0|0|0|0|0	0	0	0	0	0	0	0.36
hNAE1	sp|Q9UBF2|COPG2_HUMAN	COPG2	0	0	0	1	0|0|0|0|0|0|0|0|0|0	0	0	0	0	0	0	0.36
hNAE1	sp|Q9ULV4|COR1C_HUMAN	CORO1C	0	0	0	1	0|0|0|0|5|10|7|0|0|0	0	0	0	0	0	0	0.36
hNAE1	sp|Q10570|CPSF1_HUMAN	CPSF1	0	0	0	1	0|5|0|0|0|0|0|3|2|0	0	0	0	0	0	0	0.36
hNAE1	sp|Q9P2I0|CPSF2_HUMAN	CPSF2	0	0	0	1	0|0|0|0|0|0|0|0|0|0	0	0	0	0	0	0	0.36
hNAE1	sp|Q92793|CBP_HUMAN	CREBBP	0	0	0	1	0|0|0|0|0|0|0|0|0|0	0	0	0	0	0	0	0.36
hNAE1	sp|P55060|XPO2_HUMAN	CSE1L	0	0	0	1	0|0|0|0|0|0|15|0|2|0	0	0	0	0	0	0	0.36
hNAE1	sp|P49711|CTCF_HUMAN	CTCF	0	0	0	1	0|0|0|0|0|0|0|0|0|0	0	0	0	0	0	0	0.36
hNAE1	sp|P35221|CTNA1_HUMAN	CTNNA1	0	0	0	1	0|0|0|0|0|0|0|0|0|0	0	0	0	0	0	0	0.36
hNAE1	sp|P35222|CTNB1_HUMAN	CTNNB1	0	0	0	1	0|0|0|0|0|0|0|0|0|0	0	0	0	0	0	0	0.36
hNAE1	sp|Q14247|SRC8_HUMAN	CTTN	0	0	0	1	19|12|10|0|0|0|0|0|0|0	0	0	0	0	0	0	0.36
hNAE1	sp|P08574|CY1_HUMAN	CYC1	0	0	0	1	0|0|0|0|0|0|0|0|0|0	0	0	0	0	0	0	0.36
hNAE1	sp|P14868|SYDC_HUMAN	DARS	0	0	0	1	0|0|0|0|0|0|0|0|0|0	0	0	0	0	0	0	0.36
hNAE1	sp|Q16643|DREB_HUMAN	DBN1	59	59	59	1	93|217|77|104|149|148|180|171|128|138	0	0	0	0	0	0.42	0.36
hNAE1	sp|P81605|DCD_HUMAN	DCD	0	0	0	1	0|0|0|0|0|0|2|3|0|0	0	0	0	0	0	0	0.36
hNAE1	sp|Q14203|DCTN1_HUMAN	DCTN1	0	0	0	1	0|11|0|0|0|0|2|3|0|3	0	0	0	0	0	0	0.36
hNAE1	sp|Q9UJW0|DCTN4_HUMAN	DCTN4	0	0	0	1	0|0|0|0|0|0|3|6|2|0	0	0	0	0	0	0	0.36
hNAE1	sp|P39656|OST48_HUMAN	DDOST	0	0	0	1	0|0|0|0|0|0|0|0|0|0	0	0	0	0	0	0	0.36
hNAE1	sp|Q92841|DDX17_HUMAN	DDX17	4	4	4	1	13|0|3|3|9|6|25|9|4|0	0	0	0	0	0	0.56	0.36
hNAE1	sp|Q9NR30|DDX21_HUMAN	DDX21	0	0	0	1	0|8|6|4|0|0|11|0|0|0	0	0	0	0	0	0	0.36
hNAE1	sp|O00571|DDX3X_HUMAN	DDX3X	0	0	0	1	8|5|0|0|2|0|13|0|0|0	0	0	0	0	0	0	0.36
hNAE1	sp|Q9UJV9|DDX41_HUMAN	DDX41	8	8	8	1	7|0|0|0|0|0|2|0|0|0	0.97	0.97	0.97	0.97	0.97	8.89	0.01
hNAE1	sp|Q7L014|DDX46_HUMAN	DDX46	0	0	0	1	0|0|0|0|0|0|0|0|0|0	0	0	0	0	0	0	0.36
hNAE1	sp|P17844|DDX5_HUMAN	DDX5	3	3	3	1	15|5|7|2|7|5|13|5|2|0	0	0	0	0	0	0.49	0.36
hNAE1	cu|P15924|DESP_HUMAN	DESP	0	0	0	1	0|0|0|0|0|0|0|0|0|0	0	0	0	0	0	0	0.36
hNAE1	sp|Q9UBM7|DHCR7_HUMAN	DHCR7	0	0	0	1	0|0|0|0|0|0|0|0|0|0	0	0	0	0	0	0	0.36
hNAE1	sp|Q6IAN0|DRS7B_HUMAN	DHRS7B	0	0	0	1	0|0|0|0|0|0|0|0|0|0	0	0	0	0	0	0	0.36
hNAE1	sp|O43143|DHX15_HUMAN	DHX15	15	15	15	1	8|13|7|21|31|33|76|27|14|12	0	0	0	0	0	0.62	0.36
hNAE1	sp|Q08211|DHX9_HUMAN	DHX9	4	4	4	1	8|20|0|46|32|40|29|19|14|14	0	0	0	0	0	0.18	0.36
hNAE1	cu|Q9BTC0|DIDO1_HUMAN	DIDO1	0	0	0	1	0|0|0|0|0|0|0|0|0|0	0	0	0	0	0	0	0.36
hNAE1	sp|Q9Y2L1|RRP44_HUMAN	DIS3	0	0	0	1	0|0|0|0|0|0|0|0|0|0	0	0	0	0	0	0	0.36
hNAE1	sp|O60832|DKC1_HUMAN	DKC1	0	0	0	1	0|0|0|0|0|0|0|0|0|0	0	0	0	0	0	0	0.36
hNAE1	sp|Q9P225|DYH2_HUMAN	DNAH2	0	0	0	1	0|0|0|0|0|0|0|0|0|0	0	0	0	0	0	0	0.36
hNAE1	sp|P31689|DNJA1_HUMAN	DNAJA1	0	0	0	1	0|0|0|0|3|0|6|0|0|0	0	0	0	0	0	0	0.36
hNAE1	sp|O60884|DNJA2_HUMAN	DNAJA2	0	0	0	1	0|0|0|0|0|0|0|0|0|0	0	0	0	0	0	0	0.36
hNAE1	sp|P25686|DNJB2_HUMAN	DNAJB2	0	0	0	1	0|0|0|0|0|0|0|0|0|0	0	0	0	0	0	0	0.36
hNAE1	sp|O75190|DNJB6_HUMAN	DNAJB6	0	0	0	1	0|0|0|0|0|0|0|0|0|0	0	0	0	0	0	0	0.36
hNAE1	sp|Q8IXB1|DJC10_HUMAN	DNAJC10	0	0	0	1	0|0|0|0|0|0|0|0|0|0	0	0	0	0	0	0	0.36
hNAE1	sp|Q9NVH1|DJC11_HUMAN	DNAJC11	0	0	0	1	0|0|0|0|0|0|0|0|0|0	0	0	0	0	0	0	0.36
hNAE1	sp|Q99615|DNJC7_HUMAN	DNAJC7	0	0	0	1	0|0|0|0|0|0|0|0|0|0	0	0	0	0	0	0	0.36
hNAE1	sp|Q8N1I0|DOCK4_HUMAN	DOCK4	0	0	0	1	0|2|0|0|0|0|3|0|0|0	0	0	0	0	0	0	0.36
hNAE1	cu|Q96N67|DOCK7_HUMAN	DOCK7	0	0	0	1	6|28|2|0|3|0|13|0|3|4	0	0	0	0	0	0	0.36
hNAE1	sp|Q8NF50|DOCK8_HUMAN	DOCK8	0	0	0	1	0|0|0|0|0|0|2|0|0|0	0	0	0	0	0	0	0.36
hNAE1	sp|O60762|DPM1_HUMAN	DPM1	0	0	0	1	0|0|0|0|0|0|0|0|0|0	0	0	0	0	0	0	0.36
hNAE1	sp|Q14195|DPYL3_HUMAN	DPYSL3	0	0	0	1	0|0|0|2|0|0|0|3|0|0	0	0	0	0	0	0	0.36
hNAE1	sp|Q14204|DYHC1_HUMAN	DYNC1H1	0	0	0	1	0|23|0|2|2|6|19|36|9|31	0	0	0	0	0	0	0.36
hNAE1	sp|Q13409|DC1I2_HUMAN	DYNC1I2	0	0	0	1	8|2|8|0|0|0|0|0|0|0	0	0	0	0	0	0	0.36
hNAE1	sp|Q96AV8|E2F7_HUMAN	E2F7	0	0	0	1	7|9|4|0|0|0|3|0|0|0	0	0	0	0	0	0	0.36
hNAE1	sp|P68104|EF1A1_HUMAN	EEF1A1	16	16	16	1	0|2|0|8|13|22|18|10|12|16	0	0	0	0	0	1.58	0.26
hNAE1	sp|Q05639|EF1A2_HUMAN	EEF1A2	5	5	5	1	0|2|0|6|8|13|10|7|9|11	0	0	0	0	0	0.76	0.36
hNAE1	sp|P26641|EF1G_HUMAN	EEF1G	0	0	0	1	0|0|0|0|0|7|0|5|0|0	0	0	0	0	0	0	0.36
hNAE1	sp|P13639|EF2_HUMAN	EEF2	0	0	0	1	0|0|0|0|0|3|6|0|0|2	0	0	0	0	0	0	0.36
hNAE1	sp|Q96C19|EFHD2_HUMAN	EFHD2	4	4	4	1	11|3|7|0|0|0|0|0|2|2	0.1	0.1	0.1	0.1	0.1	1.6	0.12
hNAE1	sp|Q15029|U5S1_HUMAN	EFTUD2	3	3	3	1	0|0|0|2|0|5|39|7|9|9	0	0	0	0	0	0.42	0.36
hNAE1	sp|Q14152|EIF3A_HUMAN	EIF3A	0	0	0	1	0|0|0|2|0|9|4|8|3|15	0	0	0	0	0	0	0.36
hNAE1	sp|P55884|EIF3B_HUMAN	EIF3B	0	0	0	1	6|0|5|0|2|2|0|5|5|8	0	0	0	0	0	0	0.36
hNAE1	sp|O00303|EIF3F_HUMAN	EIF3F	0	0	0	1	0|0|0|0|0|0|0|2|0|2	0	0	0	0	0	0	0.36
hNAE1	sp|P60842|IF4A1_HUMAN	EIF4A1	2	2	2	1	0|0|0|0|0|0|4|0|0|0	0.87	0.87	0.87	0.87	0.87	5	0.02
hNAE1	sp|Q14240|IF4A2_HUMAN	EIF4A2	2	2	2	1	0|0|0|0|0|0|4|0|0|0	0.87	0.87	0.87	0.87	0.87	5	0.02
hNAE1	sp|P38919|IF4A3_HUMAN	EIF4A3	6	6	6	1	0|0|0|0|0|0|11|0|0|0	0.94	0.94	0.94	0.94	0.94	5.45	0.01
hNAE1	sp|P23588|IF4B_HUMAN	EIF4B	4	4	4	1	211|197|226|36|41|60|26|29|25|18	0	0	0	0	0	0.05	0.36
hNAE1	sp|Q04637|IF4G1_HUMAN	EIF4G1	0	0	0	1	0|0|0|0|0|0|0|0|0|0	0	0	0	0	0	0	0.36
hNAE1	sp|O60841|IF2P_HUMAN	EIF5B	0	0	0	1	0|4|0|2|7|7|0|0|2|0	0	0	0	0	0	0	0.36
hNAE1	sp|P13929|ENOB_HUMAN	ENO3	0	0	0	1	0|0|0|0|4|7|0|2|0|3	0	0	0	0	0	0	0.36
hNAE1	sp|O43491|E41L2_HUMAN	EPB41L2	0	0	0	1	0|0|0|0|0|0|0|0|0|0	0	0	0	0	0	0	0.36
hNAE1	sp|P58107|EPIPL_HUMAN	EPPK1	0	0	0	1	0|6|0|0|0|0|0|0|0|0	0	0	0	0	0	0	0.36
hNAE1	sp|P07814|SYEP_HUMAN	EPRS	0	0	0	1	10|20|0|5|5|8|6|12|11|8	0	0	0	0	0	0	0.36
hNAE1	sp|A0FGR8|ESYT2_HUMAN	ESYT2	0	0	0	1	0|0|0|0|0|0|0|0|0|0	0	0	0	0	0	0	0.36
hNAE1	sp|Q96CS3|FAF2_HUMAN	FAF2	0	0	0	1	0|0|0|0|0|0|0|0|0|0	0	0	0	0	0	0	0.36
hNAE1	sp|Q9NZB2|F120A_HUMAN	FAM120A	0	0	0	1	0|0|0|0|0|0|0|0|0|3	0	0	0	0	0	0	0.36
hNAE1	sp|Q9NVI1|FANCI_HUMAN	FANCI	0	0	0	1	0|0|0|0|0|0|0|0|0|0	0	0	0	0	0	0	0.36
hNAE1	sp|Q9Y285|SYFA_HUMAN	FARSA	0	0	0	1	0|0|0|0|0|0|0|0|0|0	0	0	0	0	0	0	0.36
hNAE1	sp|P49327|FAS_HUMAN	FASN	0	0	0	1	0|0|0|0|0|2|0|0|0|0	0	0	0	0	0	0	0.36
hNAE1	sp|P22087|FBRL_HUMAN	FBL	0	0	0	1	0|0|0|0|0|0|0|0|0|0	0	0	0	0	0	0	0.36
hNAE1	sp|Q13642|FHL1_HUMAN	FHL1	0	0	0	1	0|0|0|0|4|4|0|2|6|3	0	0	0	0	0	0	0.36
hNAE1	sp|Q6UN15|FIP1_HUMAN	FIP1L1	0	0	0	1	14|12|8|0|0|0|2|0|0|0	0	0	0	0	0	0	0.36
hNAE1	sp|Q13045|FLII_HUMAN	FLII	0	0	0	1	7|33|6|0|0|0|26|13|7|16	0	0	0	0	0	0	0.36
hNAE1	sp|P21333|FLNA_HUMAN	FLNA	8	8	8	1	28|99|25|34|46|91|49|85|61|111	0	0	0	0	0	0.13	0.36
hNAE1	sp|O75369|FLNB_HUMAN	FLNB	2	2	2	1	6|22|0|2|2|4|6|9|7|13	0	0	0	0	0	0.28	0.36
hNAE1	sp|Q14315|FLNC_HUMAN	FLNC	3	3	3	1	2|10|0|2|2|5|5|9|6|8	0	0	0	0	0	0.61	0.36
hNAE1	sp|P51570|GALK1_HUMAN	GALK1	0	0	0	1	0|0|0|0|0|0|0|0|0|0	0	0	0	0	0	0	0.36
hNAE1	sp|Q14697|GANAB_HUMAN	GANAB	0	0	0	1	3|2|0|0|0|0|0|0|0|0	0	0	0	0	0	0	0.36
hNAE1	sp|P04406|G3P_HUMAN	GAPDH	0	0	0	1	0|0|0|0|6|13|0|5|0|0	0	0	0	0	0	0	0.36
hNAE1	sp|Q8WXI9|P66B_HUMAN	GATAD2B	0	0	0	1	0|0|0|0|0|0|0|0|0|0	0	0	0	0	0	0	0.36
hNAE1	sp|Q92947|GCDH_HUMAN	GCDH	0	0	0	1	0|0|0|0|0|0|0|0|0|0	0	0	0	0	0	0	0.36
hNAE1	sp|Q92616|GCN1L_HUMAN	GCN1L1	0	0	0	1	0|0|0|0|0|0|2|0|0|3	0	0	0	0	0	0	0.36
hNAE1	sp|P57678|GEMI4_HUMAN	GEMIN4	0	0	0	1	0|0|0|0|0|0|0|0|0|0	0	0	0	0	0	0	0.36
hNAE1	sp|P14136|GFAP_HUMAN	GFAP	0	0	0	1	8|0|0|0|0|0|0|0|0|0	0	0	0	0	0	0	0.36
hNAE1	sp|P62873|GBB1_HUMAN	GNB1	0	0	0	1	0|0|0|0|0|0|0|0|0|0	0	0	0	0	0	0	0.36
hNAE1	sp|P62879|GBB2_HUMAN	GNB2	0	0	0	1	0|0|0|0|0|0|0|0|0|0	0	0	0	0	0	0	0.36
hNAE1	sp|P63244|GBLP_HUMAN	GNB2L1	0	0	0	1	2|0|0|0|0|0|4|0|0|0	0	0	0	0	0	0	0.36
hNAE1	sp|Q14789|GOGB1_HUMAN	GOLGB1	0	0	0	1	0|0|0|0|0|0|0|0|0|0	0	0	0	0	0	0	0.36
hNAE1	sp|P06396|GELS_HUMAN	GSN	0	0	0	1	0|0|0|0|0|0|4|0|0|0	0	0	0	0	0	0	0.36
hNAE1	cu|P78347|GTF2I_HUMAN	GTF2I	0	0	0	1	0|0|0|0|0|0|0|0|0|0	0	0	0	0	0	0	0.36
hNAE1	sp|Q12789|TF3C1_HUMAN	GTF3C1	0	0	0	1	0|0|0|0|0|0|0|0|0|0	0	0	0	0	0	0	0.36
hNAE1	sp|Q71UI9|H2AV_HUMAN	H2AFV	0	0	0	1	0|0|0|0|0|0|13|0|0|0	0	0	0	0	0	0	0.36
hNAE1	sp|P16104|H2AX_HUMAN	H2AFX	0	0	0	1	0|9|0|0|0|0|13|0|0|0	0	0	0	0	0	0	0.36
hNAE1	sp|O00165|HAX1_HUMAN	HAX1	0	0	0	1	0|0|0|0|0|0|0|0|0|0	0	0	0	0	0	0	0.36
hNAE1	sp|P51610|HCFC1_HUMAN	HCFC1	0	0	0	1	0|0|0|0|0|0|0|0|0|0	0	0	0	0	0	0	0.36
hNAE1	sp|Q9H583|HEAT1_HUMAN	HEATR1	0	0	0	1	0|0|0|0|0|0|0|0|0|0	0	0	0	0	0	0	0.36
hNAE1	sp|P0C0S8|H2A1_HUMAN	HIST1H2AG	5	5	5	1	0|9|0|9|12|11|26|0|0|7	0	0	0	0	0	0.68	0.36
hNAE1	sp|P33778|H2B1B_HUMAN	HIST1H2BB	3	3	3	1	0|0|0|0|3|7|6|0|0|0	0.36	0.36	0.36	0.36	0.36	1.88	0.07
hNAE1	sp|P68431|H31_HUMAN	HIST1H3A	0	0	0	1	0|0|0|0|0|0|3|0|0|0	0	0	0	0	0	0	0.36
hNAE1	sp|P62805|H4_HUMAN	HIST1H4A	10	10	10	1	0|0|0|8|12|11|16|8|7|6	0	0	0	0	0	1.47	0.24
hNAE1	sp|Q13151|ROA0_HUMAN	HNRNPA0	0	0	0	1	0|0|0|2|3|5|0|0|0|0	0	0	0	0	0	0	0.36
hNAE1	sp|P09651|ROA1_HUMAN	HNRNPA1	0	0	0	1	11|16|14|7|11|16|2|4|2|0	0	0	0	0	0	0	0.36
hNAE1	sp|P22626|ROA2_HUMAN	HNRNPA2B1	0	0	0	1	25|25|26|11|18|25|8|7|9|7	0	0	0	0	0	0	0.36
hNAE1	sp|P51991|ROA3_HUMAN	HNRNPA3	0	0	0	1	14|2|4|4|10|8|0|0|0|0	0	0	0	0	0	0	0.36
hNAE1	sp|Q99729|ROAA_HUMAN	HNRNPAB	0	0	0	1	6|7|9|0|0|0|0|0|0|0	0	0	0	0	0	0	0.36
hNAE1	sp|P07910|HNRPC_HUMAN	HNRNPC	8	8	8	1	61|68|80|16|21|21|32|11|16|9	0	0	0	0	0	0.24	0.36
hNAE1	sp|Q14103|HNRPD_HUMAN	HNRNPD	0	0	0	1	0|0|0|0|12|14|6|6|0|2	0	0	0	0	0	0	0.36
hNAE1	sp|P52597|HNRPF_HUMAN	HNRNPF	7	7	7	1	0|0|0|7|10|10|13|7|10|4	0	0	0	0	0	1.15	0.25
hNAE1	sp|P31943|HNRH1_HUMAN	HNRNPH1	10	10	10	1	6|0|0|20|21|25|33|14|20|10	0	0	0	0	0	0.67	0.36
hNAE1	sp|P61978|HNRPK_HUMAN	HNRNPK	7	7	7	1	8|9|11|25|24|29|22|15|17|16	0	0	0	0	0	0.4	0.36
hNAE1	sp|P14866|HNRPL_HUMAN	HNRNPL	0	0	0	1	10|0|6|6|11|15|2|9|13|8	0	0	0	0	0	0	0.36
hNAE1	sp|P52272|HNRPM_HUMAN	HNRNPM	6	6	6	1	5|5|4|9|10|11|12|10|7|6	0	0	0	0	0	0.76	0.36
hNAE1	sp|O43390|HNRPR_HUMAN	HNRNPR	0	0	0	1	0|0|0|12|10|16|4|3|4|0	0	0	0	0	0	0	0.36
hNAE1	sp|Q00839|HNRPU_HUMAN	HNRNPU	9	9	9	1	25|43|26|53|60|66|45|47|38|30	0	0	0	0	0	0.21	0.36
hNAE1	sp|Q1KMD3|HNRL2_HUMAN	HNRNPUL2	0	0	0	1	24|22|13|11|2|3|2|0|5|4	0	0	0	0	0	0	0.36
hNAE1	sp|P07900|HS90A_HUMAN	HSP90AA1	3	3	3	1	14|10|0|7|19|30|11|9|9|27	0	0	0	0	0	0.22	0.36
hNAE1	sp|Q14568|HS902_HUMAN	HSP90AA2	2	2	2	1	0|0|0|0|0|0|5|0|0|0	0.86	0.86	0.86	0.86	0.86	4	0.02
hNAE1	sp|P08238|HS90B_HUMAN	HSP90AB1	6	6	6	1	14|9|0|14|28|32|27|13|10|23	0	0	0	0	0	0.35	0.36
hNAE1	sp|Q58FF8|H90B2_HUMAN	HSP90AB2P	2	2	2	1	6|4|0|0|8|11|6|3|5|7	0	0	0	0	0	0.4	0.36
hNAE1	sp|P14625|ENPL_HUMAN	HSP90B1	0	0	0	1	0|0|0|0|3|5|6|3|2|5	0	0	0	0	0	0	0.36
hNAE1	sp|P34931|HS71L_HUMAN	HSPA1L	31	31	31	1	26|15|7|25|23|30|63|17|15|16	0	0	0	0	0	1.31	0.31
hNAE1	sp|P34932|HSP74_HUMAN	HSPA4	0	0	0	1	0|0|0|0|0|0|0|0|0|4	0	0	0	0	0	0	0.36
hNAE1	sp|P11021|GRP78_HUMAN	HSPA5	0	0	0	1	0|0|0|3|4|3|3|0|0|0	0	0	0	0	0	0	0.36
hNAE1	sp|P17066|HSP76_HUMAN	HSPA6	40	40	40	1	20|13|5|39|35|39|65|25|22|26	0	0	0	0	0	1.38	0.32
hNAE1	sp|P11142|HSP7C_HUMAN	HSPA8	16	16	16	1	0|0|0|14|17|18|28|8|10|17	0	0	0	0	0	1.43	0.28
hNAE1	sp|P38646|GRP75_HUMAN	HSPA9	0	0	0	1	2|0|0|0|0|0|0|0|0|0	0	0	0	0	0	0	0.36
hNAE1	sp|P10809|CH60_HUMAN	HSPD1	0	0	0	1	8|6|8|0|5|6|8|0|0|7	0	0	0	0	0	0	0.36
hNAE1	sp|Q7Z6Z7|HUWE1_HUMAN	HUWE1	0	0	0	1	0|0|0|0|0|0|0|0|0|0	0	0	0	0	0	0	0.36
hNAE1	sp|P41252|SYIC_HUMAN	IARS	0	0	0	1	0|0|0|0|0|0|7|6|3|5	0	0	0	0	0	0	0.36
hNAE1	sp|Q9NZI8|IF2B1_HUMAN	IGF2BP1	0	0	0	1	16|8|10|7|16|16|0|4|5|0	0	0	0	0	0	0	0.36
hNAE1	sp|P11717|MPRI_HUMAN	IGF2R	0	0	0	1	0|0|0|0|0|0|0|0|0|0	0	0	0	0	0	0	0.36
hNAE1	sp|P01617|KV204_HUMAN	IGKV2-28	0	0	0	1	0|0|0|22|8|0|0|8|16|34	0	0	0	0	0	0	0.36
hNAE1	sp|Q12906|ILF3_HUMAN	ILF3	0	0	0	1	0|0|0|7|5|9|2|0|0|0	0	0	0	0	0	0	0.36
hNAE1	sp|A1L0T0|ILVBL_HUMAN	ILVBL	0	0	0	1	0|0|0|0|0|0|0|0|0|0	0	0	0	0	0	0	0.36
hNAE1	sp|Q16891|MIC60_HUMAN	IMMT	4	4	4	1	2|0|0|0|0|0|3|0|0|0	0.95	0.95	0.95	0.95	0.95	8	0.01
hNAE1	sp|Q9UI26|IPO11_HUMAN	IPO11	0	0	0	1	0|0|0|0|0|0|0|0|0|0	0	0	0	0	0	0	0.36
hNAE1	sp|Q8TEX9|IPO4_HUMAN	IPO4	0	0	0	1	0|0|0|0|0|0|0|0|0|0	0	0	0	0	0	0	0.36
hNAE1	sp|O00410|IPO5_HUMAN	IPO5	0	0	0	1	0|0|0|0|0|0|0|0|0|0	0	0	0	0	0	0	0.36
hNAE1	sp|O95373|IPO7_HUMAN	IPO7	0	0	0	1	0|0|0|0|0|0|2|0|0|0	0	0	0	0	0	0	0.36
hNAE1	sp|O15397|IPO8_HUMAN	IPO8	0	0	0	1	0|0|0|0|0|0|0|0|0|0	0	0	0	0	0	0	0.36
hNAE1	sp|Q96P70|IPO9_HUMAN	IPO9	2	2	2	1	0|0|0|0|0|0|0|0|0|0	0.98	0.98	0.98	0.98	0.98	20	0
hNAE1	sp|O14654|IRS4_HUMAN	IRS4	0	0	0	1	9|14|0|0|0|0|8|5|0|0	0	0	0	0	0	0	0.36
hNAE1	sp|Q9Y6Y0|NS1BP_HUMAN	IVNS1ABP	2	2	2	1	7|4|6|0|0|0|10|0|0|0	0	0	0	0	0	0.74	0.36
hNAE1	sp|P23458|JAK1_HUMAN	JAK1	4	4	4	1	14|20|13|3|5|2|14|0|2|0	0	0	0	0	0	0.55	0.36
hNAE1	sp|P14923|PLAK_HUMAN	JUP	0	0	0	1	0|0|0|0|0|0|0|0|0|0	0	0	0	0	0	0	0.36
hNAE1	sp|P33947|ERD22_HUMAN	KDELR2	0	0	0	1	0|0|0|0|0|0|0|0|0|0	0	0	0	0	0	0	0.36
hNAE1	sp|Q07666|KHDR1_HUMAN	KHDRBS1	0	0	0	1	0|0|0|0|0|2|0|0|0|0	0	0	0	0	0	0	0.36
hNAE1	sp|P52732|KIF11_HUMAN	KIF11	152	152	152	1	172|334|172|309|376|410|352|231|196|227	0	0	0	0	0	0.55	0.36
hNAE1	sp|Q2TAC6|KIF19_HUMAN	KIF19	0	0	0	1	0|0|0|0|0|0|0|0|0|0	0	0	0	0	0	0	0.36
hNAE1	sp|Q12840|KIF5A_HUMAN	KIF5A	0	0	0	1	0|0|0|0|0|0|0|0|0|0	0	0	0	0	0	0	0.36
hNAE1	sp|P33176|KINH_HUMAN	KIF5B	0	0	0	1	0|0|0|0|0|0|0|0|0|0	0	0	0	0	0	0	0.36
hNAE1	sp|P52294|IMA5_HUMAN	KPNA1	0	0	0	1	0|0|0|0|0|0|0|0|0|0	0	0	0	0	0	0	0.36
hNAE1	sp|P52292|IMA1_HUMAN	KPNA2	0	0	0	1	0|0|0|0|0|0|0|0|0|0	0	0	0	0	0	0	0.36
hNAE1	sp|Q14974|IMB1_HUMAN	KPNB1	2	2	2	1	0|6|0|0|2|2|14|0|0|0	0	0	0	0	0	0.83	0.36
hNAE1	sp|P04264|K2C1_HUMAN	KRT1	0	0	0	1	0|0|0|10|0|0|8|4|3|0	0	0	0	0	0	0	0.36
hNAE1	sp|Q86UP2|KTN1_HUMAN	KTN1	0	0	0	1	0|5|0|0|0|0|0|0|0|0	0	0	0	0	0	0	0.36
hNAE1	sp|O95461|LARGE_HUMAN	LARGE	0	0	0	1	0|0|0|0|0|0|0|0|0|0	0	0	0	0	0	0	0.36
hNAE1	sp|Q6PKG0|LARP1_HUMAN	LARP1	0	0	0	1	0|7|0|0|0|0|7|0|2|0	0	0	0	0	0	0	0.36
hNAE1	sp|Q9P2J5|SYLC_HUMAN	LARS	0	0	0	1	0|0|0|2|0|0|0|0|0|3	0	0	0	0	0	0	0.36
hNAE1	sp|Q9Y4W2|LAS1L_HUMAN	LAS1L	0	0	0	1	0|0|0|0|0|0|0|0|0|0	0	0	0	0	0	0	0.36
hNAE1	sp|Q14739|LBR_HUMAN	LBR	0	0	0	1	0|0|0|0|0|0|2|0|0|0	0	0	0	0	0	0	0.36
hNAE1	sp|Q9UHB6|LIMA1_HUMAN	LIMA1	46	46	46	1	192|232|184|84|90|87|171|91|98|75	0	0	0	0	0	0.35	0.36
hNAE1	sp|P02545|LMNA_HUMAN	LMNA	0	0	0	1	0|0|0|0|0|0|0|0|0|0	0	0	0	0	0	0	0.36
hNAE1	sp|P20700|LMNB1_HUMAN	LMNB1	15	15	15	1	23|15|19|2|2|0|17|0|4|0	0	0	0	0	0	1.83	0.23
hNAE1	sp|Q03252|LMNB2_HUMAN	LMNB2	0	0	0	1	8|3|5|0|0|0|0|0|0|0	0	0	0	0	0	0	0.36
hNAE1	sp|Q5VUJ6|LRCH2_HUMAN	LRCH2	0	0	0	1	0|0|0|0|0|0|4|0|0|0	0	0	0	0	0	0	0.36
hNAE1	sp|P42704|LPPRC_HUMAN	LRPPRC	0	0	0	1	0|0|0|0|0|0|0|0|0|2	0	0	0	0	0	0	0.36
hNAE1	sp|Q9Y383|LC7L2_HUMAN	LUC7L2	4	4	4	1	0|0|0|0|0|0|4|0|0|0	0.96	0.96	0.96	0.96	0.96	10	0.01
hNAE1	sp|Q9UPN3|MACF1_HUMAN	MACF1	0	0	0	1	0|0|0|0|0|0|0|0|0|0	0	0	0	0	0	0	0.36
hNAE1	sp|Q9Y5V3|MAGD1_HUMAN	MAGED1	0	0	0	1	0|0|0|0|0|0|0|0|0|0	0	0	0	0	0	0	0.36
hNAE1	sp|Q9UNF1|MAGD2_HUMAN	MAGED2	0	0	0	1	2|0|0|0|0|0|0|0|0|0	0	0	0	0	0	0	0.36
hNAE1	sp|P46821|MAP1B_HUMAN	MAP1B	12	12	12	1	42|137|9|64|68|82|46|53|38|67	0	0	0	0	0	0.2	0.36
hNAE1	sp|P27816|MAP4_HUMAN	MAP4	0	0	0	1	0|0|0|0|0|0|0|0|0|0	0	0	0	0	0	0	0.36
hNAE1	sp|P29966|MARCS_HUMAN	MARCKS	0	0	0	1	0|0|0|0|0|0|0|0|0|0	0	0	0	0	0	0	0.36
hNAE1	sp|P56192|SYMC_HUMAN	MARS	0	0	0	1	0|0|0|0|0|0|0|0|0|0	0	0	0	0	0	0	0.36
hNAE1	sp|P43243|MATR3_HUMAN	MATR3	23	23	23	1	19|38|17|21|14|17|46|18|20|12	0	0	0	0	0	1.04	0.32
hNAE1	sp|P25205|MCM3_HUMAN	MCM3	0	0	0	1	0|0|0|0|0|0|0|0|0|0	0	0	0	0	0	0	0.36
hNAE1	sp|P33993|MCM7_HUMAN	MCM7	0	0	0	1	0|0|0|0|0|0|0|0|0|0	0	0	0	0	0	0	0.36
hNAE1	sp|Q14676|MDC1_HUMAN	MDC1	0	0	0	1	3|6|2|0|0|0|0|0|0|0	0	0	0	0	0	0	0.36
hNAE1	sp|Q9NU22|MDN1_HUMAN	MDN1	0	0	0	1	0|0|0|0|0|0|0|0|0|0	0	0	0	0	0	0	0.36
hNAE1	sp|P55081|MFAP1_HUMAN	MFAP1	0	0	0	1	0|0|0|0|0|0|0|0|0|0	0	0	0	0	0	0	0.36
hNAE1	sp|Q8IWI9|MGAP_HUMAN	MGA	3	3	3	1	22|52|9|6|6|7|11|4|6|10	0	0	0	0	0	0.23	0.36
hNAE1	sp|Q96T76|MMS19_HUMAN	MMS19	0	0	0	1	0|0|0|0|0|0|0|0|0|0	0	0	0	0	0	0	0.36
hNAE1	sp|Q9BU76|MMTA2_HUMAN	MMTAG2	0	0	0	1	0|0|0|0|0|0|0|0|0|0	0	0	0	0	0	0	0.36
hNAE1	sp|Q9HCE1|MOV10_HUMAN	MOV10	0	0	0	1	0|0|0|0|0|0|0|0|0|0	0	0	0	0	0	0	0.36
hNAE1	sp|Q6WCQ1|MPRIP_HUMAN	MPRIP	0	0	0	1	0|0|0|0|0|0|2|0|3|0	0	0	0	0	0	0	0.36
hNAE1	sp|O94776|MTA2_HUMAN	MTA2	0	0	0	1	0|0|0|0|0|0|0|0|0|0	0	0	0	0	0	0	0.36
hNAE1	sp|Q86UE4|LYRIC_HUMAN	MTDH	0	0	0	1	3|2|0|0|0|0|0|0|0|0	0	0	0	0	0	0	0.36
hNAE1	sp|P11586|C1TC_HUMAN	MTHFD1	0	0	0	1	0|0|0|0|0|0|0|0|0|0	0	0	0	0	0	0	0.36
hNAE1	sp|Q8NCE2|MTMRE_HUMAN	MTMR14	0	0	0	1	0|0|0|0|0|5|3|0|0|0	0	0	0	0	0	0	0.36
hNAE1	sp|O75431|MTX2_HUMAN	MTX2	0	0	0	1	0|0|0|0|0|0|0|0|0|0	0	0	0	0	0	0	0.36
hNAE1	sp|Q9BQG0|MBB1A_HUMAN	MYBBP1A	8	8	8	1	13|26|5|7|5|6|37|8|6|12	0	0	0	0	0	0.64	0.36
hNAE1	sp|O75592|MYCB2_HUMAN	MYCBP2	0	0	0	1	0|6|0|0|0|0|0|0|0|0	0	0	0	0	0	0	0.36
hNAE1	sp|P12882|MYH1_HUMAN	MYH1	0	0	0	1	0|0|0|0|0|0|0|0|0|0	0	0	0	0	0	0	0.36
hNAE1	sp|P35580|MYH10_HUMAN	MYH10	55	55	55	1	44|116|39|36|20|22|157|84|58|78	0	0	0	0	0	0.84	0.36
hNAE1	sp|P35749|MYH11_HUMAN	MYH11	0	0	0	1	28|40|30|0|0|0|0|0|0|0	0	0	0	0	0	0	0.36
hNAE1	sp|Q7Z406|MYH14_HUMAN	MYH14	12	12	12	1	8|15|2|10|4|4|30|19|17|21	0	0	0	0	0	0.92	0.36
hNAE1	sp|P12883|MYH7_HUMAN	MYH7	0	0	0	1	0|0|0|0|0|0|0|0|0|0	0	0	0	0	0	0	0.36
hNAE1	sp|A7E2Y1|MYH7B_HUMAN	MYH7B	0	0	0	1	0|0|0|0|0|0|0|0|0|0	0	0	0	0	0	0	0.36
hNAE1	sp|P35579|MYH9_HUMAN	MYH9	155	155	155	1	135|241|113|137|82|75|371|159|115|184	0	0	0	0	0	0.96	0.36
hNAE1	sp|P19105|ML12A_HUMAN	MYL12A	0	0	0	1	0|0|0|0|0|0|0|0|0|0	0	0	0	0	0	0	0.36
hNAE1	sp|P60660|MYL6_HUMAN	MYL6	0	0	0	1	0|0|0|0|0|0|0|0|0|0	0	0	0	0	0	0	0.36
hNAE1	sp|P14649|MYL6B_HUMAN	MYL6B	0	0	0	1	0|0|0|0|0|0|0|0|0|0	0	0	0	0	0	0	0.36
hNAE1	sp|Q92614|MY18A_HUMAN	MYO18A	0	0	0	1	2|11|0|0|0|0|3|2|2|3	0	0	0	0	0	0	0.36
hNAE1	cu|Q96H55|MYO19_HUMAN	MYO19	0	0	0	1	0|0|0|0|0|0|0|0|0|0	0	0	0	0	0	0	0.36
hNAE1	sp|Q9UBC5|MYO1A_HUMAN	MYO1A	0	0	0	1	0|4|2|14|13|9|0|11|8|11	0	0	0	0	0	0	0.36
hNAE1	sp|O43795|MYO1B_HUMAN	MYO1B	73	73	73	1	69|93|36|147|159|151|234|145|93|114	0	0	0	0	0	0.59	0.36
hNAE1	sp|O00159|MYO1C_HUMAN	MYO1C	119	119	119	1	42|77|33|165|164|166|288|120|111|116	0	0	0	0	0	0.93	0.36
hNAE1	sp|O94832|MYO1D_HUMAN	MYO1D	81	81	81	1	74|116|60|73|63|68|239|89|71|74	0	0	0	0	0	0.87	0.36
hNAE1	sp|Q12965|MYO1E_HUMAN	MYO1E	7	7	7	1	6|5|2|14|3|0|10|15|11|11	0	0	0	0	0	0.91	0.36
hNAE1	sp|B0I1T2|MYO1G_HUMAN	MYO1G	0	0	0	1	8|9|0|0|0|0|0|0|0|0	0	0	0	0	0	0	0.36
hNAE1	sp|Q9Y4I1|MYO5A_HUMAN	MYO5A	26	26	26	1	19|86|3|28|23|28|111|52|45|63	0	0	0	0	0	0.57	0.36
hNAE1	sp|Q9ULV0|MYO5B_HUMAN	MYO5B	7	7	7	1	9|36|0|10|9|10|14|13|12|11	0	0	0	0	0	0.56	0.36
hNAE1	sp|Q9NQX4|MYO5C_HUMAN	MYO5C	3	3	3	1	11|54|0|9|7|9|22|10|11|8	0	0	0	0	0	0.21	0.36
hNAE1	sp|Q9UM54|MYO6_HUMAN	MYO6	18	18	18	1	50|74|51|46|29|19|79|59|45|69	0	0	0	0	0	0.35	0.36
hNAE1	sp|Q13459|MYO9B_HUMAN	MYO9B	0	0	0	1	0|0|0|0|0|0|0|0|0|0	0	0	0	0	0	0	0.36
hNAE1	sp|P0DMV8|HS71A_HUMAN	NA	94	94	94	1	54|29|23|61|65|80|177|62|45|49	0	0	0	0	0	1.46	0.34
hNAE1	sp|Q13564|ULA1_HUMAN	NAE1	152	152	152	1	0|0|0|0|0|0|0|0|0|0	1	1	1	1	1	1520	0
hNAE1	sp|P49321|NASP_HUMAN	NASP	0	0	0	1	0|0|0|0|0|2|0|0|0|0	0	0	0	0	0	0	0.36
hNAE1	sp|P42695|CNDD3_HUMAN	NCAPD3	0	0	0	1	0|0|0|0|0|0|0|0|0|0	0	0	0	0	0	0	0.36
hNAE1	sp|Q9BPX3|CND3_HUMAN	NCAPG	0	0	0	1	0|0|0|0|0|0|0|0|0|0	0	0	0	0	0	0	0.36
hNAE1	sp|Q09161|NCBP1_HUMAN	NCBP1	0	0	0	1	0|4|0|0|0|0|7|0|0|0	0	0	0	0	0	0	0.36
hNAE1	sp|P19338|NUCL_HUMAN	NCL	0	0	0	1	24|31|0|52|46|66|19|14|13|13	0	0	0	0	0	0	0.36
hNAE1	sp|O95299|NDUAA_HUMAN	NDUFA10	0	0	0	1	0|0|0|0|0|0|0|0|0|0	0	0	0	0	0	0	0.36
hNAE1	sp|O00483|NDUA4_HUMAN	NDUFA4	0	0	0	1	0|0|0|0|0|0|0|0|0|0	0	0	0	0	0	0	0.36
hNAE1	sp|Q16795|NDUA9_HUMAN	NDUFA9	0	0	0	1	0|0|0|0|0|0|0|0|0|0	0	0	0	0	0	0	0.36
hNAE1	sp|Q6P3R8|NEK5_HUMAN	NEK5	0	0	0	1	0|0|0|0|0|0|0|0|0|0	0	0	0	0	0	0	0.36
hNAE1	sp|P48681|NEST_HUMAN	NES	0	0	0	1	0|0|0|0|0|0|0|0|0|0	0	0	0	0	0	0	0.36
hNAE1	sp|Q0ZGT2|NEXN_HUMAN	NEXN	0	0	0	1	11|13|12|0|0|0|3|0|0|0	0	0	0	0	0	0	0.36
hNAE1	sp|Q6KC79|NIPBL_HUMAN	NIPBL	0	0	0	1	0|0|0|0|0|0|0|0|0|0	0	0	0	0	0	0	0.36
hNAE1	sp|P30414|NKTR_HUMAN	NKTR	0	0	0	1	0|0|0|0|0|0|0|0|0|0	0	0	0	0	0	0	0.36
hNAE1	sp|Q8WTT2|NOC3L_HUMAN	NOC3L	0	0	0	1	0|0|0|0|0|0|0|0|0|0	0	0	0	0	0	0	0.36
hNAE1	sp|Q9BVI4|NOC4L_HUMAN	NOC4L	0	0	0	1	0|0|0|0|0|0|5|0|0|0	0	0	0	0	0	0	0.36
hNAE1	sp|Q5JPE7|NOMO2_HUMAN	NOMO2	0	0	0	1	0|0|0|0|0|0|0|0|0|0	0	0	0	0	0	0	0.36
hNAE1	sp|Q15233|NONO_HUMAN	NONO	2	2	2	1	0|2|0|0|4|0|2|0|0|0	0.62	0.62	0.62	0.62	0.62	2.5	0.04
hNAE1	sp|P46087|NOP2_HUMAN	NOP2	0	0	0	1	4|8|3|0|0|0|3|0|0|0	0	0	0	0	0	0	0.36
hNAE1	sp|O00567|NOP56_HUMAN	NOP56	0	0	0	1	4|0|4|0|2|0|0|3|4|0	0	0	0	0	0	0	0.36
hNAE1	sp|Q9Y2X3|NOP58_HUMAN	NOP58	0	0	0	1	5|0|3|0|0|0|0|0|0|0	0	0	0	0	0	0	0.36
hNAE1	sp|Q04721|NOTC2_HUMAN	NOTCH2	0	0	0	1	0|0|0|0|0|0|0|0|0|0	0	0	0	0	0	0	0.36
hNAE1	sp|P06748|NPM_HUMAN	NPM1	0	0	0	1	0|3|0|3|0|11|12|0|0|0	0	0	0	0	0	0	0.36
hNAE1	sp|Q9Y266|NUDC_HUMAN	NUDC	0	0	0	1	0|0|0|0|0|0|0|0|0|0	0	0	0	0	0	0	0.36
hNAE1	sp|Q9BQG2|NUD12_HUMAN	NUDT12	0	0	0	1	0|0|0|0|0|0|4|0|0|0	0	0	0	0	0	0	0.36
hNAE1	sp|Q14980|NUMA1_HUMAN	NUMA1	0	0	0	1	12|19|5|0|0|0|0|0|0|0	0	0	0	0	0	0	0.36
hNAE1	sp|Q8WUM0|NU133_HUMAN	NUP133	0	0	0	1	0|0|0|0|0|0|0|0|0|0	0	0	0	0	0	0	0.36
hNAE1	sp|O75694|NU155_HUMAN	NUP155	0	0	0	1	0|0|0|0|0|0|0|0|0|0	0	0	0	0	0	0	0.36
hNAE1	sp|Q12769|NU160_HUMAN	NUP160	0	0	0	1	0|0|0|0|0|0|4|0|0|0	0	0	0	0	0	0	0.36
hNAE1	sp|Q5SRE5|NU188_HUMAN	NUP188	0	0	0	1	0|0|0|0|0|0|0|0|0|0	0	0	0	0	0	0	0.36
hNAE1	sp|Q92621|NU205_HUMAN	NUP205	0	0	0	1	4|5|0|0|0|0|2|3|0|3	0	0	0	0	0	0	0.36
hNAE1	sp|Q8TEM1|PO210_HUMAN	NUP210	0	0	0	1	0|0|0|0|0|0|0|0|0|0	0	0	0	0	0	0	0.36
hNAE1	sp|P35658|NU214_HUMAN	NUP214	0	0	0	1	0|0|0|0|0|0|0|0|0|0	0	0	0	0	0	0	0.36
hNAE1	sp|Q8N1F7|NUP93_HUMAN	NUP93	0	0	0	1	0|0|0|0|0|0|0|0|0|0	0	0	0	0	0	0	0.36
hNAE1	sp|O75665|OFD1_HUMAN	OFD1	0	0	0	1	0|0|0|0|0|0|3|0|0|0	0	0	0	0	0	0	0.36
hNAE1	cu|Q01804|OTUD4_HUMAN	OTUD4	2	2	2	1	2|7|0|6|5|8|8|6|2|7	0	0	0	0	0	0.39	0.36
hNAE1	sp|P11940|PABP1_HUMAN	PABPC1	10	10	10	1	14|19|16|15|24|19|61|15|15|10	0	0	0	0	0	0.48	0.36
hNAE1	sp|Q9H361|PABP3_HUMAN	PABPC3	8	8	8	1	0|0|0|0|0|0|33|0|0|0	0.56	0.56	0.56	0.56	0.56	2.42	0.05
hNAE1	sp|Q13310|PABP4_HUMAN	PABPC4	8	8	8	1	14|18|15|11|16|12|31|8|9|6	0	0	0	0	0	0.57	0.36
hNAE1	sp|P09874|PARP1_HUMAN	PARP1	0	0	0	1	0|0|0|0|0|0|0|0|0|0	0	0	0	0	0	0	0.36
hNAE1	sp|Q86U86|PB1_HUMAN	PBRM1	0	0	0	1	0|0|0|0|0|0|0|0|0|0	0	0	0	0	0	0	0.36
hNAE1	sp|Q14690|RRP5_HUMAN	PDCD11	0	0	0	1	0|0|0|0|0|0|0|0|0|0	0	0	0	0	0	0	0.36
hNAE1	sp|Q9NTI5|PDS5B_HUMAN	PDS5B	0	0	0	1	0|0|0|0|0|0|0|0|0|0	0	0	0	0	0	0	0.36
hNAE1	sp|Q16875|F263_HUMAN	PFKFB3	0	0	0	1	0|0|0|0|0|0|4|0|0|0	0	0	0	0	0	0	0.36
hNAE1	sp|P17858|PFKAL_HUMAN	PFKL	0	0	0	1	0|0|0|0|0|0|0|0|0|0	0	0	0	0	0	0	0.36
hNAE1	sp|Q01813|PFKAP_HUMAN	PFKP	0	0	0	1	0|0|0|0|0|0|0|0|0|0	0	0	0	0	0	0	0.36
hNAE1	sp|Q96HS1|PGAM5_HUMAN	PGAM5	0	0	0	1	0|0|0|0|0|0|3|0|0|0	0	0	0	0	0	0	0.36
hNAE1	sp|P35232|PHB_HUMAN	PHB	3	3	3	1	11|0|0|0|5|8|10|4|2|3	0	0	0	0	0	0.7	0.36
hNAE1	sp|Q99623|PHB2_HUMAN	PHB2	7	7	7	1	21|3|23|2|9|15|9|6|8|4	0	0	0	0	0	0.7	0.36
hNAE1	cu|Q92576|PHF3_HUMAN	PHF3	0	0	0	1	0|0|0|0|0|0|0|0|0|0	0	0	0	0	0	0	0.36
hNAE1	sp|Q7RTV0|PHF5A_HUMAN	PHF5A	0	0	0	1	5|3|5|0|0|0|0|2|0|0	0	0	0	0	0	0	0.36
hNAE1	sp|O43175|SERA_HUMAN	PHGDH	2	2	2	1	0|0|0|4|13|12|4|13|6|3	0	0	0	0	0	0.36	0.36
hNAE1	sp|P42356|PI4KA_HUMAN	PI4KA	0	0	0	1	0|0|0|0|0|0|0|0|0|0	0	0	0	0	0	0	0.36
hNAE1	sp|P01833|PIGR_HUMAN	PIGR	0	0	0	1	0|0|0|0|0|0|0|0|0|0	0	0	0	0	0	0	0.36
hNAE1	sp|P48739|PIPNB_HUMAN	PITPNB	0	0	0	1	0|0|0|0|0|0|0|0|0|0	0	0	0	0	0	0	0.36
hNAE1	sp|Q15149|PLEC_HUMAN	PLEC	0	0	0	1	0|14|0|0|0|0|0|0|0|0	0	0	0	0	0	0	0.36
hNAE1	sp|P13797|PLST_HUMAN	PLS3	0	0	0	1	0|0|0|0|0|0|3|3|0|0	0	0	0	0	0	0	0.36
hNAE1	sp|Q9H307|PININ_HUMAN	PNN	0	0	0	1	12|39|14|3|0|0|5|7|8|4	0	0	0	0	0	0	0.36
hNAE1	sp|Q15054|DPOD3_HUMAN	POLD3	0	0	0	1	0|0|0|0|0|0|0|0|0|0	0	0	0	0	0	0	0.36
hNAE1	sp|P24928|RPB1_HUMAN	POLR2A	0	0	0	1	0|0|0|0|0|0|0|0|0|0	0	0	0	0	0	0	0.36
hNAE1	sp|P30876|RPB2_HUMAN	POLR2B	0	0	0	1	0|0|0|0|0|0|0|0|0|0	0	0	0	0	0	0	0.36
hNAE1	sp|Q6S8J3|POTEE_HUMAN	POTEE	0	0	0	1	0|0|0|0|0|0|5|0|0|0	0	0	0	0	0	0	0.36
hNAE1	sp|P35813|PPM1A_HUMAN	PPM1A	6	6	6	1	18|3|11|0|3|4|10|4|0|0	0	0	0	0	0	1.13	0.24
hNAE1	cu|O75688|PPM1B_HUMAN	PPM1B	11	11	11	1	32|37|34|12|13|13|29|5|0|0	0	0	0	0	0	0.63	0.36
hNAE1	sp|P62136|PP1A_HUMAN	PPP1CA	0	0	0	1	0|0|0|0|4|0|5|0|0|0	0	0	0	0	0	0	0.36
hNAE1	sp|P36873|PP1G_HUMAN	PPP1CC	0	0	0	1	0|0|0|0|4|0|5|0|0|0	0	0	0	0	0	0	0.36
hNAE1	sp|O14974|MYPT1_HUMAN	PPP1R12A	0	0	0	1	3|2|0|0|0|0|3|0|0|0	0	0	0	0	0	0	0.36
hNAE1	sp|Q96SB3|NEB2_HUMAN	PPP1R9B	0	0	0	1	9|21|0|0|0|0|4|3|0|0	0	0	0	0	0	0	0.36
hNAE1	sp|P63151|2ABA_HUMAN	PPP2R2A	0	0	0	1	0|0|0|0|0|0|2|0|0|0	0	0	0	0	0	0	0.36
hNAE1	sp|Q5H9R7|PP6R3_HUMAN	PPP6R3	0	0	0	1	0|0|0|0|0|0|0|0|0|0	0	0	0	0	0	0	0.36
hNAE1	sp|Q06830|PRDX1_HUMAN	PRDX1	0	0	0	1	0|0|0|0|0|0|4|0|0|0	0	0	0	0	0	0	0.36
hNAE1	sp|P32119|PRDX2_HUMAN	PRDX2	0	0	0	1	0|0|0|0|0|0|3|0|0|0	0	0	0	0	0	0	0.36
hNAE1	sp|P78527|PRKDC_HUMAN	PRKDC	28	28	28	1	28|76|6|21|31|54|66|82|47|75	0	0	0	0	0	0.58	0.36
hNAE1	sp|O14744|ANM5_HUMAN	PRMT5	246	246	246	1	140|151|115|339|299|323|424|265|193|182	0	0	0	0	0	1.01	0.36
hNAE1	sp|Q9UMS4|PRP19_HUMAN	PRPF19	0	0	0	1	0|0|0|5|7|5|8|2|0|0	0	0	0	0	0	0	0.36
hNAE1	sp|Q8WWY3|PRP31_HUMAN	PRPF31	0	0	0	1	17|0|13|9|13|15|16|10|6|7	0	0	0	0	0	0	0.36
hNAE1	sp|O75400|PR40A_HUMAN	PRPF40A	0	0	0	1	0|7|0|0|0|0|7|0|0|0	0	0	0	0	0	0	0.36
hNAE1	sp|O94906|PRP6_HUMAN	PRPF6	0	0	0	1	0|2|0|0|0|0|0|4|2|2	0	0	0	0	0	0	0.36
hNAE1	sp|Q6P2Q9|PRP8_HUMAN	PRPF8	13	13	13	1	3|30|0|15|10|27|73|28|16|32	0	0	0	0	0	0.56	0.36
hNAE1	cu|P60891|PRPS1_HUMAN	PRPS1	3	3	3	1	0|0|0|5|6|5|7|0|0|0	0.05	0.05	0.05	0.05	0.05	1.3	0.15
hNAE1	sp|P21108|PRPS3_HUMAN	PRPS1L1	6	6	6	1	0|0|0|7|8|11|9|0|0|0	0.05	0.05	0.05	0.05	0.05	1.71	0.15
hNAE1	sp|P11908|PRPS2_HUMAN	PRPS2	5	5	5	1	0|0|0|6|6|8|9|0|0|0	0.09	0.09	0.09	0.09	0.09	1.72	0.12
hNAE1	sp|Q14558|KPRA_HUMAN	PRPSAP1	4	4	4	1	0|0|0|0|0|2|11|0|0|0	0.83	0.83	0.83	0.83	0.83	3.08	0.03
hNAE1	sp|O60256|KPRB_HUMAN	PRPSAP2	3	3	3	1	6|0|0|0|0|6|11|0|0|0	0.06	0.06	0.06	0.06	0.06	1.3	0.13
hNAE1	sp|P48634|PRC2A_HUMAN	PRRC2A	0	0	0	1	10|16|7|0|4|8|0|5|2|8	0	0	0	0	0	0	0.36
hNAE1	sp|P35030|TRY3_HUMAN	PRSS3	2	2	2	1	0|0|0|0|0|2|0|0|2|5	0.58	0.58	0.58	0.58	0.58	2.22	0.05
hNAE1	sp|P25786|PSA1_HUMAN	PSMA1	0	0	0	1	2|0|0|0|0|0|0|0|0|0	0	0	0	0	0	0	0.36
hNAE1	sp|P25789|PSA4_HUMAN	PSMA4	0	0	0	1	0|0|0|0|0|0|8|0|3|0	0	0	0	0	0	0	0.36
hNAE1	sp|O14818|PSA7_HUMAN	PSMA7	0	0	0	1	0|0|0|0|0|0|0|0|0|0	0	0	0	0	0	0	0.36
hNAE1	sp|P62191|PRS4_HUMAN	PSMC1	0	0	0	1	0|0|0|0|0|0|0|0|0|0	0	0	0	0	0	0	0.36
hNAE1	sp|P62195|PRS8_HUMAN	PSMC5	0	0	0	1	0|2|0|0|0|0|0|0|0|0	0	0	0	0	0	0	0.36
hNAE1	sp|P62333|PRS10_HUMAN	PSMC6	0	0	0	1	0|0|0|0|0|0|0|0|0|0	0	0	0	0	0	0	0.36
hNAE1	sp|Q99460|PSMD1_HUMAN	PSMD1	0	0	0	1	3|0|0|0|0|0|0|0|0|0	0	0	0	0	0	0	0.36
hNAE1	sp|O00231|PSD11_HUMAN	PSMD11	0	0	0	1	0|0|0|0|0|0|0|0|0|0	0	0	0	0	0	0	0.36
hNAE1	sp|Q13200|PSMD2_HUMAN	PSMD2	0	0	0	1	0|0|0|2|0|0|2|3|0|0	0	0	0	0	0	0	0.36
hNAE1	sp|O43242|PSMD3_HUMAN	PSMD3	0	0	0	1	10|10|6|0|0|0|0|0|0|0	0	0	0	0	0	0	0.36
hNAE1	sp|P26599|PTBP1_HUMAN	PTBP1	0	0	0	1	10|0|14|4|15|23|12|0|0|0	0	0	0	0	0	0	0.36
hNAE1	sp|Q9P035|HACD3_HUMAN	PTPLAD1	0	0	0	1	0|0|0|0|0|0|11|3|3|0	0	0	0	0	0	0	0.36
hNAE1	sp|P47897|SYQ_HUMAN	QARS	0	0	0	1	0|0|0|0|0|0|2|0|0|0	0	0	0	0	0	0	0.36
hNAE1	sp|Q9NXS2|QPCTL_HUMAN	QPCTL	0	0	0	1	0|0|0|0|0|0|0|0|0|0	0	0	0	0	0	0	0.36
hNAE1	sp|O60216|RAD21_HUMAN	RAD21	0	0	0	1	0|0|0|0|0|0|0|0|0|0	0	0	0	0	0	0	0.36
hNAE1	sp|Q92878|RAD50_HUMAN	RAD50	0	0	0	1	6|0|0|0|0|0|0|0|0|0	0	0	0	0	0	0	0.36
hNAE1	sp|P49792|RBP2_HUMAN	RANBP2	0	0	0	1	30|37|23|0|3|5|4|12|8|11	0	0	0	0	0	0	0.36
hNAE1	sp|P46060|RAGP1_HUMAN	RANGAP1	0	0	0	1	0|0|0|0|0|0|0|0|0|0	0	0	0	0	0	0	0.36
hNAE1	sp|P54136|SYRC_HUMAN	RARS	0	0	0	1	0|0|0|0|0|0|0|0|0|0	0	0	0	0	0	0	0.36
hNAE1	sp|Q8TDY2|RBCC1_HUMAN	RB1CC1	0	0	0	1	0|10|0|0|0|0|0|0|0|0	0	0	0	0	0	0	0.36
hNAE1	sp|P98175|RBM10_HUMAN	RBM10	30	30	30	1	144|191|110|75|88|102|95|79|47|55	0	0	0	0	0	0.3	0.36
hNAE1	sp|Q96I25|SPF45_HUMAN	RBM17	0	0	0	1	0|0|0|3|11|6|5|0|0|0	0	0	0	0	0	0	0.36
hNAE1	sp|P49756|RBM25_HUMAN	RBM25	0	0	0	1	0|0|0|0|0|0|3|0|2|0	0	0	0	0	0	0	0.36
hNAE1	sp|Q14498|RBM39_HUMAN	RBM39	0	0	0	1	0|0|0|0|0|0|12|0|0|0	0	0	0	0	0	0	0.36
hNAE1	sp|P52756|RBM5_HUMAN	RBM5	0	0	0	1	0|4|0|0|2|0|0|0|0|0	0	0	0	0	0	0	0.36
hNAE1	sp|P78332|RBM6_HUMAN	RBM6	0	0	0	1	0|0|0|0|0|0|0|0|0|0	0	0	0	0	0	0	0.36
hNAE1	sp|P38159|RBMX_HUMAN	RBMX	0	0	0	1	20|7|28|3|6|7|2|6|5|0	0	0	0	0	0	0	0.36
hNAE1	sp|Q15293|RCN1_HUMAN	RCN1	0	0	0	1	0|0|0|0|0|0|0|0|0|0	0	0	0	0	0	0	0.36
hNAE1	sp|Q14257|RCN2_HUMAN	RCN2	0	0	0	1	0|0|0|0|0|0|0|0|0|0	0	0	0	0	0	0	0.36
hNAE1	sp|Q13127|REST_HUMAN	REST	0	0	0	1	0|5|0|0|0|0|0|0|0|0	0	0	0	0	0	0	0.36
hNAE1	sp|P0DJD0|RGPD1_HUMAN	RGPD1	0	0	0	1	6|7|2|0|0|2|0|2|2|0	0	0	0	0	0	0	0.36
hNAE1	sp|A6NKT7|RGPD3_HUMAN	RGPD3	0	0	0	1	14|17|8|0|0|0|3|0|0|0	0	0	0	0	0	0	0.36
hNAE1	sp|Q99666|RGPD5_HUMAN	RGPD5	0	0	0	1	13|15|8|0|0|0|0|0|0|0	0	0	0	0	0	0	0.36
hNAE1	sp|Q8IXI2|MIRO1_HUMAN	RHOT1	0	0	0	1	0|0|0|0|0|0|0|0|0|0	0	0	0	0	0	0	0.36
hNAE1	sp|Q8IXI1|MIRO2_HUMAN	RHOT2	0	0	0	1	0|0|0|0|0|0|0|0|0|0	0	0	0	0	0	0	0.36
hNAE1	sp|Q5UIP0|RIF1_HUMAN	RIF1	0	0	0	1	37|62|10|11|24|31|21|20|16|17	0	0	0	0	0	0	0.36
hNAE1	sp|Q9BRS2|RIOK1_HUMAN	RIOK1	9	9	9	1	18|24|13|15|17|15|40|15|14|9	0	0	0	0	0	0.5	0.36
hNAE1	sp|Q63HN8|RN213_HUMAN	RNF213	0	0	0	1	0|0|0|0|0|0|0|0|0|0	0	0	0	0	0	0	0.36
hNAE1	sp|Q5W0B1|RN219_HUMAN	RNF219	0	0	0	1	18|9|0|0|0|0|0|0|0|0	0	0	0	0	0	0	0.36
hNAE1	sp|O60942|MCE1_HUMAN	RNGTT	0	0	0	1	0|0|0|0|0|0|0|0|0|0	0	0	0	0	0	0	0.36
hNAE1	sp|P27694|RFA1_HUMAN	RPA1	0	0	0	1	0|0|0|0|0|0|0|0|0|0	0	0	0	0	0	0	0.36
hNAE1	sp|P27635|RL10_HUMAN	RPL10	0	0	0	1	0|0|0|0|0|2|6|3|0|0	0	0	0	0	0	0	0.36
hNAE1	sp|P62906|RL10A_HUMAN	RPL10A	0	0	0	1	0|0|0|0|0|0|0|0|0|0	0	0	0	0	0	0	0.36
hNAE1	sp|P30050|RL12_HUMAN	RPL12	0	0	0	1	0|0|0|0|2|3|2|0|0|0	0	0	0	0	0	0	0.36
hNAE1	sp|P26373|RL13_HUMAN	RPL13	0	0	0	1	5|4|9|0|6|6|7|8|4|5	0	0	0	0	0	0	0.36
hNAE1	sp|P50914|RL14_HUMAN	RPL14	4	4	4	1	0|0|0|5|7|0|7|3|8|3	0.01	0.01	0.01	0.01	0.01	1.21	0.2
hNAE1	sp|P61313|RL15_HUMAN	RPL15	3	3	3	1	0|0|0|0|0|0|11|5|0|0	0.44	0.44	0.44	0.44	0.44	1.88	0.06
hNAE1	sp|P18621|RL17_HUMAN	RPL17	0	0	0	1	0|0|0|0|6|5|4|2|0|0	0	0	0	0	0	0	0.36
hNAE1	sp|Q07020|RL18_HUMAN	RPL18	8	8	8	1	0|0|0|4|10|9|17|8|12|3	0	0	0	0	0	1.27	0.25
hNAE1	sp|Q02543|RL18A_HUMAN	RPL18A	0	0	0	1	0|0|0|0|7|5|5|6|3|0	0	0	0	0	0	0	0.36
hNAE1	sp|P84098|RL19_HUMAN	RPL19	4	4	4	1	0|0|0|7|5|6|6|3|3|3	0	0	0	0	0	1.21	0.21
hNAE1	sp|P46778|RL21_HUMAN	RPL21	0	0	0	1	0|0|0|0|0|0|3|0|0|0	0	0	0	0	0	0	0.36
hNAE1	sp|P35268|RL22_HUMAN	RPL22	0	0	0	1	0|0|0|0|0|0|2|0|0|0	0	0	0	0	0	0	0.36
hNAE1	sp|P62829|RL23_HUMAN	RPL23	0	0	0	1	0|0|0|0|2|0|4|0|0|0	0	0	0	0	0	0	0.36
hNAE1	sp|P83731|RL24_HUMAN	RPL24	0	0	0	1	0|0|0|0|0|0|0|0|0|0	0	0	0	0	0	0	0.36
hNAE1	sp|P61353|RL27_HUMAN	RPL27	0	0	0	1	0|0|0|0|0|0|4|2|0|0	0	0	0	0	0	0	0.36
hNAE1	sp|P46776|RL27A_HUMAN	RPL27A	0	0	0	1	0|0|0|0|0|0|0|3|0|2	0	0	0	0	0	0	0.36
hNAE1	cu|P46779|RL28_HUMAN	RPL28	0	0	0	1	2|0|0|0|0|0|0|0|0|0	0	0	0	0	0	0	0.36
hNAE1	sp|P47914|RL29_HUMAN	RPL29	0	0	0	1	10|0|10|3|5|4|0|0|0|0	0	0	0	0	0	0	0.36
hNAE1	sp|P39023|RL3_HUMAN	RPL3	4	4	4	1	10|6|7|0|8|12|12|10|11|4	0	0	0	0	0	0.5	0.36
hNAE1	sp|P62888|RL30_HUMAN	RPL30	0	0	0	1	0|0|0|2|0|0|0|0|0|0	0	0	0	0	0	0	0.36
hNAE1	sp|P49207|RL34_HUMAN	RPL34	0	0	0	1	0|0|4|0|0|0|0|0|0|0	0	0	0	0	0	0	0.36
hNAE1	sp|P36578|RL4_HUMAN	RPL4	0	0	0	1	9|0|6|7|16|11|20|12|4|4	0	0	0	0	0	0	0.36
hNAE1	sp|P46777|RL5_HUMAN	RPL5	0	0	0	1	0|0|0|0|0|3|0|5|3|0	0	0	0	0	0	0	0.36
hNAE1	sp|Q02878|RL6_HUMAN	RPL6	4	4	4	1	0|0|2|6|8|9|15|6|2|0	0	0	0	0	0	0.83	0.36
hNAE1	sp|P18124|RL7_HUMAN	RPL7	10	10	10	1	0|0|0|6|10|11|18|8|10|4	0	0	0	0	0	1.49	0.24
hNAE1	sp|P62424|RL7A_HUMAN	RPL7A	5	5	5	1	0|0|0|7|7|4|9|0|0|2	0.08	0.08	0.08	0.08	0.08	1.72	0.12
hNAE1	sp|P62917|RL8_HUMAN	RPL8	0	0	0	1	2|0|0|0|2|5|2|0|0|0	0	0	0	0	0	0	0.36
hNAE1	sp|P05388|RLA0_HUMAN	RPLP0	2	2	2	1	0|0|0|8|11|8|14|0|0|0	0	0	0	0	0	0.49	0.36
hNAE1	sp|P04843|RPN1_HUMAN	RPN1	0	0	0	1	4|0|2|0|0|0|0|0|0|0	0	0	0	0	0	0	0.36
hNAE1	sp|P04844|RPN2_HUMAN	RPN2	0	0	0	1	0|0|0|0|0|0|5|0|0|0	0	0	0	0	0	0	0.36
hNAE1	sp|P46783|RS10_HUMAN	RPS10	0	0	0	1	0|0|0|0|0|0|4|0|0|0	0	0	0	0	0	0	0.36
hNAE1	sp|P62280|RS11_HUMAN	RPS11	0	0	0	1	0|0|0|0|0|0|2|0|0|0	0	0	0	0	0	0	0.36
hNAE1	sp|P62263|RS14_HUMAN	RPS14	0	0	0	1	6|0|0|0|0|0|0|0|0|0	0	0	0	0	0	0	0.36
hNAE1	sp|P62249|RS16_HUMAN	RPS16	0	0	0	1	0|0|0|0|2|0|0|0|2|0	0	0	0	0	0	0	0.36
hNAE1	sp|P08708|RS17_HUMAN	RPS17	0	0	0	1	0|0|0|0|0|0|2|0|0|0	0	0	0	0	0	0	0.36
hNAE1	sp|P62269|RS18_HUMAN	RPS18	11	11	11	1	5|0|0|11|3|0|17|0|0|0	0.71	0.71	0.71	0.71	0.71	3.06	0.03
hNAE1	sp|P39019|RS19_HUMAN	RPS19	0	0	0	1	0|0|0|0|2|0|0|0|0|0	0	0	0	0	0	0	0.36
hNAE1	sp|P15880|RS2_HUMAN	RPS2	2	2	2	1	0|0|0|13|13|13|10|4|7|0	0	0	0	0	0	0.33	0.36
hNAE1	sp|P60866|RS20_HUMAN	RPS20	0	0	0	1	0|0|0|0|0|0|0|0|0|0	0	0	0	0	0	0	0.36
hNAE1	sp|P62266|RS23_HUMAN	RPS23	0	0	0	1	0|0|0|0|0|0|0|0|0|0	0	0	0	0	0	0	0.36
hNAE1	sp|P42677|RS27_HUMAN	RPS27	0	0	0	1	0|0|0|0|0|0|0|0|0|0	0	0	0	0	0	0	0.36
hNAE1	sp|P62979|RS27A_HUMAN	RPS27A	0	0	0	1	0|4|0|3|0|0|6|11|11|11	0	0	0	0	0	0	0.36
hNAE1	cu|P23396|RS3_HUMAN	RPS3	3	3	3	1	7|7|9|0|3|0|7|3|0|0	0	0	0	0	0	0.83	0.36
hNAE1	sp|P61247|RS3A_HUMAN	RPS3A	0	0	0	1	0|0|0|6|5|4|2|6|0|0	0	0	0	0	0	0	0.36
hNAE1	sp|P62701|RS4X_HUMAN	RPS4X	0	0	0	1	6|0|4|0|7|7|8|0|0|0	0	0	0	0	0	0	0.36
hNAE1	sp|P46782|RS5_HUMAN	RPS5	2	2	2	1	0|0|0|2|2|2|0|0|0|0	0.71	0.71	0.71	0.71	0.71	3.33	0.03
hNAE1	sp|P62753|RS6_HUMAN	RPS6	0	0	0	1	0|0|0|2|5|6|7|6|5|0	0	0	0	0	0	0	0.36
hNAE1	sp|P62081|RS7_HUMAN	RPS7	0	0	0	1	0|0|0|0|0|0|8|0|0|0	0	0	0	0	0	0	0.36
hNAE1	sp|P62241|RS8_HUMAN	RPS8	0	0	0	1	0|0|0|4|11|3|15|5|7|8	0	0	0	0	0	0	0.36
hNAE1	sp|P46781|RS9_HUMAN	RPS9	0	0	0	1	18|19|19|0|0|0|3|3|0|0	0	0	0	0	0	0	0.36
hNAE1	sp|Q9P2E9|RRBP1_HUMAN	RRBP1	0	0	0	1	33|52|9|0|0|0|0|3|0|3	0	0	0	0	0	0	0.36
hNAE1	sp|Q5JTH9|RRP12_HUMAN	RRP12	0	0	0	1	0|5|0|0|0|2|5|3|2|0	0	0	0	0	0	0	0.36
hNAE1	sp|Q9Y265|RUVB1_HUMAN	RUVBL1	0	0	0	1	0|0|0|0|0|0|0|0|0|0	0	0	0	0	0	0	0.36
hNAE1	sp|Q9Y230|RUVB2_HUMAN	RUVBL2	0	0	0	1	0|0|0|0|0|0|0|0|0|0	0	0	0	0	0	0	0.36
hNAE1	sp|Q9UBE0|SAE1_HUMAN	SAE1	42	42	42	1	0|0|0|0|0|0|0|0|0|0	1	1	1	1	1	420	0
hNAE1	sp|Q15424|SAFB1_HUMAN	SAFB	0	0	0	1	4|11|0|3|2|5|4|4|0|5	0	0	0	0	0	0	0.36
hNAE1	sp|Q14151|SAFB2_HUMAN	SAFB2	0	0	0	1	4|8|0|0|0|0|0|0|0|0	0	0	0	0	0	0	0.36
hNAE1	sp|Q9Y512|SAM50_HUMAN	SAMM50	0	0	0	1	0|0|0|0|0|0|0|0|0|0	0	0	0	0	0	0	0.36
hNAE1	sp|O43290|SNUT1_HUMAN	SART1	0	0	0	1	12|2|0|0|0|0|0|0|0|0	0	0	0	0	0	0	0.36
hNAE1	sp|Q9UPW6|SATB2_HUMAN	SATB2	0	0	0	1	0|9|0|0|0|0|6|0|0|0	0	0	0	0	0	0	0.36
hNAE1	sp|O43819|SCO2_HUMAN	SCO2	0	0	0	1	0|0|0|0|0|0|0|0|0|0	0	0	0	0	0	0	0.36
hNAE1	sp|Q6P3W7|SCYL2_HUMAN	SCYL2	0	0	0	1	6|0|0|0|0|0|9|0|0|0	0	0	0	0	0	0	0.36
hNAE1	sp|O15027|SC16A_HUMAN	SEC16A	0	0	0	1	0|0|0|0|0|0|0|0|0|0	0	0	0	0	0	0	0.36
hNAE1	sp|P61619|S61A1_HUMAN	SEC61A1	0	0	0	1	0|0|0|0|0|0|0|0|0|0	0	0	0	0	0	0	0.36
hNAE1	sp|Q8NC51|PAIRB_HUMAN	SERBP1	0	0	0	1	8|7|8|0|0|2|0|0|0|0	0	0	0	0	0	0	0.36
hNAE1	sp|O75533|SF3B1_HUMAN	SF3B1	39	39	39	1	64|95|47|94|92|107|135|65|60|66	0	0	0	0	0	0.47	0.36
hNAE1	sp|Q13435|SF3B2_HUMAN	SF3B2	9	9	9	1	70|109|44|28|40|34|43|21|27|21	0	0	0	0	0	0.21	0.36
hNAE1	sp|Q15393|SF3B3_HUMAN	SF3B3	15	15	15	1	39|59|27|42|45|45|82|23|20|11	0	0	0	0	0	0.38	0.36
hNAE1	sp|Q15427|SF3B4_HUMAN	SF3B4	0	0	0	1	0|0|0|0|0|0|3|0|2|0	0	0	0	0	0	0	0.36
hNAE1	sp|P23246|SFPQ_HUMAN	SFPQ	4	4	4	1	3|10|0|12|10|8|4|0|0|0	0	0	0	0	0	0.85	0.36
hNAE1	sp|Q9H9B4|SFXN1_HUMAN	SFXN1	0	0	0	1	0|0|0|0|0|0|0|0|0|0	0	0	0	0	0	0	0.36
hNAE1	sp|O43147|SGSM2_HUMAN	SGSM2	0	0	0	1	0|0|0|0|0|0|0|0|0|0	0	0	0	0	0	0	0.36
hNAE1	sp|P53985|MOT1_HUMAN	SLC16A1	0	0	0	1	0|0|3|0|0|0|0|0|0|0	0	0	0	0	0	0	0.36
hNAE1	sp|Q15758|AAAT_HUMAN	SLC1A5	0	0	0	1	0|0|0|0|0|0|0|0|0|0	0	0	0	0	0	0	0.36
hNAE1	sp|P53007|TXTP_HUMAN	SLC25A1	0	0	0	1	0|0|0|0|0|0|0|0|0|0	0	0	0	0	0	0	0.36
hNAE1	cu|Q9UBX3|DIC_HUMAN	SLC25A10	0	0	0	1	0|0|0|0|0|0|0|0|0|0	0	0	0	0	0	0	0.36
hNAE1	sp|Q02978|M2OM_HUMAN	SLC25A11	0	0	0	1	0|0|0|0|0|0|0|0|0|0	0	0	0	0	0	0	0.36
hNAE1	sp|O75746|CMC1_HUMAN	SLC25A12	0	0	0	1	0|0|0|0|0|0|0|0|0|0	0	0	0	0	0	0	0.36
hNAE1	sp|Q9UJS0|CMC2_HUMAN	SLC25A13	0	0	0	1	0|0|0|0|0|0|0|0|0|0	0	0	0	0	0	0	0.36
hNAE1	sp|Q00325|MPCP_HUMAN	SLC25A3	0	0	0	1	0|0|0|0|0|0|0|0|0|0	0	0	0	0	0	0	0.36
hNAE1	sp|Q9H0C2|ADT4_HUMAN	SLC25A31	0	0	0	1	0|0|0|0|0|0|0|0|0|0	0	0	0	0	0	0	0.36
hNAE1	sp|P12235|ADT1_HUMAN	SLC25A4	5	5	5	1	0|0|0|7|6|4|7|6|6|5	0	0	0	0	0	1.22	0.22
hNAE1	sp|P05141|ADT2_HUMAN	SLC25A5	11	11	11	1	0|0|0|7|8|6|12|8|8|6	0.02	0.02	0.02	0.02	0.02	2	0.17
hNAE1	sp|P12236|ADT3_HUMAN	SLC25A6	5	5	5	1	0|0|0|7|7|5|10|6|6|5	0	0	0	0	0	1.09	0.24
hNAE1	sp|Q92504|S39A7_HUMAN	SLC39A7	0	0	0	1	0|0|0|0|0|0|0|0|0|0	0	0	0	0	0	0	0.36
hNAE1	sp|P08195|4F2_HUMAN	SLC3A2	0	0	0	1	0|0|0|0|0|0|0|0|0|0	0	0	0	0	0	0	0.36
hNAE1	sp|Q7Z7L1|SLN11_HUMAN	SLFN11	0	0	0	1	0|0|0|0|0|0|0|0|0|0	0	0	0	0	0	0	0.36
hNAE1	sp|Q68D06|SLN13_HUMAN	SLFN13	0	0	0	1	0|0|0|0|0|0|0|0|0|0	0	0	0	0	0	0	0.36
hNAE1	sp|P51531|SMCA2_HUMAN	SMARCA2	0	0	0	1	0|0|0|0|0|0|0|0|0|0	0	0	0	0	0	0	0.36
hNAE1	sp|P51532|SMCA4_HUMAN	SMARCA4	0	0	0	1	10|8|3|0|0|0|0|0|0|0	0	0	0	0	0	0	0.36
hNAE1	sp|O60264|SMCA5_HUMAN	SMARCA5	0	0	0	1	2|4|0|0|0|0|0|0|0|0	0	0	0	0	0	0	0.36
hNAE1	sp|Q14683|SMC1A_HUMAN	SMC1A	0	0	0	1	0|3|0|0|0|0|0|0|0|2	0	0	0	0	0	0	0.36
hNAE1	sp|O95347|SMC2_HUMAN	SMC2	0	0	0	1	0|3|0|0|0|0|0|0|0|0	0	0	0	0	0	0	0.36
hNAE1	sp|Q9UQE7|SMC3_HUMAN	SMC3	0	0	0	1	2|0|0|0|0|0|0|3|2|0	0	0	0	0	0	0	0.36
hNAE1	sp|Q9NTJ3|SMC4_HUMAN	SMC4	0	0	0	1	0|3|0|0|0|0|0|0|0|3	0	0	0	0	0	0	0.36
hNAE1	sp|O75643|U520_HUMAN	SNRNP200	24	24	24	1	0|20|0|11|11|23|90|35|21|25	0	0	0	0	0	1.02	0.32
hNAE1	sp|Q96DI7|SNR40_HUMAN	SNRNP40	0	0	0	1	0|0|0|0|0|2|0|4|0|0	0	0	0	0	0	0	0.36
hNAE1	sp|P62314|SMD1_HUMAN	SNRPD1	11	11	11	1	0|0|0|6|8|5|20|2|0|3	0.29	0.29	0.29	0.29	0.29	2.5	0.08
hNAE1	sp|P62316|SMD2_HUMAN	SNRPD2	0	0	0	1	0|0|0|0|0|2|3|0|0|0	0	0	0	0	0	0	0.36
hNAE1	sp|P62318|SMD3_HUMAN	SNRPD3	0	0	0	1	0|0|0|6|7|5|4|0|0|0	0	0	0	0	0	0	0.36
hNAE1	sp|P18583|SON_HUMAN	SON	0	0	0	1	0|5|0|0|0|0|4|0|0|0	0	0	0	0	0	0	0.36
hNAE1	sp|Q96T58|MINT_HUMAN	SPEN	0	0	0	1	0|0|0|0|0|0|0|0|0|0	0	0	0	0	0	0	0.36
hNAE1	sp|Q9Y657|SPIN1_HUMAN	SPIN1	0	0	0	1	0|0|0|0|4|3|6|0|0|0	0	0	0	0	0	0	0.36
hNAE1	sp|Q9H2V7|SPNS1_HUMAN	SPNS1	0	0	0	1	0|0|0|0|0|0|0|0|0|0	0	0	0	0	0	0	0.36
hNAE1	sp|Q13813|SPTN1_HUMAN	SPTAN1	132	132	132	1	90|284|41|196|242|300|469|262|228|273	0	0	0	0	0	0.55	0.36
hNAE1	sp|P11277|SPTB1_HUMAN	SPTB	0	0	0	1	0|0|0|0|5|7|0|8|4|5	0	0	0	0	0	0	0.36
hNAE1	sp|Q01082|SPTB2_HUMAN	SPTBN1	113	113	113	1	74|255|40|164|208|247|373|231|207|235	0	0	0	0	0	0.56	0.36
hNAE1	sp|O15020|SPTN2_HUMAN	SPTBN2	4	4	4	1	0|7|0|12|15|12|40|13|15|7	0	0	0	0	0	0.33	0.36
hNAE1	sp|Q6ZRS2|SRCAP_HUMAN	SRCAP	0	0	0	1	0|0|0|0|0|0|0|0|0|0	0	0	0	0	0	0	0.36
hNAE1	sp|Q9Y5M8|SRPRB_HUMAN	SRPRB	0	0	0	1	0|0|0|0|0|0|0|0|0|0	0	0	0	0	0	0	0.36
hNAE1	sp|Q8IYB3|SRRM1_HUMAN	SRRM1	3	3	3	1	24|29|9|4|4|5|7|12|16|9	0	0	0	0	0	0.25	0.36
hNAE1	sp|Q9UQ35|SRRM2_HUMAN	SRRM2	53	53	53	1	232|338|211|40|27|41|145|67|54|58	0	0	0	0	0	0.44	0.36
hNAE1	sp|Q9BXP5|SRRT_HUMAN	SRRT	0	0	0	1	0|5|0|0|0|0|0|0|0|0	0	0	0	0	0	0	0.36
hNAE1	sp|Q07955|SRSF1_HUMAN	SRSF1	0	0	0	1	18|0|12|0|0|2|12|2|0|0	0	0	0	0	0	0	0.36
hNAE1	sp|O75494|SRS10_HUMAN	SRSF10	0	0	0	1	0|0|0|0|0|0|6|0|0|0	0	0	0	0	0	0	0.36
hNAE1	sp|P84103|SRSF3_HUMAN	SRSF3	7	7	7	1	10|0|9|5|7|6|8|4|3|4	0	0	0	0	0	1.25	0.25
hNAE1	sp|Q08170|SRSF4_HUMAN	SRSF4	0	0	0	1	13|16|19|0|0|0|4|0|0|0	0	0	0	0	0	0	0.36
hNAE1	sp|Q13243|SRSF5_HUMAN	SRSF5	0	0	0	1	0|0|0|0|0|0|2|2|0|0	0	0	0	0	0	0	0.36
hNAE1	sp|Q13247|SRSF6_HUMAN	SRSF6	0	0	0	1	9|13|15|0|0|0|6|3|3|0	0	0	0	0	0	0	0.36
hNAE1	sp|Q16629|SRSF7_HUMAN	SRSF7	5	5	5	1	0|0|0|7|8|9|9|18|15|9	0	0	0	0	0	0.67	0.36
hNAE1	sp|P05455|LA_HUMAN	SSB	0	0	0	1	0|0|0|0|4|3|0|0|0|0	0	0	0	0	0	0	0.36
hNAE1	sp|P51571|SSRD_HUMAN	SSR4	0	0	0	1	0|0|0|0|0|0|0|0|0|0	0	0	0	0	0	0	0.36
hNAE1	sp|Q15208|STK38_HUMAN	STK38	12	12	12	1	0|5|3|10|16|23|30|10|10|5	0	0	0	0	0	1.07	0.29
hNAE1	sp|Q9Y2H1|ST38L_HUMAN	STK38L	6	6	6	1	0|0|0|2|4|5|8|5|4|3	0.1	0.1	0.1	0.1	0.1	1.94	0.12
hNAE1	sp|P46977|STT3A_HUMAN	STT3A	0	0	0	1	0|0|0|0|0|0|0|0|0|0	0	0	0	0	0	0	0.36
hNAE1	sp|Q8IX01|SUGP2_HUMAN	SUGP2	0	0	0	1	0|0|0|0|0|0|0|0|0|0	0	0	0	0	0	0	0.36
hNAE1	sp|Q9UH99|SUN2_HUMAN	SUN2	2	2	2	1	5|0|0|3|6|2|14|5|5|0	0	0	0	0	0	0.5	0.36
hNAE1	sp|Q7KZ85|SPT6H_HUMAN	SUPT6H	0	0	0	1	0|0|0|0|0|0|0|0|0|0	0	0	0	0	0	0	0.36
hNAE1	cu|O15260|SURF4_HUMAN	SURF4	0	0	0	1	0|0|0|0|0|0|0|0|0|0	0	0	0	0	0	0	0.36
hNAE1	sp|O95425|SVIL_HUMAN	SVIL	10	10	10	1	25|101|3|32|48|49|53|49|50|56	0	0	0	0	0	0.21	0.36
hNAE1	sp|O60506|HNRPQ_HUMAN	SYNCRIP	0	0	0	1	0|0|0|9|9|13|4|6|4|2	0	0	0	0	0	0	0.36
hNAE1	sp|O00268|TAF4_HUMAN	TAF4	0	0	0	1	13|27|2|2|3|0|12|6|0|6	0	0	0	0	0	0	0.36
hNAE1	sp|Q16650|TBR1_HUMAN	TBR1	0	0	0	1	0|0|0|0|0|0|2|0|0|0	0	0	0	0	0	0	0.36
hNAE1	sp|O14776|TCRG1_HUMAN	TCERG1	0	0	0	1	0|0|0|0|0|0|0|0|0|0	0	0	0	0	0	0	0.36
hNAE1	sp|Q13428|TCOF_HUMAN	TCOF1	0	0	0	1	8|18|0|0|0|6|0|6|4|7	0	0	0	0	0	0	0.36
hNAE1	sp|P17987|TCPA_HUMAN	TCP1	0	0	0	1	0|0|0|0|0|0|0|0|0|0	0	0	0	0	0	0	0.36
hNAE1	sp|Q9NZ01|TECR_HUMAN	TECR	0	0	0	1	0|0|0|0|0|0|0|0|0|0	0	0	0	0	0	0	0.36
hNAE1	sp|Q96S53|TESK2_HUMAN	TESK2	2	2	2	1	0|0|0|0|3|0|2|0|0|0	0.8	0.8	0.8	0.8	0.8	4	0.03
hNAE1	sp|Q00059|TFAM_HUMAN	TFAM	0	0	0	1	0|0|0|0|0|0|0|0|0|0	0	0	0	0	0	0	0.36
hNAE1	sp|Q8NI27|THOC2_HUMAN	THOC2	2	2	2	1	10|0|0|0|0|0|13|4|0|3	0	0	0	0	0	0.67	0.36
hNAE1	sp|Q9Y2W1|TR150_HUMAN	THRAP3	38	38	38	1	136|157|128|36|27|27|91|93|61|71	0	0	0	0	0	0.46	0.36
hNAE1	sp|Q3ZCQ8|TIM50_HUMAN	TIMM50	0	0	0	1	0|0|0|0|0|0|0|0|0|0	0	0	0	0	0	0	0.36
hNAE1	sp|Q07157|ZO1_HUMAN	TJP1	0	0	0	1	0|6|0|0|0|0|4|0|0|3	0	0	0	0	0	0	0.36
hNAE1	sp|Q9HC07|TM165_HUMAN	TMEM165	0	0	0	1	0|0|0|0|0|0|0|0|0|0	0	0	0	0	0	0	0.36
hNAE1	sp|P57088|TMM33_HUMAN	TMEM33	0	0	0	1	0|0|0|0|0|0|0|0|0|0	0	0	0	0	0	0	0.36
hNAE1	sp|P28289|TMOD1_HUMAN	TMOD1	4	4	4	1	10|4|7|3|11|14|19|10|12|4	0	0	0	0	0	0.43	0.36
hNAE1	sp|Q9NZR1|TMOD2_HUMAN	TMOD2	0	0	0	1	2|4|4|3|6|3|7|9|14|9	0	0	0	0	0	0	0.36
hNAE1	sp|Q9NYL9|TMOD3_HUMAN	TMOD3	36	36	36	1	5|7|4|37|60|48|72|45|51|38	0	0	0	0	0	0.98	0.36
hNAE1	sp|P42166|LAP2A_HUMAN	TMPO	2	2	2	1	0|0|0|0|0|3|6|2|0|5	0.11	0.11	0.11	0.11	0.11	1.25	0.11
hNAE1	sp|P42167|LAP2B_HUMAN	TMPO	2	2	2	1	0|0|0|0|0|0|6|0|0|0	0.84	0.84	0.84	0.84	0.84	3.33	0.02
hNAE1	sp|Q96JJ7|TMX3_HUMAN	TMX3	0	0	0	1	0|0|0|0|0|0|0|0|0|0	0	0	0	0	0	0	0.36
hNAE1	sp|P11388|TOP2A_HUMAN	TOP2A	0	0	0	1	0|6|0|0|0|0|0|0|0|0	0	0	0	0	0	0	0.36
hNAE1	sp|Q02880|TOP2B_HUMAN	TOP2B	0	0	0	1	0|0|0|0|0|0|0|0|0|0	0	0	0	0	0	0	0.36
hNAE1	sp|P12270|TPR_HUMAN	TPR	0	0	0	1	0|0|0|0|0|0|0|0|0|0	0	0	0	0	0	0	0.36
hNAE1	sp|Q13595|TRA2A_HUMAN	TRA2A	0	0	0	1	0|0|0|0|0|0|6|0|0|0	0	0	0	0	0	0	0.36
hNAE1	sp|P62995|TRA2B_HUMAN	TRA2B	0	0	0	1	0|0|0|0|0|0|4|0|0|0	0	0	0	0	0	0	0.36
hNAE1	sp|Q12931|TRAP1_HUMAN	TRAP1	0	0	0	1	0|0|0|0|0|0|0|2|0|3	0	0	0	0	0	0	0.36
hNAE1	sp|Q13263|TIF1B_HUMAN	TRIM28	0	0	0	1	0|0|0|0|0|0|0|0|0|0	0	0	0	0	0	0	0.36
hNAE1	sp|Q15645|PCH2_HUMAN	TRIP13	0	0	0	1	0|0|0|0|0|0|0|0|0|0	0	0	0	0	0	0	0.36
hNAE1	sp|Q96AY4|TTC28_HUMAN	TTC28	0	0	0	1	6|11|0|0|0|0|2|2|0|2	0	0	0	0	0	0	0.36
hNAE1	sp|Q71U36|TBA1A_HUMAN	TUBA1A	0	0	0	1	0|0|0|0|2|0|0|0|4|0	0	0	0	0	0	0	0.36
hNAE1	sp|Q9NY65|TBA8_HUMAN	TUBA8	0	0	0	1	0|0|0|0|0|0|0|0|0|0	0	0	0	0	0	0	0.36
hNAE1	cu|P07437|TBB5_HUMAN	TUBB	74	74	74	1	21|17|9|73|70|74|107|60|61|54	0	0	0	0	0	1.36	0.34
hNAE1	sp|Q13885|TBB2A_HUMAN	TUBB2A	88	88	88	1	32|23|20|71|70|77|119|67|70|59	0	0	0	0	0	1.45	0.34
hNAE1	sp|Q13509|TBB3_HUMAN	TUBB3	47	47	47	1	14|13|12|41|35|46|63|31|30|30	0	0	0	0	0	1.49	0.32
hNAE1	sp|Q9BUF5|TBB6_HUMAN	TUBB6	19	19	19	1	13|0|0|3|7|9|24|14|10|6	0.01	0.01	0.01	0.01	0.01	2.21	0.2
hNAE1	sp|Q3ZCM7|TBB8_HUMAN	TUBB8	18	18	18	1	20|0|0|7|11|18|32|16|13|11	0	0	0	0	0	1.41	0.29
hNAE1	sp|P49411|EFTU_HUMAN	TUFM	5	5	5	1	5|0|0|3|0|5|10|0|3|0	0.18	0.18	0.18	0.18	0.18	1.92	0.1
hNAE1	sp|Q12792|TWF1_HUMAN	TWF1	0	0	0	1	4|0|0|0|0|0|5|0|0|0	0	0	0	0	0	0	0.36
hNAE1	sp|Q6IBS0|TWF2_HUMAN	TWF2	0	0	0	1	0|0|0|0|0|0|4|0|0|0	0	0	0	0	0	0	0.36
hNAE1	sp|P26368|U2AF2_HUMAN	U2AF2	0	0	0	1	0|0|0|0|2|0|13|0|0|0	0	0	0	0	0	0	0.36
hNAE1	sp|O15042|SR140_HUMAN	U2SURP	13	13	13	1	10|57|7|25|30|31|55|19|13|17	0	0	0	0	0	0.49	0.36
hNAE1	sp|P22314|UBA1_HUMAN	UBA1	0	0	0	1	0|0|0|0|0|0|10|0|6|18	0	0	0	0	0	0	0.36
hNAE1	sp|Q9UBT2|SAE2_HUMAN	UBA2	0	0	0	1	0|0|0|0|0|0|0|0|0|0	0	0	0	0	0	0	0.36
hNAE1	sp|Q8TBC4|UBA3_HUMAN	UBA3	0	0	0	1	0|0|0|0|0|0|0|0|0|0	0	0	0	0	0	0	0.36
hNAE1	sp|Q9GZZ9|UBA5_HUMAN	UBA5	0	0	0	1	0|0|0|0|0|0|0|0|0|0	0	0	0	0	0	0	0.36
hNAE1	sp|A0AVT1|UBA6_HUMAN	UBA6	0	0	0	1	0|0|0|0|0|0|0|0|0|0	0	0	0	0	0	0	0.36
hNAE1	cu|O00762|UBE2C_HUMAN	UBE2C	0	0	0	1	0|0|0|0|0|0|0|0|0|0	0	0	0	0	0	0	0.36
hNAE1	sp|P62837|UB2D2_HUMAN	UBE2D2	0	0	0	1	0|0|0|0|0|0|0|0|0|0	0	0	0	0	0	0	0.36
hNAE1	sp|Q5T4S7|UBR4_HUMAN	UBR4	0	0	0	1	0|0|0|0|0|0|0|0|0|0	0	0	0	0	0	0	0.36
hNAE1	sp|O95071|UBR5_HUMAN	UBR5	0	0	0	1	0|0|0|0|0|0|0|0|0|0	0	0	0	0	0	0	0.36
hNAE1	sp|P61960|UFM1_HUMAN	UFM1	0	0	0	1	0|0|0|0|0|0|0|0|0|0	0	0	0	0	0	0	0.36
hNAE1	sp|Q9H3U1|UN45A_HUMAN	UNC45A	0	0	0	1	0|0|0|0|0|0|0|0|0|0	0	0	0	0	0	0	0.36
hNAE1	sp|Q92900|RENT1_HUMAN	UPF1	0	0	0	1	0|0|0|0|0|0|0|0|0|0	0	0	0	0	0	0	0.36
hNAE1	sp|P22695|QCR2_HUMAN	UQCRC2	0	0	0	1	0|0|0|0|0|0|0|0|0|0	0	0	0	0	0	0	0.36
hNAE1	sp|Q9UPU5|UBP24_HUMAN	USP24	0	0	0	1	0|0|0|0|0|0|2|0|0|0	0	0	0	0	0	0	0.36
hNAE1	sp|Q93008|USP9X_HUMAN	USP9X	0	0	0	1	0|0|0|0|0|0|0|0|0|0	0	0	0	0	0	0	0.36
hNAE1	sp|P46939|UTRO_HUMAN	UTRN	0	0	0	1	0|0|0|0|0|0|0|0|0|0	0	0	0	0	0	0	0.36
hNAE1	sp|P21796|VDAC1_HUMAN	VDAC1	2	2	2	1	0|0|0|0|0|0|7|2|0|0	0.66	0.66	0.66	0.66	0.66	2.22	0.04
hNAE1	sp|P45880|VDAC2_HUMAN	VDAC2	0	0	0	1	6|0|3|0|0|0|6|0|0|0	0	0	0	0	0	0	0.36
hNAE1	sp|Q9Y277|VDAC3_HUMAN	VDAC3	0	0	0	1	0|0|0|0|0|0|0|0|0|0	0	0	0	0	0	0	0.36
hNAE1	sp|P08670|VIME_HUMAN	VIM	42	42	42	1	23|27|22|21|34|33|94|50|41|24	0	0	0	0	0	1.14	0.33
hNAE1	sp|Q9NNW5|WDR6_HUMAN	WDR6	0	0	0	1	0|0|0|0|0|0|0|0|0|0	0	0	0	0	0	0	0.36
hNAE1	sp|Q9GZS3|WDR61_HUMAN	WDR61	0	0	0	1	0|0|0|0|0|0|0|0|0|0	0	0	0	0	0	0	0.36
hNAE1	sp|Q9BQA1|MEP50_HUMAN	WDR77	104	104	104	1	23|29|22|101|128|140|184|107|66|70	0	0	0	0	0	1.2	0.35
hNAE1	cu|O95785|WIZ_HUMAN	WIZ	12	12	12	1	11|18|13|5|3|2|0|2|0|0	0.07	0.07	0.07	0.07	0.07	2.22	0.13
hNAE1	sp|Q9H4A3|WNK1_HUMAN	WNK1	0	0	0	1	0|0|0|0|0|0|0|0|0|0	0	0	0	0	0	0	0.36
hNAE1	sp|O14980|XPO1_HUMAN	XPO1	0	0	0	1	0|0|0|0|0|0|7|0|0|0	0	0	0	0	0	0	0.36
hNAE1	sp|Q9HAV4|XPO5_HUMAN	XPO5	0	0	0	1	0|0|0|0|0|0|0|0|0|0	0	0	0	0	0	0	0.36
hNAE1	sp|O43592|XPOT_HUMAN	XPOT	0	0	0	1	0|0|0|0|0|0|0|0|0|0	0	0	0	0	0	0	0.36
hNAE1	sp|P13010|XRCC5_HUMAN	XRCC5	0	0	0	1	7|6|6|0|0|0|4|0|0|0	0	0	0	0	0	0	0.36
hNAE1	sp|P12956|XRCC6_HUMAN	XRCC6	0	0	0	1	0|0|4|0|0|0|4|0|0|0	0	0	0	0	0	0	0.36
hNAE1	sp|P67809|YBOX1_HUMAN	YBX1	14	14	14	1	79|63|74|13|16|20|25|15|16|9	0	0	0	0	0	0.42	0.36
hNAE1	sp|P16989|YBOX3_HUMAN	YBX3	0	0	0	1	14|19|24|5|6|10|13|5|6|5	0	0	0	0	0	0	0.36
hNAE1	sp|Q9Y5A9|YTHD2_HUMAN	YTHDF2	0	0	0	1	0|0|0|0|0|0|0|0|0|0	0	0	0	0	0	0	0.36
hNAE1	sp|P25490|TYY1_HUMAN	YY1	0	0	0	1	0|0|0|0|0|0|0|0|0|0	0	0	0	0	0	0	0.36
hNAE1	sp|Q86VM9|ZCH18_HUMAN	ZC3H18	0	0	0	1	2|7|2|3|2|0|0|0|0|2	0	0	0	0	0	0	0.36
hNAE1	sp|Q7Z2W4|ZCCHV_HUMAN	ZC3HAV1	0	0	0	1	0|0|0|0|0|0|0|0|0|0	0	0	0	0	0	0	0.36
hNAE1	sp|Q9HCK1|ZDBF2_HUMAN	ZDBF2	0	0	0	1	19|25|9|0|0|6|0|0|0|5	0	0	0	0	0	0	0.36
hNAE1	sp|Q96KR1|ZFR_HUMAN	ZFR	0	0	0	1	9|3|0|0|0|0|0|0|0|0	0	0	0	0	0	0	0.36
hNAE1	sp|Q5VZL5|ZMYM4_HUMAN	ZMYM4	0	0	0	1	0|0|0|0|0|0|0|0|0|0	0	0	0	0	0	0	0.36
hNAE1	sp|Q96JG9|ZN469_HUMAN	ZNF469	0	0	0	1	0|0|0|0|0|0|2|0|0|0	0	0	0	0	0	0	0.36
hNAE1	sp|Q14966|ZN638_HUMAN	ZNF638	0	0	0	1	0|0|0|0|0|0|0|0|0|0	0	0	0	0	0	0	0.36
hNAE1	sp|O95218|ZRAB2_HUMAN	ZRANB2	0	0	0	1	2|2|2|0|0|0|0|0|0|0	0	0	0	0	0	0	0.36
hSAE1	sp|P28288|ABCD3_HUMAN	ABCD3	7	7	7	1	0|0|0|0|0|0|0|0|0|0	1	1	1	1	1	70	0
hSAE1	sp|Q15057|ACAP2_HUMAN	ACAP2	0	0	0	1	40|26|24|4|3|4|0|4|0|0	0	0	0	0	0	0	0.36
hSAE1	sp|P24752|THIL_HUMAN	ACAT1	13	13	13	1	0|0|0|0|0|0|0|0|0|0	1	1	1	1	1	130	0
hSAE1	cu|Q9UKV3|ACINU_HUMAN	ACIN1	0	0	0	1	38|48|36|3|2|0|4|2|0|0	0	0	0	0	0	0	0.36
hSAE1	sp|Q9Y305|ACOT9_HUMAN	ACOT9	0	0	0	1	0|0|0|0|0|0|0|0|0|0	0	0	0	0	0	0	0.36
hSAE1	sp|O95573|ACSL3_HUMAN	ACSL3	12	12	12	1	0|0|0|0|0|0|0|0|0|0	1	1	1	1	1	120	0
hSAE1	sp|O60488|ACSL4_HUMAN	ACSL4	7	7	7	1	0|0|0|0|0|0|0|0|0|0	1	1	1	1	1	70	0
hSAE1	sp|P62736|ACTA_HUMAN	ACTA2	56	56	56	1	4|2|4|36|44|49|72|43|45|48	0	0	0	0	0	1.61	0.32
hSAE1	sp|Q562R1|ACTBL_HUMAN	ACTBL2	0	0	0	1	0|0|0|0|0|0|10|7|0|0	0	0	0	0	0	0	0.36
hSAE1	sp|P12814|ACTN1_HUMAN	ACTN1	59	59	59	1	0|0|0|0|2|5|29|6|3|3	1	1	1	1	1	12.29	0
hSAE1	sp|O43707|ACTN4_HUMAN	ACTN4	124	124	124	1	0|0|0|2|3|9|64|8|7|8	1	1	1	1	1	12.28	0
hSAE1	sp|Q9NZ32|ARP10_HUMAN	ACTR10	0	0	0	1	0|0|0|0|0|0|5|2|0|0	0	0	0	0	0	0	0.36
hSAE1	sp|P61163|ACTZ_HUMAN	ACTR1A	4	4	4	1	0|0|0|2|0|0|11|6|8|0	0.06	0.06	0.06	0.06	0.06	1.48	0.13
hSAE1	sp|P42025|ACTY_HUMAN	ACTR1B	0	0	0	1	0|0|0|0|0|0|0|0|0|0	0	0	0	0	0	0	0.36
hSAE1	sp|P61160|ARP2_HUMAN	ACTR2	0	0	0	1	0|0|0|0|2|0|3|0|2|2	0	0	0	0	0	0	0.36
hSAE1	sp|P61158|ARP3_HUMAN	ACTR3	5	5	5	1	5|3|3|0|13|8|30|7|8|11	0	0	0	0	0	0.57	0.36
hSAE1	sp|Q9H2P0|ADNP_HUMAN	ADNP	0	0	0	1	0|0|0|0|0|0|0|0|0|0	0	0	0	0	0	0	0.36
hSAE1	sp|Q16186|ADRM1_HUMAN	ADRM1	0	0	0	1	3|3|0|0|0|0|0|0|0|0	0	0	0	0	0	0	0.36
hSAE1	sp|P30566|PUR8_HUMAN	ADSL	0	0	0	1	0|0|0|0|0|0|0|0|0|0	0	0	0	0	0	0	0.36
hSAE1	sp|Q53H12|AGK_HUMAN	AGK	11	11	11	1	0|0|0|0|0|0|0|0|0|0	1	1	1	1	1	110	0
hSAE1	sp|Q09666|AHNK_HUMAN	AHNAK	0	0	0	1	0|5|0|0|0|0|0|0|0|4	0	0	0	0	0	0	0.36
hSAE1	sp|O95433|AHSA1_HUMAN	AHSA1	2	2	2	1	0|0|0|0|0|0|0|0|0|0	0.98	0.98	0.98	0.98	0.98	20	0
hSAE1	sp|O95831|AIFM1_HUMAN	AIFM1	4	4	4	1	0|0|0|0|0|0|0|0|0|0	1	1	1	1	1	40	0
hSAE1	sp|Q02952|AKA12_HUMAN	AKAP12	0	0	0	1	0|0|0|0|0|0|0|0|0|0	0	0	0	0	0	0	0.36
hSAE1	sp|Q12802|AKP13_HUMAN	AKAP13	0	0	0	1	0|2|0|0|0|0|0|0|0|0	0	0	0	0	0	0	0.36
hSAE1	sp|O43823|AKAP8_HUMAN	AKAP8	0	0	0	1	0|0|0|0|0|0|0|0|0|0	0	0	0	0	0	0	0.36
hSAE1	sp|Q9ULX6|AKP8L_HUMAN	AKAP8L	0	0	0	1	0|0|0|0|0|0|0|0|0|0	0	0	0	0	0	0	0.36
hSAE1	sp|Q9NP73|ALG13_HUMAN	ALG13	0	0	0	1	0|0|0|0|0|0|0|0|0|0	0	0	0	0	0	0	0.36
hSAE1	sp|Q9P2R3|ANFY1_HUMAN	ANKFY1	3	3	3	1	11|4|0|4|0|0|4|3|0|4	0	0	0	0	0	1	0.36
hSAE1	sp|O60306|AQR_HUMAN	AQR	0	0	0	1	0|6|0|0|0|0|3|0|0|0	0	0	0	0	0	0	0.36
hSAE1	sp|P84077|ARF1_HUMAN	ARF1	5	5	5	1	0|0|0|0|0|0|0|0|0|0	1	1	1	1	1	50	0
hSAE1	sp|P18085|ARF4_HUMAN	ARF4	5	5	5	1	0|0|0|0|0|0|0|0|0|0	1	1	1	1	1	50	0
hSAE1	sp|P84085|ARF5_HUMAN	ARF5	5	5	5	1	0|0|0|0|0|0|0|0|0|0	1	1	1	1	1	50	0
hSAE1	sp|Q9NWB6|ARGL1_HUMAN	ARGLU1	0	0	0	1	0|0|0|0|0|0|0|0|0|0	0	0	0	0	0	0	0.36
hSAE1	sp|Q5T5U3|RHG21_HUMAN	ARHGAP21	0	0	0	1	12|9|2|0|0|0|0|2|0|0	0	0	0	0	0	0	0.36
hSAE1	sp|P40616|ARL1_HUMAN	ARL1	5	5	5	1	0|0|0|0|0|0|0|0|0|0	1	1	1	1	1	50	0
hSAE1	sp|Q92747|ARC1A_HUMAN	ARPC1A	0	0	0	1	0|0|0|0|0|0|3|0|0|0	0	0	0	0	0	0	0.36
hSAE1	sp|O15144|ARPC2_HUMAN	ARPC2	0	0	0	1	6|0|5|0|0|0|4|0|0|0	0	0	0	0	0	0	0.36
hSAE1	sp|P59998|ARPC4_HUMAN	ARPC4	0	0	0	1	0|0|0|0|0|0|3|0|0|0	0	0	0	0	0	0	0.36
hSAE1	sp|Q9NVI7|ATD3A_HUMAN	ATAD3A	47	47	47	1	0|3|0|0|2|4|29|6|6|2	0.99	0.99	0.99	0.99	0.99	9.04	0
hSAE1	sp|Q5T9A4|ATD3B_HUMAN	ATAD3B	27	27	27	1	0|3|0|0|0|2|21|6|6|2	0.98	0.98	0.98	0.98	0.98	6.75	0
hSAE1	sp|O95352|ATG7_HUMAN	ATG7	0	0	0	1	0|0|0|0|0|0|0|0|0|0	0	0	0	0	0	0	0.36
hSAE1	sp|P54707|AT12A_HUMAN	ATP12A	7	7	7	1	0|0|0|0|0|0|0|0|0|0	1	1	1	1	1	70	0
hSAE1	sp|P05023|AT1A1_HUMAN	ATP1A1	61	61	61	1	7|2|7|0|2|2|3|0|0|0	1	1	1	1	1	26.52	0
hSAE1	sp|P13637|AT1A3_HUMAN	ATP1A3	24	24	24	1	7|2|7|0|0|0|3|0|0|0	1	1	1	1	1	12.63	0
hSAE1	sp|P16615|AT2A2_HUMAN	ATP2A2	18	18	18	1	0|0|0|0|0|0|3|0|0|0	1	1	1	1	1	60	0
hSAE1	sp|P20020|AT2B1_HUMAN	ATP2B1	5	5	5	1	0|0|0|0|0|0|0|0|0|0	1	1	1	1	1	50	0
hSAE1	sp|P23634|AT2B4_HUMAN	ATP2B4	4	4	4	1	0|0|0|0|0|0|0|0|0|0	1	1	1	1	1	40	0
hSAE1	sp|P25705|ATPA_HUMAN	ATP5A1	35	35	35	1	5|0|6|0|13|12|23|17|14|9	0.86	0.86	0.86	0.86	0.86	3.54	0.02
hSAE1	sp|P06576|ATPB_HUMAN	ATP5B	32	32	32	1	0|0|0|0|13|17|13|5|4|7	0.98	0.98	0.98	0.98	0.98	5.42	0
hSAE1	sp|P36542|ATPG_HUMAN	ATP5C1	2	2	2	1	0|0|0|0|0|0|0|0|0|0	0.98	0.98	0.98	0.98	0.98	20	0
hSAE1	sp|O95816|BAG2_HUMAN	BAG2	0	0	0	1	0|0|0|0|0|0|0|0|0|0	0	0	0	0	0	0	0.36
hSAE1	cu|P46379|BAG6_HUMAN	BAG6	0	0	0	1	0|0|0|0|0|0|0|0|0|0	0	0	0	0	0	0	0.36
hSAE1	sp|Q9NYF8|BCLF1_HUMAN	BCLAF1	6	6	6	1	54|98|32|20|11|10|47|39|34|24	0	0	0	0	0	0.16	0.36
hSAE1	sp|Q5H9J7|BEX5_HUMAN	BEX5	6	6	6	1	0|0|0|0|0|2|0|0|0|0	1	1	1	1	1	30	0
hSAE1	sp|Q14692|BMS1_HUMAN	BMS1	0	0	0	1	5|2|0|3|6|7|0|5|0|3	0	0	0	0	0	0	0.36
hSAE1	sp|Q9BUA3|CK084_HUMAN	C11orf84	0	0	0	1	0|0|0|0|5|3|3|0|0|0	0	0	0	0	0	0	0.36
hSAE1	sp|Q9NY47|CA2D2_HUMAN	CACNA2D2	0	0	0	1	0|0|0|0|0|0|3|0|0|0	0	0	0	0	0	0	0.36
hSAE1	sp|P27708|PYR1_HUMAN	CAD	25	25	25	1	0|10|0|0|0|0|0|2|0|2	1	1	1	1	1	17.86	0
hSAE1	sp|Q9P1Y5|CAMP3_HUMAN	CAMSAP3	0	0	0	1	11|55|3|14|9|8|12|11|14|14	0	0	0	0	0	0	0.36
hSAE1	sp|Q86VP6|CAND1_HUMAN	CAND1	16	16	16	1	0|0|0|0|0|0|2|0|0|0	1	1	1	1	1	80	0
hSAE1	sp|P27824|CALX_HUMAN	CANX	5	5	5	1	2|0|0|2|2|7|7|5|0|8	0.02	0.02	0.02	0.02	0.02	1.52	0.17
hSAE1	sp|P52907|CAZA1_HUMAN	CAPZA1	34	34	34	1	52|54|43|54|62|74|103|43|39|40	0	0	0	0	0	0.6	0.36
hSAE1	sp|P47755|CAZA2_HUMAN	CAPZA2	23	23	23	1	8|3|2|19|24|31|41|19|22|18	0	0	0	0	0	1.23	0.31
hSAE1	sp|P47756|CAPZB_HUMAN	CAPZB	39	39	39	1	23|16|14|38|60|59|97|52|44|49	0	0	0	0	0	0.86	0.36
hSAE1	sp|A2RUR9|C144A_HUMAN	CCDC144A	7	7	7	1	0|0|0|2|0|0|0|0|0|0	1	1	1	1	1	35	0
hSAE1	sp|Q3V6T2|GRDN_HUMAN	CCDC88A	0	0	0	1	4|9|0|0|0|0|0|0|0|2	0	0	0	0	0	0	0.36
hSAE1	sp|Q9P219|DAPLE_HUMAN	CCDC88C	0	0	0	1	6|31|5|2|3|0|3|0|0|3	0	0	0	0	0	0	0.36
hSAE1	sp|P50991|TCPD_HUMAN	CCT4	0	0	0	1	2|0|0|0|0|0|0|0|0|0	0	0	0	0	0	0	0.36
hSAE1	sp|P48643|TCPE_HUMAN	CCT5	3	3	3	1	2|0|5|3|2|5|3|2|3|0	0.01	0.01	0.01	0.01	0.01	1.2	0.18
hSAE1	sp|Q99832|TCPH_HUMAN	CCT7	0	0	0	1	0|0|0|0|0|0|0|2|0|0	0	0	0	0	0	0	0.36
hSAE1	sp|P50990|TCPQ_HUMAN	CCT8	0	0	0	1	0|0|0|0|0|0|0|0|0|0	0	0	0	0	0	0	0.36
hSAE1	sp|Q99459|CDC5L_HUMAN	CDC5L	0	0	0	1	12|11|6|0|0|0|0|0|0|0	0	0	0	0	0	0	0.36
hSAE1	sp|O14735|CDIPT_HUMAN	CDIPT	4	4	4	1	0|0|0|0|0|0|0|0|0|0	1	1	1	1	1	40	0
hSAE1	sp|P06493|CDK1_HUMAN	CDK1	0	0	0	1	0|0|0|0|0|0|0|0|0|0	0	0	0	0	0	0	0.36
hSAE1	sp|O95674|CDS2_HUMAN	CDS2	3	3	3	1	0|0|0|0|0|0|0|0|0|0	1	1	1	1	1	30	0
hSAE1	sp|Q03701|CEBPZ_HUMAN	CEBPZ	2	2	2	1	0|0|0|0|0|0|0|0|0|0	0.98	0.98	0.98	0.98	0.98	20	0
hSAE1	sp|P49454|CENPF_HUMAN	CENPF	0	0	0	1	0|0|0|0|0|0|0|0|0|0	0	0	0	0	0	0	0.36
hSAE1	sp|Q5SW79|CE170_HUMAN	CEP170	0	0	0	1	0|0|0|0|0|0|0|0|0|0	0	0	0	0	0	0	0.36
hSAE1	sp|Q5VT06|CE350_HUMAN	CEP350	0	0	0	1	0|4|0|0|0|0|0|0|0|0	0	0	0	0	0	0	0.36
hSAE1	sp|P23528|COF1_HUMAN	CFL1	3	3	3	1	0|0|0|0|0|0|0|0|2|0	0.97	0.97	0.97	0.97	0.97	15	0.01
hSAE1	sp|Q9NX63|MIC19_HUMAN	CHCHD3	7	7	7	1	0|0|0|0|0|0|0|0|0|0	1	1	1	1	1	70	0
hSAE1	sp|Q12873|CHD3_HUMAN	CHD3	0	0	0	1	0|0|0|0|0|0|0|0|2|0	0	0	0	0	0	0	0.36
hSAE1	sp|Q14839|CHD4_HUMAN	CHD4	3	3	3	1	4|8|3|0|0|0|0|5|6|0	0.02	0.02	0.02	0.02	0.02	1.15	0.18
hSAE1	sp|Q8IWX8|CHERP_HUMAN	CHERP	2	2	2	1	0|0|0|13|7|9|11|4|4|4	0	0	0	0	0	0.38	0.36
hSAE1	sp|Q8WWK9|CKAP2_HUMAN	CKAP2	0	0	0	1	3|0|3|0|0|0|0|0|0|0	0	0	0	0	0	0	0.36
hSAE1	sp|Q14008|CKAP5_HUMAN	CKAP5	0	0	0	1	0|9|0|3|3|6|3|3|6|12	0	0	0	0	0	0	0.36
hSAE1	sp|O75122|CLAP2_HUMAN	CLASP2	0	0	0	1	7|6|6|2|0|0|0|2|0|3	0	0	0	0	0	0	0.36
hSAE1	sp|P49761|CLK3_HUMAN	CLK3	0	0	0	1	0|0|0|0|0|0|0|0|0|0	0	0	0	0	0	0	0.36
hSAE1	sp|Q00610|CLH1_HUMAN	CLTC	13	13	13	1	0|18|3|0|4|7|7|13|6|19	0	0	0	0	0	1.69	0.24
hSAE1	sp|P09543|CN37_HUMAN	CNP	19	19	19	1	0|0|0|0|0|0|0|0|0|0	1	1	1	1	1	190	0
hSAE1	sp|P05997|CO5A2_HUMAN	COL5A2	0	0	0	1	0|0|0|0|0|0|0|0|0|0	0	0	0	0	0	0	0.36
hSAE1	sp|P53621|COPA_HUMAN	COPA	15	15	15	1	9|16|7|0|0|0|6|0|2|2	0.85	0.85	0.85	0.85	0.85	3.57	0.02
hSAE1	sp|P53618|COPB_HUMAN	COPB1	34	34	34	1	0|0|0|0|0|0|0|0|0|0	1	1	1	1	1	340	0
hSAE1	sp|P35606|COPB2_HUMAN	COPB2	0	0	0	1	0|0|0|0|0|0|0|0|0|0	0	0	0	0	0	0	0.36
hSAE1	sp|Q9Y678|COPG1_HUMAN	COPG1	15	15	15	1	0|0|0|0|0|0|0|0|0|0	1	1	1	1	1	150	0
hSAE1	sp|Q9UBF2|COPG2_HUMAN	COPG2	6	6	6	1	0|0|0|0|0|0|0|0|0|0	1	1	1	1	1	60	0
hSAE1	sp|Q9ULV4|COR1C_HUMAN	CORO1C	0	0	0	1	0|0|0|0|5|10|7|0|0|0	0	0	0	0	0	0	0.36
hSAE1	sp|Q10570|CPSF1_HUMAN	CPSF1	0	0	0	1	0|5|0|0|0|0|0|3|2|0	0	0	0	0	0	0	0.36
hSAE1	sp|Q9P2I0|CPSF2_HUMAN	CPSF2	2	2	2	1	0|0|0|0|0|0|0|0|0|0	0.98	0.98	0.98	0.98	0.98	20	0
hSAE1	sp|Q92793|CBP_HUMAN	CREBBP	0	0	0	1	0|0|0|0|0|0|0|0|0|0	0	0	0	0	0	0	0.36
hSAE1	sp|P55060|XPO2_HUMAN	CSE1L	13	13	13	1	0|0|0|0|0|0|15|0|2|0	0.97	0.97	0.97	0.97	0.97	7.65	0.01
hSAE1	sp|P49711|CTCF_HUMAN	CTCF	0	0	0	1	0|0|0|0|0|0|0|0|0|0	0	0	0	0	0	0	0.36
hSAE1	sp|P35221|CTNA1_HUMAN	CTNNA1	2	2	2	1	0|0|0|0|0|0|0|0|0|0	0.98	0.98	0.98	0.98	0.98	20	0
hSAE1	sp|P35222|CTNB1_HUMAN	CTNNB1	0	0	0	1	0|0|0|0|0|0|0|0|0|0	0	0	0	0	0	0	0.36
hSAE1	sp|Q14247|SRC8_HUMAN	CTTN	0	0	0	1	19|12|10|0|0|0|0|0|0|0	0	0	0	0	0	0	0.36
hSAE1	sp|P08574|CY1_HUMAN	CYC1	3	3	3	1	0|0|0|0|0|0|0|0|0|0	1	1	1	1	1	30	0
hSAE1	sp|P14868|SYDC_HUMAN	DARS	0	0	0	1	0|0|0|0|0|0|0|0|0|0	0	0	0	0	0	0	0.36
hSAE1	sp|Q16643|DREB_HUMAN	DBN1	50	50	50	1	93|217|77|104|149|148|180|171|128|138	0	0	0	0	0	0.36	0.36
hSAE1	sp|P81605|DCD_HUMAN	DCD	0	0	0	1	0|0|0|0|0|0|2|3|0|0	0	0	0	0	0	0	0.36
hSAE1	sp|Q14203|DCTN1_HUMAN	DCTN1	0	0	0	1	0|11|0|0|0|0|2|3|0|3	0	0	0	0	0	0	0.36
hSAE1	sp|Q9UJW0|DCTN4_HUMAN	DCTN4	0	0	0	1	0|0|0|0|0|0|3|6|2|0	0	0	0	0	0	0	0.36
hSAE1	sp|P39656|OST48_HUMAN	DDOST	0	0	0	1	0|0|0|0|0|0|0|0|0|0	0	0	0	0	0	0	0.36
hSAE1	sp|Q92841|DDX17_HUMAN	DDX17	8	8	8	1	13|0|3|3|9|6|25|9|4|0	0	0	0	0	0	1.11	0.27
hSAE1	sp|Q9NR30|DDX21_HUMAN	DDX21	0	0	0	1	0|8|6|4|0|0|11|0|0|0	0	0	0	0	0	0	0.36
hSAE1	sp|O00571|DDX3X_HUMAN	DDX3X	3	3	3	1	8|5|0|0|2|0|13|0|0|0	0.01	0.01	0.01	0.01	0.01	1.07	0.18
hSAE1	sp|Q9UJV9|DDX41_HUMAN	DDX41	0	0	0	1	7|0|0|0|0|0|2|0|0|0	0	0	0	0	0	0	0.36
hSAE1	sp|Q7L014|DDX46_HUMAN	DDX46	0	0	0	1	0|0|0|0|0|0|0|0|0|0	0	0	0	0	0	0	0.36
hSAE1	sp|P17844|DDX5_HUMAN	DDX5	4	4	4	1	15|5|7|2|7|5|13|5|2|0	0	0	0	0	0	0.66	0.36
hSAE1	cu|P15924|DESP_HUMAN	DESP	0	0	0	1	0|0|0|0|0|0|0|0|0|0	0	0	0	0	0	0	0.36
hSAE1	sp|Q9UBM7|DHCR7_HUMAN	DHCR7	0	0	0	1	0|0|0|0|0|0|0|0|0|0	0	0	0	0	0	0	0.36
hSAE1	sp|Q6IAN0|DRS7B_HUMAN	DHRS7B	2	2	2	1	0|0|0|0|0|0|0|0|0|0	0.98	0.98	0.98	0.98	0.98	20	0
hSAE1	sp|O43143|DHX15_HUMAN	DHX15	16	16	16	1	8|13|7|21|31|33|76|27|14|12	0	0	0	0	0	0.66	0.36
hSAE1	sp|Q08211|DHX9_HUMAN	DHX9	7	7	7	1	8|20|0|46|32|40|29|19|14|14	0	0	0	0	0	0.32	0.36
hSAE1	cu|Q9BTC0|DIDO1_HUMAN	DIDO1	0	0	0	1	0|0|0|0|0|0|0|0|0|0	0	0	0	0	0	0	0.36
hSAE1	sp|Q9Y2L1|RRP44_HUMAN	DIS3	5	5	5	1	0|0|0|0|0|0|0|0|0|0	1	1	1	1	1	50	0
hSAE1	sp|O60832|DKC1_HUMAN	DKC1	0	0	0	1	0|0|0|0|0|0|0|0|0|0	0	0	0	0	0	0	0.36
hSAE1	sp|Q9P225|DYH2_HUMAN	DNAH2	0	0	0	1	0|0|0|0|0|0|0|0|0|0	0	0	0	0	0	0	0.36
hSAE1	sp|P31689|DNJA1_HUMAN	DNAJA1	16	16	16	1	0|0|0|0|3|0|6|0|0|0	1	1	1	1	1	17.78	0
hSAE1	sp|O60884|DNJA2_HUMAN	DNAJA2	2	2	2	1	0|0|0|0|0|0|0|0|0|0	0.98	0.98	0.98	0.98	0.98	20	0
hSAE1	sp|P25686|DNJB2_HUMAN	DNAJB2	2	2	2	1	0|0|0|0|0|0|0|0|0|0	0.98	0.98	0.98	0.98	0.98	20	0
hSAE1	sp|O75190|DNJB6_HUMAN	DNAJB6	6	6	6	1	0|0|0|0|0|0|0|0|0|0	1	1	1	1	1	60	0
hSAE1	sp|Q8IXB1|DJC10_HUMAN	DNAJC10	0	0	0	1	0|0|0|0|0|0|0|0|0|0	0	0	0	0	0	0	0.36
hSAE1	sp|Q9NVH1|DJC11_HUMAN	DNAJC11	2	2	2	1	0|0|0|0|0|0|0|0|0|0	0.98	0.98	0.98	0.98	0.98	20	0
hSAE1	sp|Q99615|DNJC7_HUMAN	DNAJC7	0	0	0	1	0|0|0|0|0|0|0|0|0|0	0	0	0	0	0	0	0.36
hSAE1	sp|Q8N1I0|DOCK4_HUMAN	DOCK4	0	0	0	1	0|2|0|0|0|0|3|0|0|0	0	0	0	0	0	0	0.36
hSAE1	cu|Q96N67|DOCK7_HUMAN	DOCK7	0	0	0	1	6|28|2|0|3|0|13|0|3|4	0	0	0	0	0	0	0.36
hSAE1	sp|Q8NF50|DOCK8_HUMAN	DOCK8	0	0	0	1	0|0|0|0|0|0|2|0|0|0	0	0	0	0	0	0	0.36
hSAE1	sp|O60762|DPM1_HUMAN	DPM1	13	13	13	1	0|0|0|0|0|0|0|0|0|0	1	1	1	1	1	130	0
hSAE1	sp|Q14195|DPYL3_HUMAN	DPYSL3	0	0	0	1	0|0|0|2|0|0|0|3|0|0	0	0	0	0	0	0	0.36
hSAE1	sp|Q14204|DYHC1_HUMAN	DYNC1H1	120	120	120	1	0|23|0|2|2|6|19|36|9|31	1	1	1	1	1	9.38	0
hSAE1	sp|Q13409|DC1I2_HUMAN	DYNC1I2	7	7	7	1	8|2|8|0|0|0|0|0|0|0	0.88	0.88	0.88	0.88	0.88	3.89	0.02
hSAE1	sp|Q96AV8|E2F7_HUMAN	E2F7	2	2	2	1	7|9|4|0|0|0|3|0|0|0	0	0	0	0	0	0.87	0.36
hSAE1	sp|P68104|EF1A1_HUMAN	EEF1A1	68	68	68	1	0|2|0|8|13|22|18|10|12|16	1	1	1	1	1	6.73	0
hSAE1	sp|Q05639|EF1A2_HUMAN	EEF1A2	20	20	20	1	0|2|0|6|8|13|10|7|9|11	0.64	0.64	0.64	0.64	0.64	3.03	0.04
hSAE1	sp|P26641|EF1G_HUMAN	EEF1G	5	5	5	1	0|0|0|0|0|7|0|5|0|0	0.89	0.89	0.89	0.89	0.89	4.17	0.02
hSAE1	sp|P13639|EF2_HUMAN	EEF2	9	9	9	1	0|0|0|0|0|3|6|0|0|2	0.98	0.98	0.98	0.98	0.98	8.18	0.01
hSAE1	sp|Q96C19|EFHD2_HUMAN	EFHD2	0	0	0	1	11|3|7|0|0|0|0|0|2|2	0	0	0	0	0	0	0.36
hSAE1	sp|Q15029|U5S1_HUMAN	EFTUD2	5	5	5	1	0|0|0|2|0|5|39|7|9|9	0	0	0	0	0	0.7	0.36
hSAE1	sp|Q14152|EIF3A_HUMAN	EIF3A	0	0	0	1	0|0|0|2|0|9|4|8|3|15	0	0	0	0	0	0	0.36
hSAE1	sp|P55884|EIF3B_HUMAN	EIF3B	0	0	0	1	6|0|5|0|2|2|0|5|5|8	0	0	0	0	0	0	0.36
hSAE1	sp|O00303|EIF3F_HUMAN	EIF3F	2	2	2	1	0|0|0|0|0|0|0|2|0|2	0.82	0.82	0.82	0.82	0.82	5	0.03
hSAE1	sp|P60842|IF4A1_HUMAN	EIF4A1	0	0	0	1	0|0|0|0|0|0|4|0|0|0	0	0	0	0	0	0	0.36
hSAE1	sp|Q14240|IF4A2_HUMAN	EIF4A2	0	0	0	1	0|0|0|0|0|0|4|0|0|0	0	0	0	0	0	0	0.36
hSAE1	sp|P38919|IF4A3_HUMAN	EIF4A3	0	0	0	1	0|0|0|0|0|0|11|0|0|0	0	0	0	0	0	0	0.36
hSAE1	sp|P23588|IF4B_HUMAN	EIF4B	0	0	0	1	211|197|226|36|41|60|26|29|25|18	0	0	0	0	0	0	0.36
hSAE1	sp|Q04637|IF4G1_HUMAN	EIF4G1	0	0	0	1	0|0|0|0|0|0|0|0|0|0	0	0	0	0	0	0	0.36
hSAE1	sp|O60841|IF2P_HUMAN	EIF5B	0	0	0	1	0|4|0|2|7|7|0|0|2|0	0	0	0	0	0	0	0.36
hSAE1	sp|P13929|ENOB_HUMAN	ENO3	0	0	0	1	0|0|0|0|4|7|0|2|0|3	0	0	0	0	0	0	0.36
hSAE1	sp|O43491|E41L2_HUMAN	EPB41L2	0	0	0	1	0|0|0|0|0|0|0|0|0|0	0	0	0	0	0	0	0.36
hSAE1	sp|P58107|EPIPL_HUMAN	EPPK1	2	2	2	1	0|6|0|0|0|0|0|0|0|0	0.84	0.84	0.84	0.84	0.84	3.33	0.02
hSAE1	sp|P07814|SYEP_HUMAN	EPRS	15	15	15	1	10|20|0|5|5|8|6|12|11|8	0	0	0	0	0	1.76	0.24
hSAE1	sp|A0FGR8|ESYT2_HUMAN	ESYT2	5	5	5	1	0|0|0|0|0|0|0|0|0|0	1	1	1	1	1	50	0
hSAE1	sp|Q96CS3|FAF2_HUMAN	FAF2	2	2	2	1	0|0|0|0|0|0|0|0|0|0	0.98	0.98	0.98	0.98	0.98	20	0
hSAE1	sp|Q9NZB2|F120A_HUMAN	FAM120A	0	0	0	1	0|0|0|0|0|0|0|0|0|3	0	0	0	0	0	0	0.36
hSAE1	sp|Q9NVI1|FANCI_HUMAN	FANCI	16	16	16	1	0|0|0|0|0|0|0|0|0|0	1	1	1	1	1	160	0
hSAE1	sp|Q9Y285|SYFA_HUMAN	FARSA	0	0	0	1	0|0|0|0|0|0|0|0|0|0	0	0	0	0	0	0	0.36
hSAE1	sp|P49327|FAS_HUMAN	FASN	0	0	0	1	0|0|0|0|0|2|0|0|0|0	0	0	0	0	0	0	0.36
hSAE1	sp|P22087|FBRL_HUMAN	FBL	5	5	5	1	0|0|0|0|0|0|0|0|0|0	1	1	1	1	1	50	0
hSAE1	sp|Q13642|FHL1_HUMAN	FHL1	0	0	0	1	0|0|0|0|4|4|0|2|6|3	0	0	0	0	0	0	0.36
hSAE1	sp|Q6UN15|FIP1_HUMAN	FIP1L1	0	0	0	1	14|12|8|0|0|0|2|0|0|0	0	0	0	0	0	0	0.36
hSAE1	sp|Q13045|FLII_HUMAN	FLII	5	5	5	1	7|33|6|0|0|0|26|13|7|16	0	0	0	0	0	0.46	0.36
hSAE1	sp|P21333|FLNA_HUMAN	FLNA	17	17	17	1	28|99|25|34|46|91|49|85|61|111	0	0	0	0	0	0.27	0.36
hSAE1	sp|O75369|FLNB_HUMAN	FLNB	2	2	2	1	6|22|0|2|2|4|6|9|7|13	0	0	0	0	0	0.28	0.36
hSAE1	sp|Q14315|FLNC_HUMAN	FLNC	2	2	2	1	2|10|0|2|2|5|5|9|6|8	0	0	0	0	0	0.41	0.36
hSAE1	sp|P51570|GALK1_HUMAN	GALK1	3	3	3	1	0|0|0|0|0|0|0|0|0|0	1	1	1	1	1	30	0
hSAE1	sp|Q14697|GANAB_HUMAN	GANAB	0	0	0	1	3|2|0|0|0|0|0|0|0|0	0	0	0	0	0	0	0.36
hSAE1	sp|P04406|G3P_HUMAN	GAPDH	0	0	0	1	0|0|0|0|6|13|0|5|0|0	0	0	0	0	0	0	0.36
hSAE1	sp|Q8WXI9|P66B_HUMAN	GATAD2B	0	0	0	1	0|0|0|0|0|0|0|0|0|0	0	0	0	0	0	0	0.36
hSAE1	sp|Q92947|GCDH_HUMAN	GCDH	0	0	0	1	0|0|0|0|0|0|0|0|0|0	0	0	0	0	0	0	0.36
hSAE1	sp|Q92616|GCN1L_HUMAN	GCN1L1	45	45	45	1	0|0|0|0|0|0|2|0|0|3	1	1	1	1	1	90	0
hSAE1	sp|P57678|GEMI4_HUMAN	GEMIN4	6	6	6	1	0|0|0|0|0|0|0|0|0|0	1	1	1	1	1	60	0
hSAE1	sp|P14136|GFAP_HUMAN	GFAP	0	0	0	1	8|0|0|0|0|0|0|0|0|0	0	0	0	0	0	0	0.36
hSAE1	sp|P62873|GBB1_HUMAN	GNB1	2	2	2	1	0|0|0|0|0|0|0|0|0|0	0.98	0.98	0.98	0.98	0.98	20	0
hSAE1	sp|P62879|GBB2_HUMAN	GNB2	0	0	0	1	0|0|0|0|0|0|0|0|0|0	0	0	0	0	0	0	0.36
hSAE1	sp|P63244|GBLP_HUMAN	GNB2L1	10	10	10	1	2|0|0|0|0|0|4|0|0|0	1	1	1	1	1	16.67	0
hSAE1	sp|Q14789|GOGB1_HUMAN	GOLGB1	0	0	0	1	0|0|0|0|0|0|0|0|0|0	0	0	0	0	0	0	0.36
hSAE1	sp|P06396|GELS_HUMAN	GSN	0	0	0	1	0|0|0|0|0|0|4|0|0|0	0	0	0	0	0	0	0.36
hSAE1	cu|P78347|GTF2I_HUMAN	GTF2I	2	2	2	1	0|0|0|0|0|0|0|0|0|0	0.98	0.98	0.98	0.98	0.98	20	0
hSAE1	sp|Q12789|TF3C1_HUMAN	GTF3C1	0	0	0	1	0|0|0|0|0|0|0|0|0|0	0	0	0	0	0	0	0.36
hSAE1	sp|Q71UI9|H2AV_HUMAN	H2AFV	2	2	2	1	0|0|0|0|0|0|13|0|0|0	0.43	0.43	0.43	0.43	0.43	1.54	0.06
hSAE1	sp|P16104|H2AX_HUMAN	H2AFX	2	2	2	1	0|9|0|0|0|0|13|0|0|0	0	0	0	0	0	0.91	0.36
hSAE1	sp|O00165|HAX1_HUMAN	HAX1	2	2	2	1	0|0|0|0|0|0|0|0|0|0	0.98	0.98	0.98	0.98	0.98	20	0
hSAE1	sp|P51610|HCFC1_HUMAN	HCFC1	9	9	9	1	0|0|0|0|0|0|0|0|0|0	1	1	1	1	1	90	0
hSAE1	sp|Q9H583|HEAT1_HUMAN	HEATR1	4	4	4	1	0|0|0|0|0|0|0|0|0|0	1	1	1	1	1	40	0
hSAE1	sp|P0C0S8|H2A1_HUMAN	HIST1H2AG	13	13	13	1	0|9|0|9|12|11|26|0|0|7	0	0	0	0	0	1.76	0.23
hSAE1	sp|P33778|H2B1B_HUMAN	HIST1H2BB	4	4	4	1	0|0|0|0|3|7|6|0|0|0	0.61	0.61	0.61	0.61	0.61	2.5	0.05
hSAE1	sp|P68431|H31_HUMAN	HIST1H3A	0	0	0	1	0|0|0|0|0|0|3|0|0|0	0	0	0	0	0	0	0.36
hSAE1	sp|P62805|H4_HUMAN	HIST1H4A	11	11	11	1	0|0|0|8|12|11|16|8|7|6	0	0	0	0	0	1.62	0.23
hSAE1	sp|Q13151|ROA0_HUMAN	HNRNPA0	0	0	0	1	0|0|0|2|3|5|0|0|0|0	0	0	0	0	0	0	0.36
hSAE1	sp|P09651|ROA1_HUMAN	HNRNPA1	0	0	0	1	11|16|14|7|11|16|2|4|2|0	0	0	0	0	0	0	0.36
hSAE1	sp|P22626|ROA2_HUMAN	HNRNPA2B1	0	0	0	1	25|25|26|11|18|25|8|7|9|7	0	0	0	0	0	0	0.36
hSAE1	sp|P51991|ROA3_HUMAN	HNRNPA3	0	0	0	1	14|2|4|4|10|8|0|0|0|0	0	0	0	0	0	0	0.36
hSAE1	sp|Q99729|ROAA_HUMAN	HNRNPAB	0	0	0	1	6|7|9|0|0|0|0|0|0|0	0	0	0	0	0	0	0.36
hSAE1	sp|P07910|HNRPC_HUMAN	HNRNPC	7	7	7	1	61|68|80|16|21|21|32|11|16|9	0	0	0	0	0	0.21	0.36
hSAE1	sp|Q14103|HNRPD_HUMAN	HNRNPD	2	2	2	1	0|0|0|0|12|14|6|6|0|2	0	0	0	0	0	0.5	0.36
hSAE1	sp|P52597|HNRPF_HUMAN	HNRNPF	14	14	14	1	0|0|0|7|10|10|13|7|10|4	0.05	0.05	0.05	0.05	0.05	2.3	0.14
hSAE1	sp|P31943|HNRH1_HUMAN	HNRNPH1	27	27	27	1	6|0|0|20|21|25|33|14|20|10	0	0	0	0	0	1.81	0.28
hSAE1	sp|P61978|HNRPK_HUMAN	HNRNPK	12	12	12	1	8|9|11|25|24|29|22|15|17|16	0	0	0	0	0	0.68	0.36
hSAE1	sp|P14866|HNRPL_HUMAN	HNRNPL	0	0	0	1	10|0|6|6|11|15|2|9|13|8	0	0	0	0	0	0	0.36
hSAE1	sp|P52272|HNRPM_HUMAN	HNRNPM	6	6	6	1	5|5|4|9|10|11|12|10|7|6	0	0	0	0	0	0.76	0.36
hSAE1	sp|O43390|HNRPR_HUMAN	HNRNPR	0	0	0	1	0|0|0|12|10|16|4|3|4|0	0	0	0	0	0	0	0.36
hSAE1	sp|Q00839|HNRPU_HUMAN	HNRNPU	20	20	20	1	25|43|26|53|60|66|45|47|38|30	0	0	0	0	0	0.46	0.36
hSAE1	sp|Q1KMD3|HNRL2_HUMAN	HNRNPUL2	0	0	0	1	24|22|13|11|2|3|2|0|5|4	0	0	0	0	0	0	0.36
hSAE1	sp|P07900|HS90A_HUMAN	HSP90AA1	53	53	53	1	14|10|0|7|19|30|11|9|9|27	0.96	0.96	0.96	0.96	0.96	3.9	0.01
hSAE1	sp|Q14568|HS902_HUMAN	HSP90AA2	18	18	18	1	0|0|0|0|0|0|5|0|0|0	1	1	1	1	1	36	0
hSAE1	sp|P08238|HS90B_HUMAN	HSP90AB1	117	117	117	1	14|9|0|14|28|32|27|13|10|23	1	1	1	1	1	6.88	0
hSAE1	sp|Q58FF8|H90B2_HUMAN	HSP90AB2P	25	25	25	1	6|4|0|0|8|11|6|3|5|7	1	1	1	1	1	5	0
hSAE1	sp|P14625|ENPL_HUMAN	HSP90B1	5	5	5	1	0|0|0|0|3|5|6|3|2|5	0.24	0.24	0.24	0.24	0.24	2.08	0.09
hSAE1	sp|P34931|HS71L_HUMAN	HSPA1L	68	68	68	1	26|15|7|25|23|30|63|17|15|16	0	0	0	0	0	2.87	0.22
hSAE1	sp|P34932|HSP74_HUMAN	HSPA4	0	0	0	1	0|0|0|0|0|0|0|0|0|4	0	0	0	0	0	0	0.36
hSAE1	sp|P11021|GRP78_HUMAN	HSPA5	0	0	0	1	0|0|0|3|4|3|3|0|0|0	0	0	0	0	0	0	0.36
hSAE1	sp|P17066|HSP76_HUMAN	HSPA6	61	61	61	1	20|13|5|39|35|39|65|25|22|26	0	0	0	0	0	2.11	0.3
hSAE1	sp|P11142|HSP7C_HUMAN	HSPA8	36	36	36	1	0|0|0|14|17|18|28|8|10|17	0.43	0.43	0.43	0.43	0.43	3.21	0.06
hSAE1	sp|P38646|GRP75_HUMAN	HSPA9	6	6	6	1	2|0|0|0|0|0|0|0|0|0	1	1	1	1	1	30	0
hSAE1	sp|P10809|CH60_HUMAN	HSPD1	9	9	9	1	8|6|8|0|5|6|8|0|0|7	0.02	0.02	0.02	0.02	0.02	1.88	0.17
hSAE1	sp|Q7Z6Z7|HUWE1_HUMAN	HUWE1	0	0	0	1	0|0|0|0|0|0|0|0|0|0	0	0	0	0	0	0	0.36
hSAE1	sp|P41252|SYIC_HUMAN	IARS	10	10	10	1	0|0|0|0|0|0|7|6|3|5	0.94	0.94	0.94	0.94	0.94	4.76	0.01
hSAE1	sp|Q9NZI8|IF2B1_HUMAN	IGF2BP1	0	0	0	1	16|8|10|7|16|16|0|4|5|0	0	0	0	0	0	0	0.36
hSAE1	sp|P11717|MPRI_HUMAN	IGF2R	0	0	0	1	0|0|0|0|0|0|0|0|0|0	0	0	0	0	0	0	0.36
hSAE1	sp|P01617|KV204_HUMAN	IGKV2-28	2	2	2	1	0|0|0|22|8|0|0|8|16|34	0	0	0	0	0	0.23	0.36
hSAE1	sp|Q12906|ILF3_HUMAN	ILF3	0	0	0	1	0|0|0|7|5|9|2|0|0|0	0	0	0	0	0	0	0.36
hSAE1	sp|A1L0T0|ILVBL_HUMAN	ILVBL	3	3	3	1	0|0|0|0|0|0|0|0|0|0	1	1	1	1	1	30	0
hSAE1	sp|Q16891|MIC60_HUMAN	IMMT	73	73	73	1	2|0|0|0|0|0|3|0|0|0	1	1	1	1	1	146	0
hSAE1	sp|Q9UI26|IPO11_HUMAN	IPO11	5	5	5	1	0|0|0|0|0|0|0|0|0|0	1	1	1	1	1	50	0
hSAE1	sp|Q8TEX9|IPO4_HUMAN	IPO4	7	7	7	1	0|0|0|0|0|0|0|0|0|0	1	1	1	1	1	70	0
hSAE1	sp|O00410|IPO5_HUMAN	IPO5	9	9	9	1	0|0|0|0|0|0|0|0|0|0	1	1	1	1	1	90	0
hSAE1	sp|O95373|IPO7_HUMAN	IPO7	11	11	11	1	0|0|0|0|0|0|2|0|0|0	1	1	1	1	1	55	0
hSAE1	sp|O15397|IPO8_HUMAN	IPO8	4	4	4	1	0|0|0|0|0|0|0|0|0|0	1	1	1	1	1	40	0
hSAE1	sp|Q96P70|IPO9_HUMAN	IPO9	12	12	12	1	0|0|0|0|0|0|0|0|0|0	1	1	1	1	1	120	0
hSAE1	sp|O14654|IRS4_HUMAN	IRS4	19	19	19	1	9|14|0|0|0|0|8|5|0|0	0.96	0.96	0.96	0.96	0.96	5.28	0.01
hSAE1	sp|Q9Y6Y0|NS1BP_HUMAN	IVNS1ABP	0	0	0	1	7|4|6|0|0|0|10|0|0|0	0	0	0	0	0	0	0.36
hSAE1	sp|P23458|JAK1_HUMAN	JAK1	8	8	8	1	14|20|13|3|5|2|14|0|2|0	0	0	0	0	0	1.1	0.27
hSAE1	sp|P14923|PLAK_HUMAN	JUP	0	0	0	1	0|0|0|0|0|0|0|0|0|0	0	0	0	0	0	0	0.36
hSAE1	sp|P33947|ERD22_HUMAN	KDELR2	3	3	3	1	0|0|0|0|0|0|0|0|0|0	1	1	1	1	1	30	0
hSAE1	sp|Q07666|KHDR1_HUMAN	KHDRBS1	0	0	0	1	0|0|0|0|0|2|0|0|0|0	0	0	0	0	0	0	0.36
hSAE1	sp|P52732|KIF11_HUMAN	KIF11	141	141	141	1	172|334|172|309|376|410|352|231|196|227	0	0	0	0	0	0.51	0.36
hSAE1	sp|Q2TAC6|KIF19_HUMAN	KIF19	0	0	0	1	0|0|0|0|0|0|0|0|0|0	0	0	0	0	0	0	0.36
hSAE1	sp|Q12840|KIF5A_HUMAN	KIF5A	0	0	0	1	0|0|0|0|0|0|0|0|0|0	0	0	0	0	0	0	0.36
hSAE1	sp|P33176|KINH_HUMAN	KIF5B	0	0	0	1	0|0|0|0|0|0|0|0|0|0	0	0	0	0	0	0	0.36
hSAE1	sp|P52294|IMA5_HUMAN	KPNA1	0	0	0	1	0|0|0|0|0|0|0|0|0|0	0	0	0	0	0	0	0.36
hSAE1	sp|P52292|IMA1_HUMAN	KPNA2	0	0	0	1	0|0|0|0|0|0|0|0|0|0	0	0	0	0	0	0	0.36
hSAE1	sp|Q14974|IMB1_HUMAN	KPNB1	28	28	28	1	0|6|0|0|2|2|14|0|0|0	0.99	0.99	0.99	0.99	0.99	11.67	0
hSAE1	sp|P04264|K2C1_HUMAN	KRT1	0	0	0	1	0|0|0|10|0|0|8|4|3|0	0	0	0	0	0	0	0.36
hSAE1	sp|Q86UP2|KTN1_HUMAN	KTN1	0	0	0	1	0|5|0|0|0|0|0|0|0|0	0	0	0	0	0	0	0.36
hSAE1	sp|O95461|LARGE_HUMAN	LARGE	0	0	0	1	0|0|0|0|0|0|0|0|0|0	0	0	0	0	0	0	0.36
hSAE1	sp|Q6PKG0|LARP1_HUMAN	LARP1	0	0	0	1	0|7|0|0|0|0|7|0|2|0	0	0	0	0	0	0	0.36
hSAE1	sp|Q9P2J5|SYLC_HUMAN	LARS	3	3	3	1	0|0|0|2|0|0|0|0|0|3	0.9	0.9	0.9	0.9	0.9	6	0.02
hSAE1	sp|Q9Y4W2|LAS1L_HUMAN	LAS1L	0	0	0	1	0|0|0|0|0|0|0|0|0|0	0	0	0	0	0	0	0.36
hSAE1	sp|Q14739|LBR_HUMAN	LBR	0	0	0	1	0|0|0|0|0|0|2|0|0|0	0	0	0	0	0	0	0.36
hSAE1	sp|Q9UHB6|LIMA1_HUMAN	LIMA1	45	45	45	1	192|232|184|84|90|87|171|91|98|75	0	0	0	0	0	0.35	0.36
hSAE1	sp|P02545|LMNA_HUMAN	LMNA	0	0	0	1	0|0|0|0|0|0|0|0|0|0	0	0	0	0	0	0	0.36
hSAE1	sp|P20700|LMNB1_HUMAN	LMNB1	42	42	42	1	23|15|19|2|2|0|17|0|4|0	0.98	0.98	0.98	0.98	0.98	5.12	0
hSAE1	sp|Q03252|LMNB2_HUMAN	LMNB2	3	3	3	1	8|3|5|0|0|0|0|0|0|0	0.37	0.37	0.37	0.37	0.37	1.88	0.07
hSAE1	sp|Q5VUJ6|LRCH2_HUMAN	LRCH2	0	0	0	1	0|0|0|0|0|0|4|0|0|0	0	0	0	0	0	0	0.36
hSAE1	sp|P42704|LPPRC_HUMAN	LRPPRC	6	6	6	1	0|0|0|0|0|0|0|0|0|2	1	1	1	1	1	30	0
hSAE1	sp|Q9Y383|LC7L2_HUMAN	LUC7L2	0	0	0	1	0|0|0|0|0|0|4|0|0|0	0	0	0	0	0	0	0.36
hSAE1	sp|Q9UPN3|MACF1_HUMAN	MACF1	0	0	0	1	0|0|0|0|0|0|0|0|0|0	0	0	0	0	0	0	0.36
hSAE1	sp|Q9Y5V3|MAGD1_HUMAN	MAGED1	0	0	0	1	0|0|0|0|0|0|0|0|0|0	0	0	0	0	0	0	0.36
hSAE1	sp|Q9UNF1|MAGD2_HUMAN	MAGED2	3	3	3	1	2|0|0|0|0|0|0|0|0|0	0.97	0.97	0.97	0.97	0.97	15	0.01
hSAE1	sp|P46821|MAP1B_HUMAN	MAP1B	47	47	47	1	42|137|9|64|68|82|46|53|38|67	0	0	0	0	0	0.78	0.36
hSAE1	sp|P27816|MAP4_HUMAN	MAP4	0	0	0	1	0|0|0|0|0|0|0|0|0|0	0	0	0	0	0	0	0.36
hSAE1	sp|P29966|MARCS_HUMAN	MARCKS	0	0	0	1	0|0|0|0|0|0|0|0|0|0	0	0	0	0	0	0	0.36
hSAE1	sp|P56192|SYMC_HUMAN	MARS	12	12	12	1	0|0|0|0|0|0|0|0|0|0	1	1	1	1	1	120	0
hSAE1	sp|P43243|MATR3_HUMAN	MATR3	25	25	25	1	19|38|17|21|14|17|46|18|20|12	0	0	0	0	0	1.13	0.32
hSAE1	sp|P25205|MCM3_HUMAN	MCM3	0	0	0	1	0|0|0|0|0|0|0|0|0|0	0	0	0	0	0	0	0.36
hSAE1	sp|P33993|MCM7_HUMAN	MCM7	5	5	5	1	0|0|0|0|0|0|0|0|0|0	1	1	1	1	1	50	0
hSAE1	sp|Q14676|MDC1_HUMAN	MDC1	2	2	2	1	3|6|2|0|0|0|0|0|0|0	0.44	0.44	0.44	0.44	0.44	1.82	0.06
hSAE1	sp|Q9NU22|MDN1_HUMAN	MDN1	8	8	8	1	0|0|0|0|0|0|0|0|0|0	1	1	1	1	1	80	0
hSAE1	sp|P55081|MFAP1_HUMAN	MFAP1	0	0	0	1	0|0|0|0|0|0|0|0|0|0	0	0	0	0	0	0	0.36
hSAE1	sp|Q8IWI9|MGAP_HUMAN	MGA	0	0	0	1	22|52|9|6|6|7|11|4|6|10	0	0	0	0	0	0	0.36
hSAE1	sp|Q96T76|MMS19_HUMAN	MMS19	10	10	10	1	0|0|0|0|0|0|0|0|0|0	1	1	1	1	1	100	0
hSAE1	sp|Q9BU76|MMTA2_HUMAN	MMTAG2	0	0	0	1	0|0|0|0|0|0|0|0|0|0	0	0	0	0	0	0	0.36
hSAE1	sp|Q9HCE1|MOV10_HUMAN	MOV10	0	0	0	1	0|0|0|0|0|0|0|0|0|0	0	0	0	0	0	0	0.36
hSAE1	sp|Q6WCQ1|MPRIP_HUMAN	MPRIP	0	0	0	1	0|0|0|0|0|0|2|0|3|0	0	0	0	0	0	0	0.36
hSAE1	sp|O94776|MTA2_HUMAN	MTA2	0	0	0	1	0|0|0|0|0|0|0|0|0|0	0	0	0	0	0	0	0.36
hSAE1	sp|Q86UE4|LYRIC_HUMAN	MTDH	0	0	0	1	3|2|0|0|0|0|0|0|0|0	0	0	0	0	0	0	0.36
hSAE1	sp|P11586|C1TC_HUMAN	MTHFD1	0	0	0	1	0|0|0|0|0|0|0|0|0|0	0	0	0	0	0	0	0.36
hSAE1	sp|Q8NCE2|MTMRE_HUMAN	MTMR14	0	0	0	1	0|0|0|0|0|5|3|0|0|0	0	0	0	0	0	0	0.36
hSAE1	sp|O75431|MTX2_HUMAN	MTX2	3	3	3	1	0|0|0|0|0|0|0|0|0|0	1	1	1	1	1	30	0
hSAE1	sp|Q9BQG0|MBB1A_HUMAN	MYBBP1A	24	24	24	1	13|26|5|7|5|6|37|8|6|12	0	0	0	0	0	1.92	0.26
hSAE1	sp|O75592|MYCB2_HUMAN	MYCBP2	0	0	0	1	0|6|0|0|0|0|0|0|0|0	0	0	0	0	0	0	0.36
hSAE1	sp|P12882|MYH1_HUMAN	MYH1	0	0	0	1	0|0|0|0|0|0|0|0|0|0	0	0	0	0	0	0	0.36
hSAE1	sp|P35580|MYH10_HUMAN	MYH10	45	45	45	1	44|116|39|36|20|22|157|84|58|78	0	0	0	0	0	0.69	0.36
hSAE1	sp|P35749|MYH11_HUMAN	MYH11	0	0	0	1	28|40|30|0|0|0|0|0|0|0	0	0	0	0	0	0	0.36
hSAE1	sp|Q7Z406|MYH14_HUMAN	MYH14	7	7	7	1	8|15|2|10|4|4|30|19|17|21	0	0	0	0	0	0.54	0.36
hSAE1	sp|P12883|MYH7_HUMAN	MYH7	0	0	0	1	0|0|0|0|0|0|0|0|0|0	0	0	0	0	0	0	0.36
hSAE1	sp|A7E2Y1|MYH7B_HUMAN	MYH7B	0	0	0	1	0|0|0|0|0|0|0|0|0|0	0	0	0	0	0	0	0.36
hSAE1	sp|P35579|MYH9_HUMAN	MYH9	122	122	122	1	135|241|113|137|82|75|371|159|115|184	0	0	0	0	0	0.76	0.36
hSAE1	sp|P19105|ML12A_HUMAN	MYL12A	0	0	0	1	0|0|0|0|0|0|0|0|0|0	0	0	0	0	0	0	0.36
hSAE1	sp|P60660|MYL6_HUMAN	MYL6	0	0	0	1	0|0|0|0|0|0|0|0|0|0	0	0	0	0	0	0	0.36
hSAE1	sp|P14649|MYL6B_HUMAN	MYL6B	0	0	0	1	0|0|0|0|0|0|0|0|0|0	0	0	0	0	0	0	0.36
hSAE1	sp|Q92614|MY18A_HUMAN	MYO18A	9	9	9	1	2|11|0|0|0|0|3|2|2|3	0.89	0.89	0.89	0.89	0.89	3.91	0.02
hSAE1	cu|Q96H55|MYO19_HUMAN	MYO19	2	2	2	1	0|0|0|0|0|0|0|0|0|0	0.98	0.98	0.98	0.98	0.98	20	0
hSAE1	sp|Q9UBC5|MYO1A_HUMAN	MYO1A	0	0	0	1	0|4|2|14|13|9|0|11|8|11	0	0	0	0	0	0	0.36
hSAE1	sp|O43795|MYO1B_HUMAN	MYO1B	63	63	63	1	69|93|36|147|159|151|234|145|93|114	0	0	0	0	0	0.51	0.36
hSAE1	sp|O00159|MYO1C_HUMAN	MYO1C	107	107	107	1	42|77|33|165|164|166|288|120|111|116	0	0	0	0	0	0.83	0.36
hSAE1	sp|O94832|MYO1D_HUMAN	MYO1D	80	80	80	1	74|116|60|73|63|68|239|89|71|74	0	0	0	0	0	0.86	0.36
hSAE1	sp|Q12965|MYO1E_HUMAN	MYO1E	7	7	7	1	6|5|2|14|3|0|10|15|11|11	0	0	0	0	0	0.91	0.36
hSAE1	sp|B0I1T2|MYO1G_HUMAN	MYO1G	0	0	0	1	8|9|0|0|0|0|0|0|0|0	0	0	0	0	0	0	0.36
hSAE1	sp|Q9Y4I1|MYO5A_HUMAN	MYO5A	11	11	11	1	19|86|3|28|23|28|111|52|45|63	0	0	0	0	0	0.24	0.36
hSAE1	sp|Q9ULV0|MYO5B_HUMAN	MYO5B	3	3	3	1	9|36|0|10|9|10|14|13|12|11	0	0	0	0	0	0.24	0.36
hSAE1	sp|Q9NQX4|MYO5C_HUMAN	MYO5C	2	2	2	1	11|54|0|9|7|9|22|10|11|8	0	0	0	0	0	0.14	0.36
hSAE1	sp|Q9UM54|MYO6_HUMAN	MYO6	11	11	11	1	50|74|51|46|29|19|79|59|45|69	0	0	0	0	0	0.21	0.36
hSAE1	sp|Q13459|MYO9B_HUMAN	MYO9B	0	0	0	1	0|0|0|0|0|0|0|0|0|0	0	0	0	0	0	0	0.36
hSAE1	sp|P0DMV8|HS71A_HUMAN	NA	187	187	187	1	54|29|23|61|65|80|177|62|45|49	0	0	0	0	0	2.9	0.3
hSAE1	sp|Q13564|ULA1_HUMAN	NAE1	0	0	0	1	0|0|0|0|0|0|0|0|0|0	0	0	0	0	0	0	0.36
hSAE1	sp|P49321|NASP_HUMAN	NASP	0	0	0	1	0|0|0|0|0|2|0|0|0|0	0	0	0	0	0	0	0.36
hSAE1	sp|P42695|CNDD3_HUMAN	NCAPD3	5	5	5	1	0|0|0|0|0|0|0|0|0|0	1	1	1	1	1	50	0
hSAE1	sp|Q9BPX3|CND3_HUMAN	NCAPG	0	0	0	1	0|0|0|0|0|0|0|0|0|0	0	0	0	0	0	0	0.36
hSAE1	sp|Q09161|NCBP1_HUMAN	NCBP1	0	0	0	1	0|4|0|0|0|0|7|0|0|0	0	0	0	0	0	0	0.36
hSAE1	sp|P19338|NUCL_HUMAN	NCL	2	2	2	1	24|31|0|52|46|66|19|14|13|13	0	0	0	0	0	0.07	0.36
hSAE1	sp|O95299|NDUAA_HUMAN	NDUFA10	4	4	4	1	0|0|0|0|0|0|0|0|0|0	1	1	1	1	1	40	0
hSAE1	sp|O00483|NDUA4_HUMAN	NDUFA4	0	0	0	1	0|0|0|0|0|0|0|0|0|0	0	0	0	0	0	0	0.36
hSAE1	sp|Q16795|NDUA9_HUMAN	NDUFA9	2	2	2	1	0|0|0|0|0|0|0|0|0|0	0.98	0.98	0.98	0.98	0.98	20	0
hSAE1	sp|Q6P3R8|NEK5_HUMAN	NEK5	0	0	0	1	0|0|0|0|0|0|0|0|0|0	0	0	0	0	0	0	0.36
hSAE1	sp|P48681|NEST_HUMAN	NES	0	0	0	1	0|0|0|0|0|0|0|0|0|0	0	0	0	0	0	0	0.36
hSAE1	sp|Q0ZGT2|NEXN_HUMAN	NEXN	0	0	0	1	11|13|12|0|0|0|3|0|0|0	0	0	0	0	0	0	0.36
hSAE1	sp|Q6KC79|NIPBL_HUMAN	NIPBL	0	0	0	1	0|0|0|0|0|0|0|0|0|0	0	0	0	0	0	0	0.36
hSAE1	sp|P30414|NKTR_HUMAN	NKTR	0	0	0	1	0|0|0|0|0|0|0|0|0|0	0	0	0	0	0	0	0.36
hSAE1	sp|Q8WTT2|NOC3L_HUMAN	NOC3L	0	0	0	1	0|0|0|0|0|0|0|0|0|0	0	0	0	0	0	0	0.36
hSAE1	sp|Q9BVI4|NOC4L_HUMAN	NOC4L	0	0	0	1	0|0|0|0|0|0|5|0|0|0	0	0	0	0	0	0	0.36
hSAE1	sp|Q5JPE7|NOMO2_HUMAN	NOMO2	0	0	0	1	0|0|0|0|0|0|0|0|0|0	0	0	0	0	0	0	0.36
hSAE1	sp|Q15233|NONO_HUMAN	NONO	3	3	3	1	0|2|0|0|4|0|2|0|0|0	0.81	0.81	0.81	0.81	0.81	3.75	0.03
hSAE1	sp|P46087|NOP2_HUMAN	NOP2	0	0	0	1	4|8|3|0|0|0|3|0|0|0	0	0	0	0	0	0	0.36
hSAE1	sp|O00567|NOP56_HUMAN	NOP56	7	7	7	1	4|0|4|0|2|0|0|3|4|0	0.91	0.91	0.91	0.91	0.91	4.12	0.01
hSAE1	sp|Q9Y2X3|NOP58_HUMAN	NOP58	8	8	8	1	5|0|3|0|0|0|0|0|0|0	0.98	0.98	0.98	0.98	0.98	10	0
hSAE1	sp|Q04721|NOTC2_HUMAN	NOTCH2	0	0	0	1	0|0|0|0|0|0|0|0|0|0	0	0	0	0	0	0	0.36
hSAE1	sp|P06748|NPM_HUMAN	NPM1	11	11	11	1	0|3|0|3|0|11|12|0|0|0	0.89	0.89	0.89	0.89	0.89	3.79	0.02
hSAE1	sp|Q9Y266|NUDC_HUMAN	NUDC	0	0	0	1	0|0|0|0|0|0|0|0|0|0	0	0	0	0	0	0	0.36
hSAE1	sp|Q9BQG2|NUD12_HUMAN	NUDT12	0	0	0	1	0|0|0|0|0|0|4|0|0|0	0	0	0	0	0	0	0.36
hSAE1	sp|Q14980|NUMA1_HUMAN	NUMA1	0	0	0	1	12|19|5|0|0|0|0|0|0|0	0	0	0	0	0	0	0.36
hSAE1	sp|Q8WUM0|NU133_HUMAN	NUP133	3	3	3	1	0|0|0|0|0|0|0|0|0|0	1	1	1	1	1	30	0
hSAE1	sp|O75694|NU155_HUMAN	NUP155	2	2	2	1	0|0|0|0|0|0|0|0|0|0	0.98	0.98	0.98	0.98	0.98	20	0
hSAE1	sp|Q12769|NU160_HUMAN	NUP160	2	2	2	1	0|0|0|0|0|0|4|0|0|0	0.87	0.87	0.87	0.87	0.87	5	0.02
hSAE1	sp|Q5SRE5|NU188_HUMAN	NUP188	4	4	4	1	0|0|0|0|0|0|0|0|0|0	1	1	1	1	1	40	0
hSAE1	sp|Q92621|NU205_HUMAN	NUP205	32	32	32	1	4|5|0|0|0|0|2|3|0|3	1	1	1	1	1	18.82	0
hSAE1	sp|Q8TEM1|PO210_HUMAN	NUP210	0	0	0	1	0|0|0|0|0|0|0|0|0|0	0	0	0	0	0	0	0.36
hSAE1	sp|P35658|NU214_HUMAN	NUP214	0	0	0	1	0|0|0|0|0|0|0|0|0|0	0	0	0	0	0	0	0.36
hSAE1	sp|Q8N1F7|NUP93_HUMAN	NUP93	28	28	28	1	0|0|0|0|0|0|0|0|0|0	1	1	1	1	1	280	0
hSAE1	sp|O75665|OFD1_HUMAN	OFD1	0	0	0	1	0|0|0|0|0|0|3|0|0|0	0	0	0	0	0	0	0.36
hSAE1	cu|Q01804|OTUD4_HUMAN	OTUD4	0	0	0	1	2|7|0|6|5|8|8|6|2|7	0	0	0	0	0	0	0.36
hSAE1	sp|P11940|PABP1_HUMAN	PABPC1	8	8	8	1	14|19|16|15|24|19|61|15|15|10	0	0	0	0	0	0.38	0.36
hSAE1	sp|Q9H361|PABP3_HUMAN	PABPC3	4	4	4	1	0|0|0|0|0|0|33|0|0|0	0.02	0.02	0.02	0.02	0.02	1.21	0.17
hSAE1	sp|Q13310|PABP4_HUMAN	PABPC4	4	4	4	1	14|18|15|11|16|12|31|8|9|6	0	0	0	0	0	0.29	0.36
hSAE1	sp|P09874|PARP1_HUMAN	PARP1	0	0	0	1	0|0|0|0|0|0|0|0|0|0	0	0	0	0	0	0	0.36
hSAE1	sp|Q86U86|PB1_HUMAN	PBRM1	0	0	0	1	0|0|0|0|0|0|0|0|0|0	0	0	0	0	0	0	0.36
hSAE1	sp|Q14690|RRP5_HUMAN	PDCD11	0	0	0	1	0|0|0|0|0|0|0|0|0|0	0	0	0	0	0	0	0.36
hSAE1	sp|Q9NTI5|PDS5B_HUMAN	PDS5B	0	0	0	1	0|0|0|0|0|0|0|0|0|0	0	0	0	0	0	0	0.36
hSAE1	sp|Q16875|F263_HUMAN	PFKFB3	0	0	0	1	0|0|0|0|0|0|4|0|0|0	0	0	0	0	0	0	0.36
hSAE1	sp|P17858|PFKAL_HUMAN	PFKL	11	11	11	1	0|0|0|0|0|0|0|0|0|0	1	1	1	1	1	110	0
hSAE1	sp|Q01813|PFKAP_HUMAN	PFKP	17	17	17	1	0|0|0|0|0|0|0|0|0|0	1	1	1	1	1	170	0
hSAE1	sp|Q96HS1|PGAM5_HUMAN	PGAM5	0	0	0	1	0|0|0|0|0|0|3|0|0|0	0	0	0	0	0	0	0.36
hSAE1	sp|P35232|PHB_HUMAN	PHB	8	8	8	1	11|0|0|0|5|8|10|4|2|3	0.03	0.03	0.03	0.03	0.03	1.86	0.16
hSAE1	sp|Q99623|PHB2_HUMAN	PHB2	10	10	10	1	21|3|23|2|9|15|9|6|8|4	0	0	0	0	0	1	0.36
hSAE1	cu|Q92576|PHF3_HUMAN	PHF3	0	0	0	1	0|0|0|0|0|0|0|0|0|0	0	0	0	0	0	0	0.36
hSAE1	sp|Q7RTV0|PHF5A_HUMAN	PHF5A	0	0	0	1	5|3|5|0|0|0|0|2|0|0	0	0	0	0	0	0	0.36
hSAE1	sp|O43175|SERA_HUMAN	PHGDH	51	51	51	1	0|0|0|4|13|12|4|13|6|3	1	1	1	1	1	9.27	0
hSAE1	sp|P42356|PI4KA_HUMAN	PI4KA	0	0	0	1	0|0|0|0|0|0|0|0|0|0	0	0	0	0	0	0	0.36
hSAE1	sp|P01833|PIGR_HUMAN	PIGR	2	2	2	1	0|0|0|0|0|0|0|0|0|0	0.98	0.98	0.98	0.98	0.98	20	0
hSAE1	sp|P48739|PIPNB_HUMAN	PITPNB	3	3	3	1	0|0|0|0|0|0|0|0|0|0	1	1	1	1	1	30	0
hSAE1	sp|Q15149|PLEC_HUMAN	PLEC	0	0	0	1	0|14|0|0|0|0|0|0|0|0	0	0	0	0	0	0	0.36
hSAE1	sp|P13797|PLST_HUMAN	PLS3	0	0	0	1	0|0|0|0|0|0|3|3|0|0	0	0	0	0	0	0	0.36
hSAE1	sp|Q9H307|PININ_HUMAN	PNN	0	0	0	1	12|39|14|3|0|0|5|7|8|4	0	0	0	0	0	0	0.36
hSAE1	sp|Q15054|DPOD3_HUMAN	POLD3	0	0	0	1	0|0|0|0|0|0|0|0|0|0	0	0	0	0	0	0	0.36
hSAE1	sp|P24928|RPB1_HUMAN	POLR2A	0	0	0	1	0|0|0|0|0|0|0|0|0|0	0	0	0	0	0	0	0.36
hSAE1	sp|P30876|RPB2_HUMAN	POLR2B	0	0	0	1	0|0|0|0|0|0|0|0|0|0	0	0	0	0	0	0	0.36
hSAE1	sp|Q6S8J3|POTEE_HUMAN	POTEE	0	0	0	1	0|0|0|0|0|0|5|0|0|0	0	0	0	0	0	0	0.36
hSAE1	sp|P35813|PPM1A_HUMAN	PPM1A	2	2	2	1	18|3|11|0|3|4|10|4|0|0	0	0	0	0	0	0.38	0.36
hSAE1	cu|O75688|PPM1B_HUMAN	PPM1B	13	13	13	1	32|37|34|12|13|13|29|5|0|0	0	0	0	0	0	0.74	0.36
hSAE1	sp|P62136|PP1A_HUMAN	PPP1CA	6	6	6	1	0|0|0|0|4|0|5|0|0|0	0.95	0.95	0.95	0.95	0.95	6.67	0.01
hSAE1	sp|P36873|PP1G_HUMAN	PPP1CC	7	7	7	1	0|0|0|0|4|0|5|0|0|0	0.96	0.96	0.96	0.96	0.96	7.78	0.01
hSAE1	sp|O14974|MYPT1_HUMAN	PPP1R12A	7	7	7	1	3|2|0|0|0|0|3|0|0|0	0.98	0.98	0.98	0.98	0.98	8.75	0
hSAE1	sp|Q96SB3|NEB2_HUMAN	PPP1R9B	0	0	0	1	9|21|0|0|0|0|4|3|0|0	0	0	0	0	0	0	0.36
hSAE1	sp|P63151|2ABA_HUMAN	PPP2R2A	0	0	0	1	0|0|0|0|0|0|2|0|0|0	0	0	0	0	0	0	0.36
hSAE1	sp|Q5H9R7|PP6R3_HUMAN	PPP6R3	0	0	0	1	0|0|0|0|0|0|0|0|0|0	0	0	0	0	0	0	0.36
hSAE1	sp|Q06830|PRDX1_HUMAN	PRDX1	7	7	7	1	0|0|0|0|0|0|4|0|0|0	0.99	0.99	0.99	0.99	0.99	17.5	0
hSAE1	sp|P32119|PRDX2_HUMAN	PRDX2	2	2	2	1	0|0|0|0|0|0|3|0|0|0	0.91	0.91	0.91	0.91	0.91	6.67	0.01
hSAE1	sp|P78527|PRKDC_HUMAN	PRKDC	267	267	267	1	28|76|6|21|31|54|66|82|47|75	1	1	1	1	1	5.49	0
hSAE1	sp|O14744|ANM5_HUMAN	PRMT5	253	253	253	1	140|151|115|339|299|323|424|265|193|182	0	0	0	0	0	1.04	0.36
hSAE1	sp|Q9UMS4|PRP19_HUMAN	PRPF19	0	0	0	1	0|0|0|5|7|5|8|2|0|0	0	0	0	0	0	0	0.36
hSAE1	sp|Q8WWY3|PRP31_HUMAN	PRPF31	0	0	0	1	17|0|13|9|13|15|16|10|6|7	0	0	0	0	0	0	0.36
hSAE1	sp|O75400|PR40A_HUMAN	PRPF40A	0	0	0	1	0|7|0|0|0|0|7|0|0|0	0	0	0	0	0	0	0.36
hSAE1	sp|O94906|PRP6_HUMAN	PRPF6	0	0	0	1	0|2|0|0|0|0|0|4|2|2	0	0	0	0	0	0	0.36
hSAE1	sp|Q6P2Q9|PRP8_HUMAN	PRPF8	18	18	18	1	3|30|0|15|10|27|73|28|16|32	0	0	0	0	0	0.77	0.36
hSAE1	cu|P60891|PRPS1_HUMAN	PRPS1	3	3	3	1	0|0|0|5|6|5|7|0|0|0	0.05	0.05	0.05	0.05	0.05	1.3	0.15
hSAE1	sp|P21108|PRPS3_HUMAN	PRPS1L1	3	3	3	1	0|0|0|7|8|11|9|0|0|0	0	0	0	0	0	0.86	0.36
hSAE1	sp|P11908|PRPS2_HUMAN	PRPS2	3	3	3	1	0|0|0|6|6|8|9|0|0|0	0.01	0.01	0.01	0.01	0.01	1.03	0.2
hSAE1	sp|Q14558|KPRA_HUMAN	PRPSAP1	2	2	2	1	0|0|0|0|0|2|11|0|0|0	0.39	0.39	0.39	0.39	0.39	1.54	0.07
hSAE1	sp|O60256|KPRB_HUMAN	PRPSAP2	0	0	0	1	6|0|0|0|0|6|11|0|0|0	0	0	0	0	0	0	0.36
hSAE1	sp|P48634|PRC2A_HUMAN	PRRC2A	0	0	0	1	10|16|7|0|4|8|0|5|2|8	0	0	0	0	0	0	0.36
hSAE1	sp|P35030|TRY3_HUMAN	PRSS3	3	3	3	1	0|0|0|0|0|2|0|0|2|5	0.78	0.78	0.78	0.78	0.78	3.33	0.03
hSAE1	sp|P25786|PSA1_HUMAN	PSMA1	0	0	0	1	2|0|0|0|0|0|0|0|0|0	0	0	0	0	0	0	0.36
hSAE1	sp|P25789|PSA4_HUMAN	PSMA4	3	3	3	1	0|0|0|0|0|0|8|0|3|0	0.75	0.75	0.75	0.75	0.75	2.73	0.03
hSAE1	sp|O14818|PSA7_HUMAN	PSMA7	0	0	0	1	0|0|0|0|0|0|0|0|0|0	0	0	0	0	0	0	0.36
hSAE1	sp|P62191|PRS4_HUMAN	PSMC1	0	0	0	1	0|0|0|0|0|0|0|0|0|0	0	0	0	0	0	0	0.36
hSAE1	sp|P62195|PRS8_HUMAN	PSMC5	0	0	0	1	0|2|0|0|0|0|0|0|0|0	0	0	0	0	0	0	0.36
hSAE1	sp|P62333|PRS10_HUMAN	PSMC6	0	0	0	1	0|0|0|0|0|0|0|0|0|0	0	0	0	0	0	0	0.36
hSAE1	sp|Q99460|PSMD1_HUMAN	PSMD1	0	0	0	1	3|0|0|0|0|0|0|0|0|0	0	0	0	0	0	0	0.36
hSAE1	sp|O00231|PSD11_HUMAN	PSMD11	0	0	0	1	0|0|0|0|0|0|0|0|0|0	0	0	0	0	0	0	0.36
hSAE1	sp|Q13200|PSMD2_HUMAN	PSMD2	4	4	4	1	0|0|0|2|0|0|2|3|0|0	0.92	0.92	0.92	0.92	0.92	5.71	0.01
hSAE1	sp|O43242|PSMD3_HUMAN	PSMD3	5	5	5	1	10|10|6|0|0|0|0|0|0|0	0.22	0.22	0.22	0.22	0.22	1.92	0.09
hSAE1	sp|P26599|PTBP1_HUMAN	PTBP1	0	0	0	1	10|0|14|4|15|23|12|0|0|0	0	0	0	0	0	0	0.36
hSAE1	sp|Q9P035|HACD3_HUMAN	PTPLAD1	9	9	9	1	0|0|0|0|0|0|11|3|3|0	0.94	0.94	0.94	0.94	0.94	5.29	0.01
hSAE1	sp|P47897|SYQ_HUMAN	QARS	0	0	0	1	0|0|0|0|0|0|2|0|0|0	0	0	0	0	0	0	0.36
hSAE1	sp|Q9NXS2|QPCTL_HUMAN	QPCTL	3	3	3	1	0|0|0|0|0|0|0|0|0|0	1	1	1	1	1	30	0
hSAE1	sp|O60216|RAD21_HUMAN	RAD21	7	7	7	1	0|0|0|0|0|0|0|0|0|0	1	1	1	1	1	70	0
hSAE1	sp|Q92878|RAD50_HUMAN	RAD50	0	0	0	1	6|0|0|0|0|0|0|0|0|0	0	0	0	0	0	0	0.36
hSAE1	sp|P49792|RBP2_HUMAN	RANBP2	14	14	14	1	30|37|23|0|3|5|4|12|8|11	0	0	0	0	0	1.05	0.3
hSAE1	sp|P46060|RAGP1_HUMAN	RANGAP1	3	3	3	1	0|0|0|0|0|0|0|0|0|0	1	1	1	1	1	30	0
hSAE1	sp|P54136|SYRC_HUMAN	RARS	4	4	4	1	0|0|0|0|0|0|0|0|0|0	1	1	1	1	1	40	0
hSAE1	sp|Q8TDY2|RBCC1_HUMAN	RB1CC1	0	0	0	1	0|10|0|0|0|0|0|0|0|0	0	0	0	0	0	0	0.36
hSAE1	sp|P98175|RBM10_HUMAN	RBM10	20	20	20	1	144|191|110|75|88|102|95|79|47|55	0	0	0	0	0	0.2	0.36
hSAE1	sp|Q96I25|SPF45_HUMAN	RBM17	0	0	0	1	0|0|0|3|11|6|5|0|0|0	0	0	0	0	0	0	0.36
hSAE1	sp|P49756|RBM25_HUMAN	RBM25	0	0	0	1	0|0|0|0|0|0|3|0|2|0	0	0	0	0	0	0	0.36
hSAE1	sp|Q14498|RBM39_HUMAN	RBM39	2	2	2	1	0|0|0|0|0|0|12|0|0|0	0.51	0.51	0.51	0.51	0.51	1.67	0.06
hSAE1	sp|P52756|RBM5_HUMAN	RBM5	0	0	0	1	0|4|0|0|2|0|0|0|0|0	0	0	0	0	0	0	0.36
hSAE1	sp|P78332|RBM6_HUMAN	RBM6	0	0	0	1	0|0|0|0|0|0|0|0|0|0	0	0	0	0	0	0	0.36
hSAE1	sp|P38159|RBMX_HUMAN	RBMX	0	0	0	1	20|7|28|3|6|7|2|6|5|0	0	0	0	0	0	0	0.36
hSAE1	sp|Q15293|RCN1_HUMAN	RCN1	2	2	2	1	0|0|0|0|0|0|0|0|0|0	0.98	0.98	0.98	0.98	0.98	20	0
hSAE1	sp|Q14257|RCN2_HUMAN	RCN2	3	3	3	1	0|0|0|0|0|0|0|0|0|0	1	1	1	1	1	30	0
hSAE1	sp|Q13127|REST_HUMAN	REST	0	0	0	1	0|5|0|0|0|0|0|0|0|0	0	0	0	0	0	0	0.36
hSAE1	sp|P0DJD0|RGPD1_HUMAN	RGPD1	0	0	0	1	6|7|2|0|0|2|0|2|2|0	0	0	0	0	0	0	0.36
hSAE1	sp|A6NKT7|RGPD3_HUMAN	RGPD3	5	5	5	1	14|17|8|0|0|0|3|0|0|0	0	0	0	0	0	1.19	0.21
hSAE1	sp|Q99666|RGPD5_HUMAN	RGPD5	0	0	0	1	13|15|8|0|0|0|0|0|0|0	0	0	0	0	0	0	0.36
hSAE1	sp|Q8IXI2|MIRO1_HUMAN	RHOT1	3	3	3	1	0|0|0|0|0|0|0|0|0|0	1	1	1	1	1	30	0
hSAE1	sp|Q8IXI1|MIRO2_HUMAN	RHOT2	2	2	2	1	0|0|0|0|0|0|0|0|0|0	0.98	0.98	0.98	0.98	0.98	20	0
hSAE1	sp|Q5UIP0|RIF1_HUMAN	RIF1	5	5	5	1	37|62|10|11|24|31|21|20|16|17	0	0	0	0	0	0.2	0.36
hSAE1	sp|Q9BRS2|RIOK1_HUMAN	RIOK1	9	9	9	1	18|24|13|15|17|15|40|15|14|9	0	0	0	0	0	0.5	0.36
hSAE1	sp|Q63HN8|RN213_HUMAN	RNF213	0	0	0	1	0|0|0|0|0|0|0|0|0|0	0	0	0	0	0	0	0.36
hSAE1	sp|Q5W0B1|RN219_HUMAN	RNF219	0	0	0	1	18|9|0|0|0|0|0|0|0|0	0	0	0	0	0	0	0.36
hSAE1	sp|O60942|MCE1_HUMAN	RNGTT	0	0	0	1	0|0|0|0|0|0|0|0|0|0	0	0	0	0	0	0	0.36
hSAE1	sp|P27694|RFA1_HUMAN	RPA1	0	0	0	1	0|0|0|0|0|0|0|0|0|0	0	0	0	0	0	0	0.36
hSAE1	sp|P27635|RL10_HUMAN	RPL10	0	0	0	1	0|0|0|0|0|2|6|3|0|0	0	0	0	0	0	0	0.36
hSAE1	sp|P62906|RL10A_HUMAN	RPL10A	0	0	0	1	0|0|0|0|0|0|0|0|0|0	0	0	0	0	0	0	0.36
hSAE1	sp|P30050|RL12_HUMAN	RPL12	0	0	0	1	0|0|0|0|2|3|2|0|0|0	0	0	0	0	0	0	0.36
hSAE1	sp|P26373|RL13_HUMAN	RPL13	2	2	2	1	5|4|9|0|6|6|7|8|4|5	0	0	0	0	0	0.37	0.36
hSAE1	sp|P50914|RL14_HUMAN	RPL14	4	4	4	1	0|0|0|5|7|0|7|3|8|3	0.01	0.01	0.01	0.01	0.01	1.21	0.2
hSAE1	sp|P61313|RL15_HUMAN	RPL15	7	7	7	1	0|0|0|0|0|0|11|5|0|0	0.91	0.91	0.91	0.91	0.91	4.38	0.01
hSAE1	sp|P18621|RL17_HUMAN	RPL17	0	0	0	1	0|0|0|0|6|5|4|2|0|0	0	0	0	0	0	0	0.36
hSAE1	sp|Q07020|RL18_HUMAN	RPL18	8	8	8	1	0|0|0|4|10|9|17|8|12|3	0	0	0	0	0	1.27	0.25
hSAE1	sp|Q02543|RL18A_HUMAN	RPL18A	0	0	0	1	0|0|0|0|7|5|5|6|3|0	0	0	0	0	0	0	0.36
hSAE1	sp|P84098|RL19_HUMAN	RPL19	3	3	3	1	0|0|0|7|5|6|6|3|3|3	0	0	0	0	0	0.91	0.36
hSAE1	sp|P46778|RL21_HUMAN	RPL21	0	0	0	1	0|0|0|0|0|0|3|0|0|0	0	0	0	0	0	0	0.36
hSAE1	sp|P35268|RL22_HUMAN	RPL22	0	0	0	1	0|0|0|0|0|0|2|0|0|0	0	0	0	0	0	0	0.36
hSAE1	sp|P62829|RL23_HUMAN	RPL23	7	7	7	1	0|0|0|0|2|0|4|0|0|0	0.98	0.98	0.98	0.98	0.98	11.67	0
hSAE1	sp|P83731|RL24_HUMAN	RPL24	4	4	4	1	0|0|0|0|0|0|0|0|0|0	1	1	1	1	1	40	0
hSAE1	sp|P61353|RL27_HUMAN	RPL27	2	2	2	1	0|0|0|0|0|0|4|2|0|0	0.77	0.77	0.77	0.77	0.77	3.33	0.03
hSAE1	sp|P46776|RL27A_HUMAN	RPL27A	0	0	0	1	0|0|0|0|0|0|0|3|0|2	0	0	0	0	0	0	0.36
hSAE1	cu|P46779|RL28_HUMAN	RPL28	0	0	0	1	2|0|0|0|0|0|0|0|0|0	0	0	0	0	0	0	0.36
hSAE1	sp|P47914|RL29_HUMAN	RPL29	3	3	3	1	10|0|10|3|5|4|0|0|0|0	0	0	0	0	0	0.94	0.36
hSAE1	sp|P39023|RL3_HUMAN	RPL3	6	6	6	1	10|6|7|0|8|12|12|10|11|4	0	0	0	0	0	0.75	0.36
hSAE1	sp|P62888|RL30_HUMAN	RPL30	2	2	2	1	0|0|0|2|0|0|0|0|0|0	0.93	0.93	0.93	0.93	0.93	10	0.01
hSAE1	sp|P49207|RL34_HUMAN	RPL34	0	0	0	1	0|0|4|0|0|0|0|0|0|0	0	0	0	0	0	0	0.36
hSAE1	sp|P36578|RL4_HUMAN	RPL4	4	4	4	1	9|0|6|7|16|11|20|12|4|4	0	0	0	0	0	0.45	0.36
hSAE1	sp|P46777|RL5_HUMAN	RPL5	0	0	0	1	0|0|0|0|0|3|0|5|3|0	0	0	0	0	0	0	0.36
hSAE1	sp|Q02878|RL6_HUMAN	RPL6	12	12	12	1	0|0|2|6|8|9|15|6|2|0	0.23	0.23	0.23	0.23	0.23	2.5	0.09
hSAE1	sp|P18124|RL7_HUMAN	RPL7	17	17	17	1	0|0|0|6|10|11|18|8|10|4	0.11	0.11	0.11	0.11	0.11	2.54	0.11
hSAE1	sp|P62424|RL7A_HUMAN	RPL7A	4	4	4	1	0|0|0|7|7|4|9|0|0|2	0.02	0.02	0.02	0.02	0.02	1.38	0.16
hSAE1	sp|P62917|RL8_HUMAN	RPL8	3	3	3	1	2|0|0|0|2|5|2|0|0|0	0.66	0.66	0.66	0.66	0.66	2.73	0.04
hSAE1	sp|P05388|RLA0_HUMAN	RPLP0	6	6	6	1	0|0|0|8|11|8|14|0|0|0	0.01	0.01	0.01	0.01	0.01	1.46	0.19
hSAE1	sp|P04843|RPN1_HUMAN	RPN1	13	13	13	1	4|0|2|0|0|0|0|0|0|0	1	1	1	1	1	21.67	0
hSAE1	sp|P04844|RPN2_HUMAN	RPN2	13	13	13	1	0|0|0|0|0|0|5|0|0|0	1	1	1	1	1	26	0
hSAE1	sp|P46783|RS10_HUMAN	RPS10	0	0	0	1	0|0|0|0|0|0|4|0|0|0	0	0	0	0	0	0	0.36
hSAE1	sp|P62280|RS11_HUMAN	RPS11	0	0	0	1	0|0|0|0|0|0|2|0|0|0	0	0	0	0	0	0	0.36
hSAE1	sp|P62263|RS14_HUMAN	RPS14	2	2	2	1	6|0|0|0|0|0|0|0|0|0	0.84	0.84	0.84	0.84	0.84	3.33	0.02
hSAE1	sp|P62249|RS16_HUMAN	RPS16	12	12	12	1	0|0|0|0|2|0|0|0|2|0	1	1	1	1	1	30	0
hSAE1	sp|P08708|RS17_HUMAN	RPS17	0	0	0	1	0|0|0|0|0|0|2|0|0|0	0	0	0	0	0	0	0.36
hSAE1	sp|P62269|RS18_HUMAN	RPS18	21	21	21	1	5|0|0|11|3|0|17|0|0|0	0.97	0.97	0.97	0.97	0.97	5.83	0.01
hSAE1	sp|P39019|RS19_HUMAN	RPS19	0	0	0	1	0|0|0|0|2|0|0|0|0|0	0	0	0	0	0	0	0.36
hSAE1	sp|P15880|RS2_HUMAN	RPS2	9	9	9	1	0|0|0|13|13|13|10|4|7|0	0	0	0	0	0	1.5	0.23
hSAE1	sp|P60866|RS20_HUMAN	RPS20	4	4	4	1	0|0|0|0|0|0|0|0|0|0	1	1	1	1	1	40	0
hSAE1	sp|P62266|RS23_HUMAN	RPS23	0	0	0	1	0|0|0|0|0|0|0|0|0|0	0	0	0	0	0	0	0.36
hSAE1	sp|P42677|RS27_HUMAN	RPS27	6	6	6	1	0|0|0|0|0|0|0|0|0|0	1	1	1	1	1	60	0
hSAE1	sp|P62979|RS27A_HUMAN	RPS27A	7	7	7	1	0|4|0|3|0|0|6|11|11|11	0	0	0	0	0	1.52	0.21
hSAE1	cu|P23396|RS3_HUMAN	RPS3	44	44	44	1	7|7|9|0|3|0|7|3|0|0	1	1	1	1	1	12.22	0
hSAE1	sp|P61247|RS3A_HUMAN	RPS3A	0	0	0	1	0|0|0|6|5|4|2|6|0|0	0	0	0	0	0	0	0.36
hSAE1	sp|P62701|RS4X_HUMAN	RPS4X	4	4	4	1	6|0|4|0|7|7|8|0|0|0	0.01	0.01	0.01	0.01	0.01	1.25	0.19
hSAE1	sp|P46782|RS5_HUMAN	RPS5	5	5	5	1	0|0|0|2|2|2|0|0|0|0	0.98	0.98	0.98	0.98	0.98	8.33	0
hSAE1	sp|P62753|RS6_HUMAN	RPS6	7	7	7	1	0|0|0|2|5|6|7|6|5|0	0.25	0.25	0.25	0.25	0.25	2.26	0.08
hSAE1	sp|P62081|RS7_HUMAN	RPS7	0	0	0	1	0|0|0|0|0|0|8|0|0|0	0	0	0	0	0	0	0.36
hSAE1	sp|P62241|RS8_HUMAN	RPS8	6	6	6	1	0|0|0|4|11|3|15|5|7|8	0	0	0	0	0	1.13	0.25
hSAE1	sp|P46781|RS9_HUMAN	RPS9	0	0	0	1	18|19|19|0|0|0|3|3|0|0	0	0	0	0	0	0	0.36
hSAE1	sp|Q9P2E9|RRBP1_HUMAN	RRBP1	3	3	3	1	33|52|9|0|0|0|0|3|0|3	0	0	0	0	0	0.3	0.36
hSAE1	sp|Q5JTH9|RRP12_HUMAN	RRP12	0	0	0	1	0|5|0|0|0|2|5|3|2|0	0	0	0	0	0	0	0.36
hSAE1	sp|Q9Y265|RUVB1_HUMAN	RUVBL1	3	3	3	1	0|0|0|0|0|0|0|0|0|0	1	1	1	1	1	30	0
hSAE1	sp|Q9Y230|RUVB2_HUMAN	RUVBL2	0	0	0	1	0|0|0|0|0|0|0|0|0|0	0	0	0	0	0	0	0.36
hSAE1	sp|Q9UBE0|SAE1_HUMAN	SAE1	4674	4674	4674	1	0|0|0|0|0|0|0|0|0|0	1	1	1	1	1	46740	0
hSAE1	sp|Q15424|SAFB1_HUMAN	SAFB	0	0	0	1	4|11|0|3|2|5|4|4|0|5	0	0	0	0	0	0	0.36
hSAE1	sp|Q14151|SAFB2_HUMAN	SAFB2	0	0	0	1	4|8|0|0|0|0|0|0|0|0	0	0	0	0	0	0	0.36
hSAE1	sp|Q9Y512|SAM50_HUMAN	SAMM50	14	14	14	1	0|0|0|0|0|0|0|0|0|0	1	1	1	1	1	140	0
hSAE1	sp|O43290|SNUT1_HUMAN	SART1	0	0	0	1	12|2|0|0|0|0|0|0|0|0	0	0	0	0	0	0	0.36
hSAE1	sp|Q9UPW6|SATB2_HUMAN	SATB2	0	0	0	1	0|9|0|0|0|0|6|0|0|0	0	0	0	0	0	0	0.36
hSAE1	sp|O43819|SCO2_HUMAN	SCO2	0	0	0	1	0|0|0|0|0|0|0|0|0|0	0	0	0	0	0	0	0.36
hSAE1	sp|Q6P3W7|SCYL2_HUMAN	SCYL2	0	0	0	1	6|0|0|0|0|0|9|0|0|0	0	0	0	0	0	0	0.36
hSAE1	sp|O15027|SC16A_HUMAN	SEC16A	0	0	0	1	0|0|0|0|0|0|0|0|0|0	0	0	0	0	0	0	0.36
hSAE1	sp|P61619|S61A1_HUMAN	SEC61A1	8	8	8	1	0|0|0|0|0|0|0|0|0|0	1	1	1	1	1	80	0
hSAE1	sp|Q8NC51|PAIRB_HUMAN	SERBP1	0	0	0	1	8|7|8|0|0|2|0|0|0|0	0	0	0	0	0	0	0.36
hSAE1	sp|O75533|SF3B1_HUMAN	SF3B1	63	63	63	1	64|95|47|94|92|107|135|65|60|66	0	0	0	0	0	0.76	0.36
hSAE1	sp|Q13435|SF3B2_HUMAN	SF3B2	12	12	12	1	70|109|44|28|40|34|43|21|27|21	0	0	0	0	0	0.27	0.36
hSAE1	sp|Q15393|SF3B3_HUMAN	SF3B3	17	17	17	1	39|59|27|42|45|45|82|23|20|11	0	0	0	0	0	0.43	0.36
hSAE1	sp|Q15427|SF3B4_HUMAN	SF3B4	0	0	0	1	0|0|0|0|0|0|3|0|2|0	0	0	0	0	0	0	0.36
hSAE1	sp|P23246|SFPQ_HUMAN	SFPQ	4	4	4	1	3|10|0|12|10|8|4|0|0|0	0	0	0	0	0	0.85	0.36
hSAE1	sp|Q9H9B4|SFXN1_HUMAN	SFXN1	13	13	13	1	0|0|0|0|0|0|0|0|0|0	1	1	1	1	1	130	0
hSAE1	sp|O43147|SGSM2_HUMAN	SGSM2	0	0	0	1	0|0|0|0|0|0|0|0|0|0	0	0	0	0	0	0	0.36
hSAE1	sp|P53985|MOT1_HUMAN	SLC16A1	16	16	16	1	0|0|3|0|0|0|0|0|0|0	1	1	1	1	1	53.33	0
hSAE1	sp|Q15758|AAAT_HUMAN	SLC1A5	12	12	12	1	0|0|0|0|0|0|0|0|0|0	1	1	1	1	1	120	0
hSAE1	sp|P53007|TXTP_HUMAN	SLC25A1	15	15	15	1	0|0|0|0|0|0|0|0|0|0	1	1	1	1	1	150	0
hSAE1	cu|Q9UBX3|DIC_HUMAN	SLC25A10	7	7	7	1	0|0|0|0|0|0|0|0|0|0	1	1	1	1	1	70	0
hSAE1	sp|Q02978|M2OM_HUMAN	SLC25A11	22	22	22	1	0|0|0|0|0|0|0|0|0|0	1	1	1	1	1	220	0
hSAE1	sp|O75746|CMC1_HUMAN	SLC25A12	9	9	9	1	0|0|0|0|0|0|0|0|0|0	1	1	1	1	1	90	0
hSAE1	sp|Q9UJS0|CMC2_HUMAN	SLC25A13	36	36	36	1	0|0|0|0|0|0|0|0|0|0	1	1	1	1	1	360	0
hSAE1	sp|Q00325|MPCP_HUMAN	SLC25A3	23	23	23	1	0|0|0|0|0|0|0|0|0|0	1	1	1	1	1	230	0
hSAE1	sp|Q9H0C2|ADT4_HUMAN	SLC25A31	0	0	0	1	0|0|0|0|0|0|0|0|0|0	0	0	0	0	0	0	0.36
hSAE1	sp|P12235|ADT1_HUMAN	SLC25A4	44	44	44	1	0|0|0|7|6|4|7|6|6|5	1	1	1	1	1	10.73	0
hSAE1	sp|P05141|ADT2_HUMAN	SLC25A5	89	89	89	1	0|0|0|7|8|6|12|8|8|6	1	1	1	1	1	16.18	0
hSAE1	sp|P12236|ADT3_HUMAN	SLC25A6	57	57	57	1	0|0|0|7|7|5|10|6|6|5	1	1	1	1	1	12.39	0
hSAE1	sp|Q92504|S39A7_HUMAN	SLC39A7	2	2	2	1	0|0|0|0|0|0|0|0|0|0	0.98	0.98	0.98	0.98	0.98	20	0
hSAE1	sp|P08195|4F2_HUMAN	SLC3A2	7	7	7	1	0|0|0|0|0|0|0|0|0|0	1	1	1	1	1	70	0
hSAE1	sp|Q7Z7L1|SLN11_HUMAN	SLFN11	11	11	11	1	0|0|0|0|0|0|0|0|0|0	1	1	1	1	1	110	0
hSAE1	sp|Q68D06|SLN13_HUMAN	SLFN13	2	2	2	1	0|0|0|0|0|0|0|0|0|0	0.98	0.98	0.98	0.98	0.98	20	0
hSAE1	sp|P51531|SMCA2_HUMAN	SMARCA2	0	0	0	1	0|0|0|0|0|0|0|0|0|0	0	0	0	0	0	0	0.36
hSAE1	sp|P51532|SMCA4_HUMAN	SMARCA4	0	0	0	1	10|8|3|0|0|0|0|0|0|0	0	0	0	0	0	0	0.36
hSAE1	sp|O60264|SMCA5_HUMAN	SMARCA5	0	0	0	1	2|4|0|0|0|0|0|0|0|0	0	0	0	0	0	0	0.36
hSAE1	sp|Q14683|SMC1A_HUMAN	SMC1A	8	8	8	1	0|3|0|0|0|0|0|0|0|2	1	1	1	1	1	16	0
hSAE1	sp|O95347|SMC2_HUMAN	SMC2	2	2	2	1	0|3|0|0|0|0|0|0|0|0	0.91	0.91	0.91	0.91	0.91	6.67	0.01
hSAE1	sp|Q9UQE7|SMC3_HUMAN	SMC3	5	5	5	1	2|0|0|0|0|0|0|3|2|0	0.96	0.96	0.96	0.96	0.96	7.14	0.01
hSAE1	sp|Q9NTJ3|SMC4_HUMAN	SMC4	3	3	3	1	0|3|0|0|0|0|0|0|0|3	0.87	0.87	0.87	0.87	0.87	5	0.02
hSAE1	sp|O75643|U520_HUMAN	SNRNP200	24	24	24	1	0|20|0|11|11|23|90|35|21|25	0	0	0	0	0	1.02	0.32
hSAE1	sp|Q96DI7|SNR40_HUMAN	SNRNP40	0	0	0	1	0|0|0|0|0|2|0|4|0|0	0	0	0	0	0	0	0.36
hSAE1	sp|P62314|SMD1_HUMAN	SNRPD1	7	7	7	1	0|0|0|6|8|5|20|2|0|3	0.01	0.01	0.01	0.01	0.01	1.59	0.19
hSAE1	sp|P62316|SMD2_HUMAN	SNRPD2	0	0	0	1	0|0|0|0|0|2|3|0|0|0	0	0	0	0	0	0	0.36
hSAE1	sp|P62318|SMD3_HUMAN	SNRPD3	0	0	0	1	0|0|0|6|7|5|4|0|0|0	0	0	0	0	0	0	0.36
hSAE1	sp|P18583|SON_HUMAN	SON	0	0	0	1	0|5|0|0|0|0|4|0|0|0	0	0	0	0	0	0	0.36
hSAE1	sp|Q96T58|MINT_HUMAN	SPEN	0	0	0	1	0|0|0|0|0|0|0|0|0|0	0	0	0	0	0	0	0.36
hSAE1	sp|Q9Y657|SPIN1_HUMAN	SPIN1	0	0	0	1	0|0|0|0|4|3|6|0|0|0	0	0	0	0	0	0	0.36
hSAE1	sp|Q9H2V7|SPNS1_HUMAN	SPNS1	4	4	4	1	0|0|0|0|0|0|0|0|0|0	1	1	1	1	1	40	0
hSAE1	sp|Q13813|SPTN1_HUMAN	SPTAN1	193	193	193	1	90|284|41|196|242|300|469|262|228|273	0	0	0	0	0	0.81	0.36
hSAE1	sp|P11277|SPTB1_HUMAN	SPTB	0	0	0	1	0|0|0|0|5|7|0|8|4|5	0	0	0	0	0	0	0.36
hSAE1	sp|Q01082|SPTB2_HUMAN	SPTBN1	148	148	148	1	74|255|40|164|208|247|373|231|207|235	0	0	0	0	0	0.73	0.36
hSAE1	sp|O15020|SPTN2_HUMAN	SPTBN2	10	10	10	1	0|7|0|12|15|12|40|13|15|7	0	0	0	0	0	0.83	0.36
hSAE1	sp|Q6ZRS2|SRCAP_HUMAN	SRCAP	0	0	0	1	0|0|0|0|0|0|0|0|0|0	0	0	0	0	0	0	0.36
hSAE1	sp|Q9Y5M8|SRPRB_HUMAN	SRPRB	3	3	3	1	0|0|0|0|0|0|0|0|0|0	1	1	1	1	1	30	0
hSAE1	sp|Q8IYB3|SRRM1_HUMAN	SRRM1	0	0	0	1	24|29|9|4|4|5|7|12|16|9	0	0	0	0	0	0	0.36
hSAE1	sp|Q9UQ35|SRRM2_HUMAN	SRRM2	31	31	31	1	232|338|211|40|27|41|145|67|54|58	0	0	0	0	0	0.26	0.36
hSAE1	sp|Q9BXP5|SRRT_HUMAN	SRRT	0	0	0	1	0|5|0|0|0|0|0|0|0|0	0	0	0	0	0	0	0.36
hSAE1	sp|Q07955|SRSF1_HUMAN	SRSF1	0	0	0	1	18|0|12|0|0|2|12|2|0|0	0	0	0	0	0	0	0.36
hSAE1	sp|O75494|SRS10_HUMAN	SRSF10	0	0	0	1	0|0|0|0|0|0|6|0|0|0	0	0	0	0	0	0	0.36
hSAE1	sp|P84103|SRSF3_HUMAN	SRSF3	2	2	2	1	10|0|9|5|7|6|8|4|3|4	0	0	0	0	0	0.36	0.36
hSAE1	sp|Q08170|SRSF4_HUMAN	SRSF4	0	0	0	1	13|16|19|0|0|0|4|0|0|0	0	0	0	0	0	0	0.36
hSAE1	sp|Q13243|SRSF5_HUMAN	SRSF5	0	0	0	1	0|0|0|0|0|0|2|2|0|0	0	0	0	0	0	0	0.36
hSAE1	sp|Q13247|SRSF6_HUMAN	SRSF6	0	0	0	1	9|13|15|0|0|0|6|3|3|0	0	0	0	0	0	0	0.36
hSAE1	sp|Q16629|SRSF7_HUMAN	SRSF7	4	4	4	1	0|0|0|7|8|9|9|18|15|9	0	0	0	0	0	0.53	0.36
hSAE1	sp|P05455|LA_HUMAN	SSB	0	0	0	1	0|0|0|0|4|3|0|0|0|0	0	0	0	0	0	0	0.36
hSAE1	sp|P51571|SSRD_HUMAN	SSR4	0	0	0	1	0|0|0|0|0|0|0|0|0|0	0	0	0	0	0	0	0.36
hSAE1	sp|Q15208|STK38_HUMAN	STK38	11	11	11	1	0|5|3|10|16|23|30|10|10|5	0	0	0	0	0	0.98	0.36
hSAE1	sp|Q9Y2H1|ST38L_HUMAN	STK38L	2	2	2	1	0|0|0|2|4|5|8|5|4|3	0	0	0	0	0	0.65	0.36
hSAE1	sp|P46977|STT3A_HUMAN	STT3A	6	6	6	1	0|0|0|0|0|0|0|0|0|0	1	1	1	1	1	60	0
hSAE1	sp|Q8IX01|SUGP2_HUMAN	SUGP2	0	0	0	1	0|0|0|0|0|0|0|0|0|0	0	0	0	0	0	0	0.36
hSAE1	sp|Q9UH99|SUN2_HUMAN	SUN2	0	0	0	1	5|0|0|3|6|2|14|5|5|0	0	0	0	0	0	0	0.36
hSAE1	sp|Q7KZ85|SPT6H_HUMAN	SUPT6H	0	0	0	1	0|0|0|0|0|0|0|0|0|0	0	0	0	0	0	0	0.36
hSAE1	cu|O15260|SURF4_HUMAN	SURF4	3	3	3	1	0|0|0|0|0|0|0|0|0|0	1	1	1	1	1	30	0
hSAE1	sp|O95425|SVIL_HUMAN	SVIL	4	4	4	1	25|101|3|32|48|49|53|49|50|56	0	0	0	0	0	0.09	0.36
hSAE1	sp|O60506|HNRPQ_HUMAN	SYNCRIP	0	0	0	1	0|0|0|9|9|13|4|6|4|2	0	0	0	0	0	0	0.36
hSAE1	sp|O00268|TAF4_HUMAN	TAF4	0	0	0	1	13|27|2|2|3|0|12|6|0|6	0	0	0	0	0	0	0.36
hSAE1	sp|Q16650|TBR1_HUMAN	TBR1	0	0	0	1	0|0|0|0|0|0|2|0|0|0	0	0	0	0	0	0	0.36
hSAE1	sp|O14776|TCRG1_HUMAN	TCERG1	0	0	0	1	0|0|0|0|0|0|0|0|0|0	0	0	0	0	0	0	0.36
hSAE1	sp|Q13428|TCOF_HUMAN	TCOF1	0	0	0	1	8|18|0|0|0|6|0|6|4|7	0	0	0	0	0	0	0.36
hSAE1	sp|P17987|TCPA_HUMAN	TCP1	5	5	5	1	0|0|0|0|0|0|0|0|0|0	1	1	1	1	1	50	0
hSAE1	sp|Q9NZ01|TECR_HUMAN	TECR	6	6	6	1	0|0|0|0|0|0|0|0|0|0	1	1	1	1	1	60	0
hSAE1	sp|Q96S53|TESK2_HUMAN	TESK2	0	0	0	1	0|0|0|0|3|0|2|0|0|0	0	0	0	0	0	0	0.36
hSAE1	sp|Q00059|TFAM_HUMAN	TFAM	0	0	0	1	0|0|0|0|0|0|0|0|0|0	0	0	0	0	0	0	0.36
hSAE1	sp|Q8NI27|THOC2_HUMAN	THOC2	0	0	0	1	10|0|0|0|0|0|13|4|0|3	0	0	0	0	0	0	0.36
hSAE1	sp|Q9Y2W1|TR150_HUMAN	THRAP3	7	7	7	1	136|157|128|36|27|27|91|93|61|71	0	0	0	0	0	0.08	0.36
hSAE1	sp|Q3ZCQ8|TIM50_HUMAN	TIMM50	6	6	6	1	0|0|0|0|0|0|0|0|0|0	1	1	1	1	1	60	0
hSAE1	sp|Q07157|ZO1_HUMAN	TJP1	0	0	0	1	0|6|0|0|0|0|4|0|0|3	0	0	0	0	0	0	0.36
hSAE1	sp|Q9HC07|TM165_HUMAN	TMEM165	2	2	2	1	0|0|0|0|0|0|0|0|0|0	0.98	0.98	0.98	0.98	0.98	20	0
hSAE1	sp|P57088|TMM33_HUMAN	TMEM33	4	4	4	1	0|0|0|0|0|0|0|0|0|0	1	1	1	1	1	40	0
hSAE1	sp|P28289|TMOD1_HUMAN	TMOD1	0	0	0	1	10|4|7|3|11|14|19|10|12|4	0	0	0	0	0	0	0.36
hSAE1	sp|Q9NZR1|TMOD2_HUMAN	TMOD2	2	2	2	1	2|4|4|3|6|3|7|9|14|9	0	0	0	0	0	0.33	0.36
hSAE1	sp|Q9NYL9|TMOD3_HUMAN	TMOD3	38	38	38	1	5|7|4|37|60|48|72|45|51|38	0	0	0	0	0	1.04	0.34
hSAE1	sp|P42166|LAP2A_HUMAN	TMPO	12	12	12	1	0|0|0|0|0|3|6|2|0|5	0.98	0.98	0.98	0.98	0.98	7.5	0
hSAE1	sp|P42167|LAP2B_HUMAN	TMPO	12	12	12	1	0|0|0|0|0|0|6|0|0|0	0.99	0.99	0.99	0.99	0.99	20	0
hSAE1	sp|Q96JJ7|TMX3_HUMAN	TMX3	0	0	0	1	0|0|0|0|0|0|0|0|0|0	0	0	0	0	0	0	0.36
hSAE1	sp|P11388|TOP2A_HUMAN	TOP2A	3	3	3	1	0|6|0|0|0|0|0|0|0|0	0.9	0.9	0.9	0.9	0.9	5	0.02
hSAE1	sp|Q02880|TOP2B_HUMAN	TOP2B	0	0	0	1	0|0|0|0|0|0|0|0|0|0	0	0	0	0	0	0	0.36
hSAE1	sp|P12270|TPR_HUMAN	TPR	0	0	0	1	0|0|0|0|0|0|0|0|0|0	0	0	0	0	0	0	0.36
hSAE1	sp|Q13595|TRA2A_HUMAN	TRA2A	0	0	0	1	0|0|0|0|0|0|6|0|0|0	0	0	0	0	0	0	0.36
hSAE1	sp|P62995|TRA2B_HUMAN	TRA2B	0	0	0	1	0|0|0|0|0|0|4|0|0|0	0	0	0	0	0	0	0.36
hSAE1	sp|Q12931|TRAP1_HUMAN	TRAP1	3	3	3	1	0|0|0|0|0|0|0|2|0|3	0.9	0.9	0.9	0.9	0.9	6	0.02
hSAE1	sp|Q13263|TIF1B_HUMAN	TRIM28	3	3	3	1	0|0|0|0|0|0|0|0|0|0	1	1	1	1	1	30	0
hSAE1	sp|Q15645|PCH2_HUMAN	TRIP13	21	21	21	1	0|0|0|0|0|0|0|0|0|0	1	1	1	1	1	210	0
hSAE1	sp|Q96AY4|TTC28_HUMAN	TTC28	0	0	0	1	6|11|0|0|0|0|2|2|0|2	0	0	0	0	0	0	0.36
hSAE1	sp|Q71U36|TBA1A_HUMAN	TUBA1A	17	17	17	1	0|0|0|0|2|0|0|0|4|0	1	1	1	1	1	28.33	0
hSAE1	sp|Q9NY65|TBA8_HUMAN	TUBA8	10	10	10	1	0|0|0|0|0|0|0|0|0|0	1	1	1	1	1	100	0
hSAE1	cu|P07437|TBB5_HUMAN	TUBB	257	257	257	1	21|17|9|73|70|74|107|60|61|54	1	1	1	1	1	4.71	0
hSAE1	sp|Q13885|TBB2A_HUMAN	TUBB2A	315	315	315	1	32|23|20|71|70|77|119|67|70|59	1	1	1	1	1	5.18	0
hSAE1	sp|Q13509|TBB3_HUMAN	TUBB3	170	170	170	1	14|13|12|41|35|46|63|31|30|30	1	1	1	1	1	5.4	0
hSAE1	sp|Q9BUF5|TBB6_HUMAN	TUBB6	92	92	92	1	13|0|0|3|7|9|24|14|10|6	1	1	1	1	1	10.7	0
hSAE1	sp|Q3ZCM7|TBB8_HUMAN	TUBB8	114	114	114	1	20|0|0|7|11|18|32|16|13|11	1	1	1	1	1	8.91	0
hSAE1	sp|P49411|EFTU_HUMAN	TUFM	57	57	57	1	5|0|0|3|0|5|10|0|3|0	1	1	1	1	1	21.92	0
hSAE1	sp|Q12792|TWF1_HUMAN	TWF1	0	0	0	1	4|0|0|0|0|0|5|0|0|0	0	0	0	0	0	0	0.36
hSAE1	sp|Q6IBS0|TWF2_HUMAN	TWF2	0	0	0	1	0|0|0|0|0|0|4|0|0|0	0	0	0	0	0	0	0.36
hSAE1	sp|P26368|U2AF2_HUMAN	U2AF2	0	0	0	1	0|0|0|0|2|0|13|0|0|0	0	0	0	0	0	0	0.36
hSAE1	sp|O15042|SR140_HUMAN	U2SURP	13	13	13	1	10|57|7|25|30|31|55|19|13|17	0	0	0	0	0	0.49	0.36
hSAE1	sp|P22314|UBA1_HUMAN	UBA1	0	0	0	1	0|0|0|0|0|0|10|0|6|18	0	0	0	0	0	0	0.36
hSAE1	sp|Q9UBT2|SAE2_HUMAN	UBA2	82	82	82	1	0|0|0|0|0|0|0|0|0|0	1	1	1	1	1	820	0
hSAE1	sp|Q8TBC4|UBA3_HUMAN	UBA3	19	19	19	1	0|0|0|0|0|0|0|0|0|0	1	1	1	1	1	190	0
hSAE1	sp|Q9GZZ9|UBA5_HUMAN	UBA5	0	0	0	1	0|0|0|0|0|0|0|0|0|0	0	0	0	0	0	0	0.36
hSAE1	sp|A0AVT1|UBA6_HUMAN	UBA6	0	0	0	1	0|0|0|0|0|0|0|0|0|0	0	0	0	0	0	0	0.36
hSAE1	cu|O00762|UBE2C_HUMAN	UBE2C	0	0	0	1	0|0|0|0|0|0|0|0|0|0	0	0	0	0	0	0	0.36
hSAE1	sp|P62837|UB2D2_HUMAN	UBE2D2	0	0	0	1	0|0|0|0|0|0|0|0|0|0	0	0	0	0	0	0	0.36
hSAE1	sp|Q5T4S7|UBR4_HUMAN	UBR4	0	0	0	1	0|0|0|0|0|0|0|0|0|0	0	0	0	0	0	0	0.36
hSAE1	sp|O95071|UBR5_HUMAN	UBR5	0	0	0	1	0|0|0|0|0|0|0|0|0|0	0	0	0	0	0	0	0.36
hSAE1	sp|P61960|UFM1_HUMAN	UFM1	0	0	0	1	0|0|0|0|0|0|0|0|0|0	0	0	0	0	0	0	0.36
hSAE1	sp|Q9H3U1|UN45A_HUMAN	UNC45A	2	2	2	1	0|0|0|0|0|0|0|0|0|0	0.98	0.98	0.98	0.98	0.98	20	0
hSAE1	sp|Q92900|RENT1_HUMAN	UPF1	0	0	0	1	0|0|0|0|0|0|0|0|0|0	0	0	0	0	0	0	0.36
hSAE1	sp|P22695|QCR2_HUMAN	UQCRC2	0	0	0	1	0|0|0|0|0|0|0|0|0|0	0	0	0	0	0	0	0.36
hSAE1	sp|Q9UPU5|UBP24_HUMAN	USP24	0	0	0	1	0|0|0|0|0|0|2|0|0|0	0	0	0	0	0	0	0.36
hSAE1	sp|Q93008|USP9X_HUMAN	USP9X	0	0	0	1	0|0|0|0|0|0|0|0|0|0	0	0	0	0	0	0	0.36
hSAE1	sp|P46939|UTRO_HUMAN	UTRN	0	0	0	1	0|0|0|0|0|0|0|0|0|0	0	0	0	0	0	0	0.36
hSAE1	sp|P21796|VDAC1_HUMAN	VDAC1	6	6	6	1	0|0|0|0|0|0|7|2|0|0	0.95	0.95	0.95	0.95	0.95	6.67	0.01
hSAE1	sp|P45880|VDAC2_HUMAN	VDAC2	16	16	16	1	6|0|3|0|0|0|6|0|0|0	0.99	0.99	0.99	0.99	0.99	10.67	0
hSAE1	sp|Q9Y277|VDAC3_HUMAN	VDAC3	4	4	4	1	0|0|0|0|0|0|0|0|0|0	1	1	1	1	1	40	0
hSAE1	sp|P08670|VIME_HUMAN	VIM	47	47	47	1	23|27|22|21|34|33|94|50|41|24	0	0	0	0	0	1.27	0.33
hSAE1	sp|Q9NNW5|WDR6_HUMAN	WDR6	0	0	0	1	0|0|0|0|0|0|0|0|0|0	0	0	0	0	0	0	0.36
hSAE1	sp|Q9GZS3|WDR61_HUMAN	WDR61	4	4	4	1	0|0|0|0|0|0|0|0|0|0	1	1	1	1	1	40	0
hSAE1	sp|Q9BQA1|MEP50_HUMAN	WDR77	93	93	93	1	23|29|22|101|128|140|184|107|66|70	0	0	0	0	0	1.07	0.35
hSAE1	cu|O95785|WIZ_HUMAN	WIZ	0	0	0	1	11|18|13|5|3|2|0|2|0|0	0	0	0	0	0	0	0.36
hSAE1	sp|Q9H4A3|WNK1_HUMAN	WNK1	0	0	0	1	0|0|0|0|0|0|0|0|0|0	0	0	0	0	0	0	0.36
hSAE1	sp|O14980|XPO1_HUMAN	XPO1	30	30	30	1	0|0|0|0|0|0|7|0|0|0	1	1	1	1	1	42.86	0
hSAE1	sp|Q9HAV4|XPO5_HUMAN	XPO5	5	5	5	1	0|0|0|0|0|0|0|0|0|0	1	1	1	1	1	50	0
hSAE1	sp|O43592|XPOT_HUMAN	XPOT	11	11	11	1	0|0|0|0|0|0|0|0|0|0	1	1	1	1	1	110	0
hSAE1	sp|P13010|XRCC5_HUMAN	XRCC5	0	0	0	1	7|6|6|0|0|0|4|0|0|0	0	0	0	0	0	0	0.36
hSAE1	sp|P12956|XRCC6_HUMAN	XRCC6	0	0	0	1	0|0|4|0|0|0|4|0|0|0	0	0	0	0	0	0	0.36
hSAE1	sp|P67809|YBOX1_HUMAN	YBX1	10	10	10	1	79|63|74|13|16|20|25|15|16|9	0	0	0	0	0	0.3	0.36
hSAE1	sp|P16989|YBOX3_HUMAN	YBX3	2	2	2	1	14|19|24|5|6|10|13|5|6|5	0	0	0	0	0	0.19	0.36
hSAE1	sp|Q9Y5A9|YTHD2_HUMAN	YTHDF2	0	0	0	1	0|0|0|0|0|0|0|0|0|0	0	0	0	0	0	0	0.36
hSAE1	sp|P25490|TYY1_HUMAN	YY1	0	0	0	1	0|0|0|0|0|0|0|0|0|0	0	0	0	0	0	0	0.36
hSAE1	sp|Q86VM9|ZCH18_HUMAN	ZC3H18	0	0	0	1	2|7|2|3|2|0|0|0|0|2	0	0	0	0	0	0	0.36
hSAE1	sp|Q7Z2W4|ZCCHV_HUMAN	ZC3HAV1	0	0	0	1	0|0|0|0|0|0|0|0|0|0	0	0	0	0	0	0	0.36
hSAE1	sp|Q9HCK1|ZDBF2_HUMAN	ZDBF2	0	0	0	1	19|25|9|0|0|6|0|0|0|5	0	0	0	0	0	0	0.36
hSAE1	sp|Q96KR1|ZFR_HUMAN	ZFR	0	0	0	1	9|3|0|0|0|0|0|0|0|0	0	0	0	0	0	0	0.36
hSAE1	sp|Q5VZL5|ZMYM4_HUMAN	ZMYM4	0	0	0	1	0|0|0|0|0|0|0|0|0|0	0	0	0	0	0	0	0.36
hSAE1	sp|Q96JG9|ZN469_HUMAN	ZNF469	0	0	0	1	0|0|0|0|0|0|2|0|0|0	0	0	0	0	0	0	0.36
hSAE1	sp|Q14966|ZN638_HUMAN	ZNF638	0	0	0	1	0|0|0|0|0|0|0|0|0|0	0	0	0	0	0	0	0.36
hSAE1	sp|O95218|ZRAB2_HUMAN	ZRANB2	0	0	0	1	2|2|2|0|0|0|0|0|0|0	0	0	0	0	0	0	0.36
hUBA1	sp|P28288|ABCD3_HUMAN	ABCD3	0	0	0	1	0|0|0|0|0|0|0|0|0|0	0	0	0	0	0	0	0.36
hUBA1	sp|Q15057|ACAP2_HUMAN	ACAP2	0	0	0	1	40|26|24|4|3|4|0|4|0|0	0	0	0	0	0	0	0.36
hUBA1	sp|P24752|THIL_HUMAN	ACAT1	0	0	0	1	0|0|0|0|0|0|0|0|0|0	0	0	0	0	0	0	0.36
hUBA1	cu|Q9UKV3|ACINU_HUMAN	ACIN1	0	0	0	1	38|48|36|3|2|0|4|2|0|0	0	0	0	0	0	0	0.36
hUBA1	sp|Q9Y305|ACOT9_HUMAN	ACOT9	30	30	30	1	0|0|0|0|0|0|0|0|0|0	1	1	1	1	1	300	0
hUBA1	sp|O95573|ACSL3_HUMAN	ACSL3	3	3	3	1	0|0|0|0|0|0|0|0|0|0	1	1	1	1	1	30	0
hUBA1	sp|O60488|ACSL4_HUMAN	ACSL4	3	3	3	1	0|0|0|0|0|0|0|0|0|0	1	1	1	1	1	30	0
hUBA1	sp|P62736|ACTA_HUMAN	ACTA2	24	24	24	1	4|2|4|36|44|49|72|43|45|48	0	0	0	0	0	0.69	0.36
hUBA1	sp|Q562R1|ACTBL_HUMAN	ACTBL2	0	0	0	1	0|0|0|0|0|0|10|7|0|0	0	0	0	0	0	0	0.36
hUBA1	sp|P12814|ACTN1_HUMAN	ACTN1	0	0	0	1	0|0|0|0|2|5|29|6|3|3	0	0	0	0	0	0	0.36
hUBA1	sp|O43707|ACTN4_HUMAN	ACTN4	3	3	3	1	0|0|0|2|3|9|64|8|7|8	0	0	0	0	0	0.3	0.36
hUBA1	sp|Q9NZ32|ARP10_HUMAN	ACTR10	0	0	0	1	0|0|0|0|0|0|5|2|0|0	0	0	0	0	0	0	0.36
hUBA1	sp|P61163|ACTZ_HUMAN	ACTR1A	0	0	0	1	0|0|0|2|0|0|11|6|8|0	0	0	0	0	0	0	0.36
hUBA1	sp|P42025|ACTY_HUMAN	ACTR1B	0	0	0	1	0|0|0|0|0|0|0|0|0|0	0	0	0	0	0	0	0.36
hUBA1	sp|P61160|ARP2_HUMAN	ACTR2	0	0	0	1	0|0|0|0|2|0|3|0|2|2	0	0	0	0	0	0	0.36
hUBA1	sp|P61158|ARP3_HUMAN	ACTR3	0	0	0	1	5|3|3|0|13|8|30|7|8|11	0	0	0	0	0	0	0.36
hUBA1	sp|Q9H2P0|ADNP_HUMAN	ADNP	0	0	0	1	0|0|0|0|0|0|0|0|0|0	0	0	0	0	0	0	0.36
hUBA1	sp|Q16186|ADRM1_HUMAN	ADRM1	0	0	0	1	3|3|0|0|0|0|0|0|0|0	0	0	0	0	0	0	0.36
hUBA1	sp|P30566|PUR8_HUMAN	ADSL	0	0	0	1	0|0|0|0|0|0|0|0|0|0	0	0	0	0	0	0	0.36
hUBA1	sp|Q53H12|AGK_HUMAN	AGK	0	0	0	1	0|0|0|0|0|0|0|0|0|0	0	0	0	0	0	0	0.36
hUBA1	sp|Q09666|AHNK_HUMAN	AHNAK	0	0	0	1	0|5|0|0|0|0|0|0|0|4	0	0	0	0	0	0	0.36
hUBA1	sp|O95433|AHSA1_HUMAN	AHSA1	0	0	0	1	0|0|0|0|0|0|0|0|0|0	0	0	0	0	0	0	0.36
hUBA1	sp|O95831|AIFM1_HUMAN	AIFM1	0	0	0	1	0|0|0|0|0|0|0|0|0|0	0	0	0	0	0	0	0.36
hUBA1	sp|Q02952|AKA12_HUMAN	AKAP12	0	0	0	1	0|0|0|0|0|0|0|0|0|0	0	0	0	0	0	0	0.36
hUBA1	sp|Q12802|AKP13_HUMAN	AKAP13	0	0	0	1	0|2|0|0|0|0|0|0|0|0	0	0	0	0	0	0	0.36
hUBA1	sp|O43823|AKAP8_HUMAN	AKAP8	0	0	0	1	0|0|0|0|0|0|0|0|0|0	0	0	0	0	0	0	0.36
hUBA1	sp|Q9ULX6|AKP8L_HUMAN	AKAP8L	0	0	0	1	0|0|0|0|0|0|0|0|0|0	0	0	0	0	0	0	0.36
hUBA1	sp|Q9NP73|ALG13_HUMAN	ALG13	0	0	0	1	0|0|0|0|0|0|0|0|0|0	0	0	0	0	0	0	0.36
[truncated: 3,914 more rows]
