# Supplementary material for: An adaptive stress response that confers cellular resilience to decreased ubiquitination
Source: Nat Commun. 2023 Nov 14;14:7348. doi: 10.1038/s41467-023-43262-7 (PMC10646096; doi:10.1038/s41467-023-43262-7)
Supplement: Supplementary file 7 — Supplementary Data 4 [file 41467_2023_43262_MOESM7_ESM.xlsx]

## Sheet: info
	Info on statistical analyses: IP-interactome data was analyzed with the Significance Analysis of INTeractome (SAINT)

## Sheet: E2 SpectralCounts
Gene	E1/E2/E3/DUB	Group	Uniprot	Description	CRAPOME AVE SC	Ave all samples	Control ave SC	Control1	Control2	Control3	Control4	Control5	Control6	Control7	Control8	Control9	Control10	2A-1	2A-2	2A-3	2B-1	2B-2	2B-3	2C-1	2C-2	2C-3	2D1-1	2D1-2	2D1-3	2D2-1	2D2-2	2D2-3	2D3-1	2D3-2	2D3-3	2E1-1	2E1-2	2E1-3	2E2-1	2E2-2	2E2-3	2F-1	2F-2	2F-3	2G1-1	2G1-2	2G1-3	2G2-1	2G2-2
UBE2E2	1	101932	Q96LR5	Ubiquitin-conjugating enzyme E2 E2 OS=Homo sapiens GN=UBE2E2 PE=1 SV=1	0	6.11881	0	0	0	0	0	0	0	0	0	0	0	0	0	0	0	0	0	0	0	0	0	0	0	0	0	0	0	0	0	6	5	3	178	242	182	0	0	0	0	0	0	0	0
UBE2E1	1	105072	P51965	Ubiquitin-conjugating enzyme E2 E1 OS=Homo sapiens GN=UBE2E1 PE=1 SV=1	0	4.74257	0	0	0	0	0	0	0	0	0	0	0	0	0	0	0	0	0	0	0	0	0	0	0	0	0	0	0	0	0	148	118	127	26	26	29	0	0	0	0	0	5	0	0
RPS27A	1	100706	P62979	Ubiquitin-40S ribosomal protein S27a OS=Homo sapiens GN=RPS27A PE=1 SV=2	1.73	12.8871	4.6	0	4	0	3	0	0	6	11	11	11	30	45	41	16	25	26	21	22	16	3	4	3	8	4	2	7	5	3	18	9	10	11	17	9	5	2	4	3	27	10	7	35
EIF3H	1	103132	O15372	Eukaryotic translation initiation factor 3 subunit H OS=Homo sapiens GN=EIF3H PE=1 SV=1	1.67	1.13861	1	8	0	0	0	2	0	0	0	0	0	5	0	0	0	0	0	0	0	0	0	0	0	0	2	5	0	0	0	2	2	5	6	6	5	0	0	0	6	10	6	5	9
UBE2J1	1	105549	Q9Y385	Ubiquitin-conjugating enzyme E2 J1 OS=Homo sapiens GN=UBE2J1 PE=1 SV=2	0	9.13861	0	0	0	0	0	0	0	0	0	0	0	0	0	0	0	0	0	0	0	0	0	0	0	0	0	0	0	0	0	4	4	0	3	5	2	0	0	0	0	6	8	8	5
OTUB1	1	101715	Q96FW1	Ubiquitin thioesterase OTUB1 OS=Homo sapiens GN=OTUB1 PE=1 SV=2	0	0.821782	0	0	0	0	0	0	0	0	0	0	0	0	0	0	0	0	0	0	0	0	2	3	3	7	9	6	8	3	6	3	3	0	3	4	2	0	0	0	0	0	0	0	0
UBA1	1	101480	P22314	Ubiquitin-like modifier-activating enzyme 1 OS=Homo sapiens GN=UBA1 PE=1 SV=3	5.75	21.1228	3.4	0	0	0	0	0	0	10	0	6	18	284	302	375	30	70	84	0	3	0	0	0	0	3	0	4	0	9	3	0	0	2	2	4	0	0	0	0	0	0	0	4	12
OTUD4	1	106748	Q01804	NP_059963.1 OTU domain-containing protein 4 (EC 3.4.19.12) (HIV-1-induced protein HIN-1)	4.67	3.28812	5.1	2	7	0	6	5	8	8	6	2	7	2	6	6	4	12	18	3	4	0	0	6	7	0	0	0	8	4	5	0	2	0	2	3	2	3	10	4	0	2	0	0	0
IVNS1ABP	1	108339	Q9Y6Y0	Influenza virus NS1A-binding protein OS=Homo sapiens GN=IVNS1ABP PE=1 SV=3	6.29	1.57129	2.7	7	4	6	0	0	0	10	0	0	0	0	5	10	0	18	21	10	2	12	0	0	0	0	0	0	2	0	0	2	3	0	2	2	0	0	0	0	0	6	3	3	3
SF3B3	1	102562	Q15393	Splicing factor 3B subunit 3 OS=Homo sapiens GN=SF3B3 PE=1 SV=4	7.83	17.5079	39.3	39	59	27	42	45	45	82	23	20	11	32	34	42	6	48	82	28	24	16	20	32	35	0	0	3	36	26	31	9	7	5	5	0	0	9	11	11	2	11	5	0	7
USP7	1	101428	Q93009	Ubiquitin carboxyl-terminal hydrolase 7 OS=Homo sapiens GN=USP7 PE=1 SV=2	1	0.217822	0	0	0	0	0	0	0	0	0	0	0	0	0	0	0	0	3	2	0	0	0	0	0	0	0	0	0	0	0	5	3	7	0	0	0	0	0	0	0	0	0	0	0
UBE2D2	1	102832	P62837	Ubiquitin-conjugating enzyme E2 D2 OS=Homo sapiens GN=UBE2D2 PE=1 SV=1	0	7.61386	0	0	0	0	0	0	0	0	0	0	0	0	0	0	0	0	0	0	0	0	16	20	31	23	17	20	272	205	161	4	0	0	0	0	0	0	0	0	0	0	0	0	0
UBE2D1	1	102916	P51668	Ubiquitin-conjugating enzyme E2 D1 OS=Homo sapiens GN=UBE2D1 PE=1 SV=1	0	6.37624	0	0	0	0	0	0	0	0	0	0	0	0	0	0	0	0	0	0	0	0	17	22	31	14	5	8	229	173	142	3	0	0	0	0	0	0	0	0	0	0	0	0	0
HECTD1	1	104861	Q9ULT8	E3 ubiquitin-protein ligase HECTD1 OS=Homo sapiens GN=HECTD1 PE=1 SV=3	0	1.60396	0	0	0	0	0	0	0	0	0	0	0	0	0	0	0	0	0	0	0	0	0	40	34	11	17	20	17	4	19	0	0	0	0	0	0	0	0	0	0	0	0	0	0
PRPF8	1	102921	Q6P2Q9	Pre-mRNA-processing-splicing factor 8 OS=Homo sapiens GN=PRPF8 PE=1 SV=2	4.28	12.6871	23.4	3	30	0	15	10	27	73	28	16	32	35	37	28	8	41	45	0	32	0	0	8	3	0	0	0	4	8	12	0	0	0	0	0	0	2	2	3	0	0	0	0	2
RNF10	1	110003	Q8N5U6	RING finger protein 10 OS=Homo sapiens GN=RNF10 PE=1 SV=2	0	0.0990099	0	0	0	0	0	0	0	0	0	0	0	0	0	0	0	0	0	0	0	0	0	0	0	0	2	5	3	0	0	0	0	0	0	0	0	0	0	0	0	0	0	0	0
ANKFY1	1	103211	Q9P2R3	Rabankyrin-5 OS=Homo sapiens GN=ANKFY1 PE=1 SV=2	1.2	1.51485	3	11	4	0	4	0	0	4	3	0	4	0	8	11	0	3	10	0	3	0	0	0	3	0	0	0	3	0	0	0	0	0	0	0	0	0	0	0	0	0	0	0	0
TRIP12	1	105502	Q14669	E3 ubiquitin-protein ligase TRIP12 OS=Homo sapiens GN=TRIP12 PE=1 SV=1	2	0.29703	0	0	0	0	0	0	0	0	0	0	0	0	0	0	0	0	0	0	0	0	0	0	0	0	2	0	0	0	0	0	0	0	0	0	0	0	0	0	0	0	0	0	0
PRPF19	1	102677	Q9UMS4	Pre-mRNA-processing factor 19 OS=Homo sapiens GN=PRPF19 PE=1 SV=1	2.08	1.05644	2.7	0	0	0	5	7	5	8	2	0	0	0	0	2	0	0	3	0	0	6	2	0	0	0	0	0	0	0	0	0	0	0	0	0	0	0	0	2	0	0	0	0	0
AMFR	1	110874	Q9UKV5	E3 ubiquitin-protein ligase AMFR OS=Homo sapiens GN=AMFR PE=1 SV=2	0	0.019802	0	0	0	0	0	0	0	0	0	0	0	0	0	0	0	0	0	0	0	0	0	0	0	0	0	0	0	0	0	0	0	0	0	0	0	0	0	0	0	0	0	2	0
ARIH1	1	105730	Q9Y4X5	E3 ubiquitin-protein ligase ARIH1 OS=Homo sapiens GN=ARIH1 PE=1 SV=2	0	0.316832	0	0	0	0	0	0	0	0	0	0	0	0	0	0	0	0	0	0	0	0	0	0	0	0	0	0	0	0	0	0	0	0	0	0	0	0	0	0	0	0	0	0	0
ARIH2	1	104660	O95376	E3 ubiquitin-protein ligase ARIH2 OS=Homo sapiens GN=ARIH2 PE=1 SV=1	1	1.53465	0	0	0	0	0	0	0	0	0	0	0	0	0	0	0	0	0	0	0	0	0	0	0	0	0	0	0	0	0	0	0	0	0	0	0	0	0	0	0	0	0	0	0
ATG10	1	111083	Q9H0Y0	Ubiquitin-like-conjugating enzyme ATG10 OS=Homo sapiens GN=ATG10 PE=1 SV=1	0	19.7228	0	0	0	0	0	0	0	0	0	0	0	0	0	0	0	0	0	0	0	0	0	0	0	0	0	0	0	0	0	0	0	0	0	0	0	0	0	0	0	0	0	0	0
ATG16L1	1	103834	Q676U5	Autophagy-related protein 16-1 OS=Homo sapiens GN=ATG16L1 PE=1 SV=2	0	1.67327	0	0	0	0	0	0	0	0	0	0	0	0	0	0	0	0	0	0	0	0	0	0	0	0	0	0	0	0	0	0	0	0	0	0	0	0	0	0	0	0	0	0	0
ATG3	1	103118	Q9NT62	Ubiquitin-like-conjugating enzyme ATG3 OS=Homo sapiens GN=ATG3 PE=1 SV=1	0	10.1683	0	0	0	0	0	0	0	0	0	0	0	0	0	0	0	0	0	0	0	0	0	0	0	0	0	0	0	0	0	0	0	0	0	0	0	0	0	0	0	0	0	0	0
ATG5	1	101147	Q9H1Y0	Autophagy protein 5 OS=Homo sapiens GN=ATG5 PE=1 SV=2	0	0.831683	0	0	0	0	0	0	0	0	0	0	0	0	0	0	0	0	0	0	0	0	0	0	0	0	0	0	0	0	0	0	0	0	0	0	0	0	0	0	0	0	0	0	0
ATG7	1	102966	O95352	Ubiquitin-like modifier-activating enzyme ATG7 OS=Homo sapiens GN=ATG7 PE=1 SV=1	0	4.64356	0	0	0	0	0	0	0	0	0	0	0	28	22	23	2	11	0	24	36	19	0	0	0	0	0	0	0	0	0	0	0	0	0	0	0	0	0	0	0	0	0	0	0
BTBD8	1	106091	Q5XKL5	BTB/POZ domain-containing protein 8 OS=Homo sapiens GN=BTBD8 PE=2 SV=2	0	0.168317	0	0	0	0	0	0	0	0	0	0	0	0	0	0	0	0	0	0	0	0	0	0	0	0	0	0	0	0	0	0	0	0	0	0	0	0	3	0	0	0	0	0	0
BTRC	1	107250	Q9Y297	F-box/WD repeat-containing protein 1A OS=Homo sapiens GN=BTRC PE=1 SV=1	0	0.267327	0	0	0	0	0	0	0	0	0	0	0	0	0	0	0	0	0	0	0	0	0	0	0	0	0	0	0	0	0	0	0	0	0	0	0	0	0	0	0	0	0	0	0
CBLC	1	111725	Q9ULV8	E3 ubiquitin-protein ligase CBL-C OS=Homo sapiens GN=CBLC PE=1 SV=3	0	0.19802	0	0	0	0	0	0	0	0	0	0	0	0	0	0	0	0	0	0	0	0	0	0	0	0	0	0	0	0	0	0	0	0	0	0	0	0	0	0	0	0	0	0	0
CUL9	1	106628	Q8IWT3	Cullin-9 OS=Homo sapiens GN=CUL9 PE=1 SV=2	0	0.227723	0	0	0	0	0	0	0	0	0	0	0	0	0	0	0	0	0	0	0	0	0	0	0	0	0	0	0	0	0	0	0	0	0	0	0	6	12	5	0	0	0	0	0
CYHR1	1	112442	Q6ZMK1	Cysteine and histidine-rich protein 1 OS=Homo sapiens GN=CYHR1 PE=1 SV=2	0	0.257426	0	0	0	0	0	0	0	0	0	0	0	0	0	0	0	0	0	0	0	0	0	0	0	0	0	0	0	0	0	0	0	0	0	0	0	0	0	0	0	0	0	0	0
DDB1	1	101152	Q16531	DNA damage-binding protein 1 OS=Homo sapiens GN=DDB1 PE=1 SV=1	1.83	0.207921	0	0	0	0	0	0	0	0	0	0	0	0	0	0	0	0	0	0	0	0	0	0	0	0	0	0	0	0	0	0	0	0	0	0	0	0	0	0	0	0	0	0	0
FBXO45	1	106547	P0C2W1	F-box/SPRY domain-containing protein 1 OS=Homo sapiens GN=FBXO45 PE=1 SV=1	0	0.029703	0	0	0	0	0	0	0	0	0	0	0	0	0	0	0	0	0	0	0	0	0	0	0	0	0	0	0	0	0	0	0	0	0	0	0	0	0	0	0	0	0	0	0
FBXW11	1	105018	Q9UKB1	F-box/WD repeat-containing protein 11 OS=Homo sapiens GN=FBXW11 PE=1 SV=1	0	0.514851	0	0	0	0	0	0	0	0	0	0	0	0	0	0	0	0	0	0	0	0	0	0	0	0	0	0	0	0	0	0	0	0	0	0	0	0	0	0	0	0	0	0	0
HERC1	1	105469	Q15751	Probable E3 ubiquitin-protein ligase HERC1 OS=Homo sapiens GN=HERC1 PE=1 SV=2	0	0.019802	0	0	0	0	0	0	0	0	0	0	0	0	0	0	0	0	0	0	0	0	0	0	0	0	0	0	0	0	0	0	0	0	0	0	0	0	0	0	0	0	0	0	0
HUWE1	1	103723	Q7Z6Z7	E3 ubiquitin-protein ligase HUWE1 OS=Homo sapiens GN=HUWE1 PE=1 SV=3	0	0.178218	0	0	0	0	0	0	0	0	0	0	0	0	0	0	0	0	0	0	0	0	0	0	0	0	0	0	0	0	0	0	0	0	0	0	0	0	0	0	0	0	0	0	3
ITCH	1	103007	Q96J02	E3 ubiquitin-protein ligase Itchy homolog OS=Homo sapiens GN=ITCH PE=1 SV=2	0	0.128713	0	0	0	0	0	0	0	0	0	0	0	0	0	0	0	0	0	0	0	0	0	0	0	0	0	0	0	0	0	0	0	0	0	0	0	0	0	0	0	0	0	0	0
KCMF1	1	105998	Q9P0J7	E3 ubiquitin-protein ligase KCMF1 OS=Homo sapiens GN=KCMF1 PE=1 SV=2	1	0.554455	0	0	0	0	0	0	0	0	0	0	0	14	12	18	0	7	5	0	0	0	0	0	0	0	0	0	0	0	0	0	0	0	0	0	0	0	0	0	0	0	0	0	0
LRSAM1	1	102206	Q6UWE0	E3 ubiquitin-protein ligase LRSAM1 OS=Homo sapiens GN=LRSAM1 PE=1 SV=1	0	0.019802	0	0	0	0	0	0	0	0	0	0	0	0	0	0	0	0	0	0	0	0	0	0	0	0	0	0	0	0	0	0	0	0	0	0	0	0	0	0	0	0	0	0	0
LTN1	1	106293	O94822	E3 ubiquitin-protein ligase listerin OS=Homo sapiens GN=LTN1 PE=1 SV=6	0	0.29703	0	0	0	0	0	0	0	0	0	0	0	0	0	0	0	0	0	0	0	0	0	0	0	0	0	0	0	0	0	0	0	0	0	0	0	0	0	0	0	0	0	0	0
MAEA	1	104290	Q7L5Y9	NP_001284360.1 Macrophage erythroblast attacher (Cell proliferation-inducing gene 5 protein) (Erythroblast macrophage protein) (Human lung cancer oncogene 10 protein) (HLC-10)	0	0.178218	0	0	0	0	0	0	0	0	0	0	0	0	0	0	0	0	0	0	0	0	0	0	0	0	0	0	0	0	0	0	0	0	0	0	0	0	0	0	0	0	0	0	0
MARCH5	1	105759	Q9NX47	E3 ubiquitin-protein ligase MARCH5 OS=Homo sapiens GN=MARCH5 PE=1 SV=1	0	0.049505	0	0	0	0	0	0	0	0	0	0	0	0	0	0	0	0	0	0	0	0	0	0	0	0	0	0	0	0	0	0	0	0	0	0	0	0	0	0	0	0	0	0	0
NFXL1	1	107088	Q6ZNB6	NF-X1-type zinc finger protein NFXL1 OS=Homo sapiens GN=NFXL1 PE=1 SV=2	0	0.0792079	0	0	0	0	0	0	0	0	0	0	0	0	0	0	0	0	0	0	0	0	0	0	0	0	0	0	0	0	0	0	0	0	0	0	0	0	0	0	0	0	0	0	0
PEX12	1	106233	O00623	Peroxisome assembly protein 12 OS=Homo sapiens GN=PEX12 PE=1 SV=1	1	0.019802	0	0	0	0	0	0	0	0	0	0	0	0	0	0	0	0	0	0	0	0	0	0	0	0	0	0	0	0	0	0	0	0	0	0	0	0	0	0	0	0	0	0	0
PSMD7	1	116688	P51665	26S proteasome non-ATPase regulatory subunit 7 OS=Homo sapiens GN=PSMD7 PE=1 SV=2	2.5	0.0891089	0	0	0	0	0	0	0	0	0	0	0	0	0	0	0	0	0	5	0	4	0	0	0	0	0	0	0	0	0	0	0	0	0	0	0	0	0	0	0	0	0	0	0
RMND5A	1	106181	Q9H871	Protein RMD5 homolog A OS=Homo sapiens GN=RMND5A PE=1 SV=1	0	0.039604	0	0	0	0	0	0	0	0	0	0	0	0	0	0	0	0	0	0	0	0	0	0	0	0	0	0	0	0	0	0	0	0	0	0	0	0	0	0	0	0	0	0	0
RNF20	1	104944	Q5VTR2	E3 ubiquitin-protein ligase BRE1A OS=Homo sapiens GN=RNF20 PE=1 SV=2	0	18.5743	0	0	0	0	0	0	0	0	0	0	0	405	529	571	61	124	186	0	0	0	0	0	0	0	0	0	0	0	0	0	0	0	0	0	0	0	0	0	0	0	0	0	0
RNF213	1	108789	Q63HN8	E3 ubiquitin-protein ligase RNF213 OS=Homo sapiens GN=RNF213 PE=1 SV=3	0	0.376238	0	0	0	0	0	0	0	0	0	0	0	0	3	2	0	0	5	0	2	0	0	0	0	0	0	0	0	0	0	0	0	0	0	0	0	0	0	0	0	0	0	0	0
RNF40	1	105256	O75150	E3 ubiquitin-protein ligase BRE1B OS=Homo sapiens GN=RNF40 PE=1 SV=4	0	17.3663	0	0	0	0	0	0	0	0	0	0	0	394	472	489	80	134	183	0	0	0	0	0	0	0	0	0	0	0	0	0	0	0	0	0	0	0	0	0	0	0	0	0	0
STUB1	1	100927	Q9UNE7	E3 ubiquitin-protein ligase CHIP OS=Homo sapiens GN=STUB1 PE=1 SV=2	0	0.425743	0	0	0	0	0	0	0	0	0	0	0	0	0	0	0	0	0	0	0	0	0	0	0	0	0	0	0	0	0	0	0	0	0	0	0	0	0	0	0	0	0	0	0
SUMO1	1	103482	P63165	Small ubiquitin-related modifier 1 OS=Homo sapiens GN=SUMO1 PE=1 SV=1	0	0.623762	0	0	0	0	0	0	0	0	0	0	0	0	0	0	0	0	0	0	0	0	0	0	0	0	0	0	0	0	0	0	0	0	0	0	0	0	0	0	0	0	0	0	0
SUMO2	1	101263	P61956	Small ubiquitin-related modifier 2 OS=Homo sapiens GN=SUMO2 PE=1 SV=3	2	0.188119	0	0	0	0	0	0	0	0	0	0	0	0	0	0	0	0	0	0	0	0	0	0	0	0	0	0	0	0	0	0	0	0	0	0	0	0	0	0	0	0	0	0	0
SUMO3	1	101261	P55854	Small ubiquitin-related modifier 3 OS=Homo sapiens GN=SUMO3 PE=1 SV=2	1.67	0.188119	0	0	0	0	0	0	0	0	0	0	0	0	0	0	0	0	0	0	0	0	0	0	0	0	0	0	0	0	0	0	0	0	0	0	0	0	0	0	0	0	0	0	0
TRIM11	1	108025	Q96F44	E3 ubiquitin-protein ligase TRIM11 OS=Homo sapiens GN=TRIM11 PE=1 SV=2	0	0.049505	0	0	0	0	0	0	0	0	0	0	0	0	0	0	0	0	0	0	0	0	0	0	0	0	0	0	0	0	0	0	0	0	0	0	0	0	0	0	0	0	0	0	0
TRIM28	1	100860	Q13263	Transcription intermediary factor 1-beta OS=Homo sapiens GN=TRIM28 PE=1 SV=5	4.17	1.58416	0	0	0	0	0	0	0	0	0	0	0	0	0	4	0	0	0	0	0	0	0	0	0	0	0	0	0	0	0	0	3	0	0	0	0	0	0	0	0	0	0	0	0
TRIM32	1	104033	Q13049	E3 ubiquitin-protein ligase TRIM32 OS=Homo sapiens GN=TRIM32 PE=1 SV=2	0	0.316832	0	0	0	0	0	0	0	0	0	0	0	0	0	0	0	0	0	0	0	0	0	0	0	0	0	0	0	0	0	0	0	0	0	0	0	0	0	0	0	0	0	0	0
UBA2	1	103370	Q9UBT2	SUMO-activating enzyme subunit 2 OS=Homo sapiens GN=UBA2 PE=1 SV=2	2	3.09901	0	0	0	0	0	0	0	0	0	0	0	0	0	0	0	0	0	0	0	0	0	0	0	0	0	0	0	0	0	0	0	0	0	0	0	0	0	0	0	0	0	0	0
UBA3	1	103552	Q8TBC4	NEDD8-activating enzyme E1 catalytic subunit OS=Homo sapiens GN=UBA3 PE=1 SV=2	0	0.405941	0	0	0	0	0	0	0	0	0	0	0	0	0	0	0	0	0	0	0	0	0	0	0	0	0	0	0	0	0	0	0	0	0	0	0	0	2	5	0	0	0	0	0
UBA6	1	102700	A0AVT1	Ubiquitin-like modifier-activating enzyme 6 OS=Homo sapiens GN=UBA6 PE=1 SV=1	0	0.534653	0	0	0	0	0	0	0	0	0	0	0	0	0	0	0	0	0	0	0	0	0	0	0	0	0	0	0	0	0	0	0	0	0	0	0	0	0	0	0	0	0	0	0
UBE2A	1	104652	P49459	Ubiquitin-conjugating enzyme E2 A OS=Homo sapiens GN=UBE2A PE=1 SV=2	0	2.40594	0	0	0	0	0	0	0	0	0	0	0	71	78	68	7	11	8	0	0	0	0	0	0	0	0	0	0	0	0	0	0	0	0	0	0	0	0	0	0	0	0	0	0
UBE2B	1	118575	P63146	Ubiquitin-conjugating enzyme E2 B OS=Homo sapiens GN=UBE2B PE=1 SV=1	0	0.039604	0	0	0	0	0	0	0	0	0	0	0	0	0	0	2	0	2	0	0	0	0	0	0	0	0	0	0	0	0	0	0	0	0	0	0	0	0	0	0	0	0	0	0
UBE2C	1	118576	O00762	NP_001268671.1 Ubiquitin-conjugating enzyme E2 C (EC 2.3.2.23) ((E3-independent) E2 ubiquitin-conjugating enzyme C) (EC 2.3.2.24) (E2 ubiquitin-conjugating enzyme C) (UbcH10) (Ubiquitin carrier protein C) (Ubiquitin-protein ligase C)	0	4.0099	0	0	0	0	0	0	0	0	0	0	0	5	0	0	0	0	0	98	159	143	0	0	0	0	0	0	0	0	0	0	0	0	0	0	0	0	0	0	0	0	0	0	0
UBE2F	1	104027	Q969M7	NEDD8-conjugating enzyme UBE2F OS=Homo sapiens GN=UBE2F PE=1 SV=1	0	10.7129	0	0	0	0	0	0	0	0	0	0	0	0	0	0	0	0	0	0	0	0	0	0	0	0	0	0	0	0	0	0	0	0	0	0	0	340	369	349	0	0	0	0	0
UBE2G1	1	104041	P62253	Ubiquitin-conjugating enzyme E2 G1 OS=Homo sapiens GN=UBE2G1 PE=1 SV=3	0	0.306931	0	0	0	0	0	0	0	0	0	0	0	0	0	0	0	0	0	0	0	0	0	0	0	0	0	0	0	0	0	0	0	0	0	0	0	0	0	0	10	12	9	0	0
UBE2G2	1	103530	P60604	Ubiquitin-conjugating enzyme E2 G2 OS=Homo sapiens GN=UBE2G2 PE=1 SV=1	0	0.178218	0	0	0	0	0	0	0	0	0	0	0	0	0	0	0	0	0	0	0	0	0	0	0	0	0	0	0	0	0	0	0	0	0	0	0	0	0	0	0	0	0	6	4
UBE2H	1	103097	P62256	Ubiquitin-conjugating enzyme E2 H OS=Homo sapiens GN=UBE2H PE=1 SV=1	0	0.29703	0	0	0	0	0	0	0	0	0	0	0	0	0	0	0	0	0	0	0	0	0	0	0	0	0	0	0	0	0	0	0	0	0	0	0	0	0	0	0	0	0	0	0
UBE2I	1	100158	P63279	SUMO-conjugating enzyme UBC9 OS=Homo sapiens GN=UBE2I PE=1 SV=1	0	9.69307	0	0	0	0	0	0	0	0	0	0	0	0	0	0	0	0	0	0	0	0	0	0	0	0	0	0	0	0	0	0	0	0	0	0	0	0	0	0	0	0	0	0	0
UBE2J2	1	107201	Q8N2K1	Ubiquitin-conjugating enzyme E2 J2 OS=Homo sapiens GN=UBE2J2 PE=1 SV=3	0	4.28713	0	0	0	0	0	0	0	0	0	0	0	0	0	0	0	0	0	0	0	0	0	0	0	0	0	0	0	0	0	0	0	0	0	0	0	0	0	0	0	0	0	0	0
UBE2K	1	101446	P61086	Ubiquitin-conjugating enzyme E2 K OS=Homo sapiens GN=UBE2K PE=1 SV=3	0	37.5941	0	0	0	0	0	0	0	0	0	0	0	0	0	0	0	0	0	0	0	0	0	0	0	0	0	0	0	0	0	0	0	0	0	0	0	27	20	23	0	0	0	0	0
UBE2L3	1	101131	P68036	Ubiquitin-conjugating enzyme E2 L3 OS=Homo sapiens GN=UBE2L3 PE=1 SV=1	1	0.871287	0	0	0	0	0	0	0	0	0	0	0	0	0	0	0	0	0	0	0	0	0	0	0	0	0	0	0	0	0	0	0	0	0	0	0	0	0	0	0	0	0	0	0
UBE2L6	1	105314	O14933	Ubiquitin/ISG15-conjugating enzyme E2 L6 OS=Homo sapiens GN=UBE2L6 PE=1 SV=4	0	4.93069	0	0	0	0	0	0	0	0	0	0	0	0	0	0	0	0	0	0	0	0	0	0	0	0	0	0	0	0	0	0	0	0	0	0	0	0	0	0	0	0	0	0	0
UBE2M	1	100276	P61081	NEDD8-conjugating enzyme Ubc12 OS=Homo sapiens GN=UBE2M PE=1 SV=1	2	5.50495	0	0	0	0	0	0	0	0	0	0	0	0	0	0	0	0	0	0	0	0	0	0	0	0	0	0	0	0	0	0	0	0	0	0	0	0	0	0	0	0	0	0	0
UBE2N	1	101634	P61088	Ubiquitin-conjugating enzyme E2 N OS=Homo sapiens GN=UBE2N PE=1 SV=1	2.5	9.17822	0	0	0	0	0	0	0	0	0	0	0	0	0	0	0	0	0	0	0	0	0	0	0	0	0	0	0	0	0	0	0	0	0	0	0	0	0	0	0	0	0	0	0
UBE2Q1	1	101408	Q7Z7E8	Ubiquitin-conjugating enzyme E2 Q1 OS=Homo sapiens GN=UBE2Q1 PE=1 SV=1	0	1.75248	0	0	0	0	0	0	0	0	0	0	0	0	0	0	0	0	0	0	0	0	0	0	0	0	0	0	0	0	0	0	0	0	0	0	0	0	0	0	0	0	0	0	0
UBE2Q2	1	105876	Q8WVN8	Ubiquitin-conjugating enzyme E2 Q2 OS=Homo sapiens GN=UBE2Q2 PE=1 SV=1	0	34.505	0	0	0	0	0	0	0	0	0	0	0	0	0	0	0	0	0	0	0	0	0	0	0	0	0	0	0	0	0	0	0	0	0	0	0	0	0	0	0	0	0	0	0
UBE2QL1	1	118579	A1L167	Ubiquitin-conjugating enzyme E2Q-like protein 1 OS=Homo sapiens GN=UBE2QL1 PE=1 SV=2	0	0.980198	0	0	0	0	0	0	0	0	0	0	0	0	0	0	0	0	0	0	0	0	0	0	0	0	0	0	0	0	0	0	0	0	0	0	0	0	0	0	0	0	0	0	0
UBE2R2	1	101283	Q712K3	Ubiquitin-conjugating enzyme E2 R2 OS=Homo sapiens GN=UBE2R2 PE=1 SV=1	0	5.9901	0	0	0	0	0	0	0	0	0	0	0	0	0	0	0	0	0	0	0	0	0	0	0	0	0	0	0	0	0	0	0	0	0	0	0	0	0	0	0	0	0	0	0
UBE2S	1	105867	Q16763	Ubiquitin-conjugating enzyme E2 S OS=Homo sapiens GN=UBE2S PE=1 SV=2	0	36.9109	0	0	0	0	0	0	0	0	0	0	0	0	0	0	0	0	0	0	0	0	0	0	0	0	0	0	0	0	0	0	0	0	0	0	0	0	0	0	0	0	0	0	0
UBE2T	1	118580	Q9NPD8	Ubiquitin-conjugating enzyme E2 T OS=Homo sapiens GN=UBE2T PE=1 SV=1	0	7.54455	0	0	0	0	0	0	0	0	0	0	0	0	0	0	0	0	0	0	0	0	0	0	0	0	0	0	0	0	0	0	0	0	0	0	0	0	0	0	0	0	0	0	0
UBE2U	1	118581	Q5VVX9	Ubiquitin-conjugating enzyme E2 U OS=Homo sapiens GN=UBE2U PE=1 SV=1	0	2.0198	0	0	0	0	0	0	0	0	0	0	0	0	0	0	0	0	0	0	0	0	0	0	0	0	0	0	0	0	0	0	0	0	0	0	0	0	0	0	0	0	0	0	0
UBE2V1	1	100925	Q13404	Ubiquitin-conjugating enzyme E2 variant 1 OS=Homo sapiens GN=UBE2V1 PE=1 SV=2	1	11.7624	0	0	0	0	0	0	0	0	0	0	0	0	0	0	0	0	0	0	0	0	0	0	0	0	0	0	0	0	0	0	0	0	0	0	0	0	0	0	0	0	0	0	0
UBE2V2	1	100422	Q15819	Ubiquitin-conjugating enzyme E2 variant 2 OS=Homo sapiens GN=UBE2V2 PE=1 SV=4	1	10.2277	0	0	0	0	0	0	0	0	0	0	0	0	0	0	0	0	0	0	0	0	0	0	0	0	0	0	0	0	0	0	0	0	0	0	0	0	0	0	0	0	0	0	0
UBE3C	1	104862	Q15386	Ubiquitin-protein ligase E3C OS=Homo sapiens GN=UBE3C PE=1 SV=3	0	0.0990099	0	0	0	0	0	0	0	0	0	0	0	0	0	0	0	0	0	0	0	0	0	0	0	0	0	0	0	0	0	0	0	0	0	0	0	0	0	0	0	0	0	0	0
UBE4A	1	103371	Q14139	Ubiquitin conjugation factor E4 A OS=Homo sapiens GN=UBE4A PE=1 SV=2	0	0.019802	0	0	0	0	0	0	0	0	0	0	0	0	0	0	0	0	0	0	0	0	0	0	0	0	0	0	0	0	0	0	0	0	0	0	0	0	0	0	0	0	0	0	0
UBR1	1	104893	Q8IWV7	E3 ubiquitin-protein ligase UBR1 OS=Homo sapiens GN=UBR1 PE=1 SV=1	0	4.54455	0	0	0	0	0	0	0	0	0	0	0	113	142	124	15	24	41	0	0	0	0	0	0	0	0	0	0	0	0	0	0	0	0	0	0	0	0	0	0	0	0	0	0
UBR2	1	107081	Q8IWV8	E3 ubiquitin-protein ligase UBR2 OS=Homo sapiens GN=UBR2 PE=1 SV=1	0	4.70297	0	0	0	0	0	0	0	0	0	0	0	75	94	75	41	87	103	0	0	0	0	0	0	0	0	0	0	0	0	0	0	0	0	0	0	0	0	0	0	0	0	0	0
UBR4	1	103724	Q5T4S7	E3 ubiquitin-protein ligase UBR4 OS=Homo sapiens GN=UBR4 PE=1 SV=1	0	46.1188	0	0	0	0	0	0	0	0	0	0	0	1139	1293	1210	272	354	366	0	3	0	0	0	0	0	0	0	0	0	0	0	0	0	0	0	0	0	0	0	0	0	0	0	0
UBR5	1	107994	O95071	E3 ubiquitin-protein ligase UBR5 OS=Homo sapiens GN=UBR5 PE=1 SV=2	0	0.168317	0	0	0	0	0	0	0	0	0	0	0	0	0	4	0	0	0	0	0	0	0	0	0	0	0	0	0	0	0	0	0	0	0	0	0	0	0	0	0	0	0	0	0
USP11	1	104064	P51784	Ubiquitin carboxyl-terminal hydrolase 11 OS=Homo sapiens GN=USP11 PE=1 SV=3	0	1.26733	0	0	0	0	0	0	0	0	0	0	0	0	0	0	0	0	0	0	0	0	0	0	0	0	0	0	0	0	0	0	0	0	0	0	0	0	0	0	0	0	0	0	0
USP15	1	102536	Q9Y4E8	Ubiquitin carboxyl-terminal hydrolase 15 OS=Homo sapiens GN=USP15 PE=1 SV=3	1	0.0594059	0	0	0	0	0	0	0	0	0	0	0	0	0	4	0	0	0	0	0	0	0	0	0	0	0	0	0	0	0	0	0	0	0	0	0	0	0	0	0	0	0	0	0
USP9X	1	103221	Q93008	Probable ubiquitin carboxyl-terminal hydrolase FAF-X OS=Homo sapiens GN=USP9X PE=1 SV=3	0	0.168317	0	0	0	0	0	0	0	0	0	0	0	2	0	2	0	0	0	0	7	0	0	0	0	0	0	0	0	0	0	0	0	0	0	0	0	0	0	0	0	0	0	0	0
WWP1	1	105809	Q9H0M0	NEDD4-like E3 ubiquitin-protein ligase WWP1 OS=Homo sapiens GN=WWP1 PE=1 SV=1	0	0.049505	0	0	0	0	0	0	0	0	0	0	0	0	0	0	0	0	0	0	0	0	0	0	0	0	0	0	0	0	0	0	0	0	0	0	0	0	0	0	0	0	0	0	0
XIAP	1	106041	P98170	E3 ubiquitin-protein ligase XIAP OS=Homo sapiens GN=XIAP PE=1 SV=2	0	0.049505	0	0	0	0	0	0	0	0	0	0	0	0	0	0	0	0	0	0	0	0	0	0	0	0	0	0	0	0	0	0	0	0	0	0	0	0	0	0	0	0	0	0	0
ZBTB10	1	108684	Q96DT7	Zinc finger and BTB domain-containing protein 10 OS=Homo sapiens GN=ZBTB10 PE=1 SV=2	0	0.029703	0	0	0	0	0	0	0	0	0	0	0	0	0	0	0	0	0	0	0	0	0	0	0	0	0	0	0	0	0	0	0	0	0	0	0	0	0	0	0	0	0	0	0
ZNF598	1	105500	Q86UK7	Zinc finger protein 598 OS=Homo sapiens GN=ZNF598 PE=1 SV=1	2	0.029703	0	0	0	0	0	0	0	0	0	0	0	0	0	0	0	0	0	0	0	0	0	0	0	0	0	0	0	0	0	0	0	0	0	0	0	0	0	0	0	0	0	0	0
FBXL16	1	102959	Q8N461	F-box/LRR-repeat protein 16 OS=Homo sapiens GN=FBXL16 PE=2 SV=2	0	0.0217822	0.2	0	0	2	0	0	0	0	0	0	0	0	0	0	0	0	0	0	0	0	0	0	0	0	0	0	0	0	0	0	0	0	0	0	0	0	0	0	0	0	0	0	0
USP24	1	104772	Q9UPU5	Ubiquitin carboxyl-terminal hydrolase 24 OS=Homo sapiens GN=USP24 PE=1 SV=3	0	0.0217822	0.2	0	0	0	0	0	0	2	0	0	0	0	0	0	0	0	0	0	0	0	0	0	0	0	0	0	0	0	0	0	0	0	0	0	0	0	0	0	0	0	0	0	0
EIF3F	1	101142	O00303	Eukaryotic translation initiation factor 3 subunit F OS=Homo sapiens GN=EIF3F PE=1 SV=1	3.14	0.0633663	0.4	0	0	0	0	0	0	0	2	0	2	0	0	0	0	0	0	0	0	0	0	0	0	0	0	0	0	0	2	0	0	0	0	0	0	0	0	0	0	0	0	0	0
PHRF1	1	108173	Q9P1Y6	PHD and RING finger domain-containing protein 1 OS=Homo sapiens GN=PHRF1 PE=1 SV=3	0	0.0940594	0.5	0	5	0	0	0	0	0	0	0	0	0	0	0	0	0	4	0	0	0	0	0	0	0	0	0	0	0	0	0	0	0	0	0	0	0	0	0	0	0	0	0	0
SCAF11	1	109332	Q99590	Protein SCAF11 OS=Homo sapiens GN=SCAF11 PE=1 SV=2	0	0.0544554	0.5	0	5	0	0	0	0	0	0	0	0	0	0	0	0	0	0	0	0	0	0	0	0	0	0	0	0	0	0	0	0	0	0	0	0	0	0	0	0	0	0	0	0
MYCBP2	1	104460	O75592	E3 ubiquitin-protein ligase MYCBP2 OS=Homo sapiens GN=MYCBP2 PE=1 SV=3	0	6.06535	0.6	0	6	0	0	0	0	0	0	0	0	0	4	3	3	4	3	0	0	0	0	2	0	0	0	2	0	0	0	0	0	0	0	0	0	0	0	0	0	0	0	0	0
CPSF1	1	106511	Q10570	Cleavage and polyadenylation specificity factor subunit 1 OS=Homo sapiens GN=CPSF1 PE=1 SV=2	0	0.336634	1	0	5	0	0	0	0	0	3	2	0	2	0	0	0	0	3	0	0	0	0	0	0	0	0	0	0	0	2	0	0	0	0	0	0	0	0	0	0	0	0	0	0
RNF219	1	109180	Q5W0B1	RING finger protein 219 OS=Homo sapiens GN=RNF219 PE=1 SV=1	2.33	1.20495	2.7	18	9	0	0	0	0	0	0	0	0	0	0	0	3	0	6	0	0	2	0	0	0	0	0	0	0	0	0	0	3	0	0	0	0	0	0	0	0	6	0	0	8
EIF4B	0	100891	P23588	Eukaryotic translation initiation factor 4B OS=Homo sapiens GN=EIF4B PE=1 SV=2	8.48	46.5634	86.9	211	197	226	36	41	60	26	29	25	18	74	50	55	131	93	123	74	128	120	38	47	45	59	61	78	41	38	39	73	51	56	85	88	57	31	23	19	69	82	42	64	103
SRRM2	0	105845	Q9UQ35	Serine/arginine repetitive matrix protein 2 OS=Homo sapiens GN=SRRM2 PE=1 SV=2	2	38.3099	121.3	232	338	211	40	27	41	145	67	54	58	47	87	70	80	109	106	23	46	60	6	59	77	6	13	20	46	32	36	29	35	33	67	53	68	16	12	3	48	50	43	20	60
MYH9	0	100347	P35579	Myosin-9 OS=Homo sapiens GN=MYH9 PE=1 SV=4	52.8	87.4475	161.2	135	241	113	137	82	75	371	159	115	184	343	288	386	168	353	282	127	296	93	37	154	131	47	46	40	232	203	257	56	28	60	65	50	27	27	34	25	34	58	32	17	65
KIF11	0	114338	P52732	Kinesin-like protein KIF11 OS=Homo sapiens GN=KIF11 PE=1 SV=2	56.57	176.553	277.9	172	334	172	309	376	410	352	231	196	227	297	363	457	254	373	455	226	338	196	117	180	157	48	64	58	325	242	290	46	52	42	46	45	44	104	118	115	40	76	53	27	91
LIMA1	0	104486	Q9UHB6	LIM domain and actin-binding protein 1 OS=Homo sapiens GN=LIMA1 PE=1 SV=1	4.23	61.2119	130.4	192	232	184	84	90	87	171	91	98	75	107	102	115	134	123	182	92	81	95	92	121	133	41	44	43	106	85	57	51	37	34	47	35	40	22	27	31	43	80	41	41	91
THRAP3	0	101653	Q9Y2W1	Thyroid hormone receptor-associated protein 3 OS=Homo sapiens GN=THRAP3 PE=1 SV=2	6.24	39.5218	82.7	136	157	128	36	27	27	91	93	61	71	118	133	156	156	166	203	91	114	111	5	33	37	17	30	34	55	33	43	39	28	25	42	35	46	8	12	7	30	52	32	22	72
PRMT5	0	103740	O14744	Protein arginine N-methyltransferase 5 OS=Homo sapiens GN=PRMT5 PE=1 SV=4	31.97	160.021	243.1	140	151	115	339	299	323	424	265	193	182	188	182	308	144	241	276	164	160	207	185	182	217	71	47	44	322	269	306	55	38	30	39	31	37	174	154	159	30	54	30	30	69
DBN1	0	100108	Q16643	Drebrin OS=Homo sapiens GN=DBN1 PE=1 SV=4	6.64	78.9257	140.5	93	217	77	104	149	148	180	171	128	138	147	172	176	156	196	229	111	116	63	67	129	155	26	23	28	146	131	155	32	34	19	49	31	33	105	73	64	17	35	22	7	68
PPM1B	0	101972	O75688	NP_808908.1 Protein phosphatase 1B (EC 3.1.3.16) (Protein phosphatase 2C isoform beta) (PP2C-beta)	21.15	9.01485	17.5	32	37	34	12	13	13	29	5	0	0	18	7	9	46	15	13	12	63	44	5	5	5	19	27	20	5	12	13	5	0	21	19	27	12	0	0	3	0	2	0	8	15
YBX1	0	100843	P67809	Nuclease-sensitive element-binding protein 1 OS=Homo sapiens GN=YBX1 PE=1 SV=3	6.24	22.901	33	79	63	74	13	16	20	25	15	16	9	99	29	30	77	37	45	83	62	41	16	14	13	29	23	37	22	15	16	34	30	25	29	25	21	8	9	10	36	58	29	37	59
CAPZA1	0	100792	P52907	F-actin-capping protein subunit alpha-1 OS=Homo sapiens GN=CAPZA1 PE=1 SV=3	3.07	34.0931	56.4	52	54	43	54	62	74	103	43	39	40	43	45	50	32	82	78	68	44	49	77	73	88	30	29	25	86	79	80	30	28	21	32	25	26	19	35	34	8	20	15	13	32
SPTAN1	0	117709	Q13813	Spectrin alpha chain, non-erythrocytic 1 OS=Homo sapiens GN=SPTAN1 PE=1 SV=3	17.18	113.292	238.5	90	284	41	196	242	300	469	262	228	273	233	287	256	277	414	413	61	304	34	76	140	140	17	11	30	169	112	141	27	31	18	40	23	34	68	65	78	19	39	27	14	37
SF3B1	0	101602	O75533	Splicing factor 3B subunit 1 OS=Homo sapiens GN=SF3B1 PE=1 SV=3	5.61	43.2327	82.5	64	95	47	94	92	107	135	65	60	66	74	83	113	78	85	105	35	78	45	21	63	60	15	17	17	78	60	65	21	17	20	16	22	20	16	20	20	14	26	16	10	29
HNRNPC	0	101082	P07910	Heterogeneous nuclear ribonucleoproteins C1/C2 OS=Homo sapiens GN=HNRNPC PE=1 SV=4	5.4	15.0644	33.5	61	68	80	16	21	21	32	11	16	9	17	12	14	21	35	39	8	33	21	12	17	16	10	10	21	15	12	15	8	5	9	19	22	5	2	3	5	23	17	14	17	26
FLNA	0	100877	P21333	Filamin-A OS=Homo sapiens GN=FLNA PE=1 SV=4	16.17	37.1871	62.9	28	99	25	34	46	91	49	85	61	111	133	163	190	109	197	182	30	105	3	0	62	50	8	6	4	75	66	98	10	7	10	14	21	11	11	11	7	9	27	12	6	22
HSPA1A	0	113942	P0DMV8	Heat shock 70 kDa protein 1A OS=Homo sapiens GN=HSPA1A PE=1 SV=1	16.7	73.1337	64.5	54	29	23	61	65	80	177	62	45	49	65	65	114	27	61	78	81	141	127	69	63	70	25	15	26	71	81	102	37	35	27	32	19	12	103	131	118	12	30	7	9	27
RBM10	0	103348	P98175	RNA-binding protein 10 OS=Homo sapiens GN=RBM10 PE=1 SV=3	12.88	50.8079	98.6	144	191	110	75	88	102	95	79	47	55	118	161	188	121	192	267	79	125	66	27	57	62	13	16	14	84	56	70	26	20	15	28	19	19	15	27	32	21	22	19	10	22
MYO1D	0	103741	O94832	Unconventional myosin-Id OS=Homo sapiens GN=MYO1D PE=1 SV=2	18.8	42.997	92.7	74	116	60	73	63	68	239	89	71	74	103	143	195	67	179	234	61	79	84	17	53	47	19	13	17	131	104	101	8	5	11	17	19	7	28	30	37	6	26	5	5	27
SPTBN1	0	100114	Q01082	Spectrin beta chain, non-erythrocytic 1 OS=Homo sapiens GN=SPTBN1 PE=1 SV=2	16.05	102.311	203.4	74	255	40	164	208	247	373	231	207	235	259	305	260	224	328	341	107	261	31	69	152	136	14	17	26	156	110	113	25	26	17	30	17	25	107	94	82	21	39	27	9	47
MYO6	0	102528	Q9UM54	Unconventional myosin-VI OS=Homo sapiens GN=MYO6 PE=1 SV=4	6.4	22.3079	52.1	50	74	51	46	29	19	79	59	45	69	56	69	112	50	99	133	23	72	14	4	49	41	8	4	5	68	55	75	10	8	15	13	17	8	16	10	8	12	7	6	2	13
MYH10	0	100205	P35580	Myosin-10 OS=Homo sapiens GN=MYH10 PE=1 SV=3	23.47	30.9941	65.4	44	116	39	36	20	22	157	84	58	78	125	99	131	90	153	132	59	127	32	5	53	42	8	13	12	66	49	77	17	6	18	36	16	11	6	4	9	15	26	13	3	38
MYO1C	0	102804	O00159	Unconventional myosin-Ic OS=Homo sapiens GN=MYO1C PE=1 SV=4	10.93	68.3188	128.2	42	77	33	165	164	166	288	120	111	116	113	121	155	70	153	169	46	70	52	89	108	127	14	9	14	142	120	149	20	11	17	9	14	4	65	74	92	9	13	10	9	21
MYO1B	0	103448	O43795	Unconventional myosin-Ib OS=Homo sapiens GN=MYO1B PE=1 SV=3	21.9	63.3376	124.1	69	93	36	147	159	151	234	145	93	114	84	131	168	78	177	208	36	99	77	60	120	112	10	12	9	150	125	150	12	16	15	16	14	12	58	80	67	6	22	6	5	24
MYH11	0	100607	P35749	Myosin-11 OS=Homo sapiens GN=MYH11 PE=1 SV=3	6.25	9.74059	9.8	28	40	30	0	0	0	0	0	0	0	52	43	53	38	63	53	33	43	49	4	19	18	12	17	15	38	21	37	17	8	16	15	13	8	0	0	0	15	16	15	11	21
HNRNPA2B1	0	100042	P22626	Heterogeneous nuclear ribonucleoproteins A2/B1 OS=Homo sapiens GN=HNRNPA2B1 PE=1 SV=2	13.59	8.91188	16.1	25	25	26	11	18	25	8	7	9	7	18	5	0	6	25	39	12	8	16	9	9	15	6	11	17	10	11	10	16	11	3	19	13	5	0	4	3	0	8	3	8	19
WDR77	0	102713	Q9BQA1	Methylosome protein 50 OS=Homo sapiens GN=WDR77 PE=1 SV=1	10.88	56.2079	87	23	29	22	101	128	140	184	107	66	70	40	72	91	21	89	71	15	37	47	88	96	99	19	17	16	149	113	128	12	14	5	11	12	11	40	42	38	10	14	13	7	12
SRSF1	0	100344	Q07955	Serine/arginine-rich splicing factor 1 OS=Homo sapiens GN=SRSF1 PE=1 SV=2	3.22	2.25347	4.6	18	0	12	0	0	2	12	2	0	0	0	4	7	0	11	19	0	0	5	7	7	5	2	0	2	3	8	4	4	0	4	10	12	3	0	0	0	0	3	2	2	0
BCLAF1	0	101345	Q9NYF8	Bcl-2-associated transcription factor 1 OS=Homo sapiens GN=BCLAF1 PE=1 SV=2	4.65	14.7812	36.9	54	98	32	20	11	10	47	39	34	24	33	51	60	31	64	86	33	25	13	0	23	25	7	5	9	32	22	23	10	9	5	13	11	7	0	9	7	12	13	7	8	14
HSP90AA1	0	100113	P07900	Heat shock protein HSP 90-alpha OS=Homo sapiens GN=HSP90AA1 PE=1 SV=5	12.83	21.1149	13.6	14	10	0	7	19	30	11	9	9	27	32	39	62	10	70	72	71	29	28	30	27	31	10	6	14	27	71	80	15	12	12	20	10	6	0	0	3	9	23	8	15	45
SVIL	0	108160	O95425	Supervillin OS=Homo sapiens GN=SVIL PE=1 SV=2	15	27.996	46.6	25	101	3	32	48	49	53	49	50	56	59	82	66	69	112	124	24	75	10	13	91	72	2	3	7	46	36	27	17	11	10	13	9	15	14	20	10	10	14	13	8	27
VIM	0	100026	P08670	Vimentin OS=Homo sapiens GN=VIM PE=1 SV=4	13.45	21.6228	36.9	23	27	22	21	34	33	94	50	41	24	16	27	32	7	46	76	10	27	50	31	21	30	8	5	9	24	23	30	17	11	8	18	9	3	9	11	11	4	3	8	4	27
HSP90AB1	0	100092	P08238	Heat shock protein HSP 90-beta OS=Homo sapiens GN=HSP90AB1 PE=1 SV=4	11.47	24.1386	17	14	9	0	14	28	32	27	13	10	23	41	48	72	15	79	88	79	32	43	35	33	29	10	5	11	35	74	80	14	11	13	20	9	4	2	7	7	9	21	7	17	38
CAPZB	0	100224	P47756	F-actin-capping protein subunit beta OS=Homo sapiens GN=CAPZB PE=1 SV=4	5.36	27.398	45.2	23	16	14	38	60	59	97	52	44	49	13	54	74	8	63	63	31	22	62	93	85	76	13	9	11	83	73	63	12	9	9	7	9	8	23	14	30	2	6	5	10	9
HNRNPU	0	101795	Q00839	Heterogeneous nuclear ribonucleoprotein U OS=Homo sapiens GN=HNRNPU PE=1 SV=6	10.04	29.2208	43.3	25	43	26	53	60	66	45	47	38	30	60	43	50	46	57	60	29	59	29	6	24	26	10	14	13	36	38	40	12	11	9	14	9	10	17	21	18	4	17	0	5	23
HNRNPA1	0	100680	P09651	Heterogeneous nuclear ribonucleoprotein A1 OS=Homo sapiens GN=HNRNPA1 PE=1 SV=5	9	5.83465	8.3	11	16	14	7	11	16	2	4	2	0	11	8	8	25	14	16	3	19	7	10	5	5	10	7	10	5	5	0	10	9	6	8	9	8	0	5	6	7	9	6	0	0
RPS9	0	100249	P46781	40S ribosomal protein S9 OS=Homo sapiens GN=RPS9 PE=1 SV=3	8.59	3.67525	6.2	18	19	19	0	0	0	3	3	0	0	6	9	7	10	12	10	0	7	12	3	0	0	10	9	13	0	0	0	10	2	0	9	9	10	0	0	0	10	15	14	10	10
MYO5A	0	100826	Q9Y4I1	Unconventional myosin-Va OS=Homo sapiens GN=MYO5A PE=1 SV=2	7.29	18.5921	45.8	19	86	3	28	23	28	111	52	45	63	51	73	64	82	92	117	11	51	0	4	47	42	2	3	7	25	21	19	6	5	4	10	9	6	8	10	7	3	6	7	3	10
HSPA1L	0	102431	P34931	Heat shock 70 kDa protein 1-like OS=Homo sapiens GN=HSPA1L PE=1 SV=2	8.86	26.9277	23.7	26	15	7	25	23	30	63	17	15	16	19	24	44	11	29	29	14	49	40	25	22	21	8	4	9	26	32	40	15	12	11	8	8	6	40	62	59	0	8	0	0	7
RANBP2	0	104345	P49792	E3 SUMO-protein ligase RanBP2 OS=Homo sapiens GN=RANBP2 PE=1 SV=2	1.33	43.904	13.3	30	37	23	0	3	5	4	12	8	11	16	28	29	27	27	27	37	41	23	0	0	0	0	0	6	0	0	0	7	0	5	6	8	2	0	0	0	4	14	8	7	25
SF3B2	0	101562	Q13435	Splicing factor 3B subunit 2 OS=Homo sapiens GN=SF3B2 PE=1 SV=2	4.61	19.7099	43.7	70	109	44	28	40	34	43	21	27	21	46	50	73	41	78	91	49	49	25	0	24	25	7	3	5	22	21	22	11	5	7	11	7	5	0	0	0	13	23	9	2	21
MAP1B	0	100282	P46821	Microtubule-associated protein 1B OS=Homo sapiens GN=MAP1B PE=1 SV=2	14.85	38.7683	60.6	42	137	9	64	68	82	46	53	38	67	98	140	168	103	159	122	61	65	9	3	58	43	9	5	4	70	51	57	9	11	10	12	7	10	18	14	7	6	14	7	6	13
PHB2	0	100840	Q99623	Prohibitin-2 OS=Homo sapiens GN=PHB2 PE=1 SV=2	4.43	8.08911	10	21	3	23	2	9	15	9	6	8	4	9	4	2	0	11	14	5	6	8	8	6	0	7	9	12	3	4	6	8	2	8	11	7	7	0	0	2	0	7	0	3	4
PSMD3	0	100578	O43242	26S proteasome non-ATPase regulatory subunit 3 OS=Homo sapiens GN=PSMD3 PE=1 SV=2	2	2.98614	2.6	10	10	6	0	0	0	0	0	0	0	0	5	7	0	4	7	19	23	19	0	0	0	2	4	10	0	0	4	5	7	0	5	7	0	0	0	0	4	11	4	0	12
DHX9	0	102108	Q08211	ATP-dependent RNA helicase A OS=Homo sapiens GN=DHX9 PE=1 SV=4	15.45	15.4376	22.2	8	20	0	46	32	40	29	19	14	14	19	24	29	12	36	38	7	25	0	0	23	27	5	0	3	26	27	36	4	6	5	4	7	3	0	8	6	3	4	0	0	5
CAMSAP3	0	101620	Q9P1Y5	Calmodulin-regulated spectrin-associated protein 3 OS=Homo sapiens GN=CAMSAP3 PE=1 SV=2	1.86	8.50594	15.1	11	55	3	14	9	8	12	11	14	14	10	18	27	17	28	32	20	19	12	0	10	11	3	3	2	2	2	10	3	3	4	6	7	4	0	0	0	3	2	3	5	15
RPL13	0	100246	P26373	60S ribosomal protein L13 OS=Homo sapiens GN=RPL13 PE=1 SV=4	7.71	3.72673	5.4	5	4	9	0	6	6	7	8	4	5	2	4	11	3	15	17	10	16	10	3	3	4	4	3	3	3	6	0	2	2	5	5	7	4	0	0	0	0	10	2	4	5
TUBB2A	0	100033	Q13885	Tubulin beta-2A chain OS=Homo sapiens GN=TUBB2A PE=1 SV=1	17.57	81.1069	60.8	32	23	20	71	70	77	119	67	70	59	41	95	97	26	88	93	134	49	101	62	51	55	12	6	17	61	73	78	23	19	13	9	6	7	52	55	46	5	12	4	20	37
TUBB	0	100041	P07437	NP_001280142.1 Tubulin beta chain (Tubulin beta-5 chain)	25.07	75.0554	54.6	21	17	9	73	70	74	107	60	61	54	38	96	111	20	97	95	130	41	98	59	49	57	13	5	13	60	72	74	16	16	13	7	6	5	48	58	45	6	11	6	15	26
HSPA6	0	104270	P17066	Heat shock 70 kDa protein 6 OS=Homo sapiens GN=HSPA6 PE=1 SV=2	5.67	29.3059	28.9	20	13	5	39	35	39	65	25	22	26	19	27	58	11	36	39	45	33	62	33	27	36	8	0	7	39	38	45	12	9	8	7	6	5	31	38	40	6	10	4	9	12
HSP90AB2P	0	101559	Q58FF8	Putative heat shock protein HSP 90-beta 2 OS=Homo sapiens GN=HSP90AB2P PE=1 SV=2	0	6.33663	5	6	4	0	0	8	11	6	3	5	7	12	11	25	4	33	31	44	10	14	7	10	7	5	3	4	9	21	18	6	5	6	8	6	3	0	0	0	2	9	2	8	17
RBMX	0	116821	P38159	RNA-binding motif protein, X chromosome OS=Homo sapiens GN=RBMX PE=1 SV=3	4	4.49901	8.4	20	7	28	3	6	7	2	6	5	0	18	9	11	23	15	15	6	30	20	5	3	3	0	0	9	5	11	5	5	5	0	5	6	3	0	0	4	0	3	3	2	4
ROCK1	0	103225	Q13464	Rho-associated protein kinase 1 OS=Homo sapiens GN=ROCK1 PE=1 SV=1	2	3.9198	10.9	13	25	6	2	8	14	0	16	13	12	10	8	16	16	22	33	11	12	8	0	0	0	0	0	2	0	3	3	3	3	5	4	6	7	0	0	0	3	7	5	0	7
EFHD2	0	100321	Q96C19	EF-hand domain-containing protein D2 OS=Homo sapiens GN=EFHD2 PE=1 SV=1	2	1.87624	2.5	11	3	7	0	0	0	0	0	2	2	3	0	0	0	5	6	3	0	2	15	14	17	4	5	5	6	6	0	8	8	2	9	5	5	0	0	0	0	3	2	0	3
HNRNPK	0	100460	P61978	Heterogeneous nuclear ribonucleoprotein K OS=Homo sapiens GN=HNRNPK PE=1 SV=1	8.7	13.5406	17.6	8	9	11	25	24	29	22	15	17	16	11	25	40	4	42	54	37	5	32	21	15	17	8	8	7	23	28	21	7	8	5	10	5	4	8	5	8	3	8	2	3	6
U2SURP	0	103090	O15042	U2 snRNP-associated SURP motif-containing protein OS=Homo sapiens GN=U2SURP PE=1 SV=2	2.73	12.697	26.4	10	57	7	25	30	31	55	19	13	17	28	39	55	24	54	54	23	27	2	3	22	16	5	0	0	23	15	23	6	4	5	5	5	0	10	7	0	4	9	5	2	7
ACAP2	0	103490	Q15057	Arf-GAP with coiled-coil, ANK repeat and PH domain-containing protein 2 OS=Homo sapiens GN=ACAP2 PE=1 SV=3	3	4.00495	10.5	40	26	24	4	3	4	0	4	0	0	12	10	8	12	13	17	7	16	15	3	4	0	0	2	3	0	0	0	6	5	0	5	5	3	0	0	2	0	17	2	2	18
TEW	0	119394	P01617	Ig kappa chain V-II region TEW OS=Homo sapiens PE=1 SV=1	0	6.46337	8.8	0	0	0	22	8	0	0	8	16	34	0	2	4	2	4	4	0	5	19	17	5	12	0	0	0	2	4	0	2	0	0	2	5	3	0	0	2	3	4	3	0	2
EEF2	0	100701	P13639	Elongation factor 2 OS=Homo sapiens GN=EEF2 PE=1 SV=4	5.92	4.53564	1.1	0	0	0	0	0	3	6	0	0	2	17	11	17	0	21	31	11	13	13	10	6	2	0	0	6	0	8	25	0	0	0	7	5	0	0	0	0	3	3	4	4	5
PNN	0	103004	Q9H307	Pinin OS=Homo sapiens GN=PNN PE=1 SV=4	0	2.78416	9.2	12	39	14	3	0	0	5	7	8	4	0	5	4	9	12	16	7	11	15	0	3	4	0	0	4	0	3	0	11	6	4	8	4	3	0	0	0	4	6	0	0	4
SRRM1	0	107333	Q8IYB3	Serine/arginine repetitive matrix protein 1 OS=Homo sapiens GN=SRRM1 PE=1 SV=2	1.2	4.18713	11.9	24	29	9	4	4	5	7	12	16	9	8	7	4	5	9	17	0	8	13	0	6	7	0	0	5	0	4	4	7	5	4	5	4	4	2	5	0	4	0	0	0	3
MATR3	0	100533	P43243	Matrin-3 OS=Homo sapiens GN=MATR3 PE=1 SV=2	5.15	12.6059	22.2	19	38	17	21	14	17	46	18	20	12	19	12	16	24	26	37	20	37	18	2	22	25	0	0	5	19	16	14	5	5	4	6	4	2	6	8	4	7	6	2	6	28
VDAC2	0	100862	P45880	Voltage-dependent anion-selective channel protein 2 OS=Homo sapiens GN=VDAC2 PE=1 SV=2	2	2.02475	1.5	6	0	3	0	0	0	6	0	0	0	0	0	4	2	0	6	13	2	22	3	0	0	2	3	3	0	0	2	4	2	0	4	4	2	0	0	0	0	2	0	0	2
COPA	0	102429	P53621	Coatomer subunit alpha OS=Homo sapiens GN=COPA PE=1 SV=2	1	6.01188	4.2	9	16	7	0	0	0	6	0	2	2	18	15	23	3	9	16	8	28	23	0	0	0	0	2	5	0	0	2	4	0	0	4	4	7	0	0	0	6	11	3	0	13
YBX3	0	118832	P16989	Y-box-binding protein 3 OS=Homo sapiens GN=YBX3 PE=1 SV=4	5	6.28416	10.7	14	19	24	5	6	10	13	5	6	5	20	12	16	14	19	18	19	20	9	10	7	5	4	6	9	11	6	7	3	6	0	7	4	2	0	3	3	0	10	6	3	5
MYO5B	0	107129	Q9ULV0	Unconventional myosin-Vb OS=Homo sapiens GN=MYO5B PE=1 SV=3	4.22	5.4495	12.4	9	36	0	10	9	10	14	13	12	11	17	26	19	37	32	52	8	18	0	2	13	10	2	3	3	8	7	5	3	4	3	6	4	3	6	3	0	3	2	4	3	5
RPS18	0	100066	P62269	40S ribosomal protein S18 OS=Homo sapiens GN=RPS18 PE=1 SV=3	6.3	2.80792	3.6	5	0	0	11	3	0	17	0	0	0	0	8	12	0	3	4	11	0	8	0	0	0	3	0	0	7	6	0	3	0	6	5	4	2	0	0	0	0	5	3	5	4
HSPD1	0	100189	P10809	60 kDa heat shock protein, mitochondrial OS=Homo sapiens GN=HSPD1 PE=1 SV=2	8.83	3.8198	4.8	8	6	8	0	5	6	8	0	0	7	0	4	11	17	9	3	18	15	8	6	3	3	0	0	3	7	12	18	3	4	3	4	4	2	0	0	0	0	8	0	4	2
RPL34	0	100397	P49207	60S ribosomal protein L34 OS=Homo sapiens GN=RPL34 PE=1 SV=3	3.5	0.489109	0.4	0	0	4	0	0	0	0	0	0	0	0	0	0	0	4	0	4	0	3	0	0	0	3	4	0	0	0	0	3	4	3	2	4	3	0	0	0	0	2	0	0	0
HIST1H2AG	0	100146	P0C0S8	Histone H2A type 1 OS=Homo sapiens GN=HIST1H2AG PE=1 SV=2	12.52	3.53861	7.4	0	9	0	9	12	11	26	0	0	7	0	0	15	0	6	18	6	5	6	3	0	2	0	0	3	9	15	8	2	2	2	2	4	0	0	0	0	0	0	0	0	0
LDHA	0	100902	P00338	L-lactate dehydrogenase A chain OS=Homo sapiens GN=LDHA PE=1 SV=2	3	1.17228	0.4	0	0	0	0	0	4	0	0	0	0	0	0	0	0	3	5	12	0	2	4	7	3	0	0	4	0	4	6	2	3	2	6	4	0	0	0	0	0	3	0	4	5
BASP1	0	100001	P80723	Brain acid soluble protein 1 OS=Homo sapiens GN=BASP1 PE=1 SV=2	11.25	4.4802	2.5	7	0	9	2	0	5	0	0	0	2	0	0	0	37	4	11	46	59	22	0	2	2	0	0	23	0	3	0	2	2	0	8	4	0	0	0	4	0	11	0	0	8
KRT1	0	100093	P04264	Keratin, type II cytoskeletal 1 OS=Homo sapiens GN=KRT1 PE=1 SV=6	21.64	0.787129	2.5	0	0	0	10	0	0	8	4	3	0	0	0	0	0	0	0	0	0	0	0	0	0	0	0	2	0	0	0	2	0	0	5	4	0	0	0	0	0	0	0	0	3
MGA	0	110009	Q8IWI9	MAX gene-associated protein OS=Homo sapiens GN=MGA PE=1 SV=3	2	7.57723	13.3	22	52	9	6	6	7	11	4	6	10	15	39	43	27	54	63	20	31	10	0	12	6	0	2	2	16	9	9	0	2	0	0	4	0	0	0	0	0	3	2	0	9
DHX15	0	101793	O43143	Pre-mRNA-splicing factor ATP-dependent RNA helicase DHX15 OS=Homo sapiens GN=DHX15 PE=1 SV=2	4.44	10.5465	24.2	8	13	7	21	31	33	76	27	14	12	12	25	43	0	30	53	7	17	29	20	15	15	0	0	0	13	14	15	0	3	0	3	4	4	0	5	6	0	6	0	0	3
WIZ	0	110004	O95785	NP_067064.2 Protein Wiz (Widely-interspaced zinc finger-containing protein) (Zinc finger protein 803)	0	2.3802	5.4	11	18	13	5	3	2	0	2	0	0	0	6	5	4	9	11	4	12	23	0	2	6	0	0	0	2	2	4	0	0	0	0	4	4	0	0	0	2	5	0	0	4
ALDOA	0	100036	P04075	Fructose-bisphosphate aldolase A OS=Homo sapiens GN=ALDOA PE=1 SV=2	5	0.693069	0	0	0	0	0	0	0	0	0	0	0	0	0	0	0	0	2	2	0	0	5	4	0	3	0	6	0	6	7	0	2	0	5	4	0	0	0	0	0	0	0	0	0
ENO1	0	100215	P06733	Alpha-enolase OS=Homo sapiens GN=ENO1 PE=1 SV=2	13.43	2.9396	0.9	0	0	0	0	0	9	0	0	0	0	0	0	0	0	0	0	10	0	4	19	9	5	0	0	4	0	18	18	0	0	0	7	4	0	0	0	0	0	5	2	0	0
PDIA3	0	100370	P30101	Protein disulfide-isomerase A3 OS=Homo sapiens GN=PDIA3 PE=1 SV=4	3.25	0.267327	0	0	0	0	0	0	0	0	0	0	0	0	0	0	0	0	0	0	0	0	0	0	0	0	0	0	0	0	0	0	0	0	3	4	0	0	0	0	0	0	2	0	0
IGF2BP1	0	114030	Q9NZI8	Insulin-like growth factor 2 mRNA-binding protein 1 OS=Homo sapiens GN=IGF2BP1 PE=1 SV=2	3.69	4.03168	8.2	16	8	10	7	16	16	0	4	5	0	0	9	13	3	15	21	21	4	12	5	7	4	5	0	3	5	0	3	7	5	2	5	3	3	0	0	0	0	6	11	0	6
PSMC5	0	100762	P62195	26S protease regulatory subunit 8 OS=Homo sapiens GN=PSMC5 PE=1 SV=1	2.5	0.823762	0.2	0	2	0	0	0	0	0	0	0	0	0	0	0	0	0	4	15	10	11	0	0	0	0	0	2	0	0	0	7	3	3	4	3	0	0	0	0	0	3	0	0	0
RRBP1	0	104116	Q9P2E9	Ribosome-binding protein 1 OS=Homo sapiens GN=RRBP1 PE=1 SV=4	2.5	3.49505	10	33	52	9	0	0	0	0	3	0	3	5	8	17	8	9	15	11	23	8	0	4	0	0	0	0	4	3	5	6	0	3	3	3	3	0	0	0	0	6	6	0	3
HNRNPA3	0	100290	P51991	Heterogeneous nuclear ribonucleoprotein A3 OS=Homo sapiens GN=HNRNPA3 PE=1 SV=2	3.44	2.04158	4.2	14	2	4	4	10	8	0	0	0	0	6	0	4	0	5	12	10	0	6	0	0	0	3	3	3	0	2	0	5	6	5	5	3	3	0	0	0	0	3	0	6	5
EEF1A1	0	100675	P68104	Elongation factor 1-alpha 1 OS=Homo sapiens GN=EEF1A1 PE=1 SV=1	9.46	14.5851	10.1	0	2	0	8	13	22	18	10	12	16	10	29	45	8	40	37	11	16	33	25	15	11	4	2	4	18	37	37	4	0	3	8	3	0	0	0	4	2	3	2	2	5
PRPSAP1	0	105215	Q14558	Phosphoribosyl pyrophosphate synthase-associated protein 1 OS=Homo sapiens GN=PRPSAP1 PE=1 SV=2	3.5	1.3396	1.3	0	0	0	0	0	2	11	0	0	0	0	0	2	0	3	5	0	0	5	16	19	17	0	0	0	6	3	0	4	3	2	5	3	0	0	0	0	0	2	2	0	2
LMNB1	0	100254	P20700	Lamin-B1 OS=Homo sapiens GN=LMNB1 PE=1 SV=2	11	7.93267	8.2	23	15	19	2	2	0	17	0	4	0	6	13	20	6	19	25	55	33	35	3	2	4	0	3	5	4	4	3	4	5	0	6	3	3	0	0	3	0	13	5	4	17
SERBP1	0	100337	Q8NC51	Plasminogen activator inhibitor 1 RNA-binding protein OS=Homo sapiens GN=SERBP1 PE=1 SV=2	7.89	1.96535	2.5	8	7	8	0	0	2	0	0	0	0	15	0	0	10	0	0	2	11	2	0	0	2	5	7	2	0	0	4	4	0	4	4	3	0	0	0	0	6	9	5	6	7
RPS4X	0	100658	P62701	40S ribosomal protein S4, X isoform OS=Homo sapiens GN=RPS4X PE=1 SV=2	10.52	2.41782	3.2	6	0	4	0	7	7	8	0	0	0	0	0	0	0	2	9	0	0	0	6	4	4	4	5	4	0	0	0	4	2	0	3	3	3	0	0	0	0	3	0	0	7
ACTA2	0	100105	P62736	Actin, aortic smooth muscle OS=Homo sapiens GN=ACTA2 PE=1 SV=1	36.92	26.304	34.7	4	2	4	36	44	49	72	43	45	48	24	14	12	5	7	3	3	4	2	46	42	58	3	2	4	69	76	59	3	3	0	3	3	0	43	45	44	0	0	0	2	7
TMOD1	0	100526	P28289	Tropomodulin-1 OS=Homo sapiens GN=TMOD1 PE=1 SV=1	1	3.51881	9.4	10	4	7	3	11	14	19	10	12	4	5	3	8	0	10	11	3	0	4	18	11	13	3	2	2	14	7	9	3	2	3	4	3	3	0	0	0	0	0	0	0	4
RPL3	0	100442	P39023	60S ribosomal protein L3 OS=Homo sapiens GN=RPL3 PE=1 SV=2	7.59	5.05941	8	10	6	7	0	8	12	12	10	11	4	2	0	3	2	16	19	11	2	11	10	12	7	2	0	2	14	5	5	3	2	2	4	3	3	0	2	3	2	2	4	4	5
MYO5C	0	109204	Q9NQX4	Unconventional myosin-Vc OS=Homo sapiens GN=MYO5C PE=1 SV=2	3	5.43663	14.1	11	54	0	9	7	9	22	10	11	8	16	26	22	43	32	48	10	17	0	0	13	9	0	2	3	8	4	3	3	4	2	3	3	3	0	0	0	4	2	5	4	5
SRRT	0	102086	Q9BXP5	Serrate RNA effector molecule homolog OS=Homo sapiens GN=SRRT PE=1 SV=1	1	1.5297	0.5	0	5	0	0	0	0	0	0	0	0	0	0	0	3	2	4	7	0	0	0	0	3	0	0	4	0	0	0	3	3	2	5	3	3	0	0	0	2	4	0	0	4
RPL29	0	101964	P47914	60S ribosomal protein L29 OS=Homo sapiens GN=RPL29 PE=1 SV=2	3	1.97228	3.2	10	0	10	3	5	4	0	0	0	0	10	3	4	2	5	5	11	0	4	2	2	2	2	0	5	3	2	0	2	3	2	0	3	3	3	2	3	0	3	2	6	8
LDHB	0	100471	P07195	L-lactate dehydrogenase B chain OS=Homo sapiens GN=LDHB PE=1 SV=2	7	2.06535	0.6	0	0	0	0	0	6	0	0	0	0	0	0	0	0	3	7	15	0	2	13	9	5	0	2	3	2	16	17	2	3	2	8	3	3	0	0	0	0	3	0	3	3
PPP1R9B	0	102651	Q96SB3	Neurabin-2 OS=Homo sapiens GN=PPP1R9B PE=1 SV=2	0	1.6802	3.7	9	21	0	0	0	0	4	3	0	0	0	3	0	6	3	16	0	3	0	0	8	6	0	0	5	4	7	8	0	0	0	0	3	0	0	0	0	0	0	0	0	0
H2AFX	0	100930	P16104	Histone H2AX OS=Homo sapiens GN=H2AFX PE=1 SV=2	7.96	1.03168	2.2	0	9	0	0	0	0	13	0	0	0	0	0	14	0	6	15	5	3	6	0	0	0	0	0	0	3	7	3	0	0	0	0	3	0	0	0	0	0	0	0	0	0
CLTC	0	100551	Q00610	Clathrin heavy chain 1 OS=Homo sapiens GN=CLTC PE=1 SV=5	8.06	6.26436	7.7	0	18	3	0	4	7	7	13	6	19	19	15	17	6	20	17	12	20	0	0	0	0	0	0	0	3	5	21	0	0	0	0	3	2	0	0	2	0	4	0	0	3
TPI1	0	100226	P60174	Triosephosphate isomerase OS=Homo sapiens GN=TPI1 PE=1 SV=3	5.67	0.435644	0	0	0	0	0	0	0	0	0	0	0	0	0	0	0	0	0	0	0	0	5	0	2	0	0	2	0	6	8	0	0	0	6	3	2	0	0	0	0	0	0	0	0
AMY1A	0	109492	P04745	Alpha-amylase 1 OS=Homo sapiens GN=AMY1A PE=1 SV=2	0	0.227723	0	0	0	0	0	0	0	0	0	0	0	0	0	0	0	0	0	0	0	0	0	0	0	0	0	3	0	0	0	0	0	17	0	3	0	0	0	0	0	0	0	0	0
NASP	0	103327	P49321	Nuclear autoantigenic sperm protein OS=Homo sapiens GN=NASP PE=1 SV=2	0	1.06139	0.2	0	0	0	0	0	2	0	0	0	0	0	0	0	11	11	6	11	4	0	0	0	0	0	0	3	0	3	4	0	0	3	5	3	2	0	0	0	0	4	0	0	5
SRSF4	0	102632	Q08170	Serine/arginine-rich splicing factor 4 OS=Homo sapiens GN=SRSF4 PE=1 SV=2	2.38	1.25941	5.2	13	16	19	0	0	0	4	0	0	0	0	3	0	0	10	19	0	0	2	0	0	0	0	0	0	0	3	0	0	0	0	0	3	0	0	0	0	0	0	5	0	0
PRKDC	0	102600	P78527	DNA-dependent protein kinase catalytic subunit OS=Homo sapiens GN=PRKDC PE=1 SV=3	4.09	88.4713	48.6	28	76	6	21	31	54	66	82	47	75	163	200	186	88	122	118	66	258	15	0	26	15	6	7	7	29	29	62	11	8	8	6	2	3	5	10	14	0	4	2	9	36
NCL	0	101359	P19338	Nucleolin OS=Homo sapiens GN=NCL PE=1 SV=3	14.29	19.8396	27.8	24	31	0	52	46	66	19	14	13	13	38	37	46	27	55	78	20	51	18	6	14	23	0	2	8	21	17	22	7	3	0	3	2	2	7	15	12	2	10	0	0	4
RPS3	0	100295	P23396	NP_001247436.1 40S ribosomal protein S3 (EC 4.2.99.18)	10.67	6.5901	3.6	7	7	9	0	3	0	7	3	0	0	12	3	30	2	17	20	20	9	26	2	3	0	7	6	5	5	9	6	6	8	7	3	2	0	0	0	0	0	0	2	0	6
JAK1	0	105036	P23458	Tyrosine-protein kinase JAK1 OS=Homo sapiens GN=JAK1 PE=1 SV=2	3.5	4.15149	7.3	14	20	13	3	5	2	14	0	2	0	9	13	25	9	13	24	25	12	5	2	6	7	0	0	0	7	3	4	5	3	2	2	2	2	0	0	0	6	8	5	0	8
PHB	0	101196	P35232	Prohibitin OS=Homo sapiens GN=PHB PE=1 SV=1	3.71	3.12178	4.3	11	0	0	0	5	8	10	4	2	3	0	0	0	0	0	0	6	0	7	3	0	0	0	0	2	2	0	0	4	0	0	0	2	0	0	0	0	0	0	0	0	0
ATP1A3	0	100084	P13637	Sodium/potassium-transporting ATPase subunit alpha-3 OS=Homo sapiens GN=ATP1A3 PE=1 SV=3	2.5	3.59307	1.9	7	2	7	0	0	0	3	0	0	0	13	9	8	3	7	11	28	22	18	0	0	0	0	0	0	0	0	0	4	0	2	0	2	0	0	0	0	0	0	0	6	8
ATP1A1	0	100100	P05023	Sodium/potassium-transporting ATPase subunit alpha-1 OS=Homo sapiens GN=ATP1A1 PE=1 SV=1	3.5	6.3396	2.3	7	2	7	0	2	2	3	0	0	0	15	10	17	3	7	19	34	34	29	0	0	0	0	0	0	0	2	2	4	0	2	0	2	0	0	0	0	0	0	0	6	8
IRS4	0	109571	O14654	Insulin receptor substrate 4 OS=Homo sapiens GN=IRS4 PE=1 SV=1	6.27	5.73861	3.6	9	14	0	0	0	0	8	5	0	0	7	13	25	6	10	30	27	28	18	0	0	0	0	0	0	0	0	4	4	5	2	0	2	0	0	0	0	0	4	0	4	5
MYH14	0	100854	Q7Z406	Myosin-14 OS=Homo sapiens GN=MYH14 PE=1 SV=2	5.17	7.0198	13	8	15	2	10	4	4	30	19	17	21	25	33	43	28	59	45	9	36	4	2	10	8	3	2	2	17	7	17	3	2	3	3	2	0	0	0	0	2	2	2	0	6
RIF1	0	109323	Q5UIP0	Telomere-associated protein RIF1 OS=Homo sapiens GN=RIF1 PE=1 SV=2	1	13.8406	24.9	37	62	10	11	24	31	21	20	16	17	12	39	36	53	39	35	28	23	14	0	20	14	0	0	2	8	2	6	3	5	0	5	2	8	5	6	0	2	8	5	0	15
YWHAZ	0	100096	P63104	14-3-3 protein zeta/delta OS=Homo sapiens GN=YWHAZ PE=1 SV=1	3.33	0.425743	0	0	0	0	0	0	0	0	0	0	0	0	0	0	0	0	0	0	0	0	2	3	0	2	0	4	0	5	5	3	0	3	3	2	0	0	0	0	0	0	0	0	0
HNRNPR	0	103214	O43390	Heterogeneous nuclear ribonucleoprotein R OS=Homo sapiens GN=HNRNPR PE=1 SV=1	3.79	3.24653	4.9	0	0	0	12	10	16	4	3	4	0	3	5	6	3	7	9	3	4	5	3	2	4	0	0	0	0	4	4	3	3	0	2	2	0	0	0	0	0	0	0	0	3
EEF1A2	0	100674	Q05639	Elongation factor 1-alpha 2 OS=Homo sapiens GN=EEF1A2 PE=1 SV=1	5.68	7.88713	6.6	0	2	0	6	8	13	10	7	9	11	8	26	33	8	40	35	9	14	24	9	9	5	3	2	2	8	17	17	2	0	2	3	2	0	0	0	0	0	2	0	0	3
HNRNPAB	0	103324	Q99729	Heterogeneous nuclear ribonucleoprotein A/B OS=Homo sapiens GN=HNRNPAB PE=1 SV=2	3.05	1.08119	2.2	6	7	9	0	0	0	0	0	0	0	7	2	3	10	4	2	3	12	2	0	0	2	2	2	3	0	0	0	2	2	0	0	2	0	0	0	0	2	3	2	5	4
PRDX6	0	100314	P30041	Peroxiredoxin-6 OS=Homo sapiens GN=PRDX6 PE=1 SV=3	2.78	0.405941	0	0	0	0	0	0	0	0	0	0	0	2	0	3	0	0	0	0	0	3	0	0	0	3	0	5	0	7	0	2	0	2	3	2	2	0	0	0	0	0	0	0	2
ANXA2	0	100263	P07355	Annexin A2 OS=Homo sapiens GN=ANXA2 PE=1 SV=2	3.67	0.118812	0	0	0	0	0	0	0	0	0	0	0	2	0	0	0	0	0	0	0	0	0	0	0	0	0	0	0	0	0	2	0	0	3	2	0	0	0	0	0	0	0	0	0
FLII	0	104292	Q13045	Protein flightless-1 homolog OS=Homo sapiens GN=FLII PE=1 SV=2	3	5.94851	10.8	7	33	6	0	0	0	26	13	7	16	24	15	21	31	29	40	8	24	17	4	8	9	0	0	0	13	11	19	0	0	0	2	2	0	4	0	0	0	6	0	0	6
PRPSAP2	0	104424	O60256	Phosphoribosyl pyrophosphate synthase-associated protein 2 OS=Homo sapiens GN=PRPSAP2 PE=1 SV=1	7.14	2.06238	2.3	6	0	0	0	0	6	11	0	0	0	0	0	5	0	8	13	6	0	11	22	24	11	0	0	0	7	5	3	0	0	5	0	2	0	0	0	0	2	0	0	3	4
CCT5	0	100687	P48643	T-complex protein 1 subunit epsilon OS=Homo sapiens GN=CCT5 PE=1 SV=1	3.9	2.55941	2.5	2	0	5	3	2	5	3	2	3	0	6	3	9	0	11	14	13	0	9	12	5	5	0	0	2	5	4	6	0	0	3	2	2	2	0	0	0	0	2	0	2	0
ATP5F1A	0	100124	P25705	ATP synthase subunit alpha, mitochondrial OS=Homo sapiens GN=ATP5A1 PE=1 SV=1	0	8.63267	9.9	5	0	6	0	13	12	23	17	14	9	0	2	12	0	2	7	0	7	14	10	4	4	0	0	0	4	8	8	0	0	0	2	2	0	2	0	4	0	0	0	0	0
CLASP2	0	101315	O75122	CLIP-associating protein 2 OS=Homo sapiens GN=CLASP2 PE=1 SV=2	2.33	1.94653	2.6	7	6	6	2	0	0	0	2	0	3	0	6	6	5	5	8	4	7	11	0	2	0	0	0	0	4	3	6	0	0	3	0	2	0	0	0	0	0	5	3	0	2
HSP90B1	0	100563	P14625	Endoplasmin OS=Homo sapiens GN=HSP90B1 PE=1 SV=1	6.75	2.72673	2.4	0	0	0	0	3	5	6	3	2	5	4	6	12	4	16	13	4	4	4	3	0	3	0	0	2	3	10	7	0	0	0	4	2	0	0	0	0	0	0	0	0	2
RACK1	0	101074	P63244	Guanine nucleotide-binding protein subunit beta-2-like 1 OS=Homo sapiens GN=GNB2L1 PE=1 SV=3	0	1.44158	0.6	2	0	0	0	0	0	4	0	0	0	0	0	0	0	0	0	7	0	2	2	0	0	2	0	2	0	0	0	0	0	0	3	2	0	0	0	0	0	0	0	0	2
GOLGA3	0	101806	Q08378	Golgin subfamily A member 3 OS=Homo sapiens GN=GOLGA3 PE=1 SV=2	1	0.039604	0	0	0	0	0	0	0	0	0	0	0	0	0	0	0	0	0	0	0	0	0	0	0	0	0	0	0	0	0	0	0	0	2	2	0	0	0	0	0	0	0	0	0
CCT4	0	101668	P50991	T-complex protein 1 subunit delta OS=Homo sapiens GN=CCT4 PE=1 SV=4	4	0.982178	0.2	2	0	0	0	0	0	0	0	0	0	0	0	0	0	2	3	0	0	6	0	0	0	0	0	0	0	4	4	0	0	0	5	2	0	0	0	0	0	2	0	0	0
FASN	0	102318	P49327	Fatty acid synthase OS=Homo sapiens GN=FASN PE=1 SV=3	8.11	1.30891	0.2	0	0	0	0	0	2	0	0	0	0	11	7	15	4	19	10	4	9	0	0	0	0	0	0	2	0	0	10	0	0	2	2	2	0	0	0	0	0	2	0	0	0
RBM5	0	105720	P52756	RNA-binding protein 5 OS=Homo sapiens GN=RBM5 PE=1 SV=2	1.67	0.708911	0.6	0	4	0	0	2	0	0	0	0	0	2	4	11	5	9	22	0	0	0	0	0	0	0	0	0	0	0	0	0	0	0	0	2	0	0	0	0	0	0	0	0	0
CCDC88A	0	101344	Q3V6T2	Girdin OS=Homo sapiens GN=CCDC88A PE=1 SV=2	0	1.44059	1.5	4	9	0	0	0	0	0	0	0	2	7	10	19	16	18	21	3	14	3	0	0	0	0	0	0	0	0	0	0	0	0	0	2	0	0	0	0	0	0	0	0	0
XRCC5	0	100994	P13010	X-ray repair cross-complementing protein 5 OS=Homo sapiens GN=XRCC5 PE=1 SV=3	5.4	1.65644	2.3	7	6	6	0	0	0	4	0	0	0	6	4	5	3	3	5	2	5	9	0	3	0	0	0	0	0	0	4	0	0	0	4	2	0	0	0	0	3	8	5	3	5
TCOF1	0	104050	Q13428	Treacle protein OS=Homo sapiens GN=TCOF1 PE=1 SV=3	1.67	2.36535	4.9	8	18	0	0	0	6	0	6	4	7	4	4	7	12	12	13	8	11	0	0	0	0	0	0	0	0	0	0	0	0	0	3	2	2	0	0	0	0	0	0	0	5
CCDC88C	0	108821	Q9P219	Protein Daple OS=Homo sapiens GN=CCDC88C PE=1 SV=3	1	2.03267	5.3	6	31	5	2	3	0	3	0	0	3	5	13	19	18	27	32	5	8	7	0	0	0	0	0	0	0	0	2	0	0	0	0	2	0	0	0	0	0	3	3	0	0
TUBB8	0	102171	Q3ZCM7	Tubulin beta-8 chain OS=Homo sapiens GN=TUBB8 PE=1 SV=2	9.43	23.1465	12.8	20	0	0	7	11	18	32	16	13	11	8	44	44	0	36	35	80	24	50	7	5	6	2	3	8	12	13	11	12	9	4	4	0	2	8	3	6	0	4	0	9	17
TUBB3	0	100080	Q13509	Tubulin beta-3 chain OS=Homo sapiens GN=TUBB3 PE=1 SV=2	0	42.005	31.5	14	13	12	41	35	46	63	31	30	30	24	32	33	12	17	19	9	31	35	39	25	30	2	0	5	32	41	42	9	8	0	5	0	0	23	31	19	2	5	0	6	11
TUBB6	0	101624	Q9BUF5	Tubulin beta-6 chain OS=Homo sapiens GN=TUBB6 PE=1 SV=1	9.23	13.6198	8.6	13	0	0	3	7	9	24	14	10	6	8	7	3	0	2	8	6	20	10	8	2	2	0	2	5	0	8	6	9	5	0	3	0	2	9	6	3	0	3	0	5	11
HSPA9	0	100353	P38646	Stress-70 protein, mitochondrial OS=Homo sapiens GN=HSPA9 PE=1 SV=2	4.62	4.74455	0.2	2	0	0	0	0	0	0	0	0	0	0	0	6	0	9	6	34	26	24	0	0	0	0	2	2	0	0	8	8	6	7	3	0	0	2	0	2	0	3	0	0	2
TAF4	0	107812	O00268	Transcription initiation factor TFIID subunit 4 OS=Homo sapiens GN=TAF4 PE=1 SV=2	2.5	4.64455	7.1	13	27	2	2	3	0	12	6	0	6	13	12	12	4	23	27	12	17	3	0	6	7	2	0	2	4	2	3	6	4	4	5	0	4	0	2	0	2	7	4	0	9
DYNC1H1	0	100662	Q14204	Cytoplasmic dynein 1 heavy chain 1 OS=Homo sapiens GN=DYNC1H1 PE=1 SV=5	6	25.2554	12.8	0	23	0	2	2	6	19	36	9	31	64	90	91	25	71	68	27	116	0	0	4	5	0	0	2	3	5	20	6	6	3	0	0	0	4	0	0	0	2	0	0	11
MYO1E	0	104329	Q12965	Unconventional myosin-Ie OS=Homo sapiens GN=MYO1E PE=1 SV=2	2.75	2.61089	7.7	6	5	2	14	3	0	10	15	11	11	2	0	6	2	15	7	0	4	0	0	2	6	0	2	2	0	2	2	6	0	5	0	0	0	3	3	2	0	3	0	0	0
PSMD1	0	102145	Q99460	26S proteasome non-ATPase regulatory subunit 1 OS=Homo sapiens GN=PSMD1 PE=1 SV=2	1	3.44851	0.3	3	0	0	0	0	0	0	0	0	0	2	6	7	0	7	11	55	29	19	0	0	3	0	0	2	0	0	0	6	5	6	0	0	0	4	4	0	0	5	0	0	9
PRPS2	0	101766	P11908	Ribose-phosphate pyrophosphokinase 2 OS=Homo sapiens GN=PRPS2 PE=1 SV=2	5.38	1.9099	2.9	0	0	0	6	6	8	9	0	0	0	0	0	0	0	3	5	0	0	0	20	15	16	0	0	2	7	4	4	5	0	0	3	0	0	3	0	0	0	3	5	2	0
HNRNPM	0	100623	P52272	Heterogeneous nuclear ribonucleoprotein M OS=Homo sapiens GN=HNRNPM PE=1 SV=3	17.09	4.63267	7.9	5	5	4	9	10	11	12	10	7	6	5	0	10	2	9	14	20	2	9	0	0	0	0	2	2	0	0	0	5	3	2	4	0	0	0	0	0	0	0	0	0	2
PCBP1	0	102175	Q15365	Poly(rC)-binding protein 1 OS=Homo sapiens GN=PCBP1 PE=1 SV=2	1.57	0.328713	0.2	2	0	0	0	0	0	0	0	0	0	0	0	0	0	0	3	2	0	0	0	0	0	0	0	0	0	0	0	5	4	0	6	0	0	0	0	0	0	0	0	0	2
FSTL5	0	108512	Q8N475	Follistatin-related protein 5 OS=Homo sapiens GN=FSTL5 PE=2 SV=2	0	0.10198	0.3	3	0	0	0	0	0	0	0	0	0	0	0	0	0	0	0	0	0	0	0	0	0	0	0	0	0	0	0	5	0	0	0	0	0	0	0	0	0	0	0	0	0
ACIN1	0	105177	Q9UKV3	NP_001158288.1 Apoptotic chromatin condensation inducer in the nucleus (Acinus)	2.67	3.62673	13.3	38	48	36	3	2	0	4	2	0	0	20	5	13	17	16	23	5	7	25	0	5	5	0	0	8	0	0	0	5	0	3	4	0	0	0	0	0	2	11	3	0	17
CAPZA2	0	101532	P47755	F-actin-capping protein subunit alpha-2 OS=Homo sapiens GN=CAPZA2 PE=1 SV=3	2.09	10.7297	18.7	8	3	2	19	24	31	41	19	22	18	5	5	13	2	14	10	6	6	8	46	30	34	3	2	0	34	28	28	4	3	0	3	0	4	12	11	15	0	2	2	0	4
PSMA1	0	100414	P25786	Proteasome subunit alpha type-1 OS=Homo sapiens GN=PSMA1 PE=1 SV=1	1.5	0.378218	0.2	2	0	0	0	0	0	0	0	0	0	0	0	0	4	0	0	0	0	3	0	0	0	5	0	6	0	0	0	4	3	0	0	0	0	0	0	0	0	0	0	0	5
PCBP2	0	101909	Q15366	Poly(rC)-binding protein 2 OS=Homo sapiens GN=PCBP2 PE=1 SV=1	2	0.318812	0.2	2	0	0	0	0	0	0	0	0	0	0	0	0	0	0	3	2	0	0	0	0	0	0	0	0	0	2	0	4	4	0	4	0	0	0	0	0	0	0	0	0	2
DCTN1	0	100609	Q14203	Dynactin subunit 1 OS=Homo sapiens GN=DCTN1 PE=1 SV=3	3	1.61287	1.9	0	11	0	0	0	0	2	3	0	3	3	5	7	5	9	23	2	10	0	0	0	4	0	0	0	0	3	8	4	0	0	0	0	0	0	0	0	0	0	0	0	2
TMOD3	0	102957	Q9NYL9	Tropomodulin-3 OS=Homo sapiens GN=TMOD3 PE=1 SV=1	4.92	20.3733	36.7	5	7	4	37	60	48	72	45	51	38	8	32	34	6	39	40	16	6	39	55	49	44	3	0	0	52	55	49	3	4	0	2	0	3	26	16	14	0	2	0	3	4
PRPS1L1	0	104097	P21108	Ribose-phosphate pyrophosphokinase 3 OS=Homo sapiens GN=PRPS1L1 PE=1 SV=2	5.17	2.05446	3.5	0	0	0	7	8	11	9	0	0	0	0	0	0	0	0	6	2	0	2	16	15	9	0	0	2	9	6	6	3	0	0	3	0	0	2	0	0	0	0	2	0	0
RPL6	0	100528	Q02878	60S ribosomal protein L6 OS=Homo sapiens GN=RPL6 PE=1 SV=3	13.5	4.13663	4.8	0	0	2	6	8	9	15	6	2	0	0	10	18	0	20	26	21	0	20	10	10	7	0	0	0	8	7	7	3	4	0	0	0	0	0	4	3	0	4	0	3	0
TUFM	0	101113	P49411	Elongation factor Tu, mitochondrial OS=Homo sapiens GN=TUFM PE=1 SV=2	1.75	4.25347	2.6	5	0	0	3	0	5	10	0	3	0	0	12	15	0	13	13	34	0	24	2	2	2	3	2	0	6	5	11	3	2	3	2	0	0	0	0	0	0	0	0	2	3
EPRS	0	101324	P07814	Bifunctional glutamate/proline--tRNA ligase OS=Homo sapiens GN=EPRS PE=1 SV=5	4.71	8.91584	8.5	10	20	0	5	5	8	6	12	11	8	17	12	21	22	23	29	31	37	13	0	7	4	0	2	5	5	10	14	3	0	0	2	0	0	3	0	0	0	10	0	0	17
RPL4	0	101238	P36578	60S ribosomal protein L4 OS=Homo sapiens GN=RPL4 PE=1 SV=5	8.52	5.20693	8.9	9	0	6	7	16	11	20	12	4	4	10	8	13	0	7	8	9	4	15	0	6	5	3	3	2	4	0	7	3	3	0	7	0	0	0	0	3	2	2	0	0	3
DDX17	0	100458	Q92841	Probable ATP-dependent RNA helicase DDX17 OS=Homo sapiens GN=DDX17 PE=1 SV=2	9.29	4.40792	7.2	13	0	3	3	9	6	25	9	4	0	0	8	14	0	11	19	23	0	11	13	8	8	2	0	0	2	4	12	3	7	4	7	0	0	0	0	0	0	3	2	0	0
SYNCRIP	0	103297	O60506	Heterogeneous nuclear ribonucleoprotein Q OS=Homo sapiens GN=SYNCRIP PE=1 SV=2	4.39	2.92772	4.7	0	0	0	9	9	13	4	6	4	2	3	4	8	3	8	6	3	5	7	5	0	4	0	0	0	0	5	4	3	3	0	0	0	0	0	0	0	0	0	0	0	3
RPL26	0	100160	P61254	60S ribosomal protein L26 OS=Homo sapiens GN=RPL26 PE=1 SV=1	7	0.49505	0	0	0	0	0	0	0	0	0	0	0	0	0	4	0	3	7	5	0	6	0	0	0	0	0	0	0	0	0	3	0	0	3	0	0	0	0	0	0	2	0	0	0
RPS14	0	100035	P62263	40S ribosomal protein S14 OS=Homo sapiens GN=RPS14 PE=1 SV=3	4.74	0.807921	0.6	6	0	0	0	0	0	0	0	0	0	0	5	9	0	5	5	6	0	11	0	0	0	0	0	2	0	0	0	3	0	2	3	0	0	0	0	0	0	0	0	3	2
NPM1	0	104758	P06748	Nucleophosmin OS=Homo sapiens GN=NPM1 PE=1 SV=2	12.19	1.81089	2.9	0	3	0	3	0	11	12	0	0	0	3	0	2	3	12	10	11	8	0	0	0	2	0	0	0	0	3	5	3	0	0	0	0	0	0	0	0	0	0	0	0	0
NEXN	0	106742	Q0ZGT2	Nexilin OS=Homo sapiens GN=NEXN PE=1 SV=1	1	1.04851	3.9	11	13	12	0	0	0	3	0	0	0	0	6	6	3	2	17	0	0	0	0	0	4	0	0	0	0	0	0	3	4	0	2	0	0	0	0	0	0	4	0	0	4
ACTR3	0	100221	P61158	Actin-related protein 3 OS=Homo sapiens GN=ACTR3 PE=1 SV=3	1.25	5.32475	8.8	5	3	3	0	13	8	30	7	8	11	0	8	15	0	3	24	10	0	21	21	21	16	3	0	2	27	24	27	2	0	0	5	0	0	3	3	7	0	3	2	2	0
HSPA8	0	100073	P11142	Heat shock cognate 71 kDa protein OS=Homo sapiens GN=HSPA8 PE=1 SV=1	15.36	20.8634	11.2	0	0	0	14	17	18	28	8	10	17	13	16	37	0	23	27	41	65	66	8	7	10	0	0	0	12	15	22	2	5	0	4	0	0	29	36	45	0	7	0	0	3
SLC25A5	0	100128	P05141	ADP/ATP translocase 2 OS=Homo sapiens GN=SLC25A5 PE=1 SV=7	4.71	9.03465	5.5	0	0	0	7	8	6	12	8	8	6	6	13	15	2	13	17	19	7	16	13	5	7	3	2	2	9	5	3	2	2	0	3	0	0	0	0	2	0	0	0	0	5
FLNB	0	101842	O75369	Filamin-B OS=Homo sapiens GN=FLNB PE=1 SV=2	2.36	4.32772	7.1	6	22	0	2	2	4	6	9	7	13	11	21	24	23	30	31	0	16	0	0	7	4	2	2	0	6	6	13	2	4	2	2	0	0	0	0	0	2	3	0	2	6
E2F7	0	112780	Q96AV8	Transcription factor E2F7 OS=Homo sapiens GN=E2F7 PE=1 SV=3	3	1.91386	2.3	7	9	4	0	0	0	3	0	0	0	2	11	9	2	5	21	16	6	0	0	0	0	0	2	2	6	0	0	2	2	2	0	0	0	0	0	0	0	0	0	0	0
SLC25A4	0	100102	P12235	ADP/ATP translocase 1 OS=Homo sapiens GN=SLC25A4 PE=1 SV=4	3.94	4.98119	4.1	0	0	0	7	6	4	7	6	6	5	4	11	9	0	7	13	17	5	13	7	0	5	2	0	2	6	3	3	2	2	0	3	0	0	0	0	0	0	0	0	0	5
FLNC	0	104504	Q14315	Filamin-C OS=Homo sapiens GN=FLNC PE=1 SV=3	1.9	3.17723	4.9	2	10	0	2	2	5	5	9	6	8	11	17	25	9	18	20	0	14	0	0	6	0	2	2	0	5	7	12	2	4	2	2	0	0	0	0	0	0	0	0	0	0
PRPS1	0	100866	P60891	NP_001191331.1 Ribose-phosphate pyrophosphokinase 1 (EC 2.7.6.1) (PPRibP) (Phosphoribosyl pyrophosphate synthase I) (PRS-I)	7.13	1.19109	2.3	0	0	0	5	6	5	7	0	0	0	0	0	0	0	0	3	0	0	0	14	10	14	0	0	0	3	3	0	2	0	0	0	0	0	3	0	0	0	0	3	2	0
DDX5	0	100427	P17844	Probable ATP-dependent RNA helicase DDX5 OS=Homo sapiens GN=DDX5 PE=1 SV=1	7.86	2.92178	6.1	15	5	7	2	7	5	13	5	2	0	0	6	9	0	10	11	8	0	8	7	6	6	0	0	0	2	2	6	2	4	0	8	0	0	0	0	0	0	0	3	0	5
SSB	0	101829	P05455	Lupus La protein OS=Homo sapiens GN=SSB PE=1 SV=2	2	0.680198	0.7	0	0	0	0	4	3	0	0	0	0	0	0	3	0	3	5	10	0	4	0	0	0	0	0	2	2	5	2	2	0	2	3	0	0	0	0	0	0	0	0	0	0
HSPA5	0	100213	P11021	78 kDa glucose-regulated protein OS=Homo sapiens GN=HSPA5 PE=1 SV=2	6.04	3.96337	1.3	0	0	0	3	4	3	3	0	0	0	2	0	3	0	0	4	23	5	9	0	0	0	0	0	0	2	0	4	2	7	0	0	0	0	4	4	3	0	0	0	0	0
PGAM5	0	102045	Q96HS1	Serine/threonine-protein phosphatase PGAM5, mitochondrial OS=Homo sapiens GN=PGAM5 PE=1 SV=2	2	0.339604	0.3	0	0	0	0	0	0	3	0	0	0	0	0	4	0	0	3	2	0	4	0	0	0	0	2	0	0	0	0	2	2	0	0	0	0	0	0	0	0	0	0	0	2
NUP205	0	105844	Q92621	Nuclear pore complex protein Nup205 OS=Homo sapiens GN=NUP205 PE=1 SV=3	0	5.18515	1.7	4	5	0	0	0	0	2	3	0	3	11	12	10	8	9	19	11	41	8	0	0	0	0	2	0	0	0	0	2	0	0	0	0	0	0	0	0	0	0	0	2	7
MYO1G	0	110382	B0I1T2	Unconventional myosin-Ig OS=Homo sapiens GN=MYO1G PE=1 SV=2	0	1.04653	1.7	8	9	0	0	0	0	0	0	0	0	0	11	18	4	7	8	12	0	10	0	0	0	5	0	0	0	0	0	2	0	2	3	0	0	0	0	0	0	3	0	0	2
FHL1	0	104124	Q13642	Four and a half LIM domains protein 1 OS=Homo sapiens GN=FHL1 PE=1 SV=4	1	3.37525	1.9	0	0	0	0	4	4	0	2	6	3	0	0	2	0	7	4	5	0	0	4	0	0	0	0	4	0	0	0	2	4	0	0	0	0	3	7	4	0	0	0	0	0
RPS19	0	100402	P39019	40S ribosomal protein S19 OS=Homo sapiens GN=RPS19 PE=1 SV=2	7.81	0.39802	0.2	0	0	0	0	2	0	0	0	0	0	0	0	0	0	2	2	4	0	4	3	0	2	0	0	0	0	0	0	2	0	0	0	0	0	0	0	0	0	0	0	0	0
LUC7L2	0	102895	Q9Y383	Putative RNA-binding protein Luc7-like 2 OS=Homo sapiens GN=LUC7L2 PE=1 SV=2	0	0.449505	0.4	0	0	0	0	0	0	4	0	0	0	0	0	0	0	4	5	6	2	0	2	0	2	0	0	0	0	2	0	2	2	0	2	0	0	0	0	0	0	0	0	0	0
PHF5A	0	104688	Q7RTV0	PHD finger-like domain-containing protein 5A OS=Homo sapiens GN=PHF5A PE=1 SV=1	1	0.509901	1.5	5	3	5	0	0	0	0	2	0	0	2	0	0	0	3	2	6	2	0	2	3	0	0	0	0	0	0	0	2	2	2	0	0	0	0	0	0	0	0	0	0	0
CSNK1D	0	100870	P48730	Casein kinase I isoform delta OS=Homo sapiens GN=CSNK1D PE=1 SV=2	0	0.039604	0	0	0	0	0	0	0	0	0	0	0	0	0	0	0	0	0	0	0	0	0	0	0	0	0	0	0	0	0	2	2	0	0	0	0	0	0	0	0	0	0	0	0
DNAJA2	0	101802	O60884	DnaJ homolog subfamily A member 2 OS=Homo sapiens GN=DNAJA2 PE=1 SV=1	2.38	1.26733	0	0	0	0	0	0	0	0	0	0	0	0	0	0	0	2	2	0	0	2	0	0	0	0	0	0	0	0	0	2	2	0	2	0	0	0	0	0	0	0	0	3	2
SLC25A3	0	100773	Q00325	Phosphate carrier protein, mitochondrial OS=Homo sapiens GN=SLC25A3 PE=1 SV=2	2.25	2.0099	0	0	0	0	0	0	0	0	0	0	0	0	0	2	0	0	2	4	0	8	0	0	0	0	0	0	0	0	0	2	0	0	0	0	0	0	0	0	0	0	0	3	2
SPINK5	0	110392	Q9NQ38	Serine protease inhibitor Kazal-type 5 OS=Homo sapiens GN=SPINK5 PE=1 SV=2	0	0.0594059	0	0	0	0	0	0	0	0	0	0	0	0	0	0	0	0	0	0	0	0	0	0	0	0	0	2	0	0	0	2	0	0	0	0	0	0	0	0	0	0	0	0	2
TIMM50	0	101719	Q3ZCQ8	Mitochondrial import inner membrane translocase subunit TIM50 OS=Homo sapiens GN=TIMM50 PE=1 SV=2	1.56	0.970297	0	0	0	0	0	0	0	0	0	0	0	0	0	0	0	0	0	9	7	3	0	0	0	0	0	6	0	0	0	2	2	0	0	0	0	0	0	0	0	0	0	5	4
UQCRC2	0	100432	P22695	Cytochrome b-c1 complex subunit 2, mitochondrial OS=Homo sapiens GN=UQCRC2 PE=1 SV=3	0	0.267327	0	0	0	0	0	0	0	0	0	0	0	3	0	0	0	0	0	8	0	0	0	0	0	0	0	0	0	0	0	2	0	0	0	0	0	0	0	0	0	0	0	0	2
SNRPB2	0	101622	P08579	U2 small nuclear ribonucleoprotein B'' OS=Homo sapiens GN=SNRPB2 PE=1 SV=1	1	0.210891	0.3	0	3	0	0	0	0	0	0	0	0	0	0	0	2	0	0	0	0	0	0	0	0	0	0	0	0	0	0	2	0	0	0	0	0	0	0	0	2	4	0	0	6
SRSF9	0	100333	Q13242	Serine/arginine-rich splicing factor 9 OS=Homo sapiens GN=SRSF9 PE=1 SV=1	2.33	0.0920792	0.3	0	0	3	0	0	0	0	0	0	0	0	0	0	0	0	2	0	0	0	0	0	0	0	0	0	0	0	0	2	0	0	2	0	0	0	0	0	0	0	0	0	0
DCD	0	103135	P81605	Dermcidin OS=Homo sapiens GN=DCD PE=1 SV=2	1.7	1.16337	0.5	0	0	0	0	0	0	2	3	0	0	0	0	0	2	6	0	0	2	0	0	0	7	0	0	2	0	0	0	2	0	0	0	0	0	0	0	0	0	0	0	0	0
ADRM1	0	105916	Q16186	Proteasomal ubiquitin receptor ADRM1 OS=Homo sapiens GN=ADRM1 PE=1 SV=2	0	0.411881	0.6	3	3	0	0	0	0	0	0	0	0	0	0	0	5	0	0	0	11	0	0	0	0	0	0	2	0	0	0	2	0	0	0	0	0	0	0	0	0	0	0	0	5
SMARCA5	0	103175	O60264	SWI/SNF-related matrix-associated actin-dependent regulator of chromatin subfamily A member 5 OS=Homo sapiens GN=SMARCA5 PE=1 SV=1	3.5	0.79802	0.6	2	4	0	0	0	0	0	0	0	0	0	4	2	0	4	4	5	0	0	0	0	0	0	0	0	0	0	0	2	0	0	0	0	0	0	0	0	0	0	0	0	0
RIOK1	0	116913	Q9BRS2	Serine/threonine-protein kinase RIO1 OS=Homo sapiens GN=RIOK1 PE=1 SV=2	7	9.54455	18	18	24	13	15	17	15	40	15	14	9	13	28	53	9	51	65	21	23	26	12	11	9	2	0	0	42	30	30	0	0	0	0	0	0	0	0	0	0	3	0	0	2
HNRNPH1	0	101241	P31943	Heterogeneous nuclear ribonucleoprotein H OS=Homo sapiens GN=HNRNPH1 PE=1 SV=4	6.72	10.9198	14.9	6	0	0	20	21	25	33	14	20	10	3	9	19	0	9	13	8	5	22	20	12	11	0	0	0	26	33	21	0	0	0	0	0	0	8	12	11	0	0	0	0	0
STK38	0	105329	Q15208	Serine/threonine-protein kinase 38 OS=Homo sapiens GN=STK38 PE=1 SV=1	18.73	8.1802	11.2	0	5	3	10	16	23	30	10	10	5	8	21	41	7	30	33	21	10	49	15	12	12	0	0	0	21	22	18	0	0	0	0	0	0	4	5	4	0	0	0	0	0
PSMA4	0	100778	P25789	Proteasome subunit alpha type-4 OS=Homo sapiens GN=PSMA4 PE=1 SV=1	1	1.26832	1.1	0	0	0	0	0	0	8	0	3	0	0	0	0	0	0	0	9	0	10	7	2	2	0	0	0	21	17	9	0	0	0	0	0	0	0	0	0	0	0	0	0	0
PABPC1	0	100783	P11940	Polyadenylate-binding protein 1 OS=Homo sapiens GN=PABPC1 PE=1 SV=2	7.43	10.1564	20.8	14	19	16	15	24	19	61	15	15	10	2	10	12	0	9	22	3	2	12	18	19	19	0	0	2	15	15	14	0	0	0	5	0	3	3	11	3	0	3	0	2	3
PRPF31	0	101663	Q8WWY3	U4/U6 small nuclear ribonucleoprotein Prp31 OS=Homo sapiens GN=PRPF31 PE=1 SV=2	4.42	8.34257	10.6	17	0	13	9	13	15	16	10	6	7	0	16	21	6	28	35	15	0	22	17	12	12	0	0	0	14	22	16	0	0	0	2	0	0	5	4	2	0	9	0	0	4
HIST1H4A	0	100015	P62805	Histone H4 OS=Homo sapiens GN=HIST1H4A PE=1 SV=2	19.92	4.90891	6.8	0	0	0	8	12	11	16	8	7	6	6	10	17	0	15	16	0	0	9	15	11	11	0	0	0	14	17	10	0	0	0	0	0	0	0	0	4	0	0	0	0	0
SNRPD1	0	100514	P62314	Small nuclear ribonucleoprotein Sm D1 OS=Homo sapiens GN=SNRPD1 PE=1 SV=1	4.09	2.14257	4.4	0	0	0	6	8	5	20	2	0	3	0	0	0	0	0	0	0	0	14	9	6	6	0	0	0	14	6	5	0	0	0	0	0	0	3	5	8	0	0	0	0	0
ACTN4	0	100365	O43707	Alpha-actinin-4 OS=Homo sapiens GN=ACTN4 PE=1 SV=2	26	14.0505	10.1	0	0	0	2	3	9	64	8	7	8	5	8	7	2	13	17	10	24	4	0	6	7	0	0	0	14	12	19	0	0	0	0	0	0	17	13	22	0	0	0	0	0
SFPQ	0	100548	P23246	Splicing factor, proline- and glutamine-rich OS=Homo sapiens GN=SFPQ PE=1 SV=2	16.23	4.47228	4.7	3	10	0	12	10	8	4	0	0	0	8	20	25	8	18	31	20	13	8	0	3	5	4	0	0	13	14	21	0	0	0	0	0	0	0	0	0	0	4	0	0	0
HNRNPF	0	104198	P52597	Heterogeneous nuclear ribonucleoprotein F OS=Homo sapiens GN=HNRNPF PE=1 SV=3	5.17	4.59505	6.1	0	0	0	7	10	10	13	7	10	4	2	2	3	0	0	0	6	0	2	7	5	2	0	0	0	13	9	9	0	0	0	0	0	0	2	4	2	0	0	0	0	0
PABPC4	0	101316	Q13310	Polyadenylate-binding protein 4 OS=Homo sapiens GN=PABPC4 PE=1 SV=1	4.28	6.75248	14	14	18	15	11	16	12	31	8	9	6	0	0	8	0	0	7	0	0	2	13	14	15	0	0	0	12	11	10	0	0	0	3	0	0	2	10	3	0	0	0	0	0
GAPDH	0	100056	P04406	Glyceraldehyde-3-phosphate dehydrogenase OS=Homo sapiens GN=GAPDH PE=1 SV=3	10.89	3.3802	2.4	0	0	0	0	6	13	0	5	0	0	2	0	0	0	2	0	0	0	9	14	14	16	0	0	2	11	28	21	0	0	0	3	0	0	0	0	0	0	0	0	0	0
STK38L	0	101692	Q9Y2H1	Serine/threonine-protein kinase 38-like OS=Homo sapiens GN=STK38L PE=1 SV=3	4.18	2.83267	3.1	0	0	0	2	4	5	8	5	4	3	4	6	11	2	19	13	9	0	13	8	7	5	0	0	0	11	6	11	0	0	0	0	0	0	0	3	2	0	0	0	0	0
SRSF7	0	102530	Q16629	Serine/arginine-rich splicing factor 7 OS=Homo sapiens GN=SRSF7 PE=1 SV=1	2.79	2.92574	7.5	0	0	0	7	8	9	9	18	15	9	0	0	0	0	8	6	4	0	5	9	10	7	2	0	2	10	10	6	0	0	0	2	0	0	0	0	2	0	0	0	0	0
RPS8	0	100284	P62241	40S ribosomal protein S8 OS=Homo sapiens GN=RPS8 PE=1 SV=2	7.55	3.80495	5.3	0	0	0	4	11	3	15	5	7	8	0	0	9	0	0	10	0	0	7	13	7	8	0	0	0	10	7	4	0	0	0	0	0	0	2	0	8	0	0	0	0	0
MTMR14	0	106362	Q8NCE2	Myotubularin-related protein 14 OS=Homo sapiens GN=MTMR14 PE=1 SV=2	0	1.48317	0.8	0	0	0	0	0	5	3	0	0	0	0	9	14	0	15	12	5	0	8	7	11	6	0	0	0	10	6	9	0	0	0	0	0	0	0	0	0	0	0	0	0	0
PPM1A	0	100430	P35813	Protein phosphatase 1A OS=Homo sapiens GN=PPM1A PE=1 SV=1	5.54	2.81485	5.3	18	3	11	0	3	4	10	4	0	0	3	24	16	0	22	19	20	4	14	2	0	2	3	0	2	9	8	7	0	0	3	0	0	0	0	0	0	0	2	0	5	5
RPL7	0	100091	P18124	60S ribosomal protein L7 OS=Homo sapiens GN=RPL7 PE=1 SV=1	9.37	4.11584	6.7	0	0	0	6	10	11	18	8	10	4	0	12	12	0	13	18	2	0	11	10	8	6	0	0	0	9	13	3	0	0	0	0	0	0	0	2	2	0	0	0	0	0
ACTBL2	0	102319	Q562R1	Beta-actin-like protein 2 OS=Homo sapiens GN=ACTBL2 PE=1 SV=2	17.32	1.13564	1.7	0	0	0	0	0	0	10	7	0	0	0	0	0	0	0	0	0	0	0	5	5	3	0	0	0	9	3	6	0	0	0	0	0	0	9	0	2	0	0	0	0	0
RPS2	0	102780	P15880	40S ribosomal protein S2 OS=Homo sapiens GN=RPS2 PE=1 SV=2	8.4	8.17822	6	0	0	0	13	13	13	10	4	7	0	2	4	6	0	9	8	5	0	6	11	10	6	0	2	0	8	10	6	0	0	0	0	0	0	3	0	4	0	0	0	0	0
ACTR2	0	101780	P61160	Actin-related protein 2 OS=Homo sapiens GN=ACTR2 PE=1 SV=1	1.5	0.949505	0.9	0	0	0	0	2	0	3	0	2	2	0	0	0	0	4	0	0	0	3	8	7	5	0	0	0	8	9	6	0	0	0	0	0	0	0	0	0	0	0	0	0	0
CLNS1A	0	101086	P54105	Methylosome subunit pICln OS=Homo sapiens GN=CLNS1A PE=1 SV=1	6.26	0.828713	1.7	0	0	0	4	6	5	0	0	2	0	0	0	0	0	0	0	0	0	0	3	8	4	0	0	0	8	6	9	0	0	0	0	0	0	2	0	0	0	0	0	0	0
NUDT12	0	108085	Q9BQG2	Peroxisomal NADH pyrophosphatase NUDT12 OS=Homo sapiens GN=NUDT12 PE=1 SV=1	0	0.122772	0.4	0	0	0	0	0	0	4	0	0	0	0	0	0	0	0	0	0	0	0	0	0	0	0	0	0	8	0	0	0	0	0	0	0	0	0	0	0	0	0	0	0	0
PRSS3	0	116649	P35030	Trypsin-3 OS=Homo sapiens GN=PRSS3 PE=1 SV=2	5.5	1.8604	0.9	0	0	0	0	0	2	0	0	2	5	0	7	4	3	3	5	0	0	6	0	0	4	0	0	0	8	4	6	0	0	0	0	0	0	4	8	4	0	0	0	0	0
MYBBP1A	0	106290	Q9BQG0	Myb-binding protein 1A OS=Homo sapiens GN=MYBBP1A PE=1 SV=2	4.21	7.39109	12.5	13	26	5	7	5	6	37	8	6	12	11	18	18	10	13	17	10	18	6	0	0	0	0	0	0	8	2	5	0	0	0	3	0	5	0	0	0	0	4	0	0	3
SRSF3	0	100509	P84103	Serine/arginine-rich splicing factor 3 OS=Homo sapiens GN=SRSF3 PE=1 SV=1	2.94	2.17426	5.6	10	0	9	5	7	6	8	4	3	4	0	0	2	0	6	7	0	0	0	6	7	4	4	3	0	7	8	5	0	0	3	4	0	0	0	0	2	0	0	0	2	3
RPL19	0	100559	P84098	60S ribosomal protein L19 OS=Homo sapiens GN=RPL19 PE=1 SV=1	4.18	2.82475	3.3	0	0	0	7	5	6	6	3	3	3	0	0	0	0	0	0	0	0	0	8	8	6	0	0	0	7	5	7	0	0	0	0	0	0	7	5	4	0	0	0	0	0
SPIN1	0	104322	Q9Y657	Spindlin-1 OS=Homo sapiens GN=SPIN1 PE=1 SV=3	3.71	0.557426	1.3	0	0	0	0	4	3	6	0	0	0	0	0	0	0	0	0	0	0	2	5	0	0	0	0	0	7	0	0	0	3	0	0	0	0	0	0	0	0	0	0	0	0
ACTN1	0	100543	P12814	Alpha-actinin-1 OS=Homo sapiens GN=ACTN1 PE=1 SV=2	6.57	6.35446	4.8	0	0	0	0	2	5	29	6	3	3	3	4	5	0	4	11	5	13	2	0	3	4	0	0	0	7	5	11	0	0	0	0	0	0	6	7	11	0	0	0	0	0
CHERP	0	105355	Q8IWX8	Calcium homeostasis endoplasmic reticulum protein OS=Homo sapiens GN=CHERP PE=1 SV=3	2.3	2.86337	5.2	0	0	0	13	7	9	11	4	4	4	3	6	9	0	15	16	0	3	0	0	6	8	0	0	0	7	2	4	0	0	0	0	0	0	4	2	0	0	0	0	0	0
SNRNP200	0	103717	O75643	U5 small nuclear ribonucleoprotein 200 kDa helicase OS=Homo sapiens GN=SNRNP200 PE=1 SV=2	4.07	14.7188	23.6	0	20	0	11	11	23	90	35	21	25	61	62	51	26	68	69	5	75	0	0	14	12	0	0	0	7	6	8	0	0	0	0	0	0	0	3	0	0	0	0	0	3
HIST1H2BB	0	100273	P33778	Histone H2B type 1-B OS=Homo sapiens GN=HIST1H2BB PE=1 SV=2	18.27	1.18416	1.6	0	0	0	0	3	7	6	0	0	0	0	0	9	0	0	5	0	0	4	8	0	0	0	0	0	6	10	3	0	0	0	0	0	0	0	0	0	0	0	0	0	0
RPL18A	0	101931	Q02543	60S ribosomal protein L18a OS=Homo sapiens GN=RPL18A PE=1 SV=2	6.13	1.87723	2.6	0	0	0	0	7	5	5	6	3	0	0	3	3	0	2	4	0	0	3	8	4	6	0	0	0	6	3	0	0	0	0	0	0	0	0	3	3	0	0	0	0	0
RPL7A	0	100506	P62424	60S ribosomal protein L7a OS=Homo sapiens GN=RPL7A PE=1 SV=2	7.17	2.70198	2.9	0	0	0	7	7	4	9	0	0	2	0	4	12	0	5	15	5	0	15	6	2	5	0	0	0	6	5	3	0	0	0	0	0	0	2	0	0	0	0	0	0	0
PHGDH	0	101382	O43175	D-3-phosphoglycerate dehydrogenase OS=Homo sapiens GN=PHGDH PE=1 SV=4	3.67	9.67822	5.5	0	0	0	4	13	12	4	13	6	3	0	10	10	2	7	12	8	4	18	6	2	0	0	2	0	5	4	12	0	2	0	0	0	0	0	0	3	0	0	0	0	2
RPS16	0	100413	P62249	40S ribosomal protein S16 OS=Homo sapiens GN=RPS16 PE=1 SV=2	7.18	1.46931	0.4	0	0	0	0	2	0	0	0	2	0	0	0	6	0	8	7	4	0	0	10	5	3	0	0	0	5	3	0	0	0	0	0	0	0	0	0	0	0	0	0	0	0
RPL18	0	100955	Q07020	60S ribosomal protein L18 OS=Homo sapiens GN=RPL18 PE=1 SV=2	7.37	3.16139	6.3	0	0	0	4	10	9	17	8	12	3	0	0	4	0	6	5	0	0	9	10	9	11	0	0	0	5	8	0	0	0	0	0	0	0	2	2	5	0	0	0	0	0
RPLP0	0	102972	P05388	60S acidic ribosomal protein P0 OS=Homo sapiens GN=RPLP0 PE=1 SV=1	7.74	2.22871	4.1	0	0	0	8	11	8	14	0	0	0	0	0	0	0	6	8	0	0	10	9	8	9	0	0	0	5	2	3	0	0	0	0	0	0	0	0	0	0	0	0	0	0
SNRPD3	0	105028	P62318	Small nuclear ribonucleoprotein Sm D3 OS=Homo sapiens GN=SNRPD3 PE=1 SV=1	1.9	0.764356	2.2	0	0	0	6	7	5	4	0	0	0	0	0	2	0	0	0	0	0	3	6	7	5	0	0	0	5	4	0	0	0	0	0	0	0	0	0	0	0	0	0	0	0
PTBP1	0	104972	P26599	Polypyrimidine tract-binding protein 1 OS=Homo sapiens GN=PTBP1 PE=1 SV=1	5.81	3.04752	7.8	10	0	14	4	15	23	12	0	0	0	0	0	0	0	4	11	5	0	6	6	0	2	0	0	6	5	3	6	0	0	0	0	0	0	0	0	0	0	11	0	0	0
RPS5	0	100291	P46782	40S ribosomal protein S5 OS=Homo sapiens GN=RPS5 PE=1 SV=4	3.08	1.50099	0.6	0	0	0	2	2	2	0	0	0	0	0	0	0	0	0	0	0	0	0	4	6	4	0	0	0	5	4	3	0	0	0	0	0	0	0	0	0	0	0	0	0	0
SPINDOC	0	109031	Q9BUA3	Uncharacterized protein C11orf84 OS=Homo sapiens GN=C11orf84 PE=1 SV=3	0	0.644554	1.1	0	0	0	0	5	3	3	0	0	0	0	0	0	0	0	3	0	0	3	3	6	4	0	0	0	5	7	2	0	0	0	0	0	0	2	0	0	0	0	0	0	0
TMOD2	0	100453	Q9NZR1	Tropomodulin-2 OS=Homo sapiens GN=TMOD2 PE=1 SV=1	2.1	3.0703	6.1	2	4	4	3	6	3	7	9	14	9	2	8	6	2	7	13	3	0	6	3	0	2	0	0	2	5	0	4	0	2	0	0	0	0	5	5	5	0	0	0	0	0
HIST1H1C	0	100372	P16403	Histone H1.2 OS=Homo sapiens GN=HIST1H1C PE=1 SV=2	14.81	1.00198	0.2	2	0	0	0	0	0	0	0	0	0	0	11	11	0	20	17	3	0	14	0	0	2	0	0	0	5	5	0	0	0	0	0	0	0	0	0	0	0	0	0	0	0
PRMT1	0	101022	Q99873	Protein arginine N-methyltransferase 1 OS=Homo sapiens GN=PRMT1 PE=1 SV=2	1	0.250495	0.3	0	0	0	0	0	0	0	3	0	0	0	0	2	0	0	11	0	0	0	0	0	0	0	0	0	5	2	0	0	0	0	0	0	0	0	0	0	0	0	0	0	0
HSPA4	0	101031	P34932	Heat shock 70 kDa protein 4 OS=Homo sapiens GN=HSPA4 PE=1 SV=4	2.25	3.79604	0.4	0	0	0	0	0	0	0	0	0	4	0	0	0	0	3	3	2	5	0	0	3	4	0	0	0	5	5	8	0	0	0	0	0	0	8	15	17	0	3	0	0	2
ACTR10	0	104712	Q9NZ32	Actin-related protein 10 OS=Homo sapiens GN=ACTR10 PE=1 SV=1	0	0.214851	0.7	0	0	0	0	0	0	5	2	0	0	0	0	0	0	0	0	0	0	0	0	0	3	0	0	0	5	0	0	0	0	0	0	0	0	0	0	0	0	0	0	0	0
RPL15	0	100364	P61313	60S ribosomal protein L15 OS=Homo sapiens GN=RPL15 PE=1 SV=2	6.43	1.6297	1.6	0	0	0	0	0	0	11	5	0	0	0	5	0	0	5	6	4	0	4	4	0	0	4	2	4	4	2	0	0	0	0	3	0	0	5	0	3	5	0	0	0	0
RPL23A	0	100306	P62750	60S ribosomal protein L23a OS=Homo sapiens GN=RPL23A PE=1 SV=1	7.11	0.821782	1	0	0	0	3	5	0	0	0	2	0	0	0	0	0	3	0	6	0	3	10	5	6	0	0	0	4	6	0	0	0	0	0	0	0	0	0	0	0	0	0	0	0
PPP1CA	0	101755	P62136	Serine/threonine-protein phosphatase PP1-alpha catalytic subunit OS=Homo sapiens GN=PPP1CA PE=1 SV=1	3.17	1.08812	0.9	0	0	0	0	4	0	5	0	0	0	0	0	0	0	0	0	4	0	5	8	0	3	0	0	0	4	5	4	0	0	0	0	0	0	2	0	0	0	0	0	0	0
RPL10	0	101686	P27635	60S ribosomal protein L10 OS=Homo sapiens GN=RPL10 PE=1 SV=4	4.79	1.31782	1.1	0	0	0	0	0	2	6	3	0	0	0	0	0	0	0	0	0	0	0	7	3	4	0	0	0	4	3	0	0	0	0	0	0	0	0	0	0	0	0	0	0	0
RPL8	0	101461	P62917	60S ribosomal protein L8 OS=Homo sapiens GN=RPL8 PE=1 SV=2	7.94	1.17921	1.1	2	0	0	0	2	5	2	0	0	0	0	0	7	0	7	13	4	0	4	6	0	4	0	0	0	4	0	2	0	0	0	0	0	0	0	0	0	0	0	0	0	0
RPL17	0	102358	P18621	60S ribosomal protein L17 OS=Homo sapiens GN=RPL17 PE=1 SV=3	3.74	1.06634	1.7	0	0	0	0	6	5	4	2	0	0	0	0	7	0	0	7	0	0	7	6	0	0	0	0	2	4	3	0	0	0	0	0	0	0	0	0	0	0	0	0	3	0
RPL12	0	103243	P30050	60S ribosomal protein L12 OS=Homo sapiens GN=RPL12 PE=1 SV=1	4.24	0.868317	0.7	0	0	0	0	2	3	2	0	0	0	0	0	0	0	0	2	3	0	3	3	5	4	0	0	0	4	0	2	0	0	0	0	0	0	0	0	0	0	0	0	0	0
TMPO	0	101810	P42167	Lamina-associated polypeptide 2, isoforms beta/gamma OS=Homo sapiens GN=TMPO PE=1 SV=2	2.93	1.11485	0.6	0	0	0	0	0	0	6	0	0	0	0	3	9	0	0	12	5	0	13	2	0	0	0	0	0	4	4	2	0	0	0	0	0	0	0	0	0	0	0	0	0	0
TMPO	0	101810	P42166	Lamina-associated polypeptide 2, isoform alpha OS=Homo sapiens GN=TMPO PE=1 SV=2	2.93	1.88713	1.6	0	0	0	0	0	3	6	2	0	5	0	3	9	0	0	12	4	0	13	2	0	0	0	0	0	4	3	2	0	0	0	0	0	0	0	0	0	0	0	0	0	0
LARP1	0	101591	Q6PKG0	La-related protein 1 OS=Homo sapiens GN=LARP1 PE=1 SV=2	5.25	1.04554	1.6	0	7	0	0	0	0	7	0	2	0	0	8	11	4	11	17	0	7	0	0	5	0	0	0	0	4	0	3	0	0	0	0	0	0	0	0	0	0	2	0	0	0
HACD3	0	101037	Q9P035	Very-long-chain (3R)-3-hydroxyacyl-CoA dehydratase 3 OS=Homo sapiens GN=HACD3 PE=1 SV=2	0	2.7495	1.7	0	0	0	0	0	0	11	3	3	0	4	3	8	0	3	3	0	4	3	0	0	0	0	0	0	4	0	3	0	0	0	0	0	0	0	0	2	0	0	0	0	0
SAFB	0	101600	Q15424	Scaffold attachment factor B1 OS=Homo sapiens GN=SAFB PE=1 SV=4	0	1.50297	3.8	4	11	0	3	2	5	4	4	0	5	7	9	7	0	13	22	0	9	0	0	2	0	0	0	0	4	2	7	0	0	0	0	0	0	0	0	0	0	0	0	0	0
DOCK7	0	104793	Q96N67	NP_001258931.1 Dedicator of cytokinesis protein 7	1.75	2.10792	5.9	6	28	2	0	3	0	13	0	3	4	5	5	9	25	30	29	11	11	0	0	4	0	0	0	0	4	0	0	0	0	0	0	0	0	0	0	0	0	0	0	0	2
CTTN	0	100099	Q14247	Src substrate cortactin OS=Homo sapiens GN=CTTN PE=1 SV=2	3.5	2.65446	4.1	19	12	10	0	0	0	0	0	0	0	13	15	17	22	32	35	18	14	13	2	6	0	0	2	2	3	5	7	0	2	0	4	0	3	0	0	0	0	0	0	0	2
ENO3	0	104224	P13929	Beta-enolase OS=Homo sapiens GN=ENO3 PE=1 SV=5	2.6	1.40198	1.6	0	0	0	0	4	7	0	2	0	3	0	0	0	0	0	0	0	0	3	6	6	5	0	0	0	3	8	8	0	0	0	0	0	0	0	0	0	0	3	0	0	0
VDAC1	0	100310	P21796	Voltage-dependent anion-selective channel protein 1 OS=Homo sapiens GN=VDAC1 PE=1 SV=2	1	1.40495	0.9	0	0	0	0	0	0	7	2	0	0	0	0	0	0	0	0	3	0	12	2	3	3	0	0	2	3	2	0	0	0	0	3	0	0	0	0	0	0	0	0	0	0
POTEE	0	107080	Q6S8J3	POTE ankyrin domain family member E OS=Homo sapiens GN=POTEE PE=1 SV=3	22.22	0.321782	0.5	0	0	0	0	0	0	5	0	0	0	0	0	0	0	0	0	0	0	0	0	4	0	0	0	0	3	0	0	0	0	0	0	0	0	0	0	0	0	0	0	0	0
DDX21	0	105195	Q9NR30	Nucleolar RNA helicase 2 OS=Homo sapiens GN=DDX21 PE=1 SV=5	8.63	2.19703	2.9	0	8	6	4	0	0	11	0	0	0	10	4	19	0	15	20	5	5	0	0	0	0	0	0	0	3	0	0	0	0	0	0	0	0	0	0	0	0	7	0	0	2
ZDBF2	0	109175	Q9HCK1	DBF4-type zinc finger-containing protein 2 OS=Homo sapiens GN=ZDBF2 PE=1 SV=3	1	2.67723	6.4	19	25	9	0	0	6	0	0	0	5	7	14	25	14	19	22	11	11	2	0	0	0	0	0	0	3	4	5	0	0	0	0	0	0	0	0	0	0	0	0	0	0
HNRNPUL2	0	101695	Q1KMD3	Heterogeneous nuclear ribonucleoprotein U-like protein 2 OS=Homo sapiens GN=HNRNPUL2 PE=1 SV=1	1.67	3.47129	8.6	24	22	13	11	2	3	2	0	5	4	3	0	0	0	5	5	0	4	0	0	4	6	0	0	2	3	2	4	0	0	0	0	0	0	0	7	3	0	0	0	0	4
RAN	0	100444	P62826	GTP-binding nuclear protein Ran OS=Homo sapiens GN=RAN PE=1 SV=3	5.4	2.61584	0.2	0	0	0	0	0	0	0	0	0	2	0	0	6	0	0	3	0	0	5	10	4	3	0	0	0	2	9	6	0	0	0	0	0	0	0	0	0	0	0	0	0	0
ARPC2	0	100449	O15144	Actin-related protein 2/3 complex subunit 2 OS=Homo sapiens GN=ARPC2 PE=1 SV=1	2	0.638614	1.5	6	0	5	0	0	0	4	0	0	0	0	0	0	0	8	7	2	0	11	8	5	3	0	0	0	2	2	0	0	0	0	0	0	0	0	0	0	0	0	0	0	0
PRDX1	0	100078	Q06830	Peroxiredoxin-1 OS=Homo sapiens GN=PRDX1 PE=1 SV=1	4.13	0.786139	0.4	0	0	0	0	0	0	4	0	0	0	4	0	9	0	0	8	0	0	8	7	5	0	0	0	0	2	10	4	0	0	2	0	0	0	0	0	0	0	0	0	0	0
HNRNPD	0	102245	Q14103	Heterogeneous nuclear ribonucleoprotein D0 OS=Homo sapiens GN=HNRNPD PE=1 SV=1	3.74	2.46535	4	0	0	0	0	12	14	6	6	0	2	0	0	2	0	5	7	0	0	8	7	5	4	0	0	0	2	4	10	0	0	0	0	0	0	0	0	0	0	0	0	0	0
ARPC3	0	103690	O15145	Actin-related protein 2/3 complex subunit 3 OS=Homo sapiens GN=ARPC3 PE=1 SV=3	1	0.0594059	0	0	0	0	0	0	0	0	0	0	0	0	0	0	0	0	0	0	0	0	4	0	0	0	0	0	2	0	0	0	0	0	0	0	0	0	0	0	0	0	0	0	0
TCP1	0	101106	P17987	T-complex protein 1 subunit alpha OS=Homo sapiens GN=TCP1 PE=1 SV=1	4.2	1.13861	0	0	0	0	0	0	0	0	0	0	0	0	6	8	0	6	11	0	0	8	4	0	0	0	0	0	2	2	6	0	0	0	0	0	0	0	0	0	0	0	0	0	0
HNRNPL	0	100654	P14866	Heterogeneous nuclear ribonucleoprotein L OS=Homo sapiens GN=HNRNPL PE=1 SV=2	5.79	3.56436	8	10	0	6	6	11	15	2	9	13	8	0	3	8	0	5	7	6	0	9	4	6	9	0	0	0	2	0	0	0	0	0	2	0	0	0	0	0	0	0	0	0	0
KHDRBS1	0	101950	Q07666	KH domain-containing, RNA-binding, signal transduction-associated protein 1 OS=Homo sapiens GN=KHDRBS1 PE=1 SV=1	1.7	0.170297	0.2	0	0	0	0	0	2	0	0	0	0	0	0	0	0	0	0	0	0	0	3	0	0	0	0	0	2	2	2	0	0	0	0	0	0	0	0	0	0	0	0	0	0
PFKFB3	0	105181	Q16875	6-phosphofructo-2-kinase/fructose-2,6-bisphosphatase 3 OS=Homo sapiens GN=PFKFB3 PE=1 SV=1	1.5	0.687129	0.4	0	0	0	0	0	0	4	0	0	0	0	2	14	0	13	19	4	0	7	0	0	0	0	0	0	2	0	4	0	0	0	0	0	0	0	0	0	0	0	0	0	0
SF3B4	0	108289	Q15427	Splicing factor 3B subunit 4 OS=Homo sapiens GN=SF3B4 PE=1 SV=1	1.38	0.440594	0.5	0	0	0	0	0	0	3	0	2	0	0	4	4	0	5	4	0	0	3	0	2	2	0	0	0	2	3	0	0	0	0	0	0	0	0	0	0	0	0	0	0	0
NONO	0	100317	Q15233	Non-POU domain-containing octamer-binding protein OS=Homo sapiens GN=NONO PE=1 SV=4	17.2	1.55248	0.8	0	2	0	0	4	0	2	0	0	0	5	11	20	3	11	9	11	10	9	0	0	2	0	0	0	2	2	2	0	0	0	0	0	0	0	0	2	2	2	0	0	0
DCTN4	0	102322	Q9UJW0	Dynactin subunit 4 OS=Homo sapiens GN=DCTN4 PE=1 SV=1	1	0.60495	1.1	0	0	0	0	0	0	3	6	2	0	0	2	6	0	7	15	0	0	4	0	5	0	0	0	0	2	3	3	0	0	0	0	0	0	0	0	0	0	0	0	0	0
SAFB2	0	102740	Q14151	Scaffold attachment factor B2 OS=Homo sapiens GN=SAFB2 PE=1 SV=1	0	0.685149	1.2	4	8	0	0	0	0	0	0	0	0	6	7	6	0	5	13	0	7	0	0	0	0	0	0	0	2	2	6	0	0	0	0	0	0	0	0	0	0	0	0	0	0
RPL13A	0	103372	P40429	60S ribosomal protein L13a OS=Homo sapiens GN=RPL13A PE=1 SV=2	8.86	0.844554	1.3	0	0	0	0	8	0	0	2	0	3	0	0	2	0	4	2	0	0	5	0	5	3	0	0	0	2	0	0	0	0	0	0	0	0	0	0	0	0	0	0	0	0
SATB2	0	106439	Q9UPW6	DNA-binding protein SATB2 OS=Homo sapiens GN=SATB2 PE=1 SV=2	6	0.391089	1.5	0	9	0	0	0	0	6	0	0	0	2	0	2	0	3	10	0	0	0	0	0	0	0	0	0	2	0	0	0	0	0	0	0	0	0	0	0	0	0	0	0	0
CANX	0	100059	P27824	Calnexin OS=Homo sapiens GN=CANX PE=1 SV=2	4.57	7.78515	3.3	2	0	0	2	2	7	7	5	0	8	2	7	18	2	0	6	31	24	25	0	4	0	0	0	0	2	5	6	0	0	0	2	0	0	0	0	0	0	0	0	0	0
EIF3B	0	101154	P55884	Eukaryotic translation initiation factor 3 subunit B OS=Homo sapiens GN=EIF3B PE=1 SV=3	2	2.43861	3.3	6	0	5	0	2	2	0	5	5	8	2	2	9	11	10	18	3	7	6	0	4	3	0	0	0	2	2	7	0	0	0	0	0	0	0	0	0	2	6	3	2	14
ATP5F1B	0	100283	P06576	ATP synthase subunit beta, mitochondrial OS=Homo sapiens GN=ATP5B PE=1 SV=3	0	3.74158	5.9	0	0	0	0	13	17	13	5	4	7	0	0	0	0	0	3	0	0	9	0	0	0	0	0	0	2	4	7	0	0	0	0	0	0	0	0	2	0	0	0	0	0
YWHAQ	0	100071	P27348	14-3-3 protein theta OS=Homo sapiens GN=YWHAQ PE=1 SV=1	1.67	0.168317	0	0	0	0	0	0	0	0	0	0	0	0	0	0	0	0	0	0	0	0	0	0	0	2	3	0	0	2	4	0	0	0	4	0	0	0	0	0	0	0	0	0	0
MARCKS	0	100003	P29966	Myristoylated alanine-rich C-kinase substrate OS=Homo sapiens GN=MARCKS PE=1 SV=4	2.5	0.851485	0	0	0	0	0	0	0	0	0	0	0	0	0	0	10	2	0	25	11	8	0	0	0	0	2	0	0	0	0	0	0	0	5	0	0	0	0	0	0	4	0	0	7
SPRR2A	0	117699	P35326	Small proline-rich protein 2A OS=Homo sapiens GN=SPRR2A PE=1 SV=1	0	0.019802	0	0	0	0	0	0	0	0	0	0	0	0	0	0	0	0	0	0	0	0	0	0	0	0	2	0	0	0	0	0	0	0	0	0	0	0	0	0	0	0	0	0	0
DDX3X	0	100847	O00571	ATP-dependent RNA helicase DDX3X OS=Homo sapiens GN=DDX3X PE=1 SV=3	7.93	1.15644	2.8	8	5	0	0	2	0	13	0	0	0	0	6	12	6	12	13	8	0	8	0	0	0	0	2	0	0	3	8	0	0	0	3	0	0	0	0	0	0	0	0	3	2
RPL28	0	101644	P46779	NP_001129608.1 60S ribosomal protein L28	4	0.338614	0.2	2	0	0	0	0	0	0	0	0	0	0	0	0	0	5	3	6	0	3	0	0	0	6	0	0	0	0	0	0	0	0	2	0	0	0	0	0	0	0	0	0	2
GFAP	0	100007	P14136	Glial fibrillary acidic protein OS=Homo sapiens GN=GFAP PE=1 SV=1	1.75	0.40396	0.8	8	0	0	0	0	0	0	0	0	0	0	0	0	0	2	3	0	0	0	0	0	0	2	0	0	0	0	0	0	0	3	3	0	0	0	0	0	0	0	0	0	3
CFL1	0	100048	P23528	Cofilin-1 OS=Homo sapiens GN=CFL1 PE=1 SV=3	3	0.427723	0.2	0	0	0	0	0	0	0	0	2	0	0	0	0	0	0	2	0	0	0	8	5	3	0	0	0	0	2	4	0	0	0	0	0	0	0	0	0	0	0	0	0	0
ZYX	0	101462	Q15942	Zyxin OS=Homo sapiens GN=ZYX PE=1 SV=1	2.13	4.40594	2	0	0	0	0	0	0	0	8	12	0	3	0	0	0	0	0	0	0	0	8	0	0	0	0	0	0	0	0	0	0	0	0	0	0	10	10	5	0	0	0	0	0
RPL22	0	100152	P35268	60S ribosomal protein L22 OS=Homo sapiens GN=RPL22 PE=1 SV=2	2.23	0.209901	0.2	0	0	0	0	0	0	2	0	0	0	0	0	0	0	0	0	0	0	0	7	0	0	0	0	0	0	0	0	0	0	0	0	0	0	0	0	0	0	0	0	0	0
PKM	0	100542	P14618	Pyruvate kinase PKM OS=Homo sapiens GN=PKM PE=1 SV=4	9.2	1.3297	0.3	0	0	0	0	0	0	0	0	0	3	0	0	10	0	6	9	5	0	5	7	4	0	0	0	0	0	6	15	0	0	0	2	0	0	0	0	0	0	2	0	0	0
EEF1G	0	101103	P26641	Elongation factor 1-gamma OS=Homo sapiens GN=EEF1G PE=1 SV=3	4.25	3.84356	1.2	0	0	0	0	0	7	0	5	0	0	0	5	6	0	8	8	0	0	9	7	0	0	0	0	0	0	6	9	0	0	0	0	0	0	0	0	4	0	0	0	0	0
RPS3A	0	100296	P61247	40S ribosomal protein S3a OS=Homo sapiens GN=RPS3A PE=1 SV=2	7.83	1.69604	2.3	0	0	0	6	5	4	2	6	0	0	0	0	2	0	12	4	6	0	5	7	0	0	0	0	0	0	0	0	0	0	0	0	0	0	0	0	3	0	4	0	0	0
ARPC4	0	101674	P59998	Actin-related protein 2/3 complex subunit 4 OS=Homo sapiens GN=ARPC4 PE=1 SV=3	2.5	0.0920792	0.3	0	0	0	0	0	0	3	0	0	0	0	0	0	0	0	0	0	0	0	6	0	0	0	0	0	0	0	0	0	0	0	0	0	0	0	0	0	0	0	0	0	0
SNRPB	0	102257	P14678	Small nuclear ribonucleoprotein-associated proteins B and B' OS=Homo sapiens GN=SNRPB PE=1 SV=2	2.72	0.532673	0.8	0	0	0	0	4	2	0	0	2	0	0	0	0	0	0	2	0	0	0	6	2	4	0	0	0	0	5	0	0	0	0	0	0	0	0	0	0	0	0	0	0	0
RPL14	0	103612	P50914	60S ribosomal protein L14 OS=Homo sapiens GN=RPL14 PE=1 SV=4	3.67	1.93366	3.3	0	0	0	5	7	0	7	3	8	3	0	0	0	0	2	0	0	0	0	6	9	4	0	0	0	0	0	0	0	0	0	0	0	0	0	0	3	0	0	0	0	0
SUN2	0	102215	Q9UH99	SUN domain-containing protein 2 OS=Homo sapiens GN=SUN2 PE=1 SV=3	1.56	2.16832	4	5	0	0	3	6	2	14	5	5	0	0	6	6	0	0	4	3	0	0	6	2	0	0	0	0	0	0	0	0	0	0	0	0	0	4	0	0	0	0	0	0	0
C1QBP	0	105260	Q07021	Complement component 1 Q subcomponent-binding protein, mitochondrial OS=Homo sapiens GN=C1QBP PE=1 SV=1	4	0.914851	0.4	0	0	0	0	2	2	0	0	0	0	0	0	0	0	0	0	0	0	0	5	0	0	0	0	0	0	5	3	0	0	0	0	0	0	2	0	0	0	0	0	0	0
PLS3	0	100818	P13797	Plastin-3 OS=Homo sapiens GN=PLS3 PE=1 SV=4	1	0.332673	0.6	0	0	0	0	0	0	3	3	0	0	0	0	0	0	0	5	0	0	0	5	0	2	0	0	0	0	0	6	0	0	0	0	0	0	0	0	0	0	0	0	0	0
RPS7	0	100277	P62081	40S ribosomal protein S7 OS=Homo sapiens GN=RPS7 PE=1 SV=1	5.31	1.18614	0.8	0	0	0	0	0	0	8	0	0	0	0	0	0	0	0	0	0	0	0	5	0	0	0	0	0	0	0	0	0	0	0	0	0	0	0	0	0	0	0	0	0	0
EFHD1	0	101100	Q9BUP0	EF-hand domain-containing protein D1 OS=Homo sapiens GN=EFHD1 PE=1 SV=1	4	0.0594059	0	0	0	0	0	0	0	0	0	0	0	0	0	0	0	0	0	0	0	0	4	0	2	0	0	0	0	0	0	0	0	0	0	0	0	0	0	0	0	0	0	0	0
PPIA	0	100251	P62937	Peptidyl-prolyl cis-trans isomerase A OS=Homo sapiens GN=PPIA PE=1 SV=2	4.8	0.039604	0	0	0	0	0	0	0	0	0	0	0	0	0	0	0	0	0	0	0	0	4	0	0	0	0	0	0	0	0	0	0	0	0	0	0	0	0	0	0	0	0	0	0
CKB	0	100361	P12277	Creatine kinase B-type OS=Homo sapiens GN=CKB PE=1 SV=1	9.86	0.306931	0	0	0	0	0	0	0	0	0	0	0	0	0	0	0	0	0	0	0	0	3	0	2	0	0	0	0	0	3	0	0	0	0	0	0	0	0	0	0	0	0	0	0
EIF4A2	0	100087	Q14240	Eukaryotic initiation factor 4A-II OS=Homo sapiens GN=EIF4A2 PE=1 SV=2	3.83	0.607921	0.4	0	0	0	0	0	0	4	0	0	0	0	0	0	0	5	0	0	0	0	3	2	0	0	0	0	0	0	2	0	0	3	0	0	0	0	0	2	0	0	0	0	0
TRAP1	0	101807	Q12931	Heat shock protein 75 kDa, mitochondrial OS=Homo sapiens GN=TRAP1 PE=1 SV=3	2.2	1.43069	0.5	0	0	0	0	0	0	0	2	0	3	5	2	2	0	0	0	0	3	0	3	2	5	0	0	0	0	8	5	0	0	0	0	0	0	0	0	3	0	0	0	0	0
EIF4A3	0	100386	P38919	Eukaryotic initiation factor 4A-III OS=Homo sapiens GN=EIF4A3 PE=1 SV=4	2	0.654455	1.1	0	0	0	0	0	0	11	0	0	0	0	2	4	0	9	10	3	0	5	3	2	0	0	0	0	0	0	0	0	0	0	0	0	0	0	0	0	0	0	0	4	4
ACTR1A	0	102152	P61163	Alpha-centractin OS=Homo sapiens GN=ACTR1A PE=1 SV=1	1.4	1.36337	2.7	0	0	0	2	0	0	11	6	8	0	0	0	7	0	5	4	0	0	5	3	0	4	0	0	0	0	2	4	0	0	0	0	0	0	0	4	0	0	0	0	0	0
ATAD3A	0	101153	Q9NVI7	ATPase family AAA domain-containing protein 3A OS=Homo sapiens GN=ATAD3A PE=1 SV=2	6.71	5.94257	5.2	0	3	0	0	2	4	29	6	6	2	2	27	26	3	28	24	32	2	17	3	0	0	0	0	0	0	0	3	0	0	0	0	0	0	3	0	0	0	0	0	0	6
ADGRV1	0	110618	Q8WXG9	G-protein coupled receptor 98 OS=Homo sapiens GN=GPR98 PE=1 SV=2	0	0.049505	0	0	0	0	0	0	0	0	0	0	0	0	0	0	0	0	0	0	0	0	2	0	0	0	0	0	0	0	0	0	0	0	0	0	0	0	0	0	0	0	0	0	0
PSMA7	0	100465	O14818	Proteasome subunit alpha type-7 OS=Homo sapiens GN=PSMA7 PE=1 SV=1	1.67	0.049505	0	0	0	0	0	0	0	0	0	0	0	0	0	0	0	0	0	0	0	3	2	0	0	0	0	0	0	0	0	0	0	0	0	0	0	0	0	0	0	0	0	0	0
RPL10A	0	101299	P62906	60S ribosomal protein L10a OS=Homo sapiens GN=RPL10A PE=1 SV=2	6	0.118812	0	0	0	0	0	0	0	0	0	0	0	0	0	0	0	0	0	0	0	3	2	0	0	0	0	0	0	0	0	0	0	0	0	0	0	0	0	0	0	0	0	0	0
RPL30	0	103150	P62888	60S ribosomal protein L30 OS=Homo sapiens GN=RPL30 PE=1 SV=2	2.08	0.249505	0.2	0	0	0	2	0	0	0	0	0	0	0	0	0	0	0	0	0	0	0	2	0	0	0	0	0	0	0	0	0	0	0	0	0	0	0	0	0	0	0	0	0	0
RPS10	0	102629	P46783	40S ribosomal protein S10 OS=Homo sapiens GN=RPS10 PE=1 SV=1	6.22	0.152475	0.4	0	0	0	0	0	0	4	0	0	0	0	0	0	0	0	0	0	0	0	2	0	3	0	0	0	0	0	0	0	0	0	0	0	0	0	0	0	0	0	0	0	0
RPL5	0	100796	P46777	60S ribosomal protein L5 OS=Homo sapiens GN=RPL5 PE=1 SV=3	8.4	0.525743	1.1	0	0	0	0	0	3	0	5	3	0	0	0	0	0	2	2	0	0	2	2	2	0	0	0	0	0	0	0	0	0	0	0	0	0	0	0	0	0	0	0	0	0
A2ML1	0	110660	A8K2U0	Alpha-2-macroglobulin-like protein 1 OS=Homo sapiens GN=A2ML1 PE=1 SV=3	0	0.039604	0	0	0	0	0	0	0	0	0	0	0	0	0	0	0	0	0	0	0	0	0	0	0	0	0	0	0	0	0	0	0	0	0	0	0	0	0	0	0	0	0	0	0
ABCA10	0	110670	Q8WWZ4	ATP-binding cassette sub-family A member 10 OS=Homo sapiens GN=ABCA10 PE=2 SV=3	0	0.019802	0	0	0	0	0	0	0	0	0	0	0	0	0	0	0	0	0	0	0	0	0	0	0	0	0	0	0	0	0	0	0	0	0	0	0	0	0	0	0	0	0	0	0
ABCA13	0	110656	Q86UQ4	ATP-binding cassette sub-family A member 13 OS=Homo sapiens GN=ABCA13 PE=2 SV=3	0	0.019802	0	0	0	0	0	0	0	0	0	0	0	0	0	0	0	0	0	0	0	0	0	0	0	0	0	0	0	0	0	0	0	0	0	0	0	0	0	0	0	0	0	0	0
ABCD3	0	102706	P28288	ATP-binding cassette sub-family D member 3 OS=Homo sapiens GN=ABCD3 PE=1 SV=1	1	0.168317	0	0	0	0	0	0	0	0	0	0	0	0	0	0	0	0	0	0	0	0	0	0	0	0	0	0	0	0	0	0	0	0	0	0	0	0	0	0	0	0	0	0	0
ABHD10	0	102184	Q9NUJ1	Mycophenolic acid acyl-glucuronide esterase, mitochondrial OS=Homo sapiens GN=ABHD10 PE=1 SV=1	0	0.0891089	0	0	0	0	0	0	0	0	0	0	0	0	0	9	0	0	0	0	0	0	0	0	0	0	0	0	0	0	0	0	0	0	0	0	0	0	0	0	0	0	0	0	0
ACAD11	0	105924	Q709F0	Acyl-CoA dehydrogenase family member 11 OS=Homo sapiens GN=ACAD11 PE=1 SV=2	0	0.544554	0	0	0	0	0	0	0	0	0	0	0	0	0	0	0	0	0	0	0	0	0	0	0	0	0	0	0	0	0	0	0	0	0	0	0	0	0	0	0	0	0	0	0
ACLY	0	101730	P53396	ATP-citrate synthase OS=Homo sapiens GN=ACLY PE=1 SV=3	2	0.049505	0	0	0	0	0	0	0	0	0	0	0	0	0	0	0	0	2	0	0	0	0	0	0	0	0	0	0	0	3	0	0	0	0	0	0	0	0	0	0	0	0	0	0
ACSL3	0	103289	O95573	Long-chain-fatty-acid--CoA ligase 3 OS=Homo sapiens GN=ACSL3 PE=1 SV=3	0	0.049505	0	0	0	0	0	0	0	0	0	0	0	0	0	0	0	0	0	5	0	0	0	0	0	0	0	0	0	0	0	0	0	0	0	0	0	0	0	0	0	0	0	0	0
ADAR	0	102811	P55265	Double-stranded RNA-specific adenosine deaminase OS=Homo sapiens GN=ADAR PE=1 SV=4	2	0.0594059	0	0	0	0	0	0	0	0	0	0	0	0	0	0	0	0	2	0	0	0	0	0	0	0	0	0	0	0	0	0	0	0	0	0	0	0	0	0	0	0	0	0	0
ADNP	0	106129	Q9H2P0	Activity-dependent neuroprotector homeobox protein OS=Homo sapiens GN=ADNP PE=1 SV=1	0	0.356436	0	0	0	0	0	0	0	0	0	0	0	0	0	0	0	0	0	0	0	0	0	0	0	0	0	0	0	0	0	0	0	0	0	0	0	0	0	0	0	0	0	0	0
AFDN	0	102139	P55196	Afadin OS=Homo sapiens GN=MLLT4 PE=1 SV=3	0	0.019802	0	0	0	0	0	0	0	0	0	0	0	0	0	0	0	0	0	0	2	0	0	0	0	0	0	0	0	0	0	0	0	0	0	0	0	0	0	0	0	0	0	0	0
AGK	0	100874	Q53H12	Acylglycerol kinase, mitochondrial OS=Homo sapiens GN=AGK PE=1 SV=2	1	0.178218	0	0	0	0	0	0	0	0	0	0	0	0	0	0	0	0	0	3	0	3	0	0	0	0	0	0	0	0	0	0	0	0	0	0	0	0	0	0	0	0	0	0	0
AGPAT2	0	106339	O15120	1-acyl-sn-glycerol-3-phosphate acyltransferase beta OS=Homo sapiens GN=AGPAT2 PE=1 SV=1	0	0.138614	0	0	0	0	0	0	0	0	0	0	0	0	0	0	0	0	0	0	0	0	0	0	0	0	0	0	0	0	0	0	0	0	0	0	0	0	0	0	0	0	0	0	0
AHNAK2	0	104302	Q8IVF2	Protein AHNAK2 OS=Homo sapiens GN=AHNAK2 PE=1 SV=2	0	0.019802	0	0	0	0	0	0	0	0	0	0	0	0	0	0	0	0	0	0	0	0	0	0	0	0	0	0	0	0	0	0	0	0	0	0	0	0	0	0	0	0	0	0	0
AIFM1	0	101882	O95831	Apoptosis-inducing factor 1, mitochondrial OS=Homo sapiens GN=AIFM1 PE=1 SV=1	2.33	0.39604	0	0	0	0	0	0	0	0	0	0	0	0	0	2	0	0	0	7	3	0	0	0	0	0	0	0	0	0	0	0	0	0	0	0	0	0	0	0	0	0	0	0	2
AKAP1	0	103172	Q92667	A-kinase anchor protein 1, mitochondrial OS=Homo sapiens GN=AKAP1 PE=1 SV=1	0	0.019802	0	0	0	0	0	0	0	0	0	0	0	0	0	0	0	0	0	0	0	0	0	0	0	0	0	0	0	0	0	0	0	0	0	0	0	0	0	0	0	0	0	0	0
AKAP12	0	100209	Q02952	A-kinase anchor protein 12 OS=Homo sapiens GN=AKAP12 PE=1 SV=4	0	0.0594059	0	0	0	0	0	0	0	0	0	0	0	0	0	0	0	0	0	4	2	0	0	0	0	0	0	0	0	0	0	0	0	0	0	0	0	0	0	0	0	0	0	0	0
AKAP8	0	104653	O43823	A-kinase anchor protein 8 OS=Homo sapiens GN=AKAP8 PE=1 SV=1	2	0.128713	0	0	0	0	0	0	0	0	0	0	0	0	0	0	0	0	0	0	0	0	0	0	0	0	0	0	0	0	0	0	0	0	0	0	0	0	0	0	0	0	0	0	0
AKAP8L	0	104674	Q9ULX6	A-kinase anchor protein 8-like OS=Homo sapiens GN=AKAP8L PE=1 SV=3	0	0.247525	0	0	0	0	0	0	0	0	0	0	0	0	0	0	0	0	0	0	0	2	0	0	0	0	0	0	0	0	0	0	0	0	0	0	0	0	0	0	0	0	0	0	0
AKAP9	0	105115	Q99996	A-kinase anchor protein 9 OS=Homo sapiens GN=AKAP9 PE=1 SV=3	0	0.029703	0	0	0	0	0	0	0	0	0	0	0	0	0	0	0	0	3	0	0	0	0	0	0	0	0	0	0	0	0	0	0	0	0	0	0	0	0	0	0	0	0	0	0
AKR1B1	0	101613	P15121	Aldose reductase OS=Homo sapiens GN=AKR1B1 PE=1 SV=3	0	0.029703	0	0	0	0	0	0	0	0	0	0	0	0	0	0	0	0	0	0	0	0	0	0	0	0	0	0	0	0	0	0	0	0	3	0	0	0	0	0	0	0	0	0	0
ANK3	0	102488	Q12955	NP_001191333.1 Ankyrin-3 (ANK-3) (Ankyrin-G)	1.5	0.019802	0	0	0	0	0	0	0	0	0	0	0	0	0	0	0	0	0	0	0	0	0	0	0	0	0	0	0	0	0	0	0	0	0	0	0	0	0	0	0	0	0	0	0
ANO8	0	105537	Q9HCE9	Anoctamin-8 OS=Homo sapiens GN=ANO8 PE=1 SV=3	0	0.039604	0	0	0	0	0	0	0	0	0	0	0	0	0	0	0	0	0	0	0	0	0	2	2	0	0	0	0	0	0	0	0	0	0	0	0	0	0	0	0	0	0	0	0
APOB	0	104768	P04114	Apolipoprotein B-100 OS=Homo sapiens GN=APOB PE=1 SV=2	0	0.019802	0	0	0	0	0	0	0	0	0	0	0	0	0	0	0	0	0	0	0	0	0	0	0	0	0	0	0	0	0	0	0	0	0	0	0	2	0	0	0	0	0	0	0
ARFGEF1	0	104265	Q9Y6D6	Brefeldin A-inhibited guanine nucleotide-exchange protein 1 OS=Homo sapiens GN=ARFGEF1 PE=1 SV=2	0	0.029703	0	0	0	0	0	0	0	0	0	0	0	0	0	0	0	0	0	0	0	0	0	0	0	0	0	0	0	0	0	0	0	0	0	0	0	0	0	0	0	0	0	0	0
ARMC8	0	104080	Q8IUR7	Armadillo repeat-containing protein 8 OS=Homo sapiens GN=ARMC8 PE=1 SV=2	0	0.118812	0	0	0	0	0	0	0	0	0	0	0	0	0	0	0	0	0	0	0	0	0	0	0	0	0	0	0	0	0	0	0	0	0	0	0	0	0	0	0	0	0	0	0
ARPC1B	0	101756	O15143	Actin-related protein 2/3 complex subunit 1B OS=Homo sapiens GN=ARPC1B PE=1 SV=3	0	0.0693069	0	0	0	0	0	0	0	0	0	0	0	0	0	0	0	2	3	0	0	2	0	0	0	0	0	0	0	0	0	0	0	0	0	0	0	0	0	0	0	0	0	0	0
ASH1L	0	111061	Q9NR48	Histone-lysine N-methyltransferase ASH1L OS=Homo sapiens GN=ASH1L PE=1 SV=2	0	0.019802	0	0	0	0	0	0	0	0	0	0	0	0	0	0	0	0	0	0	0	0	0	0	0	0	0	0	0	0	0	0	0	0	0	0	0	0	0	0	0	0	0	0	0
ASPH	0	102316	B4DQ07	NP_001158226.1 cDNA FLJ54075, highly similar to Aspartyl/asparaginyl beta-hydroxylase (EC 1.14.11.16)	0	0.0891089	0	0	0	0	0	0	0	0	0	0	0	0	0	0	0	0	0	0	0	0	0	0	0	0	0	0	0	0	0	0	0	0	0	0	0	0	0	0	0	0	0	0	0
ATM	0	110206	Q13315	Serine-protein kinase ATM OS=Homo sapiens GN=ATM PE=1 SV=4	0	0.029703	0	0	0	0	0	0	0	0	0	0	0	0	0	0	0	0	0	0	0	0	0	0	0	0	0	0	0	0	0	0	0	0	0	0	0	0	0	0	0	0	0	0	0
ATP2B1	0	101155	P20020	Plasma membrane calcium-transporting ATPase 1 OS=Homo sapiens GN=ATP2B1 PE=1 SV=3	0	0.50495	0	0	0	0	0	0	0	0	0	0	0	0	0	2	0	0	0	0	3	0	0	0	0	0	0	0	0	0	0	0	0	0	0	0	0	0	0	0	0	0	0	0	0
ATP2B4	0	100516	P23634	Plasma membrane calcium-transporting ATPase 4 OS=Homo sapiens GN=ATP2B4 PE=1 SV=2	0	0.19802	0	0	0	0	0	0	0	0	0	0	0	0	0	0	0	0	0	0	2	0	0	0	0	0	0	0	0	0	0	0	0	0	0	0	0	0	0	0	0	0	0	0	0
ATP5F1C	0	101346	P36542	ATP synthase subunit gamma, mitochondrial OS=Homo sapiens GN=ATP5C1 PE=1 SV=1	0	0.336634	0	0	0	0	0	0	0	0	0	0	0	0	0	0	0	0	0	0	0	2	0	0	0	0	0	0	0	0	0	0	0	0	0	0	0	0	0	0	0	0	0	0	2
ATP5PB	0	100122	P24539	ATP synthase F(0) complex subunit B1, mitochondrial OS=Homo sapiens GN=ATP5F1 PE=1 SV=2	0	0.019802	0	0	0	0	0	0	0	0	0	0	0	0	0	0	0	0	0	0	0	0	0	0	0	0	0	0	0	0	0	0	0	0	0	0	0	0	0	0	0	0	0	0	0
ATP6V1A	0	100525	P38606	V-type proton ATPase catalytic subunit A OS=Homo sapiens GN=ATP6V1A PE=1 SV=2	1.5	0.019802	0	0	0	0	0	0	0	0	0	0	0	0	0	0	0	0	0	0	0	0	0	0	0	0	0	0	0	0	0	0	0	0	0	0	0	0	0	0	0	0	0	0	0
ATR	0	110642	Q13535	Serine/threonine-protein kinase ATR OS=Homo sapiens GN=ATR PE=1 SV=3	0	0.158416	0	0	0	0	0	0	0	0	0	0	0	0	0	0	0	0	0	0	0	0	0	0	0	0	0	0	0	0	0	0	0	0	0	0	0	0	0	0	0	0	0	0	0
ATXN10	0	103002	Q9UBB4	Ataxin-10 OS=Homo sapiens GN=ATXN10 PE=1 SV=1	0	0.019802	0	0	0	0	0	0	0	0	0	0	0	0	0	0	0	0	0	0	0	0	0	0	0	0	0	0	0	0	0	0	0	0	0	0	0	0	0	0	0	0	0	0	0
ATXN2L	0	101705	Q8WWM7	Ataxin-2-like protein OS=Homo sapiens GN=ATXN2L PE=1 SV=2	20	0.0891089	0	0	0	0	0	0	0	0	0	0	0	0	0	0	0	0	0	0	0	0	0	0	0	0	0	0	0	0	0	0	0	0	0	0	0	0	0	0	0	0	0	0	0
AUP1	0	103786	Q9Y679	Ancient ubiquitous protein 1 OS=Homo sapiens GN=AUP1 PE=1 SV=1	0	0.287129	0	0	0	0	0	0	0	0	0	0	0	0	0	0	0	0	0	0	0	0	0	0	0	0	0	0	0	0	0	0	0	0	0	0	0	0	0	0	0	0	0	6	14
BAG6	0	102109	P46379	NP_001186626.1 Large proline-rich protein BAG6 (BAG family molecular chaperone regulator 6) (BCL2-associated athanogene 6) (BAG-6) (BAG6) (HLA-B-associated transcript 3) (Protein G3) (Protein Scythe)	0	0.891089	0	0	0	0	0	0	0	0	0	0	0	0	0	0	0	0	0	0	0	0	0	0	0	0	0	0	0	0	0	0	0	0	0	0	0	0	0	0	0	0	0	0	0
BCAP31	0	100235	P51572	B-cell receptor-associated protein 31 OS=Homo sapiens GN=BCAP31 PE=1 SV=3	1.75	0.0594059	0	0	0	0	0	0	0	0	0	0	0	0	0	0	0	0	0	0	0	0	0	0	0	0	0	0	0	0	0	0	0	0	0	0	0	0	0	0	0	0	0	0	0
BEX1	0	111206	Q9HBH7	Protein BEX1 OS=Homo sapiens GN=BEX1 PE=1 SV=2	0	0.019802	0	0	0	0	0	0	0	0	0	0	0	0	0	0	0	0	0	0	0	0	0	0	0	0	0	0	0	0	0	0	0	0	0	0	0	0	0	0	0	0	0	0	0
BICD1	0	107079	Q96G01	Protein bicaudal D homolog 1 OS=Homo sapiens GN=BICD1 PE=1 SV=3	0	0.029703	0	0	0	0	0	0	0	0	0	0	0	0	0	0	0	0	0	0	0	0	0	0	0	0	0	0	0	0	0	0	0	0	0	0	0	0	0	0	0	0	0	0	0
BOP1	0	107242	Q14137	Ribosome biogenesis protein BOP1 OS=Homo sapiens GN=BOP1 PE=1 SV=2	2	0.029703	0	0	0	0	0	0	0	0	0	0	0	0	0	0	0	0	0	0	0	0	0	0	0	0	0	0	0	0	0	0	0	0	0	0	0	0	0	0	0	0	0	0	0
BPTF	0	109991	Q12830	Nucleosome-remodeling factor subunit BPTF OS=Homo sapiens GN=BPTF PE=1 SV=3	0	0.039604	0	0	0	0	0	0	0	0	0	0	0	0	0	0	0	4	0	0	0	0	0	0	0	0	0	0	0	0	0	0	0	0	0	0	0	0	0	0	0	0	0	0	0
BTAF1	0	108036	O14981	TATA-binding protein-associated factor 172 OS=Homo sapiens GN=BTAF1 PE=1 SV=2	0	0.0792079	0	0	0	0	0	0	0	0	0	0	0	0	0	0	0	0	0	0	0	0	0	0	0	0	0	0	0	0	0	0	0	0	0	0	0	0	0	0	0	0	0	0	0
CALML5	0	105435	Q9NZT1	Calmodulin-like protein 5 OS=Homo sapiens GN=CALML5 PE=1 SV=2	0	0.168317	0	0	0	0	0	0	0	0	0	0	0	3	0	0	0	0	0	0	0	0	0	0	0	0	0	0	0	0	0	0	0	0	0	0	0	0	0	0	0	0	0	0	0
CALR	0	100523	P27797	Calreticulin OS=Homo sapiens GN=CALR PE=1 SV=1	4.33	0.178218	0	0	0	0	0	0	0	0	0	0	0	0	0	0	0	0	0	0	0	0	0	0	0	0	0	0	0	0	0	0	0	0	0	0	0	0	0	0	0	0	0	0	0
CALU	0	100231	O43852	Calumenin OS=Homo sapiens GN=CALU PE=1 SV=2	1.33	0.118812	0	0	0	0	0	0	0	0	0	0	0	0	0	0	0	0	0	0	0	0	0	0	0	0	0	0	0	0	0	0	0	0	0	0	0	0	0	0	0	0	0	0	0
CAND2	0	105451	O75155	Cullin-associated NEDD8-dissociated protein 2 OS=Homo sapiens GN=CAND2 PE=1 SV=3	0	0.19802	0	0	0	0	0	0	0	0	0	0	0	0	0	0	0	0	0	0	0	0	0	0	0	0	0	0	0	0	0	0	0	0	0	0	0	0	0	0	0	0	0	0	0
CAP1	0	101001	Q01518	Adenylyl cyclase-associated protein 1 OS=Homo sapiens GN=CAP1 PE=1 SV=5	2	0.049505	0	0	0	0	0	0	0	0	0	0	0	0	0	0	0	0	0	0	0	0	0	0	0	0	0	0	0	0	2	0	0	0	0	0	0	0	0	0	0	0	0	0	0
CASP14	0	111703	P31944	Caspase-14 OS=Homo sapiens GN=CASP14 PE=1 SV=2	0	0.118812	0	0	0	0	0	0	0	0	0	0	0	0	0	0	0	0	0	0	0	0	0	0	0	0	0	0	0	0	0	0	0	0	0	0	0	0	0	0	0	0	0	0	0
CBR1	0	100393	P16152	Carbonyl reductase [NADPH] 1 OS=Homo sapiens GN=CBR1 PE=1 SV=3	17	0.049505	0	0	0	0	0	0	0	0	0	0	0	0	0	0	0	0	0	0	0	0	0	0	0	0	0	0	0	3	2	0	0	0	0	0	0	0	0	0	0	0	0	0	0
CCAR2	0	111730	Q8N163	Cell cycle and apoptosis regulator protein 2 OS=Homo sapiens GN=CCAR2 PE=1 SV=2	2.91	0.970297	0	0	0	0	0	0	0	0	0	0	0	0	0	0	0	0	0	0	0	0	0	0	0	0	0	0	0	0	0	0	0	0	0	0	0	0	0	0	0	0	0	0	0
CCDC158	0	111760	Q5M9N0	Coiled-coil domain-containing protein 158 OS=Homo sapiens GN=CCDC158 PE=1 SV=2	0	0.019802	0	0	0	0	0	0	0	0	0	0	0	0	0	0	0	0	0	0	0	0	0	0	0	0	0	0	0	0	0	0	0	0	0	0	0	0	0	0	0	0	0	0	0
CCDC47	0	101792	Q96A33	Coiled-coil domain-containing protein 47 OS=Homo sapiens GN=CCDC47 PE=1 SV=1	1.67	0.039604	0	0	0	0	0	0	0	0	0	0	0	0	0	0	0	0	0	0	0	0	0	0	0	0	0	0	0	0	0	0	0	0	0	0	0	0	0	0	0	0	0	0	0
CCT3	0	100540	P49368	T-complex protein 1 subunit gamma OS=Homo sapiens GN=CCT3 PE=1 SV=4	4.86	0.376238	0	0	0	0	0	0	0	0	0	0	0	0	0	0	0	0	4	6	0	8	0	0	0	0	0	0	0	0	0	0	0	0	0	0	0	0	0	0	0	0	0	0	0
CCT6A	0	100851	P40227	T-complex protein 1 subunit zeta OS=Homo sapiens GN=CCT6A PE=1 SV=3	5.67	0.326733	0	0	0	0	0	0	0	0	0	0	0	0	0	0	0	5	0	7	0	0	0	0	0	0	0	0	0	0	2	0	0	0	0	0	0	0	0	0	0	0	0	0	0
CCT8	0	100565	P50990	T-complex protein 1 subunit theta OS=Homo sapiens GN=CCT8 PE=1 SV=4	6	0.524752	0	0	0	0	0	0	0	0	0	0	0	0	0	0	0	6	6	3	0	5	0	0	0	0	0	0	0	0	2	0	0	0	2	0	0	0	0	0	0	0	0	0	5
CDC34	0	104009	P49427	Ubiquitin-conjugating enzyme E2 R1 OS=Homo sapiens GN=CDC34 PE=1 SV=2	0	20.8317	0	0	0	0	0	0	0	0	0	0	0	0	0	0	0	0	0	0	0	0	0	0	0	0	0	0	0	0	0	0	0	0	0	0	0	0	0	0	0	0	0	0	0
CDC45	0	107680	O75419	Cell division control protein 45 homolog OS=Homo sapiens GN=CDC45 PE=1 SV=1	0	0.019802	0	0	0	0	0	0	0	0	0	0	0	0	0	0	0	0	0	0	0	0	0	0	0	0	0	0	0	0	0	0	0	0	0	0	0	0	0	0	0	0	0	0	0
CDK1	0	111957	P06493	Cyclin-dependent kinase 1 OS=Homo sapiens GN=CDK1 PE=1 SV=3	1.75	0.0891089	0	0	0	0	0	0	0	0	0	0	0	0	0	0	0	0	0	0	0	0	0	0	0	0	0	0	0	0	0	0	0	0	0	0	0	0	0	0	0	0	0	0	0
CDK12	0	111959	Q9NYV4	Cyclin-dependent kinase 12 OS=Homo sapiens GN=CDK12 PE=1 SV=2	1	0.019802	0	0	0	0	0	0	0	0	0	0	0	0	0	0	0	0	0	0	0	0	0	0	0	0	0	0	0	0	0	0	0	0	0	0	0	2	0	0	0	0	0	0	0
CDS2	0	101582	O95674	Phosphatidate cytidylyltransferase 2 OS=Homo sapiens GN=CDS2 PE=1 SV=1	0	0.0891089	0	0	0	0	0	0	0	0	0	0	0	0	0	0	0	0	0	0	0	0	0	0	0	0	0	0	0	0	0	0	0	0	0	0	0	0	0	0	0	0	0	0	0
CENPF	0	110615	P49454	Centromere protein F OS=Homo sapiens GN=CENPF PE=1 SV=2	0	0.019802	0	0	0	0	0	0	0	0	0	0	0	0	0	0	0	0	0	0	0	0	0	0	0	0	0	0	0	0	0	0	0	0	0	0	0	0	0	0	0	0	0	0	0
CEP170	0	101419	Q5SW79	Centrosomal protein of 170 kDa OS=Homo sapiens GN=CEP170 PE=1 SV=1	1	0.326733	0	0	0	0	0	0	0	0	0	0	0	0	0	0	0	0	6	0	0	0	0	0	0	0	0	0	0	0	0	0	0	2	0	0	0	0	0	0	0	0	0	0	0
CGNL1	0	104429	Q0VF96	Cingulin-like protein 1 OS=Homo sapiens GN=CGNL1 PE=1 SV=2	0	0.029703	0	0	0	0	0	0	0	0	0	0	0	0	0	0	0	0	3	0	0	0	0	0	0	0	0	0	0	0	0	0	0	0	0	0	0	0	0	0	0	0	0	0	0
CHAMP1	0	112086	Q96JM3	Chromosome alignment-maintaining phosphoprotein 1 OS=Homo sapiens GN=CHAMP1 PE=1 SV=2	0	0.049505	0	0	0	0	0	0	0	0	0	0	0	0	0	0	0	0	0	0	0	0	0	0	0	0	0	0	0	0	0	0	0	0	0	0	0	0	0	0	0	0	0	0	0
CHCHD3	0	100307	Q9NX63	MICOS complex subunit MIC19 OS=Homo sapiens GN=CHCHD3 PE=1 SV=1	2.5	0.217822	0	0	0	0	0	0	0	0	0	0	0	0	0	0	0	0	0	3	0	0	0	0	0	0	0	0	0	0	0	0	0	0	0	0	0	0	0	0	0	0	0	0	2
CIP2A	0	110442	Q8TCG1	Protein CIP2A OS=Homo sapiens GN=KIAA1524 PE=1 SV=2	0	0.0792079	0	0	0	0	0	0	0	0	0	0	0	0	0	0	0	0	0	0	0	0	0	0	0	0	0	0	0	0	0	0	0	0	0	0	0	0	0	0	0	0	0	0	0
CIT	0	101839	O14578	Citron Rho-interacting kinase OS=Homo sapiens GN=CIT PE=1 SV=2	0	0.019802	0	0	0	0	0	0	0	0	0	0	0	0	0	0	0	0	0	0	0	0	0	0	0	0	0	0	0	0	0	0	0	0	0	0	0	0	0	0	0	0	0	0	0
CLGN	0	105603	O14967	Calmegin OS=Homo sapiens GN=CLGN PE=1 SV=1	0	0.118812	0	0	0	0	0	0	0	0	0	0	0	0	0	0	0	0	0	0	0	0	0	0	0	0	0	0	0	0	0	0	0	0	0	0	0	0	0	0	0	0	0	0	0
CLTCL1	0	105741	P53675	Clathrin heavy chain 2 OS=Homo sapiens GN=CLTCL1 PE=1 SV=2	3.29	0.118812	0	0	0	0	0	0	0	0	0	0	0	0	0	0	0	0	0	0	0	0	0	0	0	0	0	0	0	0	0	0	0	0	0	0	0	0	0	0	0	0	0	0	0
CMYA5	0	110341	Q8N3K9	Cardiomyopathy-associated protein 5 OS=Homo sapiens GN=CMYA5 PE=1 SV=3	0	0.019802	0	0	0	0	0	0	0	0	0	0	0	0	0	0	0	0	0	0	0	0	0	0	0	0	0	0	0	0	0	0	0	0	0	0	0	0	0	0	0	0	0	0	0
CNBP	0	108226	P62633	Cellular nucleic acid-binding protein OS=Homo sapiens GN=CNBP PE=1 SV=1	1	0.148515	0	0	0	0	0	0	0	0	0	0	0	0	0	0	0	3	0	0	0	0	0	0	0	0	0	2	0	0	0	0	0	0	0	0	0	0	0	0	0	0	0	0	0
CNOT1	0	105079	A5YKK6	CCR4-NOT transcription complex subunit 1 OS=Homo sapiens GN=CNOT1 PE=1 SV=2	0	0.029703	0	0	0	0	0	0	0	0	0	0	0	0	0	0	0	0	0	0	0	0	0	0	0	0	0	0	0	0	0	0	0	0	0	0	0	0	0	0	0	0	0	0	0
CNP	0	100121	P09543	2',3'-cyclic-nucleotide 3'-phosphodiesterase OS=Homo sapiens GN=CNP PE=1 SV=2	0	0.50495	0	0	0	0	0	0	0	0	0	0	0	0	0	2	0	0	3	0	0	0	0	0	0	0	0	0	0	0	0	0	0	0	0	0	0	0	0	0	0	0	0	0	0
COG1	0	105739	Q8WTW3	Conserved oligomeric Golgi complex subunit 1 OS=Homo sapiens GN=COG1 PE=1 SV=1	0	0.0594059	0	0	0	0	0	0	0	0	0	0	0	0	0	0	0	0	0	0	0	0	0	0	0	0	0	0	0	0	0	0	0	0	0	0	0	0	0	0	0	0	0	0	0
COL1A1	0	107671	P02452	Collagen alpha-1(I) chain OS=Homo sapiens GN=COL1A1 PE=1 SV=5	0	0.049505	0	0	0	0	0	0	0	0	0	0	0	0	0	0	0	0	0	0	0	0	0	0	0	0	0	0	0	0	0	0	0	0	0	0	0	0	0	0	0	0	0	0	0
COL2A1	0	108163	P02458	Collagen alpha-1(II) chain OS=Homo sapiens GN=COL2A1 PE=1 SV=3	0	0.029703	0	0	0	0	0	0	0	0	0	0	0	0	0	0	0	0	0	0	0	0	0	0	0	0	0	0	0	0	0	0	0	0	0	0	0	0	0	0	0	0	0	0	0
COL4A3	0	110036	Q01955	Collagen alpha-3(IV) chain OS=Homo sapiens GN=COL4A3 PE=1 SV=3	0	0.019802	0	0	0	0	0	0	0	0	0	0	0	0	0	0	0	0	0	0	0	0	0	0	0	0	0	0	0	0	0	0	0	0	0	0	0	2	0	0	0	0	0	0	0
COPB1	0	104434	P53618	Coatomer subunit beta OS=Homo sapiens GN=COPB1 PE=1 SV=3	2	3.29703	0	0	0	0	0	0	0	0	0	0	0	0	0	6	0	0	2	8	4	2	0	0	0	0	0	0	0	0	0	0	0	0	0	0	0	0	0	0	0	0	0	0	0
COPB2	0	101350	P35606	Coatomer subunit beta' OS=Homo sapiens GN=COPB2 PE=1 SV=2	2.5	0.287129	0	0	0	0	0	0	0	0	0	0	0	0	0	0	0	0	2	0	0	0	0	0	0	0	0	0	0	0	0	0	0	0	0	0	0	0	0	0	0	0	0	0	0
COPG1	0	112277	Q9Y678	Coatomer subunit gamma-1 OS=Homo sapiens GN=COPG1 PE=1 SV=1	0	0.148515	0	0	0	0	0	0	0	0	0	0	0	0	0	0	0	0	0	0	0	0	0	0	0	0	0	0	0	0	0	0	0	0	0	0	0	0	0	0	0	0	0	0	0
COPG2	0	104129	Q9UBF2	Coatomer subunit gamma-2 OS=Homo sapiens GN=COPG2 PE=1 SV=1	1	0.207921	0	0	0	0	0	0	0	0	0	0	0	0	0	0	0	0	0	0	0	0	0	0	0	0	0	0	0	0	0	0	0	0	0	0	0	0	0	0	0	0	0	0	0
CPSF2	0	107440	Q9P2I0	Cleavage and polyadenylation specificity factor subunit 2 OS=Homo sapiens GN=CPSF2 PE=1 SV=2	0	0.019802	0	0	0	0	0	0	0	0	0	0	0	0	0	0	0	0	0	0	0	0	0	0	0	0	0	0	0	0	0	0	0	0	0	0	0	0	0	0	0	0	0	0	0
CRISPLD1	0	109579	Q9H336	Cysteine-rich secretory protein LCCL domain-containing 1 OS=Homo sapiens GN=CRISPLD1 PE=2 SV=1	0	0.019802	0	0	0	0	0	0	0	0	0	0	0	0	0	0	0	0	0	0	0	0	0	0	0	0	0	0	0	0	0	0	0	0	0	0	0	0	0	0	0	0	0	0	0
CSNK1A1	0	101779	P48729	Casein kinase I isoform alpha OS=Homo sapiens GN=CSNK1A1 PE=1 SV=2	0	0.168317	0	0	0	0	0	0	0	0	0	0	0	0	0	0	0	0	0	0	0	0	0	0	0	0	0	0	0	0	0	0	0	0	0	0	0	0	0	0	5	0	0	0	2
CSNK2A1	0	101157	P68400	Casein kinase II subunit alpha OS=Homo sapiens GN=CSNK2A1 PE=1 SV=1	0	1.26733	0	0	0	0	0	0	0	0	0	0	0	0	0	0	0	0	0	0	0	0	0	0	0	0	0	0	0	0	0	0	0	0	0	0	0	0	0	0	0	0	0	0	0
CSNK2A2	0	101515	P19784	Casein kinase II subunit alpha' OS=Homo sapiens GN=CSNK2A2 PE=1 SV=1	0	0.217822	0	0	0	0	0	0	0	0	0	0	0	0	0	0	0	0	0	0	0	0	0	0	0	0	0	0	0	0	0	0	0	0	0	0	0	0	0	0	0	0	0	0	0
CSNK2B	0	103250	P67870	Casein kinase II subunit beta OS=Homo sapiens GN=CSNK2B PE=1 SV=1	0	0.0594059	0	0	0	0	0	0	0	0	0	0	0	0	0	0	0	0	0	0	0	0	0	0	0	0	0	0	0	0	0	0	0	0	0	0	0	0	0	0	0	0	0	0	0
CSTA	0	106310	P01040	Cystatin-A OS=Homo sapiens GN=CSTA PE=1 SV=1	0	0.049505	0	0	0	0	0	0	0	0	0	0	0	0	0	0	0	0	0	0	0	0	0	0	0	0	0	0	0	0	0	0	0	0	0	0	0	0	0	0	0	0	0	0	0
CSTB	0	100401	P04080	Cystatin-B OS=Homo sapiens GN=CSTB PE=1 SV=2	1.56	0.019802	0	0	0	0	0	0	0	0	0	0	0	2	0	0	0	0	0	0	0	0	0	0	0	0	0	0	0	0	0	0	0	0	0	0	0	0	0	0	0	0	0	0	0
CTNNA1	0	103188	P35221	Catenin alpha-1 OS=Homo sapiens GN=CTNNA1 PE=1 SV=1	1.33	0.049505	0	0	0	0	0	0	0	0	0	0	0	0	0	0	0	0	0	3	0	0	0	0	0	0	0	0	0	0	0	0	0	0	0	0	0	0	0	0	0	0	0	0	0
CTNNB1	0	102056	P35222	Catenin beta-1 OS=Homo sapiens GN=CTNNB1 PE=1 SV=1	1	0.029703	0	0	0	0	0	0	0	0	0	0	0	3	0	0	0	0	0	0	0	0	0	0	0	0	0	0	0	0	0	0	0	0	0	0	0	0	0	0	0	0	0	0	0
CYC1	0	101736	P08574	Cytochrome c1, heme protein, mitochondrial OS=Homo sapiens GN=CYC1 PE=1 SV=3	0	0.039604	0	0	0	0	0	0	0	0	0	0	0	0	0	0	0	0	0	0	0	0	0	0	0	0	0	0	0	0	0	0	0	0	0	0	0	0	0	0	0	0	0	0	0
DARS	0	100587	P14868	Aspartate--tRNA ligase, cytoplasmic OS=Homo sapiens GN=DARS PE=1 SV=2	3.91	0.029703	0	0	0	0	0	0	0	0	0	0	0	0	0	0	0	0	0	0	0	0	0	0	0	0	0	0	0	0	0	0	0	0	0	0	0	0	0	0	0	0	0	0	0
DAXX	0	109209	Q9UER7	Death domain-associated protein 6 OS=Homo sapiens GN=DAXX PE=1 SV=2	0	0.227723	0	0	0	0	0	0	0	0	0	0	0	0	0	0	0	0	0	0	0	0	0	0	0	0	0	0	0	0	0	0	0	0	0	0	0	0	0	0	0	0	0	0	0
DCLRE1A	0	110279	Q6PJP8	DNA cross-link repair 1A protein OS=Homo sapiens GN=DCLRE1A PE=1 SV=3	0	0.019802	0	0	0	0	0	0	0	0	0	0	0	0	0	0	0	0	0	0	0	0	0	0	0	0	0	0	0	0	0	0	0	0	0	0	0	0	0	0	0	0	0	0	0
DDOST	0	103133	P39656	Dolichyl-diphosphooligosaccharide--protein glycosyltransferase 48 kDa subunit OS=Homo sapiens GN=DDOST PE=1 SV=4	1	0.257426	0	0	0	0	0	0	0	0	0	0	0	0	0	0	0	0	0	0	0	0	0	0	0	0	0	0	0	0	0	0	0	0	0	0	0	0	0	0	0	0	0	0	0
DDX20	0	107843	Q9UHI6	Probable ATP-dependent RNA helicase DDX20 OS=Homo sapiens GN=DDX20 PE=1 SV=2	1	0.0693069	0	0	0	0	0	0	0	0	0	0	0	0	0	0	0	0	0	0	0	0	0	0	0	0	0	0	0	0	0	0	0	0	0	0	0	0	0	0	0	0	0	0	0
DDX23	0	102490	Q9BUQ8	Probable ATP-dependent RNA helicase DDX23 OS=Homo sapiens GN=DDX23 PE=1 SV=3	1.33	0.049505	0	0	0	0	0	0	0	0	0	0	0	0	0	0	0	0	0	0	0	0	0	0	0	0	0	0	0	0	0	0	0	0	0	0	0	0	0	0	0	0	0	0	0
DDX24	0	104887	Q9GZR7	ATP-dependent RNA helicase DDX24 OS=Homo sapiens GN=DDX24 PE=1 SV=1	2	0.039604	0	0	0	0	0	0	0	0	0	0	0	0	0	0	0	0	0	0	0	0	0	0	0	0	0	0	0	0	0	0	0	0	0	0	0	0	0	0	0	0	0	0	0
DDX39B	0	104923	Q13838	Spliceosome RNA helicase DDX39B OS=Homo sapiens GN=DDX39B PE=1 SV=1	4.75	0.029703	0	0	0	0	0	0	0	0	0	0	0	0	0	0	0	0	0	0	0	0	0	0	0	0	0	0	0	0	0	0	0	0	0	0	0	0	0	0	0	0	0	0	0
DDX4	0	108348	Q9NQI0	Probable ATP-dependent RNA helicase DDX4 OS=Homo sapiens GN=DDX4 PE=1 SV=2	2	0.0792079	0	0	0	0	0	0	0	0	0	0	0	0	2	3	0	0	3	0	0	0	0	0	0	0	0	0	0	0	0	0	0	0	0	0	0	0	0	0	0	0	0	0	0
DDX52	0	112540	Q9Y2R4	Probable ATP-dependent RNA helicase DDX52 OS=Homo sapiens GN=DDX52 PE=1 SV=3	1	0.128713	0	0	0	0	0	0	0	0	0	0	0	0	0	0	0	0	0	0	0	0	0	0	0	0	0	0	0	0	0	0	0	0	0	0	0	0	0	0	0	0	0	0	0
DDX56	0	112543	Q9NY93	Probable ATP-dependent RNA helicase DDX56 OS=Homo sapiens GN=DDX56 PE=1 SV=1	1	0.0594059	0	0	0	0	0	0	0	0	0	0	0	0	0	0	0	0	0	3	0	0	0	0	0	0	0	0	0	0	0	0	0	0	0	0	0	0	0	0	0	0	0	0	0
DHCR7	0	103138	Q9UBM7	7-dehydrocholesterol reductase OS=Homo sapiens GN=DHCR7 PE=1 SV=1	0	0.257426	0	0	0	0	0	0	0	0	0	0	0	0	0	0	0	0	0	3	0	0	0	0	0	0	0	0	0	0	0	0	0	0	0	0	0	0	0	0	0	0	0	0	0
DHX30	0	103868	Q7L2E3	Putative ATP-dependent RNA helicase DHX30 OS=Homo sapiens GN=DHX30 PE=1 SV=1	3	0.019802	0	0	0	0	0	0	0	0	0	0	0	0	0	0	0	0	0	0	0	0	0	0	0	0	0	0	0	0	0	0	0	0	0	0	0	0	0	0	0	0	0	0	0
DICER1	0	108156	Q9UPY3	Endoribonuclease Dicer OS=Homo sapiens GN=DICER1 PE=1 SV=3	0	0.019802	0	0	0	0	0	0	0	0	0	0	0	0	0	0	0	0	0	0	0	0	0	0	0	0	0	0	0	0	0	0	0	0	0	0	0	0	0	0	0	0	0	0	0
DIDO1	0	108998	Q9BTC0	NP_071388.2 Death-inducer obliterator 1 (DIO-1) (hDido1) (Death-associated transcription factor 1) (DATF-1)	0	0.0594059	0	0	0	0	0	0	0	0	0	0	0	2	0	0	0	0	0	0	0	0	0	0	0	0	0	0	0	0	0	0	0	0	0	0	0	0	0	0	0	0	0	0	0
DIS3	0	105301	Q9Y2L1	Exosome complex exonuclease RRP44 OS=Homo sapiens GN=DIS3 PE=1 SV=2	0	0.019802	0	0	0	0	0	0	0	0	0	0	0	0	0	0	0	0	0	0	0	0	0	0	0	0	0	0	0	0	0	0	0	0	0	0	0	0	0	0	0	0	0	0	0
DNAH10	0	110490	Q8IVF4	Dynein heavy chain 10, axonemal OS=Homo sapiens GN=DNAH10 PE=1 SV=4	0	0.039604	0	0	0	0	0	0	0	0	0	0	0	0	0	0	0	0	0	0	0	0	0	0	0	0	0	0	0	0	0	0	0	0	0	0	0	0	0	0	0	0	0	0	0
DNAH2	0	110633	Q9P225	Dynein heavy chain 2, axonemal OS=Homo sapiens GN=DNAH2 PE=2 SV=3	0	0.039604	0	0	0	0	0	0	0	0	0	0	0	0	0	0	0	0	0	0	0	0	0	0	0	0	0	0	0	0	0	0	0	0	0	0	0	0	0	0	0	0	0	0	0
DNAH3	0	110549	Q8TD57	Dynein heavy chain 3, axonemal OS=Homo sapiens GN=DNAH3 PE=2 SV=1	0	0.019802	0	0	0	0	0	0	0	0	0	0	0	0	0	0	0	0	0	0	0	0	0	0	0	0	0	0	0	0	0	0	0	0	0	0	0	0	0	0	0	0	0	0	0
DNAJA3	0	101926	Q96EY1	DnaJ homolog subfamily A member 3, mitochondrial OS=Homo sapiens GN=DNAJA3 PE=1 SV=2	2	0.029703	0	0	0	0	0	0	0	0	0	0	0	0	0	0	0	0	0	0	0	0	0	0	0	0	0	0	0	0	0	0	0	0	0	0	0	0	0	0	0	0	0	0	0
DNAJB12	0	103185	Q9NXW2	DnaJ homolog subfamily B member 12 OS=Homo sapiens GN=DNAJB12 PE=1 SV=4	0	0.138614	0	0	0	0	0	0	0	0	0	0	0	0	0	0	0	0	0	0	0	0	0	0	0	0	0	0	0	0	0	0	0	0	0	0	0	0	0	0	0	0	0	0	0
DNAJB2	0	100858	P25686	DnaJ homolog subfamily B member 2 OS=Homo sapiens GN=DNAJB2 PE=1 SV=3	0	0.019802	0	0	0	0	0	0	0	0	0	0	0	0	0	0	0	0	0	0	0	0	0	0	0	0	0	0	0	0	0	0	0	0	0	0	0	0	0	0	0	0	0	0	0
DNAJB6	0	102614	O75190	DnaJ homolog subfamily B member 6 OS=Homo sapiens GN=DNAJB6 PE=1 SV=2	0	0.108911	0	0	0	0	0	0	0	0	0	0	0	0	0	0	0	0	0	0	0	0	0	0	0	0	0	0	0	0	0	0	0	0	0	0	0	0	0	0	0	0	0	0	0
DNPEP	0	102325	Q9ULA0	Aspartyl aminopeptidase OS=Homo sapiens GN=DNPEP PE=1 SV=1	0	0.118812	0	0	0	0	0	0	0	0	0	0	0	0	0	0	0	0	0	0	0	0	0	0	0	0	0	0	0	0	0	0	0	0	0	0	0	0	0	0	0	0	0	0	0
DOCK3	0	104516	Q8IZD9	Dedicator of cytokinesis protein 3 OS=Homo sapiens GN=DOCK3 PE=1 SV=1	0	0.019802	0	0	0	0	0	0	0	0	0	0	0	0	0	0	0	0	0	0	0	0	0	0	0	0	0	0	0	0	0	0	0	0	0	0	0	0	0	0	0	0	0	0	0
DPM1	0	101983	O60762	Dolichol-phosphate mannosyltransferase subunit 1 OS=Homo sapiens GN=DPM1 PE=1 SV=1	0	0.19802	0	0	0	0	0	0	0	0	0	0	0	0	0	0	0	0	0	0	0	0	0	0	0	0	0	0	0	0	0	0	0	0	0	0	0	0	0	0	0	0	0	0	0
DSG1	0	107176	Q02413	Desmoglein-1 OS=Homo sapiens GN=DSG1 PE=1 SV=2	0	0.19802	0	0	0	0	0	0	0	0	0	0	0	20	0	0	0	0	0	0	0	0	0	0	0	0	0	0	0	0	0	0	0	0	0	0	0	0	0	0	0	0	0	0	0
DSG2	0	109328	Q14126	Desmoglein-2 OS=Homo sapiens GN=DSG2 PE=1 SV=2	5.6	0.0594059	0	0	0	0	0	0	0	0	0	0	0	0	0	0	0	0	0	0	6	0	0	0	0	0	0	0	0	0	0	0	0	0	0	0	0	0	0	0	0	0	0	0	0
DSP	0	106426	P15924	NP_001008844.1 Desmoplakin (DP) (250/210 kDa paraneoplastic pemphigus antigen)	1.25	0.920792	0	0	0	0	0	0	0	0	0	0	0	87	0	0	4	0	0	0	0	0	0	0	0	0	0	0	0	0	0	0	0	0	0	0	0	0	0	0	0	0	0	0	0
DSTYK	0	106600	Q6XUX3	Dual serine/threonine and tyrosine protein kinase OS=Homo sapiens GN=DSTYK PE=1 SV=2	0	0.019802	0	0	0	0	0	0	0	0	0	0	0	0	0	0	0	0	0	0	0	0	0	0	0	0	0	0	0	0	0	0	0	0	0	0	0	0	0	0	0	0	0	0	0
DYNC1LI1	0	100237	Q9Y6G9	Cytoplasmic dynein 1 light intermediate chain 1 OS=Homo sapiens GN=DYNC1LI1 PE=1 SV=3	1	0.039604	0	0	0	0	0	0	0	0	0	0	0	0	0	0	0	0	0	0	0	0	0	0	0	0	0	0	0	0	0	0	0	0	0	0	0	0	0	0	0	0	0	0	0
DYNC1LI2	0	101422	O43237	Cytoplasmic dynein 1 light intermediate chain 2 OS=Homo sapiens GN=DYNC1LI2 PE=1 SV=1	0	0.0792079	0	0	0	0	0	0	0	0	0	0	0	0	0	0	2	0	0	0	0	0	0	0	0	0	0	0	0	0	0	0	0	0	0	0	0	0	0	0	0	0	0	0	0
ECPAS	0	104778	Q5VYK3	Proteasome-associated protein ECM29 homolog OS=Homo sapiens GN=ECM29 PE=1 SV=2	0	0.029703	0	0	0	0	0	0	0	0	0	0	0	0	0	0	0	0	0	0	0	0	0	0	0	0	0	0	0	0	0	0	0	0	0	0	0	0	0	0	0	0	0	0	0
ECT2	0	112794	Q9H8V3	Protein ECT2 OS=Homo sapiens GN=ECT2 PE=1 SV=4	0	0.0792079	0	0	0	0	0	0	0	0	0	0	0	0	0	0	0	0	0	0	0	0	0	0	0	0	0	0	0	0	0	0	0	0	0	0	0	0	0	0	0	0	0	0	0
EEF1B2	0	103336	P24534	Elongation factor 1-beta OS=Homo sapiens GN=EEF1B2 PE=1 SV=3	2.38	0.0594059	0	0	0	0	0	0	0	0	0	0	0	0	0	0	0	0	0	0	0	0	0	0	0	0	0	0	0	0	0	0	0	0	0	0	0	0	0	0	0	0	0	0	0
EHBP1	0	102436	Q8NDI1	EH domain-binding protein 1 OS=Homo sapiens GN=EHBP1 PE=1 SV=3	0	0.029703	0	0	0	0	0	0	0	0	0	0	0	0	0	0	0	0	0	0	0	0	0	0	0	0	0	0	0	0	0	0	0	0	0	0	0	0	0	0	0	0	0	0	3
EIF2B5	0	107657	Q13144	Translation initiation factor eIF-2B subunit epsilon OS=Homo sapiens GN=EIF2B5 PE=1 SV=3	0	0.019802	0	0	0	0	0	0	0	0	0	0	0	0	0	0	0	0	0	0	0	0	0	0	0	0	0	0	0	0	0	0	0	0	0	0	0	0	0	0	0	0	0	0	0
EIF2S1	0	100452	P05198	Eukaryotic translation initiation factor 2 subunit 1 OS=Homo sapiens GN=EIF2S1 PE=1 SV=3	1.38	0.019802	0	0	0	0	0	0	0	0	0	0	0	0	0	0	0	0	0	0	0	0	0	0	0	0	0	0	0	0	0	0	0	0	0	0	0	0	0	0	0	0	0	0	2
EIF2S3	0	101128	P41091	Eukaryotic translation initiation factor 2 subunit 3 OS=Homo sapiens GN=EIF2S3 PE=1 SV=3	1.75	0.0891089	0	0	0	0	0	0	0	0	0	0	0	0	0	0	0	0	0	0	0	0	0	0	0	0	0	0	0	0	0	0	0	0	0	0	0	0	0	0	0	0	0	0	0
EIF3C	0	102350	Q99613	Eukaryotic translation initiation factor 3 subunit C OS=Homo sapiens GN=EIF3C PE=1 SV=1	2.2	0.247525	0	0	0	0	0	0	0	0	0	0	0	0	0	5	0	6	10	0	0	0	0	0	0	0	0	0	0	0	0	0	0	0	0	0	0	0	0	0	0	0	0	0	0
EIF3D	0	101166	O15371	Eukaryotic translation initiation factor 3 subunit D OS=Homo sapiens GN=EIF3D PE=1 SV=1	1.5	0.049505	0	0	0	0	0	0	0	0	0	0	0	0	0	0	0	0	0	2	0	0	0	0	0	0	0	0	0	0	0	0	0	0	0	0	0	0	0	0	0	0	0	0	0
EIF4G1	0	101395	Q04637	Eukaryotic translation initiation factor 4 gamma 1 OS=Homo sapiens GN=EIF4G1 PE=1 SV=4	1.5	3.17822	0	0	0	0	0	0	0	0	0	0	0	0	0	2	4	9	8	0	4	0	0	0	0	0	0	0	0	0	3	0	0	0	0	0	0	0	0	0	0	0	0	0	0
EIF4G3	0	103290	O43432	Eukaryotic translation initiation factor 4 gamma 3 OS=Homo sapiens GN=EIF4G3 PE=1 SV=2	1	0.19802	0	0	0	0	0	0	0	0	0	0	0	0	0	0	0	0	0	0	0	0	0	0	0	0	0	0	0	0	0	0	0	0	0	0	0	0	0	0	0	0	0	0	0
ELP1	0	103865	O95163	Elongator complex protein 1 OS=Homo sapiens GN=IKBKAP PE=1 SV=3	0	0.316832	0	0	0	0	0	0	0	0	0	0	0	0	0	0	0	0	0	0	0	0	0	0	0	0	0	0	0	0	0	0	0	0	0	0	0	0	0	0	0	0	0	0	0
EMD	0	100245	P50402	Emerin OS=Homo sapiens GN=EMD PE=1 SV=1	2	0.118812	0	0	0	0	0	0	0	0	0	0	0	0	0	0	0	0	0	2	0	0	0	0	0	0	0	0	0	0	0	0	0	0	0	0	0	0	0	0	0	0	0	0	0
EML4	0	104961	Q9HC35	Echinoderm microtubule-associated protein-like 4 OS=Homo sapiens GN=EML4 PE=1 SV=3	0	0.019802	0	0	0	0	0	0	0	0	0	0	0	0	0	0	0	0	0	0	0	0	0	0	0	0	0	0	0	0	0	0	0	0	0	0	0	0	0	0	0	0	0	0	0
EPB41L3	0	100097	Q9Y2J2	NP_001268462.1 Band 4.1-like protein 3 (4.1B) (Differentially expressed in adenocarcinoma of the lung protein 1) (DAL-1) [Cleaved into: Band 4.1-like protein 3, N-terminally processed]	1.4	0.0990099	0	0	0	0	0	0	0	0	0	0	0	0	0	2	0	0	3	0	0	0	0	0	0	0	0	0	0	0	0	0	0	0	0	0	0	0	0	0	0	0	0	0	0
ERAL1	0	104831	O75616	GTPase Era, mitochondrial OS=Homo sapiens GN=ERAL1 PE=1 SV=2	0	0.019802	0	0	0	0	0	0	0	0	0	0	0	0	0	0	0	0	0	0	0	0	0	0	0	0	0	0	0	0	0	0	0	0	0	0	0	0	0	0	0	0	0	0	0
ERGIC2	0	105398	Q96RQ1	Endoplasmic reticulum-Golgi intermediate compartment protein 2 OS=Homo sapiens GN=ERGIC2 PE=1 SV=2	0	0.049505	0	0	0	0	0	0	0	0	0	0	0	0	0	0	0	0	0	0	0	0	0	0	0	0	0	0	0	0	0	0	0	0	0	0	0	0	0	0	0	0	0	0	0
ERLIN1	0	102733	O75477	Erlin-1 OS=Homo sapiens GN=ERLIN1 PE=1 SV=1	0	0.039604	0	0	0	0	0	0	0	0	0	0	0	0	0	0	0	0	0	0	0	0	0	0	0	0	0	0	0	0	0	0	0	0	0	0	0	0	0	0	0	0	0	0	0
ESYT2	0	102402	A0FGR8	Extended synaptotagmin-2 OS=Homo sapiens GN=ESYT2 PE=1 SV=1	0	0.039604	0	0	0	0	0	0	0	0	0	0	0	0	0	0	0	0	0	0	0	0	0	0	0	0	0	0	0	0	0	0	0	0	0	0	0	0	0	0	0	0	0	0	0
EXOSC7	0	108919	Q15024	Exosome complex component RRP42 OS=Homo sapiens GN=EXOSC7 PE=1 SV=3	1	0.227723	0	0	0	0	0	0	0	0	0	0	0	0	0	0	0	0	0	0	0	0	0	0	0	0	0	0	0	0	0	0	0	0	0	0	0	0	0	0	0	0	0	0	0
FAAP100	0	109871	Q0VG06	Fanconi anemia core complex-associated protein 100 OS=Homo sapiens GN=FAAP100 PE=1 SV=3	0	0.376238	0	0	0	0	0	0	0	0	0	0	0	0	0	0	0	0	0	0	0	0	0	0	0	0	0	0	0	0	0	0	0	0	0	0	0	0	0	0	0	0	0	0	0
FABP5	0	101267	Q01469	Fatty acid-binding protein, epidermal OS=Homo sapiens GN=FABP5 PE=1 SV=3	0	0.0594059	0	0	0	0	0	0	0	0	0	0	0	6	0	0	0	0	0	0	0	0	0	0	0	0	0	0	0	0	0	0	0	0	0	0	0	0	0	0	0	0	0	0	0
FAF2	0	103039	Q96CS3	FAS-associated factor 2 OS=Homo sapiens GN=FAF2 PE=1 SV=2	0	0.019802	0	0	0	0	0	0	0	0	0	0	0	0	0	0	0	0	0	0	0	2	0	0	0	0	0	0	0	0	0	0	0	0	0	0	0	0	0	0	0	0	0	0	0
FANCB	0	113185	Q8NB91	Fanconi anemia group B protein OS=Homo sapiens GN=FANCB PE=1 SV=1	0	0.158416	0	0	0	0	0	0	0	0	0	0	0	0	0	0	0	0	0	0	0	0	0	0	0	0	0	0	0	0	0	0	0	0	0	0	0	0	0	0	0	0	0	0	0
FANCD2	0	113186	Q9BXW9	Fanconi anemia group D2 protein OS=Homo sapiens GN=FANCD2 PE=1 SV=2	0	0.366337	0	0	0	0	0	0	0	0	0	0	0	0	0	0	0	0	0	0	0	0	0	0	0	0	0	0	0	0	0	0	0	0	0	0	0	0	0	0	0	0	0	0	0
FANCI	0	113190	Q9NVI1	Fanconi anemia group I protein OS=Homo sapiens GN=FANCI PE=1 SV=4	0	1.68317	0	0	0	0	0	0	0	0	0	0	0	0	0	0	0	0	0	0	6	0	0	0	0	0	0	0	0	0	0	0	0	0	0	0	0	0	0	0	0	0	0	0	0
FBL	0	101948	P22087	rRNA 2'-O-methyltransferase fibrillarin OS=Homo sapiens GN=FBL PE=1 SV=2	2	0.653465	0	0	0	0	0	0	0	0	0	0	0	0	0	0	0	6	7	0	0	6	0	0	0	0	0	0	0	0	2	0	0	0	0	0	0	0	0	0	0	0	0	0	0
FILIP1L	0	113289	Q4L180	Filamin A-interacting protein 1-like OS=Homo sapiens GN=FILIP1L PE=1 SV=2	0	0.039604	0	0	0	0	0	0	0	0	0	0	0	0	0	0	0	0	0	0	0	0	0	0	0	0	0	0	0	0	0	0	0	0	0	0	0	0	0	4	0	0	0	0	0
FKBP4	0	100141	Q02790	Peptidyl-prolyl cis-trans isomerase FKBP4 OS=Homo sapiens GN=FKBP4 PE=1 SV=3	3.5	0.227723	0	0	0	0	0	0	0	0	0	0	0	0	0	0	0	0	0	0	0	0	0	0	0	0	0	3	0	0	0	0	2	0	3	0	0	0	0	0	0	0	2	0	0
FLOT1	0	100667	O75955	Flotillin-1 OS=Homo sapiens GN=FLOT1 PE=1 SV=3	6.5	0.0990099	0	0	0	0	0	0	0	0	0	0	0	0	0	0	0	0	0	4	0	0	0	0	0	0	0	0	0	0	0	0	0	0	0	0	0	0	0	0	0	0	0	0	0
FLOT2	0	101838	Q14254	Flotillin-2 OS=Homo sapiens GN=FLOT2 PE=1 SV=2	1.5	0.019802	0	0	0	0	0	0	0	0	0	0	0	0	0	0	0	0	0	0	0	0	0	0	0	0	0	0	0	0	0	0	0	0	0	0	0	0	0	0	0	0	0	0	0
FOXK1	0	104095	P85037	Forkhead box protein K1 OS=Homo sapiens GN=FOXK1 PE=1 SV=1	0	2.39604	0	0	0	0	0	0	0	0	0	0	0	0	0	0	0	0	0	0	0	0	0	0	0	0	0	0	0	0	0	0	0	0	0	0	0	0	0	0	0	0	0	0	0
FOXK2	0	104900	Q01167	Forkhead box protein K2 OS=Homo sapiens GN=FOXK2 PE=1 SV=3	0	0.732673	0	0	0	0	0	0	0	0	0	0	0	0	0	0	0	0	0	0	0	0	0	0	0	0	0	0	0	0	0	0	0	0	0	0	0	0	0	0	0	0	0	0	0
FRYL	0	106931	O94915	Protein furry homolog-like OS=Homo sapiens GN=FRYL PE=1 SV=2	1	0.019802	0	0	0	0	0	0	0	0	0	0	0	0	0	0	0	0	0	0	0	0	0	0	0	0	0	0	0	0	0	0	0	0	0	0	0	0	0	0	0	0	0	0	0
FSIP2	0	110583	Q5CZC0	Fibrous sheath-interacting protein 2 OS=Homo sapiens GN=FSIP2 PE=2 SV=4	0	0.019802	0	0	0	0	0	0	0	0	0	0	0	0	0	0	0	0	0	0	0	0	0	0	0	0	0	0	0	0	0	0	0	0	0	0	0	0	0	0	0	0	0	0	0
FUS	0	101735	P35637	RNA-binding protein FUS OS=Homo sapiens GN=FUS PE=1 SV=1	7	0.148515	0	0	0	0	0	0	0	0	0	0	0	0	0	0	0	0	12	0	0	0	0	0	0	0	0	0	0	0	3	0	0	0	0	0	0	0	0	0	0	0	0	0	0
G3BP1	0	103108	Q13283	Ras GTPase-activating protein-binding protein 1 OS=Homo sapiens GN=G3BP1 PE=1 SV=1	9.89	0.029703	0	0	0	0	0	0	0	0	0	0	0	0	0	0	0	0	0	0	0	0	0	0	0	0	0	0	0	0	0	0	0	0	0	0	0	0	0	0	0	0	0	0	0
G3BP2	0	102424	Q9UN86	Ras GTPase-activating protein-binding protein 2 OS=Homo sapiens GN=G3BP2 PE=1 SV=2	4	0.0693069	0	0	0	0	0	0	0	0	0	0	0	0	0	0	0	0	3	2	0	0	0	0	0	0	0	0	0	0	0	0	0	0	0	0	0	0	0	0	0	0	0	0	0
GATAD2B	0	103945	Q8WXI9	Transcriptional repressor p66-beta OS=Homo sapiens GN=GATAD2B PE=1 SV=1	0	0.019802	0	0	0	0	0	0	0	0	0	0	0	0	0	0	0	0	0	2	0	0	0	0	0	0	0	0	0	0	0	0	0	0	0	0	0	0	0	0	0	0	0	0	0
GBF1	0	105546	Q92538	Golgi-specific brefeldin A-resistance guanine nucleotide exchange factor 1 OS=Homo sapiens GN=GBF1 PE=1 SV=2	0	0.0594059	0	0	0	0	0	0	0	0	0	0	0	0	0	0	0	0	0	0	6	0	0	0	0	0	0	0	0	0	0	0	0	0	0	0	0	0	0	0	0	0	0	0	0
GCDH	0	105224	Q92947	Glutaryl-CoA dehydrogenase, mitochondrial OS=Homo sapiens GN=GCDH PE=1 SV=1	0	0.039604	0	0	0	0	0	0	0	0	0	0	0	0	0	0	0	0	0	0	0	0	0	0	0	0	0	0	0	0	0	0	0	0	0	0	0	0	0	0	0	0	0	0	0
GDI2	0	100052	P50395	Rab GDP dissociation inhibitor beta OS=Homo sapiens GN=GDI2 PE=1 SV=2	4.64	0.049505	0	0	0	0	0	0	0	0	0	0	0	0	0	0	0	0	0	0	0	0	0	0	0	0	0	0	0	0	3	0	0	0	0	0	0	0	0	0	0	0	0	0	0
GEMIN4	0	109516	P57678	Gem-associated protein 4 OS=Homo sapiens GN=GEMIN4 PE=1 SV=2	1.25	0.485149	0	0	0	0	0	0	0	0	0	0	0	0	0	0	0	0	0	0	0	0	0	0	0	0	0	0	0	0	0	0	0	0	0	0	0	0	0	0	0	0	0	0	0
GEMIN5	0	104896	Q8TEQ6	Gem-associated protein 5 OS=Homo sapiens GN=GEMIN5 PE=1 SV=3	0	0.0792079	0	0	0	0	0	0	0	0	0	0	0	0	0	0	0	0	5	0	0	0	0	0	0	0	0	0	0	0	0	0	0	0	0	0	0	0	0	0	0	0	0	0	0
GHITM	0	103362	Q9H3K2	Growth hormone-inducible transmembrane protein OS=Homo sapiens GN=GHITM PE=1 SV=2	0	0.356436	0	0	0	0	0	0	0	0	0	0	0	0	0	0	0	0	0	0	0	0	0	0	0	0	0	0	0	0	0	0	0	0	0	0	0	0	0	0	0	0	0	0	0
GID8	0	113515	Q9NWU2	Glucose-induced degradation protein 8 homolog OS=Homo sapiens GN=GID8 PE=1 SV=1	1	0.019802	0	0	0	0	0	0	0	0	0	0	0	0	0	0	0	0	0	0	0	0	0	0	0	0	0	0	0	0	0	0	0	0	0	0	0	0	0	0	0	0	0	0	0
GLG1	0	105803	Q92896	Golgi apparatus protein 1 OS=Homo sapiens GN=GLG1 PE=1 SV=2	0	0.138614	0	0	0	0	0	0	0	0	0	0	0	0	0	0	0	0	0	3	4	0	0	0	0	0	0	0	0	0	0	0	0	0	0	0	0	0	0	0	0	0	0	0	0
GNA13	0	100579	Q14344	Guanine nucleotide-binding protein subunit alpha-13 OS=Homo sapiens GN=GNA13 PE=1 SV=2	0	0.039604	0	0	0	0	0	0	0	0	0	0	0	0	0	0	0	0	4	0	0	0	0	0	0	0	0	0	0	0	0	0	0	0	0	0	0	0	0	0	0	0	0	0	0
GNAI3	0	100739	P08754	Guanine nucleotide-binding protein G(k) subunit alpha OS=Homo sapiens GN=GNAI3 PE=1 SV=3	5.33	0.0891089	0	0	0	0	0	0	0	0	0	0	0	0	0	0	0	0	0	0	0	7	0	0	0	0	0	0	0	0	0	0	0	0	0	0	0	0	0	0	0	0	0	0	0
GNAO1	0	100227	P09471	Guanine nucleotide-binding protein G(o) subunit alpha OS=Homo sapiens GN=GNAO1 PE=1 SV=4	1.8	0.039604	0	0	0	0	0	0	0	0	0	0	0	0	0	0	0	0	0	0	0	4	0	0	0	0	0	0	0	0	0	0	0	0	0	0	0	0	0	0	0	0	0	0	0
GNB1	0	100844	P62873	Guanine nucleotide-binding protein G(I)/G(S)/G(T) subunit beta-1 OS=Homo sapiens GN=GNB1 PE=1 SV=3	5.29	0.277228	0	0	0	0	0	0	0	0	0	0	0	0	0	0	0	0	0	7	0	3	0	0	0	0	0	0	0	0	0	0	0	0	0	0	0	0	0	0	0	0	0	0	0
GNB2	0	100836	P62879	Guanine nucleotide-binding protein G(I)/G(S)/G(T) subunit beta-2 OS=Homo sapiens GN=GNB2 PE=1 SV=3	5.43	0.188119	0	0	0	0	0	0	0	0	0	0	0	0	0	0	0	0	0	6	0	2	0	0	0	0	0	0	0	0	0	0	0	0	0	0	0	0	0	0	0	0	0	0	0
GOLGA2	0	104575	Q08379	Golgin subfamily A member 2 OS=Homo sapiens GN=GOLGA2 PE=1 SV=3	0	0.118812	0	0	0	0	0	0	0	0	0	0	0	0	0	0	0	0	0	0	0	0	0	0	0	0	0	0	0	0	0	0	0	0	0	0	0	0	0	0	0	0	0	0	0
GOT2	0	100519	P00505	Aspartate aminotransferase, mitochondrial OS=Homo sapiens GN=GOT2 PE=1 SV=3	1.5	0.029703	0	0	0	0	0	0	0	0	0	0	0	0	0	0	0	0	0	0	0	0	0	0	0	0	0	0	0	0	0	0	0	0	0	0	0	0	0	0	0	0	0	0	0
GPR180	0	108255	Q86V85	Integral membrane protein GPR180 OS=Homo sapiens GN=GPR180 PE=2 SV=1	0	0.049505	0	0	0	0	0	0	0	0	0	0	0	0	0	0	0	0	0	0	0	0	0	0	0	0	0	0	0	0	0	0	0	0	0	0	0	0	0	0	0	0	0	0	0
GPRASP2	0	104269	Q96D09	G-protein coupled receptor-associated sorting protein 2 OS=Homo sapiens GN=GPRASP2 PE=1 SV=1	0	0.118812	0	0	0	0	0	0	0	0	0	0	0	0	0	0	0	0	0	0	0	0	0	0	0	0	0	0	0	0	0	0	0	0	0	0	0	0	0	0	0	0	0	0	0
GRID2	0	108443	O43424	Glutamate receptor ionotropic, delta-2 OS=Homo sapiens GN=GRID2 PE=2 SV=2	0	0.019802	0	0	0	0	0	0	0	0	0	0	0	0	0	0	0	0	0	0	0	0	0	0	0	0	0	0	0	0	0	0	0	0	0	0	0	0	0	0	0	0	0	0	0
GRWD1	0	105874	Q9BQ67	Glutamate-rich WD repeat-containing protein 1 OS=Homo sapiens GN=GRWD1 PE=1 SV=1	3.6	0.019802	0	0	0	0	0	0	0	0	0	0	0	0	0	0	0	0	0	0	0	0	0	0	0	0	0	0	0	0	0	0	0	0	0	0	0	0	0	0	0	0	0	0	0
GSS	0	102656	P48637	Glutathione synthetase OS=Homo sapiens GN=GSS PE=1 SV=1	0	0.019802	0	0	0	0	0	0	0	0	0	0	0	0	0	0	0	0	0	0	0	0	0	0	0	0	0	0	0	0	0	0	0	0	0	0	0	2	0	0	0	0	0	0	0
GTF2B	0	105880	Q00403	Transcription initiation factor IIB OS=Homo sapiens GN=GTF2B PE=1 SV=1	0	0.217822	0	0	0	0	0	0	0	0	0	0	0	0	0	0	0	0	0	0	0	0	0	0	0	0	0	0	0	0	0	0	0	0	0	0	0	0	0	0	0	0	0	0	0
GTF2I	0	101609	P78347	NP_001267729.1 General transcription factor II-I (GTFII-I) (TFII-I) (Bruton tyrosine kinase-associated protein 135) (BAP-135) (BTK-associated protein 135) (SRF-Phox1-interacting protein) (SPIN) (Williams-Beuren syndrome chromosomal region 6 protein)	2.14	0.316832	0	0	0	0	0	0	0	0	0	0	0	0	0	0	0	0	0	0	0	0	0	0	0	0	0	0	0	0	0	0	0	0	0	0	0	0	0	0	0	0	0	0	0
GTF3C1	0	107416	Q12789	General transcription factor 3C polypeptide 1 OS=Homo sapiens GN=GTF3C1 PE=1 SV=4	1	1.09901	0	0	0	0	0	0	0	0	0	0	0	2	7	2	6	4	9	0	4	0	0	0	0	0	0	0	0	0	0	0	0	0	0	0	0	0	0	0	0	0	0	0	0
GTF3C3	0	105840	Q9Y5Q9	NP_001193703.1 General transcription factor 3C polypeptide 3 (Transcription factor IIIC 102 kDa subunit) (TFIIIC 102 kDa subunit) (TFIIIC102) (Transcription factor IIIC subunit gamma) (TF3C-gamma)	0	0.128713	0	0	0	0	0	0	0	0	0	0	0	0	0	0	0	0	0	0	0	0	0	0	0	0	0	0	0	0	0	0	0	0	0	0	0	0	0	0	0	0	0	0	0
GTSE1	0	113723	Q9NYZ3	G2 and S phase-expressed protein 1 OS=Homo sapiens GN=GTSE1 PE=1 SV=3	0	0.029703	0	0	0	0	0	0	0	0	0	0	0	0	0	0	0	0	0	0	0	0	0	0	0	0	0	0	0	0	0	0	0	0	0	0	0	0	0	0	0	0	0	0	0
HADHA	0	101794	P40939	Trifunctional enzyme subunit alpha, mitochondrial OS=Homo sapiens GN=HADHA PE=1 SV=2	4	0.178218	0	0	0	0	0	0	0	0	0	0	0	0	9	9	0	0	0	0	0	0	0	0	0	0	0	0	0	0	0	0	0	0	0	0	0	0	0	0	0	0	0	0	0
HAX1	0	102980	O00165	HCLS1-associated protein X-1 OS=Homo sapiens GN=HAX1 PE=1 SV=2	1	0.019802	0	0	0	0	0	0	0	0	0	0	0	0	0	0	0	0	0	0	0	0	0	0	0	0	0	0	0	0	0	0	0	0	0	0	0	0	0	0	0	0	0	0	0
HCFC1	0	102935	P51610	Host cell factor 1 OS=Homo sapiens GN=HCFC1 PE=1 SV=2	1	0.118812	0	0	0	0	0	0	0	0	0	0	0	0	0	0	0	0	0	0	0	0	0	0	0	0	0	0	0	0	0	0	0	0	0	0	0	0	0	0	0	0	0	0	0
HCN2	0	103901	Q9UL51	Potassium/sodium hyperpolarization-activated cyclic nucleotide-gated channel 2 OS=Homo sapiens GN=HCN2 PE=1 SV=3	0	0.0891089	0	0	0	0	0	0	0	0	0	0	0	0	0	0	0	0	0	0	0	0	0	0	0	0	0	0	0	0	0	0	0	0	0	0	0	0	0	0	0	0	0	0	0
HDAC1	0	105016	Q13547	Histone deacetylase 1 OS=Homo sapiens GN=HDAC1 PE=1 SV=1	1.71	0.019802	0	0	0	0	0	0	0	0	0	0	0	0	0	0	0	0	0	0	0	0	0	0	0	0	0	0	0	0	0	0	0	0	0	0	0	0	0	0	0	0	0	0	0
HDLBP	0	102527	Q00341	Vigilin OS=Homo sapiens GN=HDLBP PE=1 SV=2	2.5	0.514851	0	0	0	0	0	0	0	0	0	0	0	0	0	0	0	0	0	0	0	0	0	0	0	0	0	0	0	0	0	0	0	0	0	0	0	0	0	0	0	0	0	0	0
HEATR1	0	108672	Q9H583	HEAT repeat-containing protein 1 OS=Homo sapiens GN=HEATR1 PE=1 SV=3	0	0.534653	0	0	0	0	0	0	0	0	0	0	0	0	0	0	0	0	0	0	0	0	0	0	0	0	0	0	0	0	0	0	0	0	0	0	0	0	0	0	0	0	0	0	0
HEATR5B	0	105487	Q9P2D3	HEAT repeat-containing protein 5B OS=Homo sapiens GN=HEATR5B PE=1 SV=2	0	0.019802	0	0	0	0	0	0	0	0	0	0	0	0	0	0	0	0	0	0	0	0	0	0	0	0	0	0	0	0	0	0	0	0	0	0	0	0	2	0	0	0	0	0	0
HLA-B	0	104748	P03989	HLA class I histocompatibility antigen, B-27 alpha chain OS=Homo sapiens GN=HLA-B PE=1 SV=2	0	0.0792079	0	0	0	0	0	0	0	0	0	0	0	0	0	0	0	0	0	0	0	0	0	0	0	0	0	0	0	0	0	0	0	0	0	0	0	0	0	0	0	0	0	0	0
HLA-B	0	104748	P30461	HLA class I histocompatibility antigen, B-13 alpha chain OS=Homo sapiens GN=HLA-B PE=1 SV=1	0	0.049505	0	0	0	0	0	0	0	0	0	0	0	0	0	0	0	0	0	0	0	0	0	0	0	0	0	0	0	0	0	0	0	0	0	0	0	0	0	0	0	0	0	0	0
HMSD	0	113865	A8MTL9	Serpin-like protein HMSD OS=Homo sapiens GN=HMSD PE=2 SV=1	0	0.019802	0	0	0	0	0	0	0	0	0	0	0	0	0	0	0	0	0	0	0	0	0	0	0	0	0	0	0	0	0	0	0	0	0	0	0	0	0	0	0	0	0	0	0
HSD17B12	0	100632	Q53GQ0	Very-long-chain 3-oxoacyl-CoA reductase OS=Homo sapiens GN=HSD17B12 PE=1 SV=2	0	0.148515	0	0	0	0	0	0	0	0	0	0	0	0	0	0	0	0	0	0	0	0	0	0	0	0	0	0	0	0	0	0	0	0	0	0	0	0	0	0	0	0	0	0	0
HSP90AB4P	0	105131	Q58FF6	Putative heat shock protein HSP 90-beta 4 OS=Homo sapiens GN=HSP90AB4P PE=5 SV=1	0	0.0693069	0	0	0	0	0	0	0	0	0	0	0	0	0	0	0	0	0	0	0	0	0	0	0	0	0	0	0	0	0	0	0	0	0	0	0	0	0	0	0	0	0	0	0
HSPA4L	0	101667	O95757	Heat shock 70 kDa protein 4L OS=Homo sapiens GN=HSPA4L PE=1 SV=3	0	0.237624	0	0	0	0	0	0	0	0	0	0	0	0	0	0	0	0	0	0	0	0	0	0	0	0	0	0	0	0	0	0	0	0	0	0	0	0	0	0	0	0	0	0	0
HSPH1	0	101032	Q92598	Heat shock protein 105 kDa OS=Homo sapiens GN=HSPH1 PE=1 SV=1	1	0.871287	0	0	0	0	0	0	0	0	0	0	0	0	0	0	0	0	0	3	5	0	0	0	0	0	0	0	0	0	0	0	0	0	0	0	0	4	5	2	0	0	0	0	0
HTRA2	0	106791	O43464	Serine protease HTRA2, mitochondrial OS=Homo sapiens GN=HTRA2 PE=1 SV=2	0	0.0891089	0	0	0	0	0	0	0	0	0	0	0	0	0	0	0	0	0	0	0	0	0	0	0	0	0	0	0	0	0	0	0	0	0	0	0	0	0	0	0	0	0	0	0
HYOU1	0	101771	Q9Y4L1	Hypoxia up-regulated protein 1 OS=Homo sapiens GN=HYOU1 PE=1 SV=1	2.5	0.158416	0	0	0	0	0	0	0	0	0	0	0	0	0	0	0	0	0	0	0	0	0	0	0	0	0	0	0	0	0	0	0	0	0	0	0	0	0	0	0	0	0	0	0
ICE1	0	113976	Q9Y2F5	Little elongation complex subunit 1 OS=Homo sapiens GN=ICE1 PE=1 SV=5	0	0.019802	0	0	0	0	0	0	0	0	0	0	0	0	0	0	0	0	0	0	0	0	0	0	0	0	0	0	0	0	0	0	0	0	0	0	0	0	0	0	0	0	0	0	0
IDH2	0	101006	P48735	Isocitrate dehydrogenase [NADP], mitochondrial OS=Homo sapiens GN=IDH2 PE=1 SV=2	0	0.039604	0	0	0	0	0	0	0	0	0	0	0	0	0	0	0	0	0	0	0	0	0	0	0	0	0	0	0	0	0	0	0	0	0	0	0	0	0	0	0	0	0	0	0
IGF2R	0	105851	P11717	Cation-independent mannose-6-phosphate receptor OS=Homo sapiens GN=IGF2R PE=1 SV=3	0	0.148515	0	0	0	0	0	0	0	0	0	0	0	0	0	0	0	0	0	2	5	0	0	0	0	0	0	0	0	0	0	0	0	0	0	0	0	0	0	0	0	0	0	0	2
IGKC	0	101258	P01834	Ig kappa chain C region OS=Homo sapiens GN=IGKC PE=1 SV=1	0	0.029703	0	0	0	0	0	0	0	0	0	0	0	0	0	0	0	0	0	0	0	0	0	0	0	0	0	0	0	0	0	0	0	3	0	0	0	0	0	0	0	0	0	0	0
INTS6L	0	112538	Q5JSJ4	Protein DDX26B OS=Homo sapiens GN=DDX26B PE=1 SV=1	0	0.019802	0	0	0	0	0	0	0	0	0	0	0	0	0	0	0	0	0	0	0	0	0	0	0	0	0	0	0	0	0	0	0	0	0	0	0	0	0	0	0	0	0	0	0
IPO11	0	105736	Q9UI26	Importin-11 OS=Homo sapiens GN=IPO11 PE=1 SV=1	0	0.0990099	0	0	0	0	0	0	0	0	0	0	0	0	0	0	0	0	0	0	2	0	0	0	0	0	0	0	0	0	0	0	0	0	0	0	0	0	0	0	0	0	0	0	0
IPO4	0	110305	Q8TEX9	Importin-4 OS=Homo sapiens GN=IPO4 PE=1 SV=2	0	0.386139	0	0	0	0	0	0	0	0	0	0	0	0	0	0	0	0	0	0	0	0	0	0	0	0	0	0	0	0	0	0	0	0	0	0	0	0	0	0	0	0	0	0	0
IPO5	0	103903	O00410	Importin-5 OS=Homo sapiens GN=IPO5 PE=1 SV=4	1	0.178218	0	0	0	0	0	0	0	0	0	0	0	0	0	0	0	0	0	0	0	0	0	0	0	0	0	0	0	0	0	0	0	0	0	0	0	0	0	0	0	0	0	0	0
IPO8	0	108011	O15397	Importin-8 OS=Homo sapiens GN=IPO8 PE=1 SV=2	2.57	1.35644	0	0	0	0	0	0	0	0	0	0	0	0	0	0	0	0	7	0	0	0	0	0	0	0	0	0	0	0	0	0	0	0	0	0	0	0	0	0	0	0	0	0	0
IPO9	0	102965	Q96P70	Importin-9 OS=Homo sapiens GN=IPO9 PE=1 SV=3	0	0.851485	0	0	0	0	0	0	0	0	0	0	0	0	0	0	0	0	0	0	0	0	0	0	0	0	0	0	0	0	0	0	0	0	0	0	0	0	0	0	0	0	0	0	0
IQGAP1	0	102197	P46940	Ras GTPase-activating-like protein IQGAP1 OS=Homo sapiens GN=IQGAP1 PE=1 SV=1	2	0.049505	0	0	0	0	0	0	0	0	0	0	0	0	0	0	0	0	3	2	0	0	0	0	0	0	0	0	0	0	0	0	0	0	0	0	0	0	0	0	0	0	0	0	0
ITPR1	0	102489	Q14643	Inositol 1,4,5-trisphosphate receptor type 1 OS=Homo sapiens GN=ITPR1 PE=1 SV=3	0	0.019802	0	0	0	0	0	0	0	0	0	0	0	0	0	0	0	0	0	0	0	0	0	0	0	0	0	0	0	0	0	0	0	0	0	0	0	0	0	0	0	0	0	0	0
JUP	0	106497	P14923	Junction plakoglobin OS=Homo sapiens GN=JUP PE=1 SV=3	5	0.108911	0	0	0	0	0	0	0	0	0	0	0	11	0	0	0	0	0	0	0	0	0	0	0	0	0	0	0	0	0	0	0	0	0	0	0	0	0	0	0	0	0	0	0
KDELR1	0	107031	P24390	ER lumen protein-retaining receptor 1 OS=Homo sapiens GN=KDELR1 PE=1 SV=1	0	0.049505	0	0	0	0	0	0	0	0	0	0	0	0	0	0	0	0	0	0	0	0	0	0	0	0	0	0	0	0	0	0	0	0	0	0	0	0	0	0	0	0	0	0	0
KDELR2	0	114292	P33947	ER lumen protein-retaining receptor 2 OS=Homo sapiens GN=KDELR2 PE=1 SV=1	0	0.039604	0	0	0	0	0	0	0	0	0	0	0	0	0	0	0	0	0	0	0	0	0	0	0	0	0	0	0	0	0	0	0	0	0	0	0	0	0	0	0	0	0	0	0
KHSRP	0	100791	Q92945	Far upstream element-binding protein 2 OS=Homo sapiens GN=KHSRP PE=1 SV=4	2.67	0.118812	0	0	0	0	0	0	0	0	0	0	0	0	0	0	4	0	0	2	4	0	0	0	0	0	0	0	0	0	0	0	0	0	2	0	0	0	0	0	0	0	0	0	0
KIF20B	0	114343	Q96Q89	Kinesin-like protein KIF20B OS=Homo sapiens GN=KIF20B PE=1 SV=3	0	0.039604	0	0	0	0	0	0	0	0	0	0	0	0	0	0	0	0	0	0	0	0	0	0	0	0	0	0	0	0	0	0	0	0	0	0	0	0	0	0	0	0	0	0	0
KIF5B	0	101000	P33176	Kinesin-1 heavy chain OS=Homo sapiens GN=KIF5B PE=1 SV=1	1	0.0792079	0	0	0	0	0	0	0	0	0	0	0	0	0	0	0	0	0	4	0	0	0	0	0	0	0	0	0	0	0	0	0	0	0	0	0	0	0	0	0	2	0	0	2
KIFC1	0	114350	Q9BW19	Kinesin-like protein KIFC1 OS=Homo sapiens GN=KIFC1 PE=1 SV=2	0	0.029703	0	0	0	0	0	0	0	0	0	0	0	0	0	0	0	0	0	0	0	0	0	0	0	0	0	0	0	0	0	0	0	0	0	0	0	0	0	0	0	0	0	0	0
KNTC1	0	110027	P50748	Kinetochore-associated protein 1 OS=Homo sapiens GN=KNTC1 PE=1 SV=1	0	0.029703	0	0	0	0	0	0	0	0	0	0	0	0	0	0	0	0	0	0	0	0	0	0	0	0	0	0	0	0	0	0	0	0	0	0	0	0	0	0	0	0	0	0	0
KPNA2	0	114447	P52292	Importin subunit alpha-1 OS=Homo sapiens GN=KPNA2 PE=1 SV=1	1.63	0.594059	0	0	0	0	0	0	0	0	0	0	0	0	0	0	0	0	0	0	0	0	0	0	0	0	0	0	0	0	0	0	0	0	0	0	0	0	0	0	0	0	0	0	0
KPRP	0	107406	Q5T749	Keratinocyte proline-rich protein OS=Homo sapiens GN=KPRP PE=1 SV=1	0	0.029703	0	0	0	0	0	0	0	0	0	0	0	0	0	0	0	0	0	0	0	0	0	0	0	0	0	0	0	0	0	0	0	0	0	0	0	0	0	0	0	0	0	0	0
KRT87P	0	114475	A6NCN2	Putative keratin-87 protein OS=Homo sapiens GN=KRT87P PE=5 SV=4	0	0.019802	0	0	0	0	0	0	0	0	0	0	0	0	0	0	0	0	0	0	0	0	0	0	0	0	0	0	0	0	0	0	0	0	0	0	0	0	0	0	0	0	0	0	0
LANCL2	0	102153	Q9NS86	LanC-like protein 2 OS=Homo sapiens GN=LANCL2 PE=1 SV=1	0	0.0693069	0	0	0	0	0	0	0	0	0	0	0	0	0	0	0	0	0	0	0	0	0	0	0	0	0	0	0	0	0	0	0	0	0	0	0	0	0	0	0	0	0	0	0
LARGE1	0	110216	O95461	Glycosyltransferase-like protein LARGE1 OS=Homo sapiens GN=LARGE PE=1 SV=1	0	0.029703	0	0	0	0	0	0	0	0	0	0	0	3	0	0	0	0	0	0	0	0	0	0	0	0	0	0	0	0	0	0	0	0	0	0	0	0	0	0	0	0	0	0	0
LAS1L	0	107317	Q9Y4W2	Ribosomal biogenesis protein LAS1L OS=Homo sapiens GN=LAS1L PE=1 SV=2	1	0.0891089	0	0	0	0	0	0	0	0	0	0	0	0	0	0	0	0	0	0	0	0	0	0	0	0	0	0	0	0	0	0	0	0	0	0	0	0	0	0	0	0	0	0	0
LDHAL6B	0	109263	Q9BYZ2	L-lactate dehydrogenase A-like 6B OS=Homo sapiens GN=LDHAL6B PE=1 SV=3	0	0.029703	0	0	0	0	0	0	0	0	0	0	0	0	0	0	0	0	0	0	0	0	0	0	0	0	0	0	0	0	3	0	0	0	0	0	0	0	0	0	0	0	0	0	0
LETM1	0	101019	O95202	LETM1 and EF-hand domain-containing protein 1, mitochondrial OS=Homo sapiens GN=LETM1 PE=1 SV=1	1	0.0990099	0	0	0	0	0	0	0	0	0	0	0	0	0	0	0	0	0	0	6	2	0	0	0	0	0	0	0	0	0	0	0	0	2	0	0	0	0	0	0	0	0	0	0
LLGL1	0	101884	Q15334	Lethal(2) giant larvae protein homolog 1 OS=Homo sapiens GN=LLGL1 PE=1 SV=3	0	0.0891089	0	0	0	0	0	0	0	0	0	0	0	0	0	0	0	0	0	0	0	0	0	0	0	0	0	0	0	0	0	0	0	0	0	0	0	0	0	0	0	0	0	0	0
LMF2	0	105881	Q9BU23	Lipase maturation factor 2 OS=Homo sapiens GN=LMF2 PE=1 SV=2	0	0.207921	0	0	0	0	0	0	0	0	0	0	0	0	0	0	0	0	0	0	0	0	0	0	0	0	0	0	0	0	0	0	0	0	0	0	0	0	0	0	0	0	0	0	0
LMNA	0	100116	P02545	Prelamin-A/C OS=Homo sapiens GN=LMNA PE=1 SV=1	2	0.247525	0	0	0	0	0	0	0	0	0	0	0	0	2	3	0	6	6	6	0	2	0	0	0	0	0	0	0	0	0	0	0	0	0	0	0	0	0	0	0	0	0	0	0
LMO7	0	101320	Q8WWI1	LIM domain only protein 7 OS=Homo sapiens GN=LMO7 PE=1 SV=3	2	0.019802	0	0	0	0	0	0	0	0	0	0	0	0	0	0	0	2	0	0	0	0	0	0	0	0	0	0	0	0	0	0	0	0	0	0	0	0	0	0	0	0	0	0	0
LPCAT1	0	104282	Q8NF37	Lysophosphatidylcholine acyltransferase 1 OS=Homo sapiens GN=LPCAT1 PE=1 SV=2	0	0.237624	0	0	0	0	0	0	0	0	0	0	0	0	0	0	0	0	0	0	0	0	0	0	0	0	0	0	0	0	0	0	0	0	0	0	0	0	0	0	0	0	0	0	3
LRRC47	0	100550	Q8N1G4	Leucine-rich repeat-containing protein 47 OS=Homo sapiens GN=LRRC47 PE=1 SV=1	0	0.029703	0	0	0	0	0	0	0	0	0	0	0	0	0	0	0	0	0	0	0	0	0	0	0	0	0	0	0	0	0	0	0	0	0	0	0	0	0	0	0	0	0	0	3
LRRC59	0	105052	Q96AG4	Leucine-rich repeat-containing protein 59 OS=Homo sapiens GN=LRRC59 PE=1 SV=1	1.67	0.0594059	0	0	0	0	0	0	0	0	0	0	0	0	0	0	0	0	2	0	0	0	0	0	0	0	0	0	0	0	0	0	0	0	2	0	0	0	0	0	0	0	0	0	0
LTBP1	0	108778	Q14766	Latent-transforming growth factor beta-binding protein 1 OS=Homo sapiens GN=LTBP1 PE=1 SV=4	5	0.029703	0	0	0	0	0	0	0	0	0	0	0	0	0	0	0	0	0	0	3	0	0	0	0	0	0	0	0	0	0	0	0	0	0	0	0	0	0	0	0	0	0	0	0
LUZP1	0	101518	Q86V48	Leucine zipper protein 1 OS=Homo sapiens GN=LUZP1 PE=1 SV=2	0	0.128713	0	0	0	0	0	0	0	0	0	0	0	0	0	0	0	0	0	0	0	0	0	0	0	0	0	0	0	0	0	0	0	0	0	0	0	0	0	0	0	0	0	0	0
MACF1	0	102538	Q9UPN3	Microtubule-actin cross-linking factor 1, isoforms 1/2/3/5 OS=Homo sapiens GN=MACF1 PE=1 SV=4	1	0.019802	0	0	0	0	0	0	0	0	0	0	0	0	0	0	0	0	0	0	0	0	0	0	0	0	0	0	0	0	0	0	0	0	0	0	0	0	0	0	0	0	0	0	0
MAGED1	0	105004	Q9Y5V3	Melanoma-associated antigen D1 OS=Homo sapiens GN=MAGED1 PE=1 SV=3	0	0.207921	0	0	0	0	0	0	0	0	0	0	0	0	0	0	0	0	0	0	0	0	0	0	0	0	0	0	0	0	0	0	0	0	0	0	0	0	0	0	0	0	0	0	3
MAP1A	0	100211	P78559	Microtubule-associated protein 1A OS=Homo sapiens GN=MAP1A PE=1 SV=6	2	0.019802	0	0	0	0	0	0	0	0	0	0	0	0	0	2	0	0	0	0	0	0	0	0	0	0	0	0	0	0	0	0	0	0	0	0	0	0	0	0	0	0	0	0	0
MAP4	0	100781	P27816	Microtubule-associated protein 4 OS=Homo sapiens GN=MAP4 PE=1 SV=3	4	0.356436	0	0	0	0	0	0	0	0	0	0	0	0	0	3	2	4	9	3	0	0	0	0	0	0	0	2	0	0	0	0	0	0	3	0	0	0	0	0	0	0	0	0	0
MARS	0	102925	P56192	Methionine--tRNA ligase, cytoplasmic OS=Homo sapiens GN=MARS PE=1 SV=2	3.54	1.57426	0	0	0	0	0	0	0	0	0	0	0	0	5	5	0	2	0	0	0	0	0	0	0	0	0	0	0	0	0	0	0	0	0	0	0	0	0	0	0	0	0	0	0
MAT2A	0	100601	P31153	S-adenosylmethionine synthase isoform type-2 OS=Homo sapiens GN=MAT2A PE=1 SV=1	1.5	0.049505	0	0	0	0	0	0	0	0	0	0	0	0	0	0	0	0	0	0	0	0	0	0	0	0	0	0	0	0	0	0	0	0	0	0	0	0	0	0	0	0	0	0	0
MAZ	0	105751	P56270	Myc-associated zinc finger protein OS=Homo sapiens GN=MAZ PE=1 SV=1	0	0.019802	0	0	0	0	0	0	0	0	0	0	0	0	0	0	0	0	0	0	0	0	0	0	0	0	0	0	0	0	0	0	0	0	0	0	0	0	0	0	0	0	0	0	0
MBOAT7	0	104588	Q96N66	Lysophospholipid acyltransferase 7 OS=Homo sapiens GN=MBOAT7 PE=1 SV=2	0	0.049505	0	0	0	0	0	0	0	0	0	0	0	0	0	0	0	0	0	0	0	0	0	0	0	0	0	0	0	0	0	0	0	0	0	0	0	0	0	0	0	0	0	0	0
MCM10	0	115027	Q7L590	Protein MCM10 homolog OS=Homo sapiens GN=MCM10 PE=1 SV=2	0	0.277228	0	0	0	0	0	0	0	0	0	0	0	0	0	0	0	0	0	0	0	0	0	0	0	0	0	0	0	0	0	0	0	0	0	0	0	0	0	0	0	0	0	0	0
MCM2	0	108444	P49736	DNA replication licensing factor MCM2 OS=Homo sapiens GN=MCM2 PE=1 SV=4	1	0.039604	0	0	0	0	0	0	0	0	0	0	0	0	0	0	0	0	4	0	0	0	0	0	0	0	0	0	0	0	0	0	0	0	0	0	0	0	0	0	0	0	0	0	0
MCM3	0	110344	P25205	DNA replication licensing factor MCM3 OS=Homo sapiens GN=MCM3 PE=1 SV=3	1.8	0.50495	0	0	0	0	0	0	0	0	0	0	0	0	0	0	0	0	0	0	0	0	0	0	0	0	0	0	0	0	0	0	0	0	0	0	0	0	0	0	0	0	0	0	0
MCM3AP	0	115028	O60318	Germinal-center associated nuclear protein OS=Homo sapiens GN=MCM3AP PE=1 SV=2	0	0.108911	0	0	0	0	0	0	0	0	0	0	0	0	0	0	0	0	0	0	0	0	0	0	0	0	0	0	0	0	0	0	0	0	0	0	0	0	0	0	0	0	0	0	0
MCM5	0	109179	P33992	DNA replication licensing factor MCM5 OS=Homo sapiens GN=MCM5 PE=1 SV=5	1.5	0.029703	0	0	0	0	0	0	0	0	0	0	0	0	0	0	0	0	0	0	0	0	0	0	0	0	0	0	0	0	0	0	0	0	0	0	0	0	0	0	0	0	0	0	0
MCM6	0	108774	Q14566	DNA replication licensing factor MCM6 OS=Homo sapiens GN=MCM6 PE=1 SV=1	2	0.039604	0	0	0	0	0	0	0	0	0	0	0	0	0	0	0	0	0	0	0	0	0	0	0	0	0	0	0	0	0	0	0	0	0	0	0	0	0	0	0	4	0	0	0
MCM7	0	115029	P33993	DNA replication licensing factor MCM7 OS=Homo sapiens GN=MCM7 PE=1 SV=4	0	0.267327	0	0	0	0	0	0	0	0	0	0	0	4	2	3	0	0	3	2	0	0	0	0	0	0	0	0	0	0	0	0	0	0	0	0	0	0	0	0	0	0	0	0	2
MDH2	0	100262	P40926	Malate dehydrogenase, mitochondrial OS=Homo sapiens GN=MDH2 PE=1 SV=3	6	0.019802	0	0	0	0	0	0	0	0	0	0	0	0	0	0	0	0	0	0	0	0	0	0	0	0	0	0	0	0	0	0	0	0	0	0	0	0	0	0	0	0	0	0	0
MDN1	0	109189	Q9NU22	Midasin OS=Homo sapiens GN=MDN1 PE=1 SV=2	1	3.89109	0	0	0	0	0	0	0	0	0	0	0	2	6	3	0	6	4	0	14	0	0	0	0	0	0	0	0	0	0	0	0	0	0	0	0	0	0	0	0	0	0	0	0
MGARP	0	115114	Q8TDB4	Protein MGARP OS=Homo sapiens GN=MGARP PE=1 SV=1	0	0.0792079	0	0	0	0	0	0	0	0	0	0	0	0	0	0	0	0	0	0	0	0	0	0	0	0	0	0	0	0	0	0	0	0	0	0	0	0	0	0	0	0	0	0	0
MKI67	0	110280	P46013	Antigen KI-67 OS=Homo sapiens GN=MKI67 PE=1 SV=2	12	0.267327	0	0	0	0	0	0	0	0	0	0	0	0	8	14	0	5	0	0	0	0	0	0	0	0	0	0	0	0	0	0	0	0	0	0	0	0	0	0	0	0	0	0	0
MKLN1	0	106204	Q9UL63	Muskelin OS=Homo sapiens GN=MKLN1 PE=1 SV=2	0	0.128713	0	0	0	0	0	0	0	0	0	0	0	0	0	0	0	0	0	0	0	0	0	0	0	0	0	0	0	0	0	0	0	0	0	0	0	0	0	0	0	0	0	0	0
MMS19	0	104574	Q96T76	MMS19 nucleotide excision repair protein homolog OS=Homo sapiens GN=MMS19 PE=1 SV=2	0	0.366337	0	0	0	0	0	0	0	0	0	0	0	0	0	0	0	0	0	0	0	0	0	0	0	0	0	0	0	0	0	0	0	0	0	0	0	0	0	0	0	0	0	0	0
MMTAG2	0	105758	Q9BU76	Multiple myeloma tumor-associated protein 2 OS=Homo sapiens GN=MMTAG2 PE=1 SV=1	0	0.019802	0	0	0	0	0	0	0	0	0	0	0	0	0	0	0	0	0	0	0	0	0	0	0	0	0	0	0	0	0	0	0	0	0	0	0	0	0	0	0	0	0	0	2
MON2	0	103481	Q7Z3U7	Protein MON2 homolog OS=Homo sapiens GN=MON2 PE=1 SV=3	0	0.049505	0	0	0	0	0	0	0	0	0	0	0	0	0	0	0	0	0	0	0	0	0	0	0	0	0	0	0	0	0	0	0	0	0	0	0	0	0	0	0	0	0	0	0
MOV10	0	109614	Q9HCE1	Putative helicase MOV-10 OS=Homo sapiens GN=MOV10 PE=1 SV=2	1.67	0.247525	0	0	0	0	0	0	0	0	0	0	0	0	3	2	0	0	6	0	0	0	0	0	0	0	0	0	0	0	0	0	0	0	0	0	0	0	0	0	0	0	0	0	0
MTA2	0	103468	O94776	Metastasis-associated protein MTA2 OS=Homo sapiens GN=MTA2 PE=1 SV=1	0	0.049505	0	0	0	0	0	0	0	0	0	0	0	0	0	0	0	0	0	2	0	0	0	0	0	0	0	0	0	0	0	0	0	0	0	0	0	0	0	0	0	0	0	0	0
MTHFD1	0	101048	P11586	C-1-tetrahydrofolate synthase, cytoplasmic OS=Homo sapiens GN=MTHFD1 PE=1 SV=3	2.4	0.108911	0	0	0	0	0	0	0	0	0	0	0	0	0	0	0	2	4	0	0	0	0	0	0	0	0	0	0	0	0	0	0	0	0	0	0	0	0	0	0	2	0	0	0
MTOR	0	103979	P42345	Serine/threonine-protein kinase mTOR OS=Homo sapiens GN=MTOR PE=1 SV=1	0	0.138614	0	0	0	0	0	0	0	0	0	0	0	0	0	0	0	0	0	0	0	0	0	0	0	0	0	0	0	0	0	0	0	0	0	0	0	0	0	0	0	0	0	0	0
MUC16	0	110658	Q8WXI7	Mucin-16 OS=Homo sapiens GN=MUC16 PE=1 SV=2	0	0.029703	0	0	0	0	0	0	0	0	0	0	0	0	0	0	0	0	0	0	0	0	0	0	0	0	0	0	0	0	0	0	0	0	0	0	0	0	0	0	0	0	0	0	0
MUC19	0	115314	Q7Z5P9	Mucin-19 OS=Homo sapiens GN=MUC19 PE=1 SV=2	0	0.039604	0	0	0	0	0	0	0	0	0	0	0	0	0	0	0	0	0	0	0	0	0	0	0	0	0	0	0	0	0	0	0	0	0	0	0	0	0	0	0	0	0	0	0
MUC5B	0	115322	Q9HC84	Mucin-5B OS=Homo sapiens GN=MUC5B PE=1 SV=3	0	0.019802	0	0	0	0	0	0	0	0	0	0	0	0	0	0	0	0	0	0	0	0	0	0	0	0	0	0	0	0	0	0	0	0	0	0	0	0	0	0	0	0	0	0	0
MYCBP	0	100421	Q99417	C-Myc-binding protein OS=Homo sapiens GN=MYCBP PE=1 SV=3	1.5	0.049505	0	0	0	0	0	0	0	0	0	0	0	0	0	0	0	0	0	0	0	0	0	0	0	0	0	0	0	0	0	0	0	0	0	0	0	0	0	0	0	0	0	0	0
MYH1	0	108155	P12882	Myosin-1 OS=Homo sapiens GN=MYH1 PE=1 SV=3	0	0.366337	0	0	0	0	0	0	0	0	0	0	0	8	10	9	0	3	4	0	3	0	0	0	0	0	0	0	0	0	0	0	0	0	0	0	0	0	0	0	0	0	0	0	0
MYH7	0	108914	P12883	Myosin-7 OS=Homo sapiens GN=MYH7 PE=1 SV=5	0	0.405941	0	0	0	0	0	0	0	0	0	0	0	8	12	9	0	3	6	0	3	0	0	0	0	0	0	0	0	0	0	0	0	0	0	0	0	0	0	0	0	0	0	0	0
MYH7B	0	108671	A7E2Y1	Myosin-7B OS=Homo sapiens GN=MYH7B PE=1 SV=3	0	0.376238	0	0	0	0	0	0	0	0	0	0	0	8	10	10	0	3	4	0	3	0	0	0	0	0	0	0	0	0	0	0	0	0	0	0	0	0	0	0	0	0	0	0	0
MYL6B	0	100900	P14649	Myosin light chain 6B OS=Homo sapiens GN=MYL6B PE=1 SV=1	2.38	0.0594059	0	0	0	0	0	0	0	0	0	0	0	0	0	0	0	2	2	0	0	2	0	0	0	0	0	0	0	0	0	0	0	0	0	0	0	0	0	0	0	0	0	0	0
MYO19	0	115363	Q96H55	NP_079385.2 Unconventional myosin-XIX (Myosin head domain-containing protein 1)	2	0.019802	0	0	0	0	0	0	0	0	0	0	0	0	0	0	0	0	0	0	0	0	0	0	0	0	0	0	0	0	0	0	0	0	0	0	0	0	0	0	0	0	0	0	0
MYO1D	0	103741	J3KRL0	NP_001290209.1 Unconventional myosin-Id	18.8	1.64356	0	0	0	0	0	0	0	0	0	0	0	0	0	0	0	0	0	0	0	0	0	0	0	0	0	0	0	0	0	0	0	0	0	0	0	0	0	0	0	0	0	0	0
MYO9B	0	108322	Q13459	Unconventional myosin-IXb OS=Homo sapiens GN=MYO9B PE=1 SV=3	0	0.019802	0	0	0	0	0	0	0	0	0	0	0	0	0	0	0	0	0	0	0	0	0	0	0	0	0	0	0	0	0	0	0	0	0	0	0	0	0	0	0	0	0	0	2
NACA	0	100961	E9PAV3	Nascent polypeptide-associated complex subunit alpha, muscle-specific form OS=Homo sapiens GN=NACA PE=1 SV=1	4	0.0891089	0	0	0	0	0	0	0	0	0	0	0	0	0	0	0	0	0	0	0	0	0	0	0	0	0	0	0	0	3	0	0	0	2	0	0	0	0	0	0	0	0	0	0
NADSYN1	0	106912	Q6IA69	Glutamine-dependent NAD(+) synthetase OS=Homo sapiens GN=NADSYN1 PE=1 SV=3	0	0.049505	0	0	0	0	0	0	0	0	0	0	0	0	0	0	0	0	0	0	0	0	0	0	0	0	0	0	0	0	0	0	0	0	0	0	0	0	0	0	0	0	0	0	0
NAE1	0	101586	Q13564	NEDD8-activating enzyme E1 regulatory subunit OS=Homo sapiens GN=NAE1 PE=1 SV=1	0	0.277228	0	0	0	0	0	0	0	0	0	0	0	0	0	0	0	0	0	0	0	0	0	0	0	0	0	0	0	0	0	0	0	0	0	0	0	0	2	3	0	0	0	0	0
NAP1L1	0	102294	P55209	Nucleosome assembly protein 1-like 1 OS=Homo sapiens GN=NAP1L1 PE=1 SV=1	3.53	0.0792079	0	0	0	0	0	0	0	0	0	0	0	0	0	0	0	0	0	0	0	0	0	0	0	0	0	0	0	0	0	0	0	0	0	0	0	0	0	0	0	0	0	0	0
NAP1L4	0	102195	Q99733	Nucleosome assembly protein 1-like 4 OS=Homo sapiens GN=NAP1L4 PE=1 SV=1	2	0.029703	0	0	0	0	0	0	0	0	0	0	0	0	0	0	0	0	0	0	0	0	0	0	0	0	0	0	0	0	0	0	0	0	0	0	0	0	0	0	0	0	0	0	0
NCAPD2	0	115430	Q15021	Condensin complex subunit 1 OS=Homo sapiens GN=NCAPD2 PE=1 SV=3	1	0.356436	0	0	0	0	0	0	0	0	0	0	0	0	0	0	0	2	0	0	2	0	0	0	0	0	0	0	0	0	0	0	0	0	0	0	0	0	0	0	0	0	0	0	0
NCAPD3	0	115431	P42695	Condensin-2 complex subunit D3 OS=Homo sapiens GN=NCAPD3 PE=1 SV=2	0	1.40594	0	0	0	0	0	0	0	0	0	0	0	0	0	0	0	0	0	0	0	0	0	0	0	0	0	0	0	0	0	0	0	0	0	0	0	0	0	0	0	0	0	0	0
NCAPG	0	109349	Q9BPX3	Condensin complex subunit 3 OS=Homo sapiens GN=NCAPG PE=1 SV=1	1	0.207921	0	0	0	0	0	0	0	0	0	0	0	0	0	0	0	0	0	0	0	0	0	0	0	0	0	0	0	0	0	0	0	0	0	0	0	0	0	0	0	0	0	0	0
NCAPG2	0	110517	Q86XI2	Condensin-2 complex subunit G2 OS=Homo sapiens GN=NCAPG2 PE=1 SV=1	1	0.564356	0	0	0	0	0	0	0	0	0	0	0	0	0	0	0	0	0	0	0	0	0	0	0	0	0	0	0	0	0	0	0	0	0	0	0	0	0	0	0	0	0	0	0
NDUFA4	0	100775	O00483	Cytochrome c oxidase subunit NDUFA4 OS=Homo sapiens GN=NDUFA4 PE=1 SV=1	0	0.0594059	0	0	0	0	0	0	0	0	0	0	0	0	0	0	0	0	0	0	0	0	0	0	0	0	0	0	0	0	0	0	0	0	0	0	0	0	0	0	0	0	0	0	0
NF1	0	103282	P21359	Neurofibromin OS=Homo sapiens GN=NF1 PE=1 SV=2	1	0.019802	0	0	0	0	0	0	0	0	0	0	0	0	0	0	0	0	0	0	0	0	0	0	0	0	0	0	0	0	0	0	0	0	0	0	0	0	0	0	0	0	0	0	0
NIPBL	0	108597	Q6KC79	Nipped-B-like protein OS=Homo sapiens GN=NIPBL PE=1 SV=2	0	0.019802	0	0	0	0	0	0	0	0	0	0	0	2	0	0	0	0	0	0	0	0	0	0	0	0	0	0	0	0	0	0	0	0	0	0	0	0	0	0	0	0	0	0	0
NMT1	0	104289	P30419	Glycylpeptide N-tetradecanoyltransferase 1 OS=Homo sapiens GN=NMT1 PE=1 SV=2	2	0.039604	0	0	0	0	0	0	0	0	0	0	0	0	0	0	0	0	0	0	0	0	0	0	0	0	0	0	0	0	0	0	0	0	0	0	0	0	0	0	0	0	0	0	4
NOC2L	0	106212	Q9Y3T9	Nucleolar complex protein 2 homolog OS=Homo sapiens GN=NOC2L PE=1 SV=4	1	0.39604	0	0	0	0	0	0	0	0	0	0	0	0	0	0	0	0	0	2	0	0	0	0	0	0	0	0	0	0	0	0	0	0	0	0	0	0	0	0	0	0	0	0	0
NOC3L	0	115543	Q8WTT2	Nucleolar complex protein 3 homolog OS=Homo sapiens GN=NOC3L PE=1 SV=1	1.33	0.019802	0	0	0	0	0	0	0	0	0	0	0	0	0	2	0	0	0	0	0	0	0	0	0	0	0	0	0	0	0	0	0	0	0	0	0	0	0	0	0	0	0	0	0
NOM1	0	115549	Q5C9Z4	Nucleolar MIF4G domain-containing protein 1 OS=Homo sapiens GN=NOM1 PE=1 SV=1	0	0.019802	0	0	0	0	0	0	0	0	0	0	0	0	0	0	0	0	0	0	0	0	0	0	0	0	0	0	0	0	0	0	0	0	0	0	0	0	0	0	0	0	0	0	0
NOP14	0	108350	P78316	Nucleolar protein 14 OS=Homo sapiens GN=NOP14 PE=1 SV=3	0	0.128713	0	0	0	0	0	0	0	0	0	0	0	0	0	6	0	0	0	0	0	0	0	0	0	0	0	0	0	0	0	0	0	0	0	0	0	0	0	0	0	0	0	0	0
NR1H4	0	109055	Q96RI1	Bile acid receptor OS=Homo sapiens GN=NR1H4 PE=1 SV=2	0	0.019802	0	0	0	0	0	0	0	0	0	0	0	0	0	0	0	0	0	0	0	0	0	0	0	0	0	0	0	2	0	0	0	0	0	0	0	0	0	0	0	0	0	0	0
NSUN2	0	104407	Q08J23	tRNA (cytosine(34)-C(5))-methyltransferase OS=Homo sapiens GN=NSUN2 PE=1 SV=2	2	0.128713	0	0	0	0	0	0	0	0	0	0	0	0	0	0	0	0	0	0	0	0	0	0	0	0	0	0	0	0	0	0	0	0	0	0	0	0	0	0	0	0	0	0	0
NUDC	0	100051	Q9Y266	Nuclear migration protein nudC OS=Homo sapiens GN=NUDC PE=1 SV=1	3	0.019802	0	0	0	0	0	0	0	0	0	0	0	0	0	0	0	0	0	0	0	0	0	0	0	0	0	0	0	0	0	0	0	0	0	0	0	0	0	0	0	0	0	0	2
NUP107	0	104359	P57740	Nuclear pore complex protein Nup107 OS=Homo sapiens GN=NUP107 PE=1 SV=1	0	0.148515	0	0	0	0	0	0	0	0	0	0	0	0	0	0	0	0	0	0	0	0	0	0	0	0	0	0	0	0	0	0	0	0	0	0	0	0	0	0	0	0	0	0	0
NUP133	0	104351	Q8WUM0	Nuclear pore complex protein Nup133 OS=Homo sapiens GN=NUP133 PE=1 SV=2	0	0.049505	0	0	0	0	0	0	0	0	0	0	0	0	0	0	0	0	0	0	0	0	0	0	0	0	0	0	0	0	0	0	0	0	0	0	0	0	0	0	0	0	0	0	0
NUP153	0	104299	P49790	Nuclear pore complex protein Nup153 OS=Homo sapiens GN=NUP153 PE=1 SV=2	0	0.148515	0	0	0	0	0	0	0	0	0	0	0	0	0	0	0	0	0	0	0	0	0	0	0	0	0	0	0	0	0	0	0	0	0	0	0	0	0	0	0	0	0	0	0
NUP155	0	103475	O75694	Nuclear pore complex protein Nup155 OS=Homo sapiens GN=NUP155 PE=1 SV=1	0	0.019802	0	0	0	0	0	0	0	0	0	0	0	0	0	0	0	0	0	0	0	0	0	0	0	0	0	0	0	0	0	0	0	0	0	0	0	0	0	0	0	0	0	0	0
NUP188	0	106574	Q5SRE5	Nucleoporin NUP188 homolog OS=Homo sapiens GN=NUP188 PE=1 SV=1	0	0.0693069	0	0	0	0	0	0	0	0	0	0	0	0	0	0	0	0	0	0	5	0	0	0	0	0	0	0	0	0	0	0	0	0	0	0	0	0	0	0	0	0	0	0	0
NUP210	0	105661	Q8TEM1	Nuclear pore membrane glycoprotein 210 OS=Homo sapiens GN=NUP210 PE=1 SV=3	0	0.326733	0	0	0	0	0	0	0	0	0	0	0	0	0	0	0	0	0	0	7	0	0	0	0	0	0	0	0	0	0	0	0	0	0	0	0	0	0	0	0	0	0	0	0
NUP214	0	103050	P35658	Nuclear pore complex protein Nup214 OS=Homo sapiens GN=NUP214 PE=1 SV=2	0	0.178218	0	0	0	0	0	0	0	0	0	0	0	0	0	0	0	0	2	0	0	3	0	0	0	0	0	0	0	0	0	0	0	0	0	0	0	0	0	0	0	0	0	0	0
NUP85	0	105547	Q9BW27	Nuclear pore complex protein Nup85 OS=Homo sapiens GN=NUP85 PE=1 SV=1	0	0.019802	0	0	0	0	0	0	0	0	0	0	0	0	0	0	0	0	0	0	0	0	0	0	0	0	0	0	0	0	0	0	0	0	0	0	0	0	0	0	0	0	0	0	0
NUP93	0	102576	Q8N1F7	Nuclear pore complex protein Nup93 OS=Homo sapiens GN=NUP93 PE=1 SV=2	0	1.49505	0	0	0	0	0	0	0	0	0	0	0	0	0	0	0	0	0	10	0	0	0	0	0	0	0	0	0	0	0	0	0	0	0	0	0	0	0	0	0	0	0	0	2
NUP98	0	104379	P52948	Nuclear pore complex protein Nup98-Nup96 OS=Homo sapiens GN=NUP98 PE=1 SV=4	0	0.118812	0	0	0	0	0	0	0	0	0	0	0	0	0	0	0	0	0	0	0	0	0	0	0	0	0	0	0	0	0	0	0	0	0	0	0	0	0	0	0	0	0	0	0
NXF1	0	104210	Q9UBU9	Nuclear RNA export factor 1 OS=Homo sapiens GN=NXF1 PE=1 SV=1	0	0.29703	0	0	0	0	0	0	0	0	0	0	0	0	0	0	0	0	0	0	0	0	0	0	0	0	0	0	0	0	0	0	0	0	0	0	0	0	0	0	0	0	0	0	0
OSBPL8	0	104435	Q9BZF1	Oxysterol-binding protein-related protein 8 OS=Homo sapiens GN=OSBPL8 PE=1 SV=3	2	0.029703	0	0	0	0	0	0	0	0	0	0	0	0	0	0	0	0	0	0	0	0	0	0	0	0	0	0	0	0	0	0	0	0	0	0	0	0	0	0	0	0	0	0	0
OXSM	0	105646	Q9NWU1	NP_001138863.1 3-oxoacyl-[acyl-carrier-protein] synthase, mitochondrial (EC 2.3.1.41) (Beta-ketoacyl-ACP synthase)	0	0.039604	0	0	0	0	0	0	0	0	0	0	0	0	0	0	0	0	0	0	0	0	0	0	0	0	0	0	0	0	0	0	0	0	0	0	0	0	0	0	0	0	0	0	0
PA2G4	0	101150	Q9UQ80	Proliferation-associated protein 2G4 OS=Homo sapiens GN=PA2G4 PE=1 SV=3	2	0.356436	0	0	0	0	0	0	0	0	0	0	0	0	0	0	0	0	0	6	0	0	0	0	0	0	0	4	0	0	0	0	0	0	4	0	0	0	0	0	2	0	0	0	4
PAICS	0	103021	P22234	Multifunctional protein ADE2 OS=Homo sapiens GN=PAICS PE=1 SV=3	1	0.475248	0	0	0	0	0	0	0	0	0	0	0	0	0	0	0	0	0	0	0	0	0	0	0	0	0	0	0	0	0	0	0	0	0	0	0	0	0	0	0	0	0	0	2
PANK4	0	103034	Q9NVE7	Pantothenate kinase 4 OS=Homo sapiens GN=PANK4 PE=1 SV=1	0	0.0792079	0	0	0	0	0	0	0	0	0	0	0	0	0	0	0	0	0	0	0	0	0	0	0	0	0	0	0	0	0	0	0	0	0	0	0	0	0	0	0	0	0	0	0
PARD3	0	105192	Q8TEW0	Partitioning defective 3 homolog OS=Homo sapiens GN=PARD3 PE=1 SV=2	0	0.019802	0	0	0	0	0	0	0	0	0	0	0	0	0	0	0	0	0	0	0	0	0	0	0	0	0	0	0	0	0	0	0	0	0	0	0	0	0	0	0	0	0	0	0
PARP1	0	101713	P09874	Poly [ADP-ribose] polymerase 1 OS=Homo sapiens GN=PARP1 PE=1 SV=4	10.39	0.950495	0	0	0	0	0	0	0	0	0	0	0	0	0	2	0	5	8	5	6	0	0	0	0	0	0	0	0	3	9	0	0	0	0	0	0	0	0	0	0	0	0	0	0
PCNA	0	102480	P12004	Proliferating cell nuclear antigen OS=Homo sapiens GN=PCNA PE=1 SV=1	1.67	0.019802	0	0	0	0	0	0	0	0	0	0	0	0	0	0	0	0	0	2	0	0	0	0	0	0	0	0	0	0	0	0	0	0	0	0	0	0	0	0	0	0	0	0	0
PDCD11	0	107824	Q14690	Protein RRP5 homolog OS=Homo sapiens GN=PDCD11 PE=1 SV=3	0	0.0792079	0	0	0	0	0	0	0	0	0	0	0	0	0	0	0	0	0	0	0	0	0	0	0	0	0	0	0	0	0	0	0	0	0	0	0	0	0	0	0	0	0	0	0
PDIA4	0	100371	P13667	Protein disulfide-isomerase A4 OS=Homo sapiens GN=PDIA4 PE=1 SV=2	2.33	0.029703	0	0	0	0	0	0	0	0	0	0	0	0	0	0	0	0	0	0	0	0	0	0	0	0	0	0	0	0	0	0	0	0	3	0	0	0	0	0	0	0	0	0	0
PDIA6	0	102501	Q15084	Protein disulfide-isomerase A6 OS=Homo sapiens GN=PDIA6 PE=1 SV=1	2.67	0.019802	0	0	0	0	0	0	0	0	0	0	0	0	0	0	0	0	0	0	0	0	0	0	0	0	0	0	0	0	0	0	0	0	0	0	0	0	0	0	0	0	0	0	0
PDS5A	0	106427	Q29RF7	Sister chromatid cohesion protein PDS5 homolog A OS=Homo sapiens GN=PDS5A PE=1 SV=1	0	0.247525	0	0	0	0	0	0	0	0	0	0	0	0	0	0	0	0	0	0	0	0	0	0	0	0	0	0	0	0	0	0	0	0	0	0	0	0	0	0	0	0	0	0	0
PDS5B	0	104952	Q9NTI5	Sister chromatid cohesion protein PDS5 homolog B OS=Homo sapiens GN=PDS5B PE=1 SV=1	0	0.148515	0	0	0	0	0	0	0	0	0	0	0	0	0	0	0	0	0	0	0	0	0	0	0	0	0	0	0	0	0	0	0	0	0	0	0	0	0	0	0	0	0	0	0
PFKL	0	116285	P17858	ATP-dependent 6-phosphofructokinase, liver type OS=Homo sapiens GN=PFKL PE=1 SV=6	0	0.29703	0	0	0	0	0	0	0	0	0	0	0	0	0	0	0	0	0	0	0	0	0	0	0	0	0	0	0	0	0	0	0	0	0	0	0	0	0	0	0	0	0	0	0
PFKP	0	116287	Q01813	ATP-dependent 6-phosphofructokinase, platelet type OS=Homo sapiens GN=PFKP PE=1 SV=2	1	0.960396	0	0	0	0	0	0	0	0	0	0	0	0	0	2	0	0	0	0	2	0	0	0	0	0	0	0	0	0	0	0	0	0	0	0	0	0	0	0	0	0	0	0	0
PGK1	0	100214	P00558	Phosphoglycerate kinase 1 OS=Homo sapiens GN=PGK1 PE=1 SV=3	5.33	0.0792079	0	0	0	0	0	0	0	0	0	0	0	0	0	0	0	0	0	0	0	0	0	0	0	0	0	0	0	0	3	0	0	0	0	0	0	0	0	0	0	0	0	0	0
PHF6	0	105111	Q8IWS0	PHD finger protein 6 OS=Homo sapiens GN=PHF6 PE=1 SV=1	0	0.049505	0	0	0	0	0	0	0	0	0	0	0	0	0	0	0	0	3	0	0	0	0	0	0	0	0	0	0	0	0	0	0	0	0	0	0	0	0	0	0	0	0	0	0
PI4KA	0	101770	P42356	Phosphatidylinositol 4-kinase alpha OS=Homo sapiens GN=PI4KA PE=1 SV=3	2	0.267327	0	0	0	0	0	0	0	0	0	0	0	0	0	0	0	0	0	0	0	0	0	0	0	0	0	0	0	0	0	0	0	0	0	0	0	0	0	0	0	0	0	0	0
PIDD1	0	116321	Q9HB75	p53-induced death domain-containing protein 1 OS=Homo sapiens GN=PIDD1 PE=1 SV=2	0	0.019802	0	0	0	0	0	0	0	0	0	0	0	0	0	0	0	0	0	0	0	0	0	0	0	0	0	0	0	0	0	0	0	0	0	0	0	0	0	0	0	0	0	0	0
PIP4K2A	0	101225	P48426	Phosphatidylinositol 5-phosphate 4-kinase type-2 alpha OS=Homo sapiens GN=PIP4K2A PE=1 SV=2	0	0.039604	0	0	0	0	0	0	0	0	0	0	0	0	0	0	0	0	0	0	0	0	0	0	0	0	0	0	0	0	0	0	0	0	0	0	0	0	0	0	0	0	0	0	0
PIP4K2B	0	100501	P78356	Phosphatidylinositol 5-phosphate 4-kinase type-2 beta OS=Homo sapiens GN=PIP4K2B PE=1 SV=1	0	0.108911	0	0	0	0	0	0	0	0	0	0	0	0	0	0	0	0	0	0	0	0	0	0	0	0	0	0	0	0	0	0	0	0	0	0	0	0	0	0	0	0	0	0	0
PIP4K2C	0	102716	Q8TBX8	Phosphatidylinositol 5-phosphate 4-kinase type-2 gamma OS=Homo sapiens GN=PIP4K2C PE=1 SV=3	0	0.039604	0	0	0	0	0	0	0	0	0	0	0	0	0	0	0	0	0	0	0	0	0	0	0	0	0	0	0	0	0	0	0	0	0	0	0	0	0	0	0	0	0	0	0
PIP5K1A	0	103167	Q99755	Phosphatidylinositol 4-phosphate 5-kinase type-1 alpha OS=Homo sapiens GN=PIP5K1A PE=1 SV=1	0	0.049505	0	0	0	0	0	0	0	0	0	0	0	0	0	0	0	0	0	0	0	0	0	0	0	0	0	0	0	0	0	0	0	0	0	0	0	0	0	0	0	0	0	0	0
PITPNB	0	101507	P48739	Phosphatidylinositol transfer protein beta isoform OS=Homo sapiens GN=PITPNB PE=1 SV=2	0	0.118812	0	0	0	0	0	0	0	0	0	0	0	0	2	0	0	0	0	0	0	0	0	0	0	0	0	0	0	2	0	0	0	0	0	0	0	0	0	0	0	0	0	0	0
PLB1	0	110500	Q6P1J6	Phospholipase B1, membrane-associated OS=Homo sapiens GN=PLB1 PE=1 SV=3	0	0.039604	0	0	0	0	0	0	0	0	0	0	0	0	0	0	0	0	0	0	0	0	0	0	0	0	0	0	0	0	0	0	0	0	0	0	0	0	0	0	0	0	0	0	0
PLCB1	0	100669	Q9NQ66	1-phosphatidylinositol 4,5-bisphosphate phosphodiesterase beta-1 OS=Homo sapiens GN=PLCB1 PE=1 SV=1	0	0.019802	0	0	0	0	0	0	0	0	0	0	0	0	0	0	0	0	0	0	0	0	0	0	0	0	0	0	0	0	0	0	0	0	0	0	0	0	0	0	0	0	0	0	0
PLEKHA3	0	106846	Q9HB20	Pleckstrin homology domain-containing family A member 3 OS=Homo sapiens GN=PLEKHA3 PE=1 SV=2	0	0.039604	0	0	0	0	0	0	0	0	0	0	0	0	0	0	0	0	0	0	0	0	0	0	0	0	0	0	0	0	0	0	0	0	0	0	0	0	0	0	0	0	0	0	0
POGZ	0	106229	Q7Z3K3	Pogo transposable element with ZNF domain OS=Homo sapiens GN=POGZ PE=1 SV=2	0	0.049505	0	0	0	0	0	0	0	0	0	0	0	0	0	0	0	0	0	0	0	0	0	0	0	0	0	0	0	0	0	0	0	0	0	0	0	0	0	0	0	0	0	0	0
POLD1	0	108170	P28340	DNA polymerase delta catalytic subunit OS=Homo sapiens GN=POLD1 PE=1 SV=2	0	0.544554	0	0	0	0	0	0	0	0	0	0	0	0	0	0	0	0	0	0	0	0	0	0	0	0	0	0	0	0	0	0	0	0	0	0	0	0	0	0	0	0	0	0	0
POLDIP3	0	102276	Q9BY77	Polymerase delta-interacting protein 3 OS=Homo sapiens GN=POLDIP3 PE=1 SV=2	1.5	0.049505	0	0	0	0	0	0	0	0	0	0	0	0	0	0	0	0	0	5	0	0	0	0	0	0	0	0	0	0	0	0	0	0	0	0	0	0	0	0	0	0	0	0	0
POLR2A	0	105077	P24928	DNA-directed RNA polymerase II subunit RPB1 OS=Homo sapiens GN=POLR2A PE=1 SV=2	1	0.346535	0	0	0	0	0	0	0	0	0	0	0	0	0	4	0	2	4	0	0	0	0	0	0	0	0	0	0	0	0	0	0	0	0	0	0	0	0	0	0	0	0	0	0
POLR2B	0	103478	P30876	DNA-directed RNA polymerase II subunit RPB2 OS=Homo sapiens GN=POLR2B PE=1 SV=1	0	0.524752	0	0	0	0	0	0	0	0	0	0	0	0	0	6	0	0	0	0	0	0	0	0	0	0	0	0	0	0	2	0	0	0	0	0	0	0	0	0	0	0	0	0	0
POLRMT	0	106756	O00411	DNA-directed RNA polymerase, mitochondrial OS=Homo sapiens GN=POLRMT PE=1 SV=2	1	0.138614	0	0	0	0	0	0	0	0	0	0	0	0	0	0	0	0	0	0	0	0	0	0	0	0	0	0	0	0	0	0	0	0	0	0	0	0	0	0	0	0	0	0	0
POM121C	0	106209	A8CG34	Nuclear envelope pore membrane protein POM 121C OS=Homo sapiens GN=POM121C PE=1 SV=2	0	0.267327	0	0	0	0	0	0	0	0	0	0	0	0	0	0	0	0	0	0	0	0	0	0	0	0	0	0	0	0	0	0	0	0	0	0	0	0	0	0	0	0	0	2	0
POTEKP	0	103415	Q9BYX7	Putative beta-actin-like protein 3 OS=Homo sapiens GN=POTEKP PE=5 SV=1	0	0.217822	0	0	0	0	0	0	0	0	0	0	0	0	0	0	0	0	0	0	0	0	0	0	0	0	0	0	0	0	0	0	0	0	0	0	0	7	2	0	0	0	0	0	0
PPAT	0	101813	Q06203	Amidophosphoribosyltransferase OS=Homo sapiens GN=PPAT PE=1 SV=1	0	0.039604	0	0	0	0	0	0	0	0	0	0	0	0	0	0	0	0	0	0	0	0	0	0	0	0	0	0	0	0	0	0	0	0	0	0	0	0	0	0	0	0	0	0	0
PPP1R12C	0	100835	Q9BZL4	Protein phosphatase 1 regulatory subunit 12C OS=Homo sapiens GN=PPP1R12C PE=1 SV=1	0	0.019802	0	0	0	0	0	0	0	0	0	0	0	0	0	0	0	0	0	0	0	0	0	0	0	0	0	0	0	0	0	0	0	0	0	0	0	0	0	0	0	0	0	0	0
PPP2R1A	0	102289	P30153	Serine/threonine-protein phosphatase 2A 65 kDa regulatory subunit A alpha isoform OS=Homo sapiens GN=PPP2R1A PE=1 SV=4	2.67	0.039604	0	0	0	0	0	0	0	0	0	0	0	0	0	0	0	0	0	0	0	2	0	0	0	0	0	0	0	0	0	0	0	0	0	0	0	0	0	0	0	0	0	0	0
PPP6R1	0	104809	Q9UPN7	Serine/threonine-protein phosphatase 6 regulatory subunit 1 OS=Homo sapiens GN=PPP6R1 PE=1 SV=5	0	0.108911	0	0	0	0	0	0	0	0	0	0	0	0	0	0	0	0	0	2	0	0	0	0	0	0	0	0	0	0	0	0	0	0	0	0	0	0	0	0	0	0	0	0	0
PPP6R3	0	103730	Q5H9R7	Serine/threonine-protein phosphatase 6 regulatory subunit 3 OS=Homo sapiens GN=PPP6R3 PE=1 SV=2	1	0.643564	0	0	0	0	0	0	0	0	0	0	0	0	0	0	0	0	0	6	5	0	0	0	0	0	0	0	0	0	0	0	0	0	0	0	0	0	0	0	0	0	0	0	2
PRKAR1A	0	101967	P10644	cAMP-dependent protein kinase type I-alpha regulatory subunit OS=Homo sapiens GN=PRKAR1A PE=1 SV=1	2	0.019802	0	0	0	0	0	0	0	0	0	0	0	0	0	0	0	0	0	0	0	0	0	0	0	0	0	0	0	0	0	0	0	0	0	0	0	0	0	0	0	0	0	0	0
PSIP1	0	101319	O75475	PC4 and SFRS1-interacting protein OS=Homo sapiens GN=PSIP1 PE=1 SV=1	0	0.0594059	0	0	0	0	0	0	0	0	0	0	0	0	0	0	0	6	0	0	0	0	0	0	0	0	0	0	0	0	0	0	0	0	0	0	0	0	0	0	0	0	0	0	0
PSMA6	0	100841	P60900	Proteasome subunit alpha type-6 OS=Homo sapiens GN=PSMA6 PE=1 SV=1	1.5	0.0792079	0	0	0	0	0	0	0	0	0	0	0	0	0	0	0	0	0	3	0	5	0	0	0	0	0	0	0	0	0	0	0	0	0	0	0	0	0	0	0	0	0	0	0
PSMB1	0	101718	P20618	Proteasome subunit beta type-1 OS=Homo sapiens GN=PSMB1 PE=1 SV=2	1.5	0.039604	0	0	0	0	0	0	0	0	0	0	0	0	0	0	0	0	0	0	0	0	0	0	0	0	0	0	0	0	0	0	0	0	0	0	0	0	0	0	0	0	0	0	0
PSMB5	0	100462	P28074	Proteasome subunit beta type-5 OS=Homo sapiens GN=PSMB5 PE=1 SV=3	1	0.0792079	0	0	0	0	0	0	0	0	0	0	0	0	0	0	0	0	0	3	0	5	0	0	0	0	0	0	0	0	0	0	0	0	0	0	0	0	0	0	0	0	0	0	0
PSMC1	0	100671	P62191	26S protease regulatory subunit 4 OS=Homo sapiens GN=PSMC1 PE=1 SV=1	2	0.415842	0	0	0	0	0	0	0	0	0	0	0	0	0	0	0	5	0	9	0	14	0	0	0	0	0	0	0	0	0	0	0	0	0	0	0	0	0	0	0	0	0	0	0
PSMC2	0	102069	P35998	NP_001191382.1 26S protease regulatory subunit 7 (26S proteasome AAA-ATPase subunit RPT1) (Proteasome 26S subunit ATPase 2) (Protein MSS1)	2.2	0.128713	0	0	0	0	0	0	0	0	0	0	0	0	0	0	0	0	0	6	0	5	0	0	0	0	0	0	0	0	0	0	0	0	0	0	0	0	0	0	0	0	0	0	0
PSMC3	0	101187	P17980	26S protease regulatory subunit 6A OS=Homo sapiens GN=PSMC3 PE=1 SV=3	2.5	0.118812	0	0	0	0	0	0	0	0	0	0	0	0	0	0	0	0	0	0	2	3	0	0	0	0	0	0	0	0	0	0	2	0	0	0	0	0	0	0	0	0	0	0	0
PSMC4	0	100130	P43686	26S protease regulatory subunit 6B OS=Homo sapiens GN=PSMC4 PE=1 SV=2	3.75	0.336634	0	0	0	0	0	0	0	0	0	0	0	0	0	0	0	0	0	6	0	6	0	0	0	0	0	0	0	0	0	0	0	0	0	0	0	2	0	0	0	0	0	0	0
PSMC6	0	102131	P62333	26S protease regulatory subunit 10B OS=Homo sapiens GN=PSMC6 PE=1 SV=1	1.2	0.158416	0	0	0	0	0	0	0	0	0	0	0	0	0	0	0	0	0	4	0	4	0	0	0	0	0	0	0	0	0	0	0	0	0	0	0	0	0	0	0	0	0	0	0
PSMD11	0	101533	O00231	26S proteasome non-ATPase regulatory subunit 11 OS=Homo sapiens GN=PSMD11 PE=1 SV=3	2	0.405941	0	0	0	0	0	0	0	0	0	0	0	0	0	0	0	3	3	14	2	15	0	0	0	0	0	2	0	0	0	0	0	0	0	0	0	0	0	0	0	0	0	0	0
PSMD12	0	101560	O00232	26S proteasome non-ATPase regulatory subunit 12 OS=Homo sapiens GN=PSMD12 PE=1 SV=3	2.2	0.128713	0	0	0	0	0	0	0	0	0	0	0	0	0	0	0	0	0	6	0	5	0	0	0	0	0	0	0	0	0	0	0	0	0	0	0	0	0	0	0	0	0	0	0
PSMD13	0	101675	Q9UNM6	26S proteasome non-ATPase regulatory subunit 13 OS=Homo sapiens GN=PSMD13 PE=1 SV=2	1.67	0.148515	0	0	0	0	0	0	0	0	0	0	0	0	0	0	0	0	0	7	0	6	0	0	0	0	0	0	0	0	0	0	0	0	0	0	0	0	0	0	0	0	0	0	2
PSMD6	0	101365	Q15008	26S proteasome non-ATPase regulatory subunit 6 OS=Homo sapiens GN=PSMD6 PE=1 SV=1	1.4	0.237624	0	0	0	0	0	0	0	0	0	0	0	0	0	0	0	0	0	13	0	9	0	0	0	0	0	0	0	0	0	0	0	0	0	0	0	0	0	0	0	0	0	0	0
RAB5B	0	101954	P61020	Ras-related protein Rab-5B OS=Homo sapiens GN=RAB5B PE=1 SV=1	1	0.029703	0	0	0	0	0	0	0	0	0	0	0	0	0	0	0	0	0	0	0	3	0	0	0	0	0	0	0	0	0	0	0	0	0	0	0	0	0	0	0	0	0	0	0
RAB5C	0	103330	P51148	Ras-related protein Rab-5C OS=Homo sapiens GN=RAB5C PE=1 SV=2	1	0.148515	0	0	0	0	0	0	0	0	0	0	0	0	0	0	0	0	0	7	0	6	0	0	0	0	0	0	0	0	0	0	0	0	2	0	0	0	0	0	0	0	0	0	0
RAD21	0	103927	O60216	Double-strand-break repair protein rad21 homolog OS=Homo sapiens GN=RAD21 PE=1 SV=2	0	0.425743	0	0	0	0	0	0	0	0	0	0	0	2	0	0	0	3	3	0	0	0	0	0	0	0	0	0	0	0	0	0	0	0	0	0	0	0	0	0	0	0	0	0	0
RAE1	0	102185	P78406	mRNA export factor OS=Homo sapiens GN=RAE1 PE=1 SV=1	0	0.128713	0	0	0	0	0	0	0	0	0	0	0	0	0	0	0	0	0	0	0	0	0	0	0	0	0	0	0	0	0	0	0	0	0	0	0	0	0	0	0	0	0	0	0
RALGAPA1	0	105007	Q6GYQ0	Ral GTPase-activating protein subunit alpha-1 OS=Homo sapiens GN=RALGAPA1 PE=1 SV=1	0	0.019802	0	0	0	0	0	0	0	0	0	0	0	0	0	0	0	0	0	0	0	0	0	0	0	0	0	0	0	0	0	0	0	0	0	0	0	0	0	0	0	0	0	0	0
RALY	0	101210	Q9UKM9	RNA-binding protein Raly OS=Homo sapiens GN=RALY PE=1 SV=1	5.5	0.019802	0	0	0	0	0	0	0	0	0	0	0	0	0	0	0	0	2	0	0	0	0	0	0	0	0	0	0	0	0	0	0	0	0	0	0	0	0	0	0	0	0	0	0
RANBP10	0	105204	Q6VN20	Ran-binding protein 10 OS=Homo sapiens GN=RANBP10 PE=1 SV=1	2	0.0792079	0	0	0	0	0	0	0	0	0	0	0	0	0	0	0	0	0	0	0	0	0	0	0	0	0	0	0	0	0	0	0	0	0	0	0	0	0	0	0	0	0	0	0
RANBP9	0	102662	Q96S59	Ran-binding protein 9 OS=Homo sapiens GN=RANBP9 PE=1 SV=1	1	0.217822	0	0	0	0	0	0	0	0	0	0	0	0	0	0	0	0	0	0	0	0	0	0	0	0	0	0	0	0	0	0	0	0	0	0	0	0	0	0	0	0	0	0	0
RANGAP1	0	102119	P46060	Ran GTPase-activating protein 1 OS=Homo sapiens GN=RANGAP1 PE=1 SV=1	1.5	11.1089	0	0	0	0	0	0	0	0	0	0	0	0	0	0	0	0	0	0	0	0	0	0	0	0	0	0	0	0	0	0	0	0	0	0	0	0	0	0	0	0	0	0	0
RARS	0	101544	P54136	Arginine--tRNA ligase, cytoplasmic OS=Homo sapiens GN=RARS PE=1 SV=2	2.78	0.168317	0	0	0	0	0	0	0	0	0	0	0	0	0	0	0	0	0	0	0	0	0	0	0	0	0	0	0	0	0	0	0	0	0	0	0	0	0	0	0	0	0	0	0
RBBP7	0	101114	Q16576	Histone-binding protein RBBP7 OS=Homo sapiens GN=RBBP7 PE=1 SV=1	2.69	0.019802	0	0	0	0	0	0	0	0	0	0	0	0	0	0	0	0	0	0	0	0	0	0	0	0	0	0	0	0	0	0	0	0	0	0	0	0	0	0	0	0	0	0	0
RBM14	0	100490	Q96PK6	RNA-binding protein 14 OS=Homo sapiens GN=RBM14 PE=1 SV=2	5	0.118812	0	0	0	0	0	0	0	0	0	0	0	0	0	0	0	2	8	0	0	0	0	0	0	0	0	0	0	0	0	0	0	0	0	0	0	0	0	0	0	0	0	0	0
RBM6	0	108824	P78332	RNA-binding protein 6 OS=Homo sapiens GN=RBM6 PE=1 SV=5	1	0.693069	0	0	0	0	0	0	0	0	0	0	0	4	12	15	8	0	21	0	10	0	0	0	0	0	0	0	0	0	0	0	0	0	0	0	0	0	0	0	0	0	0	0	0
RBMXL3	0	109172	Q8N7X1	RNA-binding motif protein, X-linked-like-3 OS=Homo sapiens GN=RBMXL3 PE=2 SV=2	1.29	0.019802	0	0	0	0	0	0	0	0	0	0	0	0	0	0	0	0	0	0	0	0	0	0	0	0	0	0	0	0	0	0	0	0	0	0	0	0	0	0	0	0	0	0	0
RCC1	0	103824	P18754	Regulator of chromosome condensation OS=Homo sapiens GN=RCC1 PE=1 SV=1	1	0.0792079	0	0	0	0	0	0	0	0	0	0	0	0	0	0	0	0	0	0	0	0	0	0	0	0	0	0	0	0	0	0	0	0	0	0	0	0	0	0	0	0	0	0	0
RCC2	0	105572	Q9P258	Protein RCC2 OS=Homo sapiens GN=RCC2 PE=1 SV=2	1	0.0990099	0	0	0	0	0	0	0	0	0	0	0	0	0	0	0	0	0	0	0	0	0	0	0	0	0	0	0	0	0	0	0	0	0	0	0	0	0	0	0	0	0	0	0
RCN1	0	100335	Q15293	Reticulocalbin-1 OS=Homo sapiens GN=RCN1 PE=1 SV=1	1.33	0.574257	0	0	0	0	0	0	0	0	0	0	0	0	0	0	0	0	0	2	0	0	0	0	0	0	0	0	0	0	0	0	0	0	0	0	0	0	0	0	0	0	0	0	0
RCN2	0	100481	Q14257	Reticulocalbin-2 OS=Homo sapiens GN=RCN2 PE=1 SV=1	2.71	0.336634	0	0	0	0	0	0	0	0	0	0	0	0	0	0	0	0	0	0	0	0	0	0	0	0	0	0	0	0	0	0	0	0	0	0	0	0	0	0	0	0	0	0	0
RECQL4	0	116842	O94761	ATP-dependent DNA helicase Q4 OS=Homo sapiens GN=RECQL4 PE=1 SV=1	0	0.108911	0	0	0	0	0	0	0	0	0	0	0	0	0	0	0	0	0	0	0	0	0	0	0	0	0	0	0	0	0	0	0	0	0	0	0	0	0	0	0	0	0	0	0
REPIN1	0	107423	Q9BWE0	Replication initiator 1 OS=Homo sapiens GN=REPIN1 PE=1 SV=1	0	0.019802	0	0	0	0	0	0	0	0	0	0	0	0	0	0	0	0	0	0	0	0	0	0	0	0	0	0	0	0	0	0	0	0	0	0	0	0	0	0	0	0	0	0	2
RFC3	0	106953	P40938	Replication factor C subunit 3 OS=Homo sapiens GN=RFC3 PE=1 SV=2	1	0.108911	0	0	0	0	0	0	0	0	0	0	0	0	0	0	0	0	0	3	0	0	0	0	0	0	0	0	0	0	0	0	0	0	0	0	0	0	0	0	0	0	0	0	0
RIMBP3	0	116910	Q9UFD9	RIMS-binding protein 3A OS=Homo sapiens GN=RIMBP3 PE=1 SV=4	0	0.019802	0	0	0	0	0	0	0	0	0	0	0	0	0	0	0	0	0	0	0	0	0	0	0	0	0	0	0	0	0	0	0	0	0	0	0	0	0	0	0	0	0	0	0
RMDN2	0	104839	Q96LZ7	NP_653314.3 Regulator of microtubule dynamics protein 2 (RMD-2) (hRMD-2) (Protein FAM82A1)	0	0.0891089	0	0	0	0	0	0	0	0	0	0	0	0	0	0	0	0	0	0	0	0	0	0	0	0	0	0	0	0	0	0	0	0	0	0	0	0	0	0	0	0	0	0	0
RNGTT	0	108775	O60942	mRNA-capping enzyme OS=Homo sapiens GN=RNGTT PE=1 SV=1	0	0.0693069	0	0	0	0	0	0	0	0	0	0	0	0	0	0	0	0	0	0	0	0	0	0	0	0	0	0	0	0	0	0	0	0	0	0	0	0	0	0	0	0	0	0	0
RPA1	0	102392	P27694	Replication protein A 70 kDa DNA-binding subunit OS=Homo sapiens GN=RPA1 PE=1 SV=2	0	0.019802	0	0	0	0	0	0	0	0	0	0	0	0	0	0	0	0	2	0	0	0	0	0	0	0	0	0	0	0	0	0	0	0	0	0	0	0	0	0	0	0	0	0	0
RPF2	0	107054	Q9H7B2	Ribosome production factor 2 homolog OS=Homo sapiens GN=RPF2 PE=1 SV=2	1	0.029703	0	0	0	0	0	0	0	0	0	0	0	0	0	0	0	0	0	0	0	0	0	0	0	0	0	0	0	0	0	0	0	0	0	0	0	0	0	0	0	0	0	0	0
RPL11	0	100985	P62913	60S ribosomal protein L11 OS=Homo sapiens GN=RPL11 PE=1 SV=2	2.89	1.05941	0	0	0	0	0	0	0	0	0	0	0	0	0	4	0	0	0	0	0	2	0	0	0	0	0	0	0	0	0	0	0	0	0	0	0	0	0	0	0	0	0	0	0
RPL24	0	104024	P83731	60S ribosomal protein L24 OS=Homo sapiens GN=RPL24 PE=1 SV=1	4.67	0.673267	0	0	0	0	0	0	0	0	0	0	0	0	0	4	0	0	0	0	0	9	0	0	0	0	0	0	0	0	0	0	0	0	0	0	0	0	0	0	0	2	0	0	0
RPL31	0	100769	P62899	60S ribosomal protein L31 OS=Homo sapiens GN=RPL31 PE=1 SV=1	3.65	0.50495	0	0	0	0	0	0	0	0	0	0	0	0	0	0	0	0	3	0	0	0	0	0	0	0	0	0	0	0	0	0	0	0	0	0	0	0	0	0	14	0	0	0	0
RPL32	0	101572	P62910	60S ribosomal protein L32 OS=Homo sapiens GN=RPL32 PE=1 SV=2	5.86	0.0594059	0	0	0	0	0	0	0	0	0	0	0	0	0	0	0	0	0	0	0	0	0	0	0	0	0	0	0	0	0	0	0	0	0	0	0	0	0	0	0	0	0	0	0
RPL36A	0	100184	P83881	60S ribosomal protein L36a OS=Homo sapiens GN=RPL36A PE=1 SV=2	6.38	0.0693069	0	0	0	0	0	0	0	0	0	0	0	0	0	0	0	0	0	3	0	0	0	0	0	0	0	2	0	0	0	0	0	0	0	0	0	0	0	0	0	0	0	0	0
RPL7L1	0	106726	Q6DKI1	60S ribosomal protein L7-like 1 OS=Homo sapiens GN=RPL7L1 PE=1 SV=1	1	0.019802	0	0	0	0	0	0	0	0	0	0	0	0	0	0	0	0	0	0	0	0	0	0	0	0	0	0	0	0	0	0	0	0	0	0	0	0	0	0	0	0	0	0	0
RPL9	0	105657	P32969	60S ribosomal protein L9 OS=Homo sapiens GN=RPL9 PE=1 SV=1	6	0.019802	0	0	0	0	0	0	0	0	0	0	0	0	0	0	0	0	0	0	0	0	0	0	0	0	0	0	0	0	0	0	0	0	0	0	0	0	0	0	0	0	0	0	0
RPLP1	0	104667	P05386	60S acidic ribosomal protein P1 OS=Homo sapiens GN=RPLP1 PE=1 SV=1	5.53	0.019802	0	0	0	0	0	0	0	0	0	0	0	0	0	0	0	0	0	0	0	0	0	0	0	0	0	0	0	0	0	0	0	0	0	0	0	0	0	0	0	0	0	0	0
RPS13	0	100179	P62277	40S ribosomal protein S13 OS=Homo sapiens GN=RPS13 PE=1 SV=2	3.93	0.019802	0	0	0	0	0	0	0	0	0	0	0	0	0	0	0	0	0	0	0	0	0	0	0	0	0	0	0	0	0	0	0	0	0	0	0	0	0	0	0	0	0	0	0
RPS20	0	101971	P60866	40S ribosomal protein S20 OS=Homo sapiens GN=RPS20 PE=1 SV=1	4.54	0.138614	0	0	0	0	0	0	0	0	0	0	0	0	0	0	0	0	0	0	0	0	0	0	0	0	0	0	0	0	0	0	0	0	0	0	0	0	0	0	0	0	0	0	0
RPS25	0	100986	P62851	40S ribosomal protein S25 OS=Homo sapiens GN=RPS25 PE=1 SV=1	3.75	0.019802	0	0	0	0	0	0	0	0	0	0	0	0	0	0	0	0	0	0	0	0	0	0	0	0	0	0	0	0	0	0	0	0	0	0	0	0	0	0	0	0	0	0	0
RPS26	0	100910	P62854	40S ribosomal protein S26 OS=Homo sapiens GN=RPS26 PE=1 SV=3	4.67	0.118812	0	0	0	0	0	0	0	0	0	0	0	0	0	0	0	0	0	0	0	0	0	3	0	0	0	0	0	0	0	0	0	0	0	0	0	0	0	0	0	0	0	0	0
RPS27	0	100492	P42677	40S ribosomal protein S27 OS=Homo sapiens GN=RPS27 PE=1 SV=3	2.08	0.277228	0	0	0	0	0	0	0	0	0	0	0	0	0	2	0	2	3	0	0	3	0	0	0	0	0	0	0	0	0	0	0	0	0	0	0	0	0	0	0	0	0	0	0
RPSA	0	101712	P08865	40S ribosomal protein SA OS=Homo sapiens GN=RPSA PE=1 SV=4	10.5	0.405941	0	0	0	0	0	0	0	0	0	0	0	0	0	0	0	0	0	0	0	0	0	0	0	0	0	0	0	6	10	0	0	0	0	0	0	0	0	0	0	0	0	0	0
RRP1	0	106904	P56182	Ribosomal RNA processing protein 1 homolog A OS=Homo sapiens GN=RRP1 PE=1 SV=1	1	0.108911	0	0	0	0	0	0	0	0	0	0	0	0	0	0	0	0	0	0	0	0	0	0	0	0	0	0	0	0	0	0	0	0	0	0	0	0	0	0	0	0	0	0	0
RRP1B	0	107818	Q14684	Ribosomal RNA processing protein 1 homolog B OS=Homo sapiens GN=RRP1B PE=1 SV=3	2.67	0.019802	0	0	0	0	0	0	0	0	0	0	0	0	0	2	0	0	0	0	0	0	0	0	0	0	0	0	0	0	0	0	0	0	0	0	0	0	0	0	0	0	0	0	0
RUVBL1	0	101937	Q9Y265	RuvB-like 1 OS=Homo sapiens GN=RUVBL1 PE=1 SV=1	1.6	0.118812	0	0	0	0	0	0	0	0	0	0	0	0	0	0	0	2	2	2	0	0	0	0	0	0	0	0	0	0	0	0	0	0	0	0	0	0	0	0	0	0	0	0	0
RUVBL2	0	100437	Q9Y230	RuvB-like 2 OS=Homo sapiens GN=RUVBL2 PE=1 SV=3	2	0.247525	0	0	0	0	0	0	0	0	0	0	0	0	0	0	0	5	0	4	0	2	0	0	0	0	0	0	0	0	0	0	0	0	0	0	0	0	0	0	0	0	0	0	0
RYR2	0	103202	Q92736	Ryanodine receptor 2 OS=Homo sapiens GN=RYR2 PE=1 SV=3	0	0.039604	0	0	0	0	0	0	0	0	0	0	0	0	0	0	0	0	0	0	0	0	0	0	0	0	0	0	0	0	0	0	0	0	0	0	0	0	0	0	0	0	0	0	0
RYR3	0	109761	Q15413	Ryanodine receptor 3 OS=Homo sapiens GN=RYR3 PE=1 SV=3	0	0.019802	0	0	0	0	0	0	0	0	0	0	0	0	0	0	0	0	0	0	0	0	0	0	0	0	0	0	0	0	0	0	0	0	0	0	0	0	0	0	0	0	0	0	0
S100A7	0	104190	P31151	Protein S100-A7 OS=Homo sapiens GN=S100A7 PE=1 SV=4	0	0.108911	0	0	0	0	0	0	0	0	0	0	0	3	0	0	0	0	0	0	0	0	0	0	0	0	0	0	0	0	0	0	0	0	0	0	0	0	0	0	0	0	0	0	0
S100A8	0	104706	P05109	Protein S100-A8 OS=Homo sapiens GN=S100A8 PE=1 SV=1	1.33	0.227723	0	0	0	0	0	0	0	0	0	0	0	5	0	0	0	0	0	0	0	0	0	0	0	0	0	0	0	0	0	0	0	0	0	0	0	0	0	0	0	0	0	0	0
S100A9	0	106733	P06702	Protein S100-A9 OS=Homo sapiens GN=S100A9 PE=1 SV=1	1.5	0.425743	0	0	0	0	0	0	0	0	0	0	0	0	0	0	0	0	0	0	0	0	0	0	0	0	0	0	0	0	0	0	0	0	0	0	0	0	0	0	0	0	0	0	0
SAE1	0	102553	Q9UBE0	SUMO-activating enzyme subunit 1 OS=Homo sapiens GN=SAE1 PE=1 SV=1	1.5	0.792079	0	0	0	0	0	0	0	0	0	0	0	0	0	0	0	0	0	0	0	0	0	0	0	0	0	0	0	0	0	0	0	0	0	0	0	0	0	0	0	0	0	0	0
SAMM50	0	102397	Q9Y512	Sorting and assembly machinery component 50 homolog OS=Homo sapiens GN=SAMM50 PE=1 SV=3	1	0.217822	0	0	0	0	0	0	0	0	0	0	0	0	0	0	0	0	0	0	0	0	0	0	0	0	0	0	0	0	0	0	0	0	0	0	0	0	0	0	0	0	0	0	0
SCRT2	0	108393	Q9NQ03	Transcriptional repressor scratch 2 OS=Homo sapiens GN=SCRT2 PE=2 SV=3	0	0.019802	0	0	0	0	0	0	0	0	0	0	0	0	0	0	0	0	0	0	0	0	0	0	0	0	0	0	0	0	0	0	0	0	0	0	0	0	0	0	0	0	0	0	0
SEC13	0	100585	P55735	Protein SEC13 homolog OS=Homo sapiens GN=SEC13 PE=1 SV=3	0	0.0990099	0	0	0	0	0	0	0	0	0	0	0	0	0	0	0	0	0	0	0	0	0	0	0	0	0	0	0	0	0	0	0	0	0	0	0	0	0	0	0	0	0	0	0
SEC14L3	0	109278	Q9UDX4	SEC14-like protein 3 OS=Homo sapiens GN=SEC14L3 PE=1 SV=1	0	0.019802	0	0	0	0	0	0	0	0	0	0	0	0	0	0	0	0	0	0	0	0	0	0	0	0	0	0	0	2	0	0	0	0	0	0	0	0	0	0	0	0	0	0	0
SEC16A	0	103517	O15027	Protein transport protein Sec16A OS=Homo sapiens GN=SEC16A PE=1 SV=3	0	0.475248	0	0	0	0	0	0	0	0	0	0	0	0	3	2	3	0	0	0	0	0	0	0	0	0	0	0	0	0	0	0	0	0	0	0	0	0	0	0	0	0	0	0	0
SEC22B	0	101463	O75396	Vesicle-trafficking protein SEC22b OS=Homo sapiens GN=SEC22B PE=1 SV=4	0	0.029703	0	0	0	0	0	0	0	0	0	0	0	0	0	0	0	0	0	0	0	0	0	0	0	0	0	0	0	0	0	0	0	0	0	0	0	0	0	0	0	0	0	0	0
SEC24A	0	105024	O95486	Protein transport protein Sec24A OS=Homo sapiens GN=SEC24A PE=1 SV=2	0	0.019802	0	0	0	0	0	0	0	0	0	0	0	0	0	0	0	0	0	0	0	0	0	0	0	0	0	0	0	0	0	0	0	0	0	0	0	0	0	0	0	0	0	0	0
SEC61A1	0	103373	P61619	Protein transport protein Sec61 subunit alpha isoform 1 OS=Homo sapiens GN=SEC61A1 PE=1 SV=2	0	0.435644	0	0	0	0	0	0	0	0	0	0	0	0	0	0	0	0	0	5	0	3	0	0	0	0	0	0	0	0	0	0	0	0	0	0	0	0	0	0	0	0	0	0	0
SEC61A2	0	103354	Q9H9S3	Protein transport protein Sec61 subunit alpha isoform 2 OS=Homo sapiens GN=SEC61A2 PE=2 SV=3	0	0.0990099	0	0	0	0	0	0	0	0	0	0	0	0	0	0	0	0	0	0	0	0	0	0	0	0	0	0	0	0	0	0	0	0	0	0	0	0	0	0	0	0	0	0	0
SEC63	0	103818	Q9UGP8	Translocation protein SEC63 homolog OS=Homo sapiens GN=SEC63 PE=1 SV=2	0	0.29703	0	0	0	0	0	0	0	0	0	0	0	0	0	0	0	0	0	17	5	8	0	0	0	0	0	0	0	0	0	0	0	0	0	0	0	0	0	0	0	0	0	0	0
SEL1L	0	104414	Q9UBV2	Protein sel-1 homolog 1 OS=Homo sapiens GN=SEL1L PE=1 SV=3	0	0.217822	0	0	0	0	0	0	0	0	0	0	0	0	0	0	0	0	0	0	0	0	0	0	0	0	0	0	0	0	0	0	0	0	0	0	0	0	0	0	0	0	0	0	0
SEPT2	0	100467	Q15019	Septin-2 OS=Homo sapiens GN=SEPT2 PE=1 SV=1	2	0.019802	0	0	0	0	0	0	0	0	0	0	0	0	0	0	0	0	0	0	0	0	0	0	0	0	0	0	0	0	0	0	0	0	0	0	0	0	0	0	0	0	0	0	0
SEPT9	0	100518	Q9UHD8	Septin-9 OS=Homo sapiens GN=SEPT9 PE=1 SV=2	0	0.0594059	0	0	0	0	0	0	0	0	0	0	0	0	0	0	0	0	0	0	0	0	0	0	0	0	0	0	0	0	0	0	0	0	0	0	0	0	0	0	0	0	0	0	0
SERPINB3	0	117181	P29508	Serpin B3 OS=Homo sapiens GN=SERPINB3 PE=1 SV=2	0	0.19802	0	0	0	0	0	0	0	0	0	0	0	0	0	0	0	0	0	0	0	0	0	0	0	0	0	0	0	0	0	0	0	0	0	0	0	0	0	0	0	0	0	0	0
SERPINB4	0	117182	P48594	Serpin B4 OS=Homo sapiens GN=SERPINB4 PE=1 SV=2	0	0.217822	0	0	0	0	0	0	0	0	0	0	0	0	0	0	0	0	0	0	0	0	0	0	0	0	0	0	0	0	0	0	0	0	0	0	0	0	0	0	0	0	0	0	0
SERPINH1	0	104830	P50454	Serpin H1 OS=Homo sapiens GN=SERPINH1 PE=1 SV=2	1.5	0.019802	0	0	0	0	0	0	0	0	0	0	0	0	0	0	0	0	0	0	0	0	0	0	0	0	0	0	0	0	0	0	0	0	0	0	0	0	0	0	0	0	0	0	0
SET	0	100725	Q01105	Protein SET OS=Homo sapiens GN=SET PE=1 SV=3	5.9	0.0792079	0	0	0	0	0	0	0	0	0	0	0	0	0	0	0	0	0	0	0	0	0	0	0	0	0	0	0	0	3	0	0	0	0	0	0	0	0	0	0	0	0	0	0
SFXN1	0	100736	Q9H9B4	Sideroflexin-1 OS=Homo sapiens GN=SFXN1 PE=1 SV=4	2.5	0.0792079	0	0	0	0	0	0	0	0	0	0	0	0	0	0	0	0	0	0	0	0	0	0	0	0	0	0	0	0	0	0	0	0	0	0	0	0	0	0	0	0	0	0	0
SH3BGRL2	0	104614	Q9UJC5	SH3 domain-binding glutamic acid-rich-like protein 2 OS=Homo sapiens GN=SH3BGRL2 PE=1 SV=2	2	0.019802	0	0	0	0	0	0	0	0	0	0	0	0	0	0	0	0	0	0	0	0	0	0	0	0	0	0	0	0	0	0	0	0	0	0	0	0	0	0	0	0	0	0	0
SHE	0	109578	Q5VZ18	SH2 domain-containing adapter protein E OS=Homo sapiens GN=SHE PE=1 SV=1	0	0.019802	0	0	0	0	0	0	0	0	0	0	0	0	0	0	0	0	0	0	0	0	0	0	0	0	0	0	0	0	0	0	0	0	0	0	0	0	0	0	0	0	0	0	0
SIN3A	0	106008	Q96ST3	Paired amphipathic helix protein Sin3a OS=Homo sapiens GN=SIN3A PE=1 SV=2	0	0.039604	0	0	0	0	0	0	0	0	0	0	0	0	0	0	0	0	0	0	0	0	0	0	0	0	0	0	0	0	0	0	0	0	0	0	0	0	0	0	0	0	0	0	0
SIPA1L2	0	106504	Q9P2F8	Signal-induced proliferation-associated 1-like protein 2 OS=Homo sapiens GN=SIPA1L2 PE=1 SV=2	0	0.019802	0	0	0	0	0	0	0	0	0	0	0	0	0	0	0	0	0	0	0	0	0	0	0	0	0	0	0	0	0	0	0	0	0	0	0	0	0	0	0	0	0	0	0
SLC1A5	0	117324	Q15758	Neutral amino acid transporter B(0) OS=Homo sapiens GN=SLC1A5 PE=1 SV=2	2.75	0.0990099	0	0	0	0	0	0	0	0	0	0	0	0	0	0	0	0	0	4	0	3	0	0	0	0	0	0	0	0	0	0	0	0	0	0	0	0	0	0	0	0	0	0	0
SLC25A1	0	102751	P53007	Tricarboxylate transport protein, mitochondrial OS=Homo sapiens GN=SLC25A1 PE=1 SV=2	1	0.019802	0	0	0	0	0	0	0	0	0	0	0	0	0	0	0	0	0	0	0	0	0	0	0	0	0	0	0	0	0	0	0	0	0	0	0	0	0	0	0	0	0	0	0
SLC25A10	0	102988	Q9UBX3	NP_001257882.1 Mitochondrial dicarboxylate carrier (Solute carrier family 25 member 10)	0	0.029703	0	0	0	0	0	0	0	0	0	0	0	0	0	0	0	0	0	0	0	0	0	0	0	0	0	0	0	0	0	0	0	0	0	0	0	0	0	0	0	0	0	0	0
SLC25A11	0	100939	Q02978	Mitochondrial 2-oxoglutarate/malate carrier protein OS=Homo sapiens GN=SLC25A11 PE=1 SV=3	0	0.673267	0	0	0	0	0	0	0	0	0	0	0	0	0	0	0	0	0	0	0	0	0	0	0	0	0	0	0	0	0	0	0	0	0	0	0	0	0	0	0	0	0	0	0
SLC25A12	0	100339	O75746	Calcium-binding mitochondrial carrier protein Aralar1 OS=Homo sapiens GN=SLC25A12 PE=1 SV=2	0	0.138614	0	0	0	0	0	0	0	0	0	0	0	0	0	0	0	0	0	3	0	0	0	0	0	0	0	0	0	0	0	0	0	0	0	0	0	0	0	0	0	0	0	0	0
SLC25A13	0	101281	Q9UJS0	Calcium-binding mitochondrial carrier protein Aralar2 OS=Homo sapiens GN=SLC25A13 PE=1 SV=2	0	0.722772	0	0	0	0	0	0	0	0	0	0	0	0	0	0	0	0	0	8	0	0	0	0	0	0	0	0	0	0	0	0	0	0	0	0	0	0	0	0	0	0	0	0	0
SLC25A2	0	108251	Q9BXI2	Mitochondrial ornithine transporter 2 OS=Homo sapiens GN=SLC25A2 PE=1 SV=3	0	0.019802	0	0	0	0	0	0	0	0	0	0	0	0	0	0	0	0	0	0	0	0	0	0	0	0	0	0	0	0	0	0	0	0	0	0	0	0	0	0	0	0	0	0	0
SLC25A21	0	107015	Q9BQT8	Mitochondrial 2-oxodicarboxylate carrier OS=Homo sapiens GN=SLC25A21 PE=1 SV=1	0	0.019802	0	0	0	0	0	0	0	0	0	0	0	0	0	0	0	0	0	0	0	0	0	0	0	0	0	0	0	0	0	0	0	0	0	0	0	0	0	0	0	0	0	0	0
SLC25A22	0	100464	Q9H936	Mitochondrial glutamate carrier 1 OS=Homo sapiens GN=SLC25A22 PE=1 SV=1	0	0.0891089	0	0	0	0	0	0	0	0	0	0	0	0	0	0	0	0	0	0	0	0	0	0	0	0	0	0	0	0	0	0	0	0	0	0	0	0	0	0	0	0	0	0	0
SLC25A31	0	105097	Q9H0C2	ADP/ATP translocase 4 OS=Homo sapiens GN=SLC25A31 PE=2 SV=1	1.91	0.19802	0	0	0	0	0	0	0	0	0	0	0	0	0	4	0	3	0	13	0	0	0	0	0	0	0	0	0	0	0	0	0	0	0	0	0	0	0	0	0	0	0	0	0
SLC39A14	0	106171	Q15043	Zinc transporter ZIP14 OS=Homo sapiens GN=SLC39A14 PE=1 SV=3	0	0.019802	0	0	0	0	0	0	0	0	0	0	0	0	0	0	0	0	0	0	0	0	0	0	0	0	0	0	0	0	0	0	0	0	0	0	0	0	0	0	0	0	0	0	0
SLC39A7	0	104631	Q92504	Zinc transporter SLC39A7 OS=Homo sapiens GN=SLC39A7 PE=1 SV=2	1	0.019802	0	0	0	0	0	0	0	0	0	0	0	0	0	0	0	0	0	0	0	0	0	0	0	0	0	0	0	0	0	0	0	0	0	0	0	0	0	0	0	0	0	0	0
SLC3A2	0	101033	P08195	4F2 cell-surface antigen heavy chain OS=Homo sapiens GN=SLC3A2 PE=1 SV=3	1	0.930693	0	0	0	0	0	0	0	0	0	0	0	0	2	0	0	0	2	8	5	6	0	0	0	0	0	0	0	0	0	0	0	0	0	0	0	0	0	0	0	0	0	0	2
SLC7A5	0	103153	Q01650	Large neutral amino acids transporter small subunit 1 OS=Homo sapiens GN=SLC7A5 PE=1 SV=2	0	0.049505	0	0	0	0	0	0	0	0	0	0	0	0	0	0	0	0	0	5	0	0	0	0	0	0	0	0	0	0	0	0	0	0	0	0	0	0	0	0	0	0	0	0	0
SLFN11	0	110232	Q7Z7L1	Schlafen family member 11 OS=Homo sapiens GN=SLFN11 PE=1 SV=2	0	0.811881	0	0	0	0	0	0	0	0	0	0	0	0	0	3	0	0	0	0	0	0	0	0	0	0	0	0	0	0	0	0	0	0	0	0	0	0	0	0	0	0	0	0	0
SLFN13	0	110018	Q68D06	Schlafen family member 13 OS=Homo sapiens GN=SLFN13 PE=2 SV=1	0	0.39604	0	0	0	0	0	0	0	0	0	0	0	0	0	0	0	0	0	0	0	0	0	0	0	0	0	0	0	0	0	0	0	0	0	0	0	0	0	0	0	0	0	0	2
SMARCA2	0	103943	P51531	Probable global transcription activator SNF2L2 OS=Homo sapiens GN=SMARCA2 PE=1 SV=2	0	0.0891089	0	0	0	0	0	0	0	0	0	0	0	0	2	0	0	0	2	0	0	0	0	0	0	0	0	0	0	0	0	0	0	0	0	0	0	0	0	0	0	0	0	0	0
SMARCC1	0	107581	Q92922	SWI/SNF complex subunit SMARCC1 OS=Homo sapiens GN=SMARCC1 PE=1 SV=3	1	0.019802	0	0	0	0	0	0	0	0	0	0	0	0	0	0	0	0	0	0	0	0	0	0	0	0	0	0	0	0	0	0	0	0	0	0	0	0	0	0	0	0	0	0	0
SMARCC2	0	102645	Q8TAQ2	SWI/SNF complex subunit SMARCC2 OS=Homo sapiens GN=SMARCC2 PE=1 SV=1	1.33	0.0990099	0	0	0	0	0	0	0	0	0	0	0	0	0	0	0	2	4	0	0	0	0	0	0	0	0	0	0	0	0	0	0	0	2	0	0	0	0	0	0	0	0	0	0
SMCHD1	0	107325	A6NHR9	Structural maintenance of chromosomes flexible hinge domain-containing protein 1 OS=Homo sapiens GN=SMCHD1 PE=1 SV=2	3	0.148515	0	0	0	0	0	0	0	0	0	0	0	0	0	0	0	7	3	0	5	0	0	0	0	0	0	0	0	0	0	0	0	0	0	0	0	0	0	0	0	0	0	0	0
SMN1	0	103267	Q16637	Survival motor neuron protein OS=Homo sapiens GN=SMN1 PE=1 SV=1	1.17	0.0693069	0	0	0	0	0	0	0	0	0	0	0	0	0	0	0	0	0	0	0	0	0	0	0	0	0	0	0	0	0	0	0	0	0	0	0	0	0	0	0	0	0	0	0
SND1	0	101595	Q7KZF4	Staphylococcal nuclease domain-containing protein 1 OS=Homo sapiens GN=SND1 PE=1 SV=1	4	0.019802	0	0	0	0	0	0	0	0	0	0	0	0	0	0	0	0	0	0	0	0	0	0	0	0	0	0	0	0	0	0	0	0	0	0	0	0	0	0	0	0	0	0	0
SNRNP70	0	100125	P08621	U1 small nuclear ribonucleoprotein 70 kDa OS=Homo sapiens GN=SNRNP70 PE=1 SV=2	1.86	0.0792079	0	0	0	0	0	0	0	0	0	0	0	0	0	0	0	2	2	4	0	0	0	0	0	0	0	0	0	0	0	0	0	0	0	0	0	0	0	0	0	0	0	0	0
SP1	0	107889	P08047	Transcription factor Sp1 OS=Homo sapiens GN=SP1 PE=1 SV=3	0	0.039604	0	0	0	0	0	0	0	0	0	0	0	0	0	0	0	0	0	0	0	0	0	0	0	0	0	0	0	0	0	0	0	0	0	0	0	0	0	0	0	0	0	0	0
SPCS2	0	102290	Q15005	Signal peptidase complex subunit 2 OS=Homo sapiens GN=SPCS2 PE=1 SV=3	0	0.267327	0	0	0	0	0	0	0	0	0	0	0	0	0	0	0	0	0	0	0	0	0	0	0	0	0	0	0	0	0	0	0	0	0	0	0	0	0	0	0	0	0	0	0
SPECC1	0	102236	Q5M775	Cytospin-B OS=Homo sapiens GN=SPECC1 PE=1 SV=1	1.5	0.039604	0	0	0	0	0	0	0	0	0	0	0	0	0	0	0	0	0	0	0	0	0	0	0	0	0	0	0	0	0	0	0	0	0	0	0	0	0	0	0	0	0	0	0
SPECC1L	0	104346	Q69YQ0	Cytospin-A OS=Homo sapiens GN=SPECC1L PE=1 SV=2	8.33	0.108911	0	0	0	0	0	0	0	0	0	0	0	0	0	0	0	0	0	0	0	0	0	0	0	0	0	0	0	0	0	0	0	0	0	0	0	0	0	0	0	0	0	0	0
SPEN	0	108987	Q96T58	Msx2-interacting protein OS=Homo sapiens GN=SPEN PE=1 SV=1	0	0.029703	0	0	0	0	0	0	0	0	0	0	0	0	0	3	0	0	0	0	0	0	0	0	0	0	0	0	0	0	0	0	0	0	0	0	0	0	0	0	0	0	0	0	0
SPIN3	0	117671	Q5JUX0	Spindlin-3 OS=Homo sapiens GN=SPIN3 PE=1 SV=1	1.57	0.029703	0	0	0	0	0	0	0	0	0	0	0	0	0	0	0	0	0	0	0	0	0	0	0	0	0	0	0	0	0	0	0	0	0	0	0	0	0	0	0	0	0	0	0
SPNS1	0	105149	Q9H2V7	Protein spinster homolog 1 OS=Homo sapiens GN=SPNS1 PE=1 SV=1	1	0.019802	0	0	0	0	0	0	0	0	0	0	0	0	0	0	0	0	0	0	0	0	0	0	0	0	0	0	0	0	0	0	0	0	0	0	0	0	0	0	0	0	0	0	0
SPTLC2	0	104564	O15270	Serine palmitoyltransferase 2 OS=Homo sapiens GN=SPTLC2 PE=1 SV=1	0	0.029703	0	0	0	0	0	0	0	0	0	0	0	0	0	0	0	0	0	0	0	0	0	0	0	0	0	0	0	0	0	0	0	0	0	0	0	0	0	0	0	0	0	0	0
SQSTM1	0	102761	Q13501	Sequestosome-1 OS=Homo sapiens GN=SQSTM1 PE=1 SV=1	0	0.049505	0	0	0	0	0	0	0	0	0	0	0	0	0	0	0	0	0	0	0	0	0	0	0	0	0	0	0	0	0	0	0	0	0	0	0	0	0	0	0	0	0	0	0
SRCAP	0	108050	Q6ZRS2	Helicase SRCAP OS=Homo sapiens GN=SRCAP PE=1 SV=3	0	0.019802	0	0	0	0	0	0	0	0	0	0	0	0	0	0	0	0	0	0	0	0	0	0	0	0	0	0	0	0	0	0	0	0	0	0	0	0	0	0	0	0	0	0	0
SRP14	0	100175	P37108	Signal recognition particle 14 kDa protein OS=Homo sapiens GN=SRP14 PE=1 SV=2	1.5	0.148515	0	0	0	0	0	0	0	0	0	0	0	0	0	0	0	0	0	0	0	0	0	0	0	0	0	0	0	0	0	0	0	0	0	0	0	0	0	0	0	0	0	0	0
SRP9	0	100765	P49458	Signal recognition particle 9 kDa protein OS=Homo sapiens GN=SRP9 PE=1 SV=2	3	0.0891089	0	0	0	0	0	0	0	0	0	0	0	0	0	0	0	0	0	0	0	0	0	0	0	0	0	0	0	0	0	0	0	0	0	0	0	0	0	0	0	0	0	0	0
SRPK2	0	101727	P78362	SRSF protein kinase 2 OS=Homo sapiens GN=SRPK2 PE=1 SV=3	1	0.029703	0	0	0	0	0	0	0	0	0	0	0	0	0	0	0	0	3	0	0	0	0	0	0	0	0	0	0	0	0	0	0	0	0	0	0	0	0	0	0	0	0	0	0
SRPRB	0	103201	Q9Y5M8	Signal recognition particle receptor subunit beta OS=Homo sapiens GN=SRPRB PE=1 SV=3	0	0.039604	0	0	0	0	0	0	0	0	0	0	0	0	0	0	0	0	0	0	0	0	0	0	0	0	0	0	0	0	0	0	0	0	0	0	0	0	0	0	0	0	0	0	0
SRRD	0	117724	Q9UH36	SRR1-like protein OS=Homo sapiens GN=SRRD PE=2 SV=1	0	0.019802	0	0	0	0	0	0	0	0	0	0	0	0	0	0	0	0	0	0	0	0	0	0	0	0	0	0	0	0	0	0	0	0	0	0	0	0	0	0	0	0	0	0	0
SSR1	0	105395	P43307	Translocon-associated protein subunit alpha OS=Homo sapiens GN=SSR1 PE=1 SV=3	0	0.039604	0	0	0	0	0	0	0	0	0	0	0	0	0	0	0	0	0	0	0	0	0	0	0	0	0	0	0	0	0	0	0	0	0	0	0	0	0	0	0	0	0	0	0
SSR4	0	101904	P51571	Translocon-associated protein subunit delta OS=Homo sapiens GN=SSR4 PE=1 SV=1	2	0.0792079	0	0	0	0	0	0	0	0	0	0	0	0	0	0	0	0	0	0	0	0	0	0	0	0	0	0	0	0	0	0	0	0	0	0	0	0	0	0	0	0	0	0	0
SSRP1	0	102650	Q08945	FACT complex subunit SSRP1 OS=Homo sapiens GN=SSRP1 PE=1 SV=1	2.6	0.029703	0	0	0	0	0	0	0	0	0	0	0	0	0	0	0	0	3	0	0	0	0	0	0	0	0	0	0	0	0	0	0	0	0	0	0	0	0	0	0	0	0	0	0
STIP1	0	100594	P31948	Stress-induced-phosphoprotein 1 OS=Homo sapiens GN=STIP1 PE=1 SV=1	3.43	0.029703	0	0	0	0	0	0	0	0	0	0	0	0	0	0	0	0	0	3	0	0	0	0	0	0	0	0	0	0	0	0	0	0	0	0	0	0	0	0	0	0	0	0	0
STOML2	0	101614	Q9UJZ1	Stomatin-like protein 2, mitochondrial OS=Homo sapiens GN=STOML2 PE=1 SV=1	3	0.0792079	0	0	0	0	0	0	0	0	0	0	0	0	0	0	0	0	0	5	0	0	0	0	0	0	0	0	0	0	0	0	0	0	0	0	0	0	0	0	0	0	0	0	0
STT3A	0	103944	P46977	Dolichyl-diphosphooligosaccharide--protein glycosyltransferase subunit STT3A OS=Homo sapiens GN=STT3A PE=1 SV=2	0	0.0594059	0	0	0	0	0	0	0	0	0	0	0	0	0	2	0	0	0	0	0	2	0	0	0	0	0	0	0	0	0	0	0	0	0	0	0	0	0	0	0	0	0	0	0
STXBP2	0	108045	Q15833	Syntaxin-binding protein 2 OS=Homo sapiens GN=STXBP2 PE=1 SV=2	0	0.039604	0	0	0	0	0	0	0	0	0	0	0	0	0	0	0	0	0	0	0	0	0	0	0	0	0	0	0	0	0	0	0	0	0	0	0	0	0	0	0	0	0	0	0
SUCLG1	0	101054	P53597	Succinyl-CoA ligase [ADP/GDP-forming] subunit alpha, mitochondrial OS=Homo sapiens GN=SUCLG1 PE=1 SV=4	0	0.029703	0	0	0	0	0	0	0	0	0	0	0	0	0	0	0	0	0	0	0	0	0	0	0	0	0	0	0	0	0	0	0	0	0	0	0	0	0	0	0	0	0	0	0
SUPT16H	0	103223	Q9Y5B9	FACT complex subunit SPT16 OS=Homo sapiens GN=SUPT16H PE=1 SV=1	4.67	0.465347	0	0	0	0	0	0	0	0	0	0	0	0	0	0	0	0	4	0	5	0	0	0	0	0	0	0	0	2	5	0	0	0	0	0	0	0	0	0	0	0	0	0	0
SURF4	0	103567	O15260	NP_001267721.1 Surfeit locus protein 4	1	0.0594059	0	0	0	0	0	0	0	0	0	0	0	0	0	0	0	0	0	0	0	0	0	0	0	0	0	0	0	0	0	0	0	0	0	0	0	0	0	0	0	0	0	0	0
SYMPK	0	106042	Q92797	Symplekin OS=Homo sapiens GN=SYMPK PE=1 SV=2	0	0.019802	0	0	0	0	0	0	0	0	0	0	0	0	0	0	0	0	0	0	0	0	0	0	0	0	0	0	0	0	0	0	0	0	0	0	0	0	0	0	0	0	0	0	0
SYNE1	0	102920	Q8NF91	Nesprin-1 OS=Homo sapiens GN=SYNE1 PE=1 SV=4	1	0.0693069	0	0	0	0	0	0	0	0	0	0	0	0	0	0	0	0	3	0	0	0	0	2	0	0	0	0	0	0	0	0	0	0	0	0	0	0	0	0	0	0	0	0	0
SYNRG	0	102941	Q9UMZ2	Synergin gamma OS=Homo sapiens GN=SYNRG PE=1 SV=2	0	0.0792079	0	0	0	0	0	0	0	0	0	0	0	0	0	0	0	0	0	0	0	0	0	0	0	0	0	0	0	0	0	0	0	0	0	0	0	0	0	0	0	0	0	0	0
TARDBP	0	102221	Q13148	TAR DNA-binding protein 43 OS=Homo sapiens GN=TARDBP PE=1 SV=1	1	0.0990099	0	0	0	0	0	0	0	0	0	0	0	0	0	0	0	0	0	0	0	0	0	0	0	0	0	0	0	0	0	0	0	0	0	0	0	0	0	0	0	0	0	0	0
TASOR	0	113083	Q9UK61	Protein TASOR OS=Homo sapiens GN=FAM208A PE=1 SV=3	0	0.019802	0	0	0	0	0	0	0	0	0	0	0	0	0	0	0	0	2	0	0	0	0	0	0	0	0	0	0	0	0	0	0	0	0	0	0	0	0	0	0	0	0	0	0
TBC1D32	0	117917	Q96NH3	Protein broad-minded OS=Homo sapiens GN=TBC1D32 PE=2 SV=4	0	0.029703	0	0	0	0	0	0	0	0	0	0	0	0	0	0	0	0	0	0	0	0	0	0	0	0	0	0	0	0	0	0	0	0	0	0	0	0	0	0	0	0	0	0	0
TBC1D9B	0	102176	Q66K14	TBC1 domain family member 9B OS=Homo sapiens GN=TBC1D9B PE=1 SV=3	0	0.19802	0	0	0	0	0	0	0	0	0	0	0	0	0	0	0	0	0	0	0	0	0	0	0	0	0	0	0	0	0	0	0	0	0	0	0	0	0	0	0	0	0	0	0
TBCD	0	102698	Q9BTW9	Tubulin-specific chaperone D OS=Homo sapiens GN=TBCD PE=1 SV=2	0	0.118812	0	0	0	0	0	0	0	0	0	0	0	0	0	0	0	0	0	0	0	0	0	0	0	0	0	0	0	0	0	0	0	0	0	0	0	0	0	0	0	0	0	0	0
TECPR1	0	103791	Q7Z6L1	Tectonin beta-propeller repeat-containing protein 1 OS=Homo sapiens GN=TECPR1 PE=1 SV=1	0	0.207921	0	0	0	0	0	0	0	0	0	0	0	0	0	0	0	0	0	0	0	0	0	0	0	0	0	0	0	0	0	0	0	0	0	0	0	0	0	0	0	0	0	0	0
TECR	0	101348	Q9NZ01	Very-long-chain enoyl-CoA reductase OS=Homo sapiens GN=TECR PE=1 SV=1	1.33	0.514851	0	0	0	0	0	0	0	0	0	0	0	0	0	2	0	0	2	4	0	6	0	0	0	0	0	0	0	0	0	0	0	0	0	0	0	0	0	0	0	0	0	0	0
TELO2	0	107366	Q9Y4R8	Telomere length regulation protein TEL2 homolog OS=Homo sapiens GN=TELO2 PE=1 SV=2	1	0.029703	0	0	0	0	0	0	0	0	0	0	0	0	0	0	0	0	0	0	0	0	0	0	0	0	0	0	0	0	0	0	0	0	0	0	0	0	0	0	0	0	0	0	0
TENM3	0	106203	Q9P273	Teneurin-3 OS=Homo sapiens GN=TENM3 PE=2 SV=3	0	0.0693069	0	0	0	0	0	0	0	0	0	0	0	0	0	0	0	0	0	0	0	0	0	0	0	0	0	0	0	0	0	0	0	0	0	0	0	0	0	0	0	0	0	0	0
TES	0	106994	Q9UGI8	Testin OS=Homo sapiens GN=TES PE=1 SV=1	0	0.158416	0	0	0	0	0	0	0	0	0	0	0	0	0	0	0	0	0	0	0	0	0	0	0	0	0	0	0	0	0	0	0	0	0	0	0	0	0	0	0	0	0	0	0
TICRR	0	110562	Q7Z2Z1	Treslin OS=Homo sapiens GN=TICRR PE=1 SV=2	0	0.029703	0	0	0	0	0	0	0	0	0	0	0	3	0	0	0	0	0	0	0	0	0	0	0	0	0	0	0	0	0	0	0	0	0	0	0	0	0	0	0	0	0	0	0
TKT	0	100532	P29401	Transketolase OS=Homo sapiens GN=TKT PE=1 SV=3	5	0.029703	0	0	0	0	0	0	0	0	0	0	0	0	0	0	0	0	0	0	0	0	0	0	0	0	0	0	0	0	0	0	0	0	0	0	0	0	0	0	0	0	0	0	0
TMEM109	0	104393	Q9BVC6	Transmembrane protein 109 OS=Homo sapiens GN=TMEM109 PE=1 SV=1	0	0.0990099	0	0	0	0	0	0	0	0	0	0	0	0	0	0	0	0	0	0	0	0	0	0	0	0	0	0	0	0	0	0	0	0	0	0	0	0	0	0	0	0	0	0	0
TMEM165	0	103877	Q9HC07	Transmembrane protein 165 OS=Homo sapiens GN=TMEM165 PE=1 SV=1	0	0.0594059	0	0	0	0	0	0	0	0	0	0	0	0	0	0	0	0	0	0	0	0	0	0	0	0	0	0	0	0	0	0	0	0	0	0	0	0	0	0	0	0	0	0	0
TMF1	0	105632	P82094	TATA element modulatory factor OS=Homo sapiens GN=TMF1 PE=1 SV=2	0	0.049505	0	0	0	0	0	0	0	0	0	0	0	0	0	0	0	0	0	0	0	0	0	0	0	0	0	0	0	0	0	0	0	0	0	0	0	0	0	0	0	0	0	0	0
TMX1	0	100705	Q9H3N1	Thioredoxin-related transmembrane protein 1 OS=Homo sapiens GN=TMX1 PE=1 SV=1	0	0.049505	0	0	0	0	0	0	0	0	0	0	0	0	0	0	0	0	0	5	0	0	0	0	0	0	0	0	0	0	0	0	0	0	0	0	0	0	0	0	0	0	0	0	0
TNPO1	0	103457	Q92973	Transportin-1 OS=Homo sapiens GN=TNPO1 PE=1 SV=2	0	0.049505	0	0	0	0	0	0	0	0	0	0	0	0	0	0	0	0	0	0	0	0	0	0	0	0	0	0	0	0	0	0	0	0	0	0	0	0	0	0	0	0	0	0	0
TNPO2	0	104492	O14787	Transportin-2 OS=Homo sapiens GN=TNPO2 PE=1 SV=3	0	0.0693069	0	0	0	0	0	0	0	0	0	0	0	0	0	0	0	0	0	0	0	0	0	0	0	0	0	0	0	0	0	0	0	0	0	0	0	0	0	0	0	0	0	0	0
TNPO3	0	105842	Q9Y5L0	Transportin-3 OS=Homo sapiens GN=TNPO3 PE=1 SV=3	0	0.148515	0	0	0	0	0	0	0	0	0	0	0	0	0	0	0	0	0	0	0	0	0	0	0	0	0	0	0	0	0	0	0	0	0	0	0	0	0	0	0	0	0	0	0
TNRC6B	0	104087	Q9UPQ9	NP_001020014.1 Trinucleotide repeat-containing gene 6B protein	3.33	0.019802	0	0	0	0	0	0	0	0	0	0	0	0	0	0	0	0	0	0	0	0	0	0	0	0	0	0	0	0	0	0	0	0	0	0	0	0	0	0	0	0	0	0	0
TOMM40	0	102341	O96008	Mitochondrial import receptor subunit TOM40 homolog OS=Homo sapiens GN=TOMM40 PE=1 SV=1	3	0.029703	0	0	0	0	0	0	0	0	0	0	0	0	0	0	0	0	0	0	0	0	0	0	0	0	0	0	0	0	0	0	0	0	0	0	0	0	0	0	0	0	0	0	0
TOP1	0	102433	P11387	DNA topoisomerase 1 OS=Homo sapiens GN=TOP1 PE=1 SV=2	2.83	0.049505	0	0	0	0	0	0	0	0	0	0	0	0	0	0	0	0	5	0	0	0	0	0	0	0	0	0	0	0	0	0	0	0	0	0	0	0	0	0	0	0	0	0	0
TOP2B	0	103785	Q02880	DNA topoisomerase 2-beta OS=Homo sapiens GN=TOP2B PE=1 SV=3	4.6	0.475248	0	0	0	0	0	0	0	0	0	0	0	0	0	9	0	8	13	0	9	0	0	0	0	0	0	0	0	0	0	0	0	0	0	0	0	0	0	0	0	0	0	0	0
TP53	0	118362	P04637	Cellular tumor antigen p53 OS=Homo sapiens GN=TP53 PE=1 SV=4	3	0.0693069	0	0	0	0	0	0	0	0	0	0	0	0	0	0	0	0	0	0	0	0	0	0	0	0	0	0	0	0	0	0	0	0	0	0	0	0	0	0	0	0	0	0	0
TPR	0	101563	P12270	Nucleoprotein TPR OS=Homo sapiens GN=TPR PE=1 SV=3	1	0.336634	0	0	0	0	0	0	0	0	0	0	0	0	3	5	0	14	10	2	0	0	0	0	0	0	0	0	0	0	0	0	0	0	0	0	0	0	0	0	0	0	0	0	0
TRIP13	0	118465	Q15645	Pachytene checkpoint protein 2 homolog OS=Homo sapiens GN=TRIP13 PE=1 SV=2	0	0.326733	0	0	0	0	0	0	0	0	0	0	0	0	0	0	0	0	0	0	0	3	0	0	0	0	0	0	0	0	0	0	0	0	0	0	0	0	0	0	0	0	0	0	0
TSC2	0	103005	P49815	Tuberin OS=Homo sapiens GN=TSC2 PE=1 SV=2	0	0.019802	0	0	0	0	0	0	0	0	0	0	0	0	0	0	0	0	0	0	0	0	0	0	0	0	0	0	0	0	0	0	0	0	0	0	0	0	0	0	0	0	0	0	0
TTC21B	0	105808	Q7Z4L5	Tetratricopeptide repeat protein 21B OS=Homo sapiens GN=TTC21B PE=1 SV=2	0	0.029703	0	0	0	0	0	0	0	0	0	0	0	0	0	0	0	0	0	0	0	0	0	0	0	0	0	0	0	0	0	0	0	0	0	0	0	0	0	0	0	0	0	0	0
TTI1	0	110328	O43156	TELO2-interacting protein 1 homolog OS=Homo sapiens GN=TTI1 PE=1 SV=3	0	0.019802	0	0	0	0	0	0	0	0	0	0	0	0	0	0	0	0	0	0	0	0	0	0	0	0	0	0	0	0	0	0	0	0	0	0	0	0	0	0	0	0	0	0	0
TUBAL3	0	106070	A6NHL2	Tubulin alpha chain-like 3 OS=Homo sapiens GN=TUBAL3 PE=1 SV=2	2.85	0.049505	0	0	0	0	0	0	0	0	0	0	0	0	0	0	0	0	0	0	0	0	0	0	0	0	0	0	0	0	0	0	0	0	0	0	0	0	0	0	0	0	0	0	0
TUBG1	0	102166	P23258	Tubulin gamma-1 chain OS=Homo sapiens GN=TUBG1 PE=1 SV=2	2	0.019802	0	0	0	0	0	0	0	0	0	0	0	0	0	0	0	0	0	0	0	0	0	0	0	0	0	0	0	0	0	0	0	0	0	0	0	0	0	0	0	0	0	0	0
TUBGCP3	0	104349	Q96CW5	Gamma-tubulin complex component 3 OS=Homo sapiens GN=TUBGCP3 PE=1 SV=2	0	0.019802	0	0	0	0	0	0	0	0	0	0	0	0	0	0	0	0	0	0	0	0	0	0	0	0	0	0	0	0	0	0	0	0	0	0	0	0	0	0	0	0	0	0	0
TXN	0	101466	P10599	Thioredoxin OS=Homo sapiens GN=TXN PE=1 SV=3	2.68	0.019802	0	0	0	0	0	0	0	0	0	0	0	0	0	0	0	0	0	0	0	0	0	0	0	0	0	0	0	0	0	0	0	0	0	0	0	0	0	0	0	0	0	0	0
U2AF1	0	104703	Q01081	Splicing factor U2AF 35 kDa subunit OS=Homo sapiens GN=U2AF1 PE=1 SV=3	3.5	0.0990099	0	0	0	0	0	0	0	0	0	0	0	0	0	0	0	0	0	0	0	0	0	0	0	0	0	0	0	0	0	0	0	0	0	0	0	0	0	0	0	0	0	0	0
UPF1	0	101866	Q92900	Regulator of nonsense transcripts 1 OS=Homo sapiens GN=UPF1 PE=1 SV=2	1.8	0.138614	0	0	0	0	0	0	0	0	0	0	0	0	0	0	0	0	0	3	0	2	0	0	0	0	0	0	0	0	0	0	0	0	0	0	0	0	0	0	0	0	0	0	2
URB1	0	109504	O60287	Nucleolar pre-ribosomal-associated protein 1 OS=Homo sapiens GN=URB1 PE=1 SV=4	0	0.049505	0	0	0	0	0	0	0	0	0	0	0	0	0	0	0	0	0	0	0	0	0	0	0	0	0	0	0	0	0	0	0	0	0	0	0	0	0	0	0	0	0	0	0
UTP20	0	110288	O75691	Small subunit processome component 20 homolog OS=Homo sapiens GN=UTP20 PE=1 SV=3	0	0.287129	0	0	0	0	0	0	0	0	0	0	0	0	0	2	0	0	6	0	0	0	0	0	0	0	0	0	0	0	0	0	0	0	0	0	0	0	0	0	0	0	0	0	0
VAPA	0	100250	Q9P0L0	Vesicle-associated membrane protein-associated protein A OS=Homo sapiens GN=VAPA PE=1 SV=3	2	0.019802	0	0	0	0	0	0	0	0	0	0	0	0	0	0	0	0	0	0	0	0	0	0	0	0	0	0	0	0	0	0	0	0	0	0	0	0	0	0	0	0	0	0	0
VAPB	0	100346	O95292	Vesicle-associated membrane protein-associated protein B/C OS=Homo sapiens GN=VAPB PE=1 SV=3	1.5	0.049505	0	0	0	0	0	0	0	0	0	0	0	0	0	0	0	0	0	0	0	0	0	0	0	0	0	0	0	0	0	0	0	0	0	0	0	0	0	0	0	0	0	0	0
VARS	0	101494	P26640	Valine--tRNA ligase OS=Homo sapiens GN=VARS PE=1 SV=4	3	0.019802	0	0	0	0	0	0	0	0	0	0	0	0	0	0	0	0	0	0	0	0	0	0	0	0	0	0	0	0	2	0	0	0	0	0	0	0	0	0	0	0	0	0	0
VCP	0	100305	P55072	Transitional endoplasmic reticulum ATPase OS=Homo sapiens GN=VCP PE=1 SV=4	6.2	0.207921	0	0	0	0	0	0	0	0	0	0	0	0	0	4	4	4	0	0	0	0	0	0	0	0	0	0	0	0	2	0	0	0	0	0	0	0	0	0	0	2	0	0	0
VMA21	0	105269	Q3ZAQ7	Vacuolar ATPase assembly integral membrane protein VMA21 OS=Homo sapiens GN=VMA21 PE=1 SV=1	0	0.019802	0	0	0	0	0	0	0	0	0	0	0	0	0	0	0	0	0	0	0	0	0	0	0	0	0	0	0	0	0	0	0	0	0	0	0	0	0	0	0	0	0	0	0
VPS54	0	118721	Q9P1Q0	Vacuolar protein sorting-associated protein 54 OS=Homo sapiens GN=VPS54 PE=1 SV=2	0	0.019802	0	0	0	0	0	0	0	0	0	0	0	0	0	0	0	0	0	0	0	0	0	0	0	0	0	0	0	0	0	0	0	0	2	0	0	0	0	0	0	0	0	0	0
WAC	0	106458	Q9BTA9	WW domain-containing adapter protein with coiled-coil OS=Homo sapiens GN=WAC PE=1 SV=3	0	2.48515	0	0	0	0	0	0	0	0	0	0	0	51	83	83	15	11	8	0	0	0	0	0	0	0	0	0	0	0	0	0	0	0	0	0	0	0	0	0	0	0	0	0	0
WAPL	0	106321	Q7Z5K2	Wings apart-like protein homolog OS=Homo sapiens GN=WAPAL PE=1 SV=1	0	0.019802	0	0	0	0	0	0	0	0	0	0	0	0	0	0	0	0	0	0	0	0	0	0	0	0	0	0	0	0	0	0	0	0	0	0	0	0	0	0	0	0	0	0	0
WDR26	0	103602	Q9H7D7	WD repeat-containing protein 26 OS=Homo sapiens GN=WDR26 PE=1 SV=3	1	0.0990099	0	0	0	0	0	0	0	0	0	0	0	0	0	0	0	0	0	0	0	0	0	0	0	0	0	0	0	0	0	0	0	0	0	0	0	0	0	0	0	0	0	0	0
WDR6	0	108571	Q9NNW5	WD repeat-containing protein 6 OS=Homo sapiens GN=WDR6 PE=1 SV=1	3	0.029703	0	0	0	0	0	0	0	0	0	0	0	0	0	0	0	0	0	0	0	0	0	0	0	0	0	0	0	0	0	0	0	0	0	0	0	0	0	0	0	0	0	0	0
WNK1	0	101325	Q9H4A3	Serine/threonine-protein kinase WNK1 OS=Homo sapiens GN=WNK1 PE=1 SV=2	2	0.0792079	0	0	0	0	0	0	0	0	0	0	0	0	6	0	0	2	0	0	0	0	0	0	0	0	0	0	0	0	0	0	0	0	0	0	0	0	0	0	0	0	0	0	0
XPO5	0	109002	Q9HAV4	Exportin-5 OS=Homo sapiens GN=XPO5 PE=1 SV=1	0	2.07921	0	0	0	0	0	0	0	0	0	0	0	0	0	0	0	0	0	0	0	0	0	0	0	0	0	0	0	0	0	0	0	0	0	0	0	0	0	0	0	0	0	0	0
XPO7	0	102262	Q9UIA9	Exportin-7 OS=Homo sapiens GN=XPO7 PE=1 SV=3	0	0.0891089	0	0	0	0	0	0	0	0	0	0	0	0	0	0	0	0	0	0	0	0	0	0	0	0	0	0	0	0	0	0	0	0	0	0	0	0	0	0	0	0	0	0	0
XPOT	0	104571	O43592	Exportin-T OS=Homo sapiens GN=XPOT PE=1 SV=2	0	1.13861	0	0	0	0	0	0	0	0	0	0	0	0	0	0	0	0	0	0	0	0	0	0	0	0	0	0	0	0	0	0	0	0	0	0	0	0	0	0	0	0	0	0	0
YARS	0	100694	P54577	Tyrosine--tRNA ligase, cytoplasmic OS=Homo sapiens GN=YARS PE=1 SV=4	1	0.039604	0	0	0	0	0	0	0	0	0	0	0	0	0	0	0	0	0	2	0	0	0	0	0	0	0	0	0	0	0	0	0	0	2	0	0	0	0	0	0	0	0	0	0
YTHDF2	0	101751	Q9Y5A9	YTH domain-containing family protein 2 OS=Homo sapiens GN=YTHDF2 PE=1 SV=2	2	0.108911	0	0	0	0	0	0	0	0	0	0	0	0	0	0	0	0	4	3	0	0	0	0	0	0	0	0	0	0	0	0	0	0	0	0	0	0	0	0	0	0	0	0	0
YY1	0	105026	P25490	Transcriptional repressor protein YY1 OS=Homo sapiens GN=YY1 PE=1 SV=2	0	0.237624	0	0	0	0	0	0	0	0	0	0	0	0	0	2	0	2	0	6	0	0	0	0	0	0	0	0	0	0	0	0	0	0	0	0	0	0	0	0	0	0	0	0	0
ZC3H11A	0	106165	O75152	Zinc finger CCCH domain-containing protein 11A OS=Homo sapiens GN=ZC3H11A PE=1 SV=3	0	0.366337	0	0	0	0	0	0	0	0	0	0	0	0	0	0	0	0	0	0	0	0	0	0	0	0	0	0	0	0	0	0	0	0	0	0	0	0	0	0	0	0	0	0	0
ZC3HAV1	0	103750	Q7Z2W4	Zinc finger CCCH-type antiviral protein 1 OS=Homo sapiens GN=ZC3HAV1 PE=1 SV=3	3	0.158416	0	0	0	0	0	0	0	0	0	0	0	3	0	2	3	0	0	2	4	0	0	0	0	0	0	0	0	0	0	0	0	0	0	0	0	0	0	0	0	0	0	0	0
ZMYM2	0	107369	Q9UBW7	Zinc finger MYM-type protein 2 OS=Homo sapiens GN=ZMYM2 PE=1 SV=1	0	0.0990099	0	0	0	0	0	0	0	0	0	0	0	0	0	0	0	0	0	0	0	0	0	0	0	0	0	0	0	0	0	0	0	0	0	0	0	0	0	0	0	0	0	0	0
ZMYM3	0	106305	Q14202	Zinc finger MYM-type protein 3 OS=Homo sapiens GN=ZMYM3 PE=1 SV=2	0	0.108911	0	0	0	0	0	0	0	0	0	0	0	0	0	0	0	0	0	0	3	0	0	0	0	0	0	0	0	0	0	0	0	0	0	0	0	0	0	0	0	0	0	0	0
ZMYM4	0	108158	Q5VZL5	Zinc finger MYM-type protein 4 OS=Homo sapiens GN=ZMYM4 PE=1 SV=1	0	0.405941	0	0	0	0	0	0	0	0	0	0	0	0	0	0	0	0	0	0	5	0	0	0	0	0	0	0	0	0	0	0	0	0	0	0	0	0	0	0	0	0	0	0	0
ZMYND8	0	106216	Q9ULU4	Protein kinase C-binding protein 1 OS=Homo sapiens GN=ZMYND8 PE=1 SV=2	0	0.029703	0	0	0	0	0	0	0	0	0	0	0	0	0	0	0	0	0	0	0	0	0	0	0	0	0	0	0	0	0	0	0	0	0	0	0	0	0	0	0	0	0	0	0
ZNF185	0	108207	O15231	Zinc finger protein 185 OS=Homo sapiens GN=ZNF185 PE=1 SV=3	0	0.019802	0	0	0	0	0	0	0	0	0	0	0	0	0	0	0	0	0	0	0	2	0	0	0	0	0	0	0	0	0	0	0	0	0	0	0	0	0	0	0	0	0	0	0
ZNF292	0	110205	O60281	Zinc finger protein 292 OS=Homo sapiens GN=ZNF292 PE=1 SV=3	0	0.019802	0	0	0	0	0	0	0	0	0	0	0	0	0	0	0	0	0	0	0	0	0	0	0	0	0	0	0	0	0	0	0	0	0	0	0	0	0	0	0	0	0	0	0
ZNF629	0	119203	Q9UEG4	Zinc finger protein 629 OS=Homo sapiens GN=ZNF629 PE=1 SV=2	0	0.039604	0	0	0	0	0	0	0	0	0	0	0	0	0	0	0	0	0	0	0	0	0	0	0	0	0	0	0	0	0	0	0	0	0	0	0	0	0	0	0	0	0	0	0
ZNF638	0	104800	Q14966	Zinc finger protein 638 OS=Homo sapiens GN=ZNF638 PE=1 SV=2	0	0.148515	0	0	0	0	0	0	0	0	0	0	0	0	0	4	0	0	11	0	0	0	0	0	0	0	0	0	0	0	0	0	0	0	0	0	0	0	0	0	0	0	0	0	0
ZNF687	0	107453	Q8N1G0	Zinc finger protein 687 OS=Homo sapiens GN=ZNF687 PE=1 SV=1	0	0.0693069	0	0	0	0	0	0	0	0	0	0	0	0	0	0	0	0	0	0	0	0	0	0	0	0	0	0	0	0	0	0	0	0	0	0	0	0	0	0	0	0	0	0	0
ZNF768	0	119292	Q9H5H4	Zinc finger protein 768 OS=Homo sapiens GN=ZNF768 PE=1 SV=2	1	0.049505	0	0	0	0	0	0	0	0	0	0	0	0	0	0	0	0	5	0	0	0	0	0	0	0	0	0	0	0	0	0	0	0	0	0	0	0	0	0	0	0	0	0	0
ABCF1	0	102456	Q8NE71	ATP-binding cassette sub-family F member 1 OS=Homo sapiens GN=ABCF1 PE=1 SV=2	1	0.546535	0.2	2	0	0	0	0	0	0	0	0	0	2	0	0	0	0	0	0	0	0	0	0	0	0	0	0	0	0	0	0	0	0	0	0	0	0	0	0	2	3	0	0	2
ABLIM1	0	102083	O14639	Actin-binding LIM protein 1 OS=Homo sapiens GN=ABLIM1 PE=1 SV=3	1	0.140594	0.2	2	0	0	0	0	0	0	0	0	0	0	0	0	0	6	6	0	0	0	0	0	0	0	0	0	0	0	0	0	0	0	0	0	0	0	0	0	0	0	0	0	0
ACTN2	0	100785	P35609	Alpha-actinin-2 OS=Homo sapiens GN=ACTN2 PE=1 SV=1	3.5	1.28911	0.2	0	0	0	0	0	0	0	0	2	0	0	0	0	0	0	0	0	0	0	0	0	0	0	0	0	0	0	0	0	0	0	0	0	0	0	0	0	0	0	0	0	0
AKAP13	0	108692	Q12802	A-kinase anchor protein 13 OS=Homo sapiens GN=AKAP13 PE=1 SV=2	0	0.0217822	0.2	0	2	0	0	0	0	0	0	0	0	0	0	0	0	0	0	0	0	0	0	0	0	0	0	0	0	0	0	0	0	0	0	0	0	0	0	0	0	0	0	0	0
ARHGAP11A	0	110990	Q6P4F7	Rho GTPase-activating protein 11A OS=Homo sapiens GN=ARHGAP11A PE=1 SV=2	0	0.0415842	0.2	2	0	0	0	0	0	0	0	0	0	0	0	0	0	0	2	0	0	0	0	0	0	0	0	0	0	0	0	0	0	0	0	0	0	0	0	0	0	0	0	0	0
BEX5	0	105888	Q5H9J7	Protein BEX5 OS=Homo sapiens GN=BEX5 PE=1 SV=1	0	0.437624	0.2	0	0	0	0	0	2	0	0	0	0	0	0	0	0	0	0	0	0	0	0	0	0	0	0	0	0	0	0	0	0	0	0	0	0	0	0	3	0	0	0	0	0
CAND1	0	101021	Q86VP6	Cullin-associated NEDD8-dissociated protein 1 OS=Homo sapiens GN=CAND1 PE=1 SV=2	4	0.714851	0.2	0	0	0	0	0	0	2	0	0	0	2	0	0	0	5	0	5	3	0	0	0	0	0	0	0	0	0	0	0	0	0	0	0	0	0	0	0	0	0	0	0	0
CCDC144A	0	110566	A2RUR9	Coiled-coil domain-containing protein 144A OS=Homo sapiens GN=CCDC144A PE=1 SV=1	0	0.180198	0.2	0	0	0	2	0	0	0	0	0	0	0	3	0	0	0	0	0	0	0	0	0	0	0	0	0	0	0	4	0	0	0	0	0	0	0	0	0	0	0	0	0	0
CCT2	0	100976	P78371	T-complex protein 1 subunit beta OS=Homo sapiens GN=CCT2 PE=1 SV=4	5.44	0.190099	0.2	0	0	0	0	0	0	0	0	2	0	0	0	3	0	0	2	0	0	2	0	0	0	0	0	0	0	0	4	0	0	0	0	0	0	0	0	0	0	0	0	0	0
CCT7	0	102110	Q99832	T-complex protein 1 subunit eta OS=Homo sapiens GN=CCT7 PE=1 SV=2	6.5	0.170297	0.2	0	0	0	0	0	0	0	2	0	0	0	0	0	0	0	0	0	0	0	0	0	0	0	0	0	0	0	0	0	0	0	0	0	0	0	0	0	0	0	0	0	2
CHD3	0	106023	Q12873	Chromodomain-helicase-DNA-binding protein 3 OS=Homo sapiens GN=CHD3 PE=1 SV=3	1.67	0.219802	0.2	0	0	0	0	0	0	0	0	2	0	0	0	0	0	0	0	0	0	0	0	0	0	0	0	0	0	0	0	0	0	0	0	0	0	0	0	0	0	0	0	0	0
DAPK1	0	104752	P53355	Death-associated protein kinase 1 OS=Homo sapiens GN=DAPK1 PE=1 SV=6	0	0.0217822	0.2	0	2	0	0	0	0	0	0	0	0	0	0	0	0	0	0	0	0	0	0	0	0	0	0	0	0	0	0	0	0	0	0	0	0	0	0	0	0	0	0	0	0
DHX36	0	105452	Q9H2U1	ATP-dependent RNA helicase DHX36 OS=Homo sapiens GN=DHX36 PE=1 SV=2	0	0.0415842	0.2	0	2	0	0	0	0	0	0	0	0	0	0	0	2	0	0	0	0	0	0	0	0	0	0	0	0	0	0	0	0	0	0	0	0	0	0	0	0	0	0	0	0
DOCK8	0	109186	Q8NF50	Dedicator of cytokinesis protein 8 OS=Homo sapiens GN=DOCK8 PE=1 SV=3	0	0.0415842	0.2	0	0	0	0	0	0	2	0	0	0	0	0	2	0	0	0	0	0	0	0	0	0	0	0	0	0	0	0	0	0	0	0	0	0	0	0	0	0	0	0	0	0
EDC4	0	103340	Q6P2E9	Enhancer of mRNA-decapping protein 4 OS=Homo sapiens GN=EDC4 PE=1 SV=1	1	0.219802	0.2	0	0	2	0	0	0	0	0	0	0	2	0	0	2	0	5	0	0	0	0	0	0	0	0	0	0	0	0	0	0	0	0	0	0	0	0	0	0	0	0	0	0
EIF3I	0	101341	Q13347	Eukaryotic translation initiation factor 3 subunit I OS=Homo sapiens GN=EIF3I PE=1 SV=1	3	0.269307	0.2	0	0	0	0	2	0	0	0	0	0	0	0	0	0	0	0	0	0	4	0	0	0	0	0	0	0	2	0	0	0	0	2	0	0	0	0	0	0	3	0	0	3
EIF3L	0	101083	Q9Y262	Eukaryotic translation initiation factor 3 subunit L OS=Homo sapiens GN=EIF3L PE=1 SV=1	2.67	0.10099	0.2	0	0	0	0	0	0	0	0	2	0	0	0	0	0	0	0	6	0	0	0	0	0	0	0	0	0	0	0	0	0	0	0	0	0	0	0	0	0	0	0	0	0
GIGYF2	0	104252	Q6Y7W6	PERQ amino acid-rich with GYF domain-containing protein 2 OS=Homo sapiens GN=GIGYF2 PE=1 SV=1	2.67	0.0217822	0.2	0	2	0	0	0	0	0	0	0	0	0	0	0	0	0	0	0	0	0	0	0	0	0	0	0	0	0	0	0	0	0	0	0	0	0	0	0	0	0	0	0	0
H1FX	0	100779	Q92522	Histone H1x OS=Homo sapiens GN=H1FX PE=1 SV=1	2.08	0.140594	0.2	0	0	0	0	2	0	0	0	0	0	0	0	3	0	0	0	0	0	2	0	0	0	0	0	0	0	0	0	0	0	0	0	0	0	0	0	0	0	0	0	0	0
HIST1H1D	0	100574	P16402	Histone H1.3 OS=Homo sapiens GN=HIST1H1D PE=1 SV=2	14.92	0.754455	0.2	2	0	0	0	0	0	0	0	0	0	0	11	11	0	19	16	3	0	14	0	0	0	0	0	0	0	0	0	0	0	0	0	0	0	0	0	0	0	0	0	0	0
HNRNPH3	0	101307	P31942	Heterogeneous nuclear ribonucleoprotein H3 OS=Homo sapiens GN=HNRNPH3 PE=1 SV=2	3.5	0.0217822	0.2	0	0	0	0	0	2	0	0	0	0	0	0	0	0	0	0	0	0	0	0	0	0	0	0	0	0	0	0	0	0	0	0	0	0	0	0	0	0	0	0	0	0
HNRNPUL1	0	102746	Q9BUJ2	Heterogeneous nuclear ribonucleoprotein U-like protein 1 OS=Homo sapiens GN=HNRNPUL1 PE=1 SV=2	5	0.328713	0.2	2	0	0	0	0	0	0	0	0	0	0	0	0	0	0	10	0	0	0	0	0	0	0	0	0	0	0	0	0	0	0	0	0	0	0	0	0	0	0	0	0	0
HTATSF1	0	105727	O43719	HIV Tat-specific factor 1 OS=Homo sapiens GN=HTATSF1 PE=1 SV=1	0	0.0712871	0.2	0	0	0	0	0	0	0	2	0	0	0	0	0	0	0	3	0	0	0	0	0	0	0	0	0	0	0	2	0	0	0	0	0	0	0	0	0	0	0	0	0	0
IPO7	0	104781	O95373	Importin-7 OS=Homo sapiens GN=IPO7 PE=1 SV=1	3	1.31881	0.2	0	0	0	0	0	0	2	0	0	0	0	2	4	2	6	5	3	3	0	0	0	0	0	0	0	0	0	0	0	0	0	0	0	0	0	0	0	0	0	0	0	0
KIAA1211	0	106196	Q6ZU35	Uncharacterized protein KIAA1211 OS=Homo sapiens GN=KIAA1211 PE=1 SV=3	0	0.0613861	0.2	0	2	0	0	0	0	0	0	0	0	0	0	0	0	0	2	0	0	0	0	0	0	0	0	0	0	0	0	0	0	0	0	0	2	0	0	0	0	0	0	0	0
KIAA1671	0	104473	Q9BY89	Uncharacterized protein KIAA1671 OS=Homo sapiens GN=KIAA1671 PE=1 SV=2	0	0.0217822	0.2	0	2	0	0	0	0	0	0	0	0	0	0	0	0	0	0	0	0	0	0	0	0	0	0	0	0	0	0	0	0	0	0	0	0	0	0	0	0	0	0	0	0
LBR	0	106253	Q14739	Lamin-B receptor OS=Homo sapiens GN=LBR PE=1 SV=2	1	0.0613861	0.2	0	0	0	0	0	0	2	0	0	0	0	0	0	0	0	0	4	0	0	0	0	0	0	0	0	0	0	0	0	0	0	0	0	0	0	0	0	0	0	0	0	0
LRP2	0	109717	P98164	Low-density lipoprotein receptor-related protein 2 OS=Homo sapiens GN=LRP2 PE=1 SV=3	0	0.0217822	0.2	0	0	0	0	2	0	0	0	0	0	0	0	0	0	0	0	0	0	0	0	0	0	0	0	0	0	0	0	0	0	0	0	0	0	0	0	0	0	0	0	0	0
LRPPRC	0	102214	P42704	Leucine-rich PPR motif-containing protein, mitochondrial OS=Homo sapiens GN=LRPPRC PE=1 SV=3	6.89	1.33861	0.2	0	0	0	0	0	0	0	0	0	2	0	0	3	0	5	2	0	3	0	0	0	0	0	0	0	0	0	2	0	0	0	0	0	0	0	0	0	0	0	0	0	0
MAGED2	0	102493	Q9UNF1	Melanoma-associated antigen D2 OS=Homo sapiens GN=MAGED2 PE=1 SV=2	1	1.41782	0.2	2	0	0	0	0	0	0	0	0	0	3	0	0	4	0	0	36	29	18	0	0	0	0	0	0	0	0	0	0	3	0	0	0	0	0	0	0	0	0	0	0	6
MAP7D1	0	101854	Q3KQU3	MAP7 domain-containing protein 1 OS=Homo sapiens GN=MAP7D1 PE=1 SV=1	0	0.0712871	0.2	2	0	0	0	0	0	0	0	0	0	0	0	0	0	0	0	0	0	0	0	0	0	0	0	0	0	0	0	0	0	0	0	0	0	0	0	0	0	0	0	0	0
PCDH17	0	104312	O14917	Protocadherin-17 OS=Homo sapiens GN=PCDH17 PE=2 SV=2	0	0.130693	0.2	0	0	0	0	2	0	0	0	0	0	0	0	0	0	0	0	0	0	0	0	0	0	0	0	0	0	0	0	0	0	0	0	0	0	0	0	0	0	0	0	0	0
PPP2R2A	0	100899	P63151	Serine/threonine-protein phosphatase 2A 55 kDa regulatory subunit B alpha isoform OS=Homo sapiens GN=PPP2R2A PE=1 SV=1	1	0.0415842	0.2	0	0	0	0	0	0	2	0	0	0	0	0	0	0	0	0	0	0	0	0	0	0	0	0	0	0	0	2	0	0	0	0	0	0	0	0	0	0	0	0	0	0
QARS	0	101550	P47897	Glutamine--tRNA ligase OS=Homo sapiens GN=QARS PE=1 SV=1	2.33	0.2	0.2	0	0	0	0	0	0	2	0	0	0	0	0	5	0	0	3	4	0	0	0	0	0	0	0	0	0	0	0	0	0	0	0	0	0	0	0	0	0	0	0	0	0
RFC1	0	107450	P35251	Replication factor C subunit 1 OS=Homo sapiens GN=RFC1 PE=1 SV=4	0	0.219802	0.2	0	2	0	0	0	0	0	0	0	0	0	0	3	0	3	6	3	3	0	0	0	0	0	0	0	0	0	0	0	0	0	0	0	0	0	0	0	0	0	0	0	0
RNPS1	0	105397	Q15287	RNA-binding protein with serine-rich domain 1 OS=Homo sapiens GN=RNPS1 PE=1 SV=1	1.5	0.0613861	0.2	0	2	0	0	0	0	0	0	0	0	0	0	0	0	0	0	0	0	0	0	0	0	0	0	0	0	2	0	0	0	0	0	0	0	0	0	0	0	0	0	0	0
RPS11	0	100140	P62280	40S ribosomal protein S11 OS=Homo sapiens GN=RPS11 PE=1 SV=3	3.29	0.259406	0.2	0	0	0	0	0	0	2	0	0	0	0	0	0	0	0	0	0	0	2	0	2	0	0	0	0	0	3	0	0	0	0	0	0	0	0	0	0	0	0	0	0	0
RPS17	0	100970	P08708	40S ribosomal protein S17 OS=Homo sapiens GN=RPS17 PE=1 SV=2	7.43	0.0217822	0.2	0	0	0	0	0	0	2	0	0	0	0	0	0	0	0	0	0	0	0	0	0	0	0	0	0	0	0	0	0	0	0	0	0	0	0	0	0	0	0	0	0	0
TBR1	0	102653	Q16650	T-box brain protein 1 OS=Homo sapiens GN=TBR1 PE=2 SV=1	0	0.0217822	0.2	0	0	0	0	0	0	2	0	0	0	0	0	0	0	0	0	0	0	0	0	0	0	0	0	0	0	0	0	0	0	0	0	0	0	0	0	0	0	0	0	0	0
YWHAE	0	100027	P62258	14-3-3 protein epsilon OS=Homo sapiens GN=YWHAE PE=1 SV=1	3.64	0.645545	0.2	0	0	0	0	0	2	0	0	0	0	0	2	3	0	0	0	0	7	0	0	0	0	0	0	4	0	4	5	0	0	0	2	0	0	0	0	0	0	0	0	0	0
ZNF469	0	110546	Q96JG9	Zinc finger protein 469 OS=Homo sapiens GN=ZNF469 PE=2 SV=3	1	0.0910891	0.2	0	0	0	0	0	0	2	0	0	0	0	0	0	0	0	0	0	0	0	0	0	0	0	0	0	0	0	0	0	0	0	0	0	0	0	0	0	0	0	0	0	0
ARPC1A	0	101013	Q92747	Actin-related protein 2/3 complex subunit 1A OS=Homo sapiens GN=ARPC1A PE=1 SV=2	2	0.0821782	0.3	0	0	0	0	0	0	3	0	0	0	0	0	0	0	0	0	0	0	0	0	2	0	0	0	0	0	0	0	0	0	0	0	0	0	0	0	0	0	0	0	0	0
ATP2A2	0	101173	P16615	Sarcoplasmic/endoplasmic reticulum calcium ATPase 2 OS=Homo sapiens GN=ATP2A2 PE=1 SV=1	1.25	2.2703	0.3	0	0	0	0	0	0	3	0	0	0	0	0	0	0	0	0	0	5	3	0	0	0	0	0	0	0	0	0	0	0	0	0	0	0	0	0	0	0	0	0	0	5
CACNA2D2	0	102390	Q9NY47	Voltage-dependent calcium channel subunit alpha-2/delta-2 OS=Homo sapiens GN=CACNA2D2 PE=1 SV=2	0	0.0326733	0.3	0	0	0	0	0	0	3	0	0	0	0	0	0	0	0	0	0	0	0	0	0	0	0	0	0	0	0	0	0	0	0	0	0	0	0	0	0	0	0	0	0	0
CCNK	0	108729	O75909	Cyclin-K OS=Homo sapiens GN=CCNK PE=1 SV=2	0	0.0326733	0.3	3	0	0	0	0	0	0	0	0	0	0	0	0	0	0	0	0	0	0	0	0	0	0	0	0	0	0	0	0	0	0	0	0	0	0	0	0	0	0	0	0	0
CHD5	0	105498	Q8TDI0	Chromodomain-helicase-DNA-binding protein 5 OS=Homo sapiens GN=CHD5 PE=1 SV=1	1.5	0.39901	0.3	0	0	0	0	0	0	0	0	3	0	0	0	0	0	0	0	0	0	0	0	0	0	0	0	0	0	0	0	0	0	0	0	0	0	0	0	0	0	0	0	0	0
EEF1D	0	101606	P29692	NP_115754.3 Elongation factor 1-delta (EF-1-delta) (Antigen NY-CO-4)	2.1	0.0326733	0.3	0	0	0	0	0	0	0	0	0	3	0	0	0	0	0	0	0	0	0	0	0	0	0	0	0	0	0	0	0	0	0	0	0	0	0	0	0	0	0	0	0	0
EIF3G	0	101895	O75821	Eukaryotic translation initiation factor 3 subunit G OS=Homo sapiens GN=EIF3G PE=1 SV=2	2.75	0.210891	0.3	3	0	0	0	0	0	0	0	0	0	0	0	2	0	0	5	0	0	0	0	0	0	0	0	0	0	0	0	0	0	0	5	0	0	0	0	0	0	0	0	0	6
FAM120A	0	102790	Q9NZB2	Constitutive coactivator of PPAR-gamma-like protein 1 OS=Homo sapiens GN=FAM120A PE=1 SV=2	0	0.111881	0.3	0	0	0	0	0	0	0	0	0	3	0	0	2	0	2	0	0	0	0	0	0	0	0	0	0	0	0	0	0	0	0	0	0	0	0	0	0	0	0	0	0	2
HIST1H3A	0	100156	P68431	Histone H3.1 OS=Homo sapiens GN=HIST1H3A PE=1 SV=2	4.13	0.0722772	0.3	0	0	0	0	0	0	3	0	0	0	0	0	0	0	0	4	0	0	0	0	0	0	0	0	0	0	0	0	0	0	0	0	0	0	0	0	0	0	0	0	0	0
IGF2BP3	0	114032	O00425	Insulin-like growth factor 2 mRNA-binding protein 3 OS=Homo sapiens GN=IGF2BP3 PE=1 SV=2	2.42	0.0524752	0.3	0	3	0	0	0	0	0	0	0	0	0	0	0	0	0	0	0	0	0	0	0	0	0	0	0	0	0	0	0	0	0	0	0	0	0	0	0	0	0	0	0	0
LYAR	0	108962	Q9NX58	Cell growth-regulating nucleolar protein OS=Homo sapiens GN=LYAR PE=1 SV=2	1.67	0.0326733	0.3	3	0	0	0	0	0	0	0	0	0	0	0	0	0	0	0	0	0	0	0	0	0	0	0	0	0	0	0	0	0	0	0	0	0	0	0	0	0	0	0	0	0
OFD1	0	115697	O75665	Oral-facial-digital syndrome 1 protein OS=Homo sapiens GN=OFD1 PE=1 SV=1	0	0.0326733	0.3	0	0	0	0	0	0	3	0	0	0	0	0	0	0	0	0	0	0	0	0	0	0	0	0	0	0	0	0	0	0	0	0	0	0	0	0	0	0	0	0	0	0
PRDX2	0	100104	P32119	Peroxiredoxin-2 OS=Homo sapiens GN=PRDX2 PE=1 SV=5	2.35	0.0326733	0.3	0	0	0	0	0	0	3	0	0	0	0	0	0	0	0	0	0	0	0	0	0	0	0	0	0	0	0	0	0	0	0	0	0	0	0	0	0	0	0	0	0	0
RPL21	0	100914	P46778	60S ribosomal protein L21 OS=Homo sapiens GN=RPL21 PE=1 SV=2	4.27	0.290099	0.3	0	0	0	0	0	0	3	0	0	0	0	0	0	0	0	0	0	0	8	0	0	2	0	0	0	0	0	0	0	0	0	0	0	0	0	0	0	0	0	0	0	0
SLC16A1	0	101688	P53985	Monocarboxylate transporter 1 OS=Homo sapiens GN=SLC16A1 PE=1 SV=3	2	0.923762	0.3	0	0	3	0	0	0	0	0	0	0	0	0	0	0	2	0	0	9	7	0	0	0	0	0	2	0	0	0	0	0	0	0	0	0	0	0	0	0	0	0	0	0
SMC2	0	110513	O95347	Structural maintenance of chromosomes protein 2 OS=Homo sapiens GN=SMC2 PE=1 SV=2	1	1.39901	0.3	0	3	0	0	0	0	0	0	0	0	0	0	0	0	3	3	0	0	0	0	0	0	0	0	0	0	0	0	0	0	0	0	0	0	0	0	0	0	0	0	0	0
ZNF326	0	103443	Q5BKZ1	DBIRD complex subunit ZNF326 OS=Homo sapiens GN=ZNF326 PE=1 SV=2	1	0.408911	0.3	0	0	0	0	0	0	0	0	3	0	0	0	0	0	0	0	0	0	0	0	2	0	0	0	0	0	0	0	0	0	0	0	0	0	0	0	0	0	0	0	0	0
CEP350	0	110179	Q5VT06	Centrosome-associated protein 350 OS=Homo sapiens GN=CEP350 PE=1 SV=1	0	0.390099	0.4	0	4	0	0	0	0	0	0	0	0	7	4	0	3	7	8	0	6	0	0	0	0	0	0	0	0	0	0	0	0	0	0	0	0	0	0	0	0	0	0	0	0
CKAP4	0	102254	Q07065	Cytoskeleton-associated protein 4 OS=Homo sapiens GN=CKAP4 PE=1 SV=2	4.2	0.370297	0.4	4	0	0	0	0	0	0	0	0	0	0	0	0	2	0	8	9	3	0	0	0	0	0	0	0	0	0	0	0	0	0	0	0	0	0	0	0	0	0	0	0	0
EIF4A1	0	100218	P60842	Eukaryotic initiation factor 4A-I OS=Homo sapiens GN=EIF4A1 PE=1 SV=1	10	0.429703	0.4	0	0	0	0	0	0	4	0	0	0	0	0	0	0	7	3	0	0	0	0	0	0	0	0	0	0	0	0	0	0	0	0	0	0	0	0	2	0	0	0	0	0
ERH	0	101929	P84090	Enhancer of rudimentary homolog OS=Homo sapiens GN=ERH PE=1 SV=1	1.94	0.142574	0.4	4	0	0	0	0	0	0	0	0	0	0	0	0	0	2	0	2	0	0	0	0	0	0	0	0	0	0	0	0	0	0	2	0	0	0	0	0	0	0	0	0	4
GSN	0	100740	P06396	Gelsolin OS=Homo sapiens GN=GSN PE=1 SV=1	1.67	0.0831683	0.4	0	0	0	0	0	0	4	0	0	0	0	0	0	0	0	0	0	0	0	0	0	0	0	0	0	0	0	2	0	0	0	0	0	0	0	0	0	0	0	0	0	0
ITPRID2	0	106015	P28290	Sperm-specific antigen 2 OS=Homo sapiens GN=SSFA2 PE=1 SV=3	0	0.0435644	0.4	4	0	0	0	0	0	0	0	0	0	0	0	0	0	0	0	0	0	0	0	0	0	0	0	0	0	0	0	0	0	0	0	0	0	0	0	0	0	0	0	0	0
LRCH2	0	105247	Q5VUJ6	Leucine-rich repeat and calponin homology domain-containing protein 2 OS=Homo sapiens GN=LRCH2 PE=2 SV=2	0	0.0930693	0.4	0	0	0	0	0	0	4	0	0	0	0	0	0	0	2	3	0	0	0	0	0	0	0	0	0	0	0	0	0	0	0	0	0	0	0	0	0	0	0	0	0	0
NUP160	0	105828	Q12769	Nuclear pore complex protein Nup160 OS=Homo sapiens GN=NUP160 PE=1 SV=3	0	0.409901	0.4	0	0	0	0	0	0	4	0	0	0	0	0	0	0	0	0	0	0	0	0	0	0	0	0	0	0	0	0	0	0	0	0	0	0	0	0	0	0	0	0	0	0
ROCK2	0	100780	O75116	Rho-associated protein kinase 2 OS=Homo sapiens GN=ROCK2 PE=1 SV=4	0	0.0732673	0.4	0	0	0	0	0	0	0	2	2	0	0	0	0	0	0	0	0	0	0	0	0	0	0	0	0	0	0	0	0	0	0	0	0	0	0	0	0	0	0	0	0	0
RPS24	0	102619	P62847	NP_001135757.1 40S ribosomal protein S24	4.93	0.182178	0.4	0	0	0	0	4	0	0	0	0	0	0	0	0	0	0	0	0	0	0	0	0	0	0	0	0	0	0	0	0	0	0	0	0	0	0	0	0	0	0	0	0	0
SDK2	0	106217	Q58EX2	Protein sidekick-2 OS=Homo sapiens GN=SDK2 PE=1 SV=3	0	0.0930693	0.4	0	0	0	0	4	0	0	0	0	0	0	0	0	0	0	0	0	0	0	0	0	0	0	0	0	0	0	0	0	0	0	0	0	0	0	0	0	0	0	0	0	0
SRSF5	0	103326	Q13243	Serine/arginine-rich splicing factor 5 OS=Homo sapiens GN=SRSF5 PE=1 SV=1	1.58	0.350495	0.4	0	0	0	0	0	0	2	2	0	0	0	2	0	0	8	11	0	0	5	0	0	0	0	0	0	0	3	0	0	0	0	0	0	0	0	0	0	0	0	0	0	0
TRA2B	0	100720	P62995	Transformer-2 protein homolog beta OS=Homo sapiens GN=TRA2B PE=1 SV=1	1.83	0.0732673	0.4	0	0	0	0	0	0	4	0	0	0	0	0	0	0	0	0	0	0	0	0	0	0	0	0	0	0	0	0	0	0	0	0	0	0	0	0	0	0	0	0	0	0
TWF2	0	101511	Q6IBS0	Twinfilin-2 OS=Homo sapiens GN=TWF2 PE=1 SV=2	0	0.0633663	0.4	0	0	0	0	0	0	4	0	0	0	0	0	0	0	0	0	0	0	0	0	0	0	0	0	0	0	0	2	0	0	0	0	0	0	0	0	0	0	0	0	0	0
DOCK4	0	103795	Q8N1I0	Dedicator of cytokinesis protein 4 OS=Homo sapiens GN=DOCK4 PE=1 SV=3	0	0.30198	0.5	0	2	0	0	0	0	3	0	0	0	0	0	0	0	2	8	0	5	0	0	0	0	0	0	0	0	0	0	0	0	0	0	0	0	0	0	0	0	0	0	0	0
DPYSL3	0	100463	Q14195	Dihydropyrimidinase-related protein 3 OS=Homo sapiens GN=DPYSL3 PE=1 SV=1	0	0.0544554	0.5	0	0	0	2	0	0	0	3	0	0	0	0	0	0	0	0	0	0	0	0	0	0	0	0	0	0	0	0	0	0	0	0	0	0	0	0	0	0	0	0	0	0
GANAB	0	100748	Q14697	Neutral alpha-glucosidase AB OS=Homo sapiens GN=GANAB PE=1 SV=3	3	0.618812	0.5	3	2	0	0	0	0	0	0	0	0	6	0	2	0	2	3	6	4	0	0	0	0	0	0	2	0	0	2	0	0	0	0	0	0	0	0	0	0	7	0	0	6
GCN1	0	104508	Q92616	Translational activator GCN1 OS=Homo sapiens GN=GCN1L1 PE=1 SV=6	0	4.17327	0.5	0	0	0	0	0	0	2	0	0	3	0	7	5	2	11	6	0	28	0	0	0	0	0	0	0	0	0	0	0	0	0	0	0	0	0	0	0	0	0	0	0	0
HSP90AA2P	0	103196	Q14568	Heat shock protein HSP 90-alpha A2 OS=Homo sapiens GN=HSP90AA2P PE=1 SV=2	0	0.0544554	0.5	0	0	0	0	0	0	5	0	0	0	0	0	0	0	0	0	0	0	0	0	0	0	0	0	0	0	0	0	0	0	0	0	0	0	0	0	0	0	0	0	0	0
IMMT	0	100316	Q16891	MICOS complex subunit MIC60 OS=Homo sapiens GN=IMMT PE=1 SV=1	2.6	2.98515	0.5	2	0	0	0	0	0	3	0	0	0	3	9	8	0	0	8	27	16	14	0	0	0	0	0	0	0	0	0	0	2	0	0	0	0	0	0	0	0	0	0	0	4
IMPDH2	0	101558	P12268	Inosine-5'-monophosphate dehydrogenase 2 OS=Homo sapiens GN=IMPDH2 PE=1 SV=2	1	0.222772	0.5	0	0	5	0	0	0	0	0	0	0	0	0	0	8	0	0	0	0	0	0	0	0	0	0	3	0	0	0	0	0	0	2	0	0	0	0	0	0	2	0	0	0
KTN1	0	100875	Q86UP2	Kinectin OS=Homo sapiens GN=KTN1 PE=1 SV=1	1	0.222772	0.5	0	5	0	0	0	0	0	0	0	0	0	0	0	0	0	0	10	5	0	0	0	0	0	0	0	0	0	0	0	0	0	0	0	0	0	0	0	0	0	0	0	0
LARS	0	102747	Q9P2J5	Leucine--tRNA ligase, cytoplasmic OS=Homo sapiens GN=LARS PE=1 SV=2	4.38	1.79703	0.5	0	0	0	2	0	0	0	0	0	3	3	3	5	0	3	6	2	6	0	0	0	0	0	0	0	0	4	3	0	0	0	0	0	0	0	0	0	0	0	0	0	0
MPRIP	0	101375	Q6WCQ1	Myosin phosphatase Rho-interacting protein OS=Homo sapiens GN=MPRIP PE=1 SV=3	19.5	0.123762	0.5	0	0	0	0	0	0	2	0	3	0	0	0	0	0	0	3	0	0	0	0	0	2	0	0	0	0	0	0	0	0	0	0	0	0	0	0	0	0	0	0	0	0
MTDH	0	100562	Q86UE4	Protein LYRIC OS=Homo sapiens GN=MTDH PE=1 SV=2	1.33	0.430693	0.5	3	2	0	0	0	0	0	0	0	0	0	8	6	2	0	0	11	5	6	0	0	0	0	0	0	0	0	0	0	0	0	0	0	0	0	0	0	0	0	0	0	0
NOC4L	0	109457	Q9BVI4	Nucleolar complex protein 4 homolog OS=Homo sapiens GN=NOC4L PE=1 SV=1	1	0.0742574	0.5	0	0	0	0	0	0	5	0	0	0	0	0	2	0	0	0	0	0	0	0	0	0	0	0	0	0	0	0	0	0	0	0	0	0	0	0	0	0	0	0	0	0
RBM25	0	102010	P49756	RNA-binding protein 25 OS=Homo sapiens GN=RBM25 PE=1 SV=3	0	0.183168	0.5	0	0	0	0	0	0	3	0	2	0	0	0	0	0	0	5	0	0	0	0	0	0	0	0	0	0	0	0	0	0	0	0	0	0	0	0	0	0	0	0	0	0
REST	0	116854	Q13127	RE1-silencing transcription factor OS=Homo sapiens GN=REST PE=1 SV=3	1.75	0.569307	0.5	0	5	0	0	0	0	0	0	0	0	4	3	6	9	9	7	8	3	3	0	0	0	0	0	0	0	0	0	0	0	0	0	0	0	0	0	0	0	0	0	0	0
RPL27A	0	102074	P46776	60S ribosomal protein L27a OS=Homo sapiens GN=RPL27A PE=1 SV=2	2.94	0.331683	0.5	0	0	0	0	0	0	0	3	0	2	0	0	3	0	0	12	0	0	0	0	0	0	0	0	0	0	0	0	0	0	0	0	0	0	0	0	0	0	0	0	0	0
RPN2	0	102813	P04844	Dolichyl-diphosphooligosaccharide--protein glycosyltransferase subunit 2 OS=Homo sapiens GN=RPN2 PE=1 SV=3	3.5	0.826733	0.5	0	0	0	0	0	0	5	0	0	0	0	0	0	0	3	3	0	0	2	0	0	0	0	0	0	0	0	0	0	0	0	0	0	0	0	0	0	0	0	0	0	0
SF1	0	102514	Q15637	Splicing factor 1 OS=Homo sapiens GN=SF1 PE=1 SV=4	0	0.0544554	0.5	3	2	0	0	0	0	0	0	0	0	0	0	0	0	0	0	0	0	0	0	0	0	0	0	0	0	0	0	0	0	0	0	0	0	0	0	0	0	0	0	0	0
SMC1A	0	103497	Q14683	Structural maintenance of chromosomes protein 1A OS=Homo sapiens GN=SMC1A PE=1 SV=2	1	2.86634	0.5	0	3	0	0	0	0	0	0	0	2	3	4	5	6	3	4	0	12	0	0	0	0	0	0	0	0	0	2	0	0	0	0	0	0	0	0	0	0	0	0	0	5
SNRPD2	0	102484	P62316	Small nuclear ribonucleoprotein Sm D2 OS=Homo sapiens GN=SNRPD2 PE=1 SV=1	2.58	0.153465	0.5	0	0	0	0	0	2	3	0	0	0	0	0	0	0	0	2	0	0	2	0	0	0	0	0	0	0	0	0	0	0	0	2	0	0	0	0	0	0	2	0	0	0
TESK2	0	109674	Q96S53	Dual specificity testis-specific protein kinase 2 OS=Homo sapiens GN=TESK2 PE=1 SV=1	0	0.0544554	0.5	0	0	0	0	3	0	2	0	0	0	0	0	0	0	0	0	0	0	0	0	0	0	0	0	0	0	0	0	0	0	0	0	0	0	0	0	0	0	0	0	0	0
CKAP2	0	110212	Q8WWK9	Cytoskeleton-associated protein 2 OS=Homo sapiens GN=CKAP2 PE=1 SV=1	0	0.144554	0.6	3	0	3	0	0	0	0	0	0	0	0	0	0	3	0	2	0	0	0	0	0	0	0	0	0	0	0	0	0	0	0	0	0	0	0	0	0	0	0	0	0	0
EPPK1	0	109760	P58107	Epiplakin OS=Homo sapiens GN=EPPK1 PE=1 SV=2	1.5	0.10495	0.6	0	6	0	0	0	0	0	0	0	0	0	0	0	0	0	0	4	0	0	0	0	0	0	0	0	0	0	0	0	0	0	0	0	0	0	0	0	0	0	0	0	0
KRT2	0	100850	P35908	Keratin, type II cytoskeletal 2 epidermal OS=Homo sapiens GN=KRT2 PE=1 SV=2	11.64	0.233663	0.6	0	0	0	6	0	0	0	0	0	0	0	0	0	0	0	0	0	0	0	0	0	0	0	0	0	0	0	0	0	0	0	0	0	0	8	0	0	0	0	0	0	0
PLEKHG3	0	108090	A1L390	Pleckstrin homology domain-containing family G member 3 OS=Homo sapiens GN=PLEKHG3 PE=1 SV=1	0	0.154455	0.6	0	6	0	0	0	0	0	0	0	0	0	0	0	0	0	3	0	4	0	0	2	0	0	0	0	0	0	0	0	0	0	0	0	0	0	0	0	0	0	0	0	0
RAD50	0	104303	Q92878	DNA repair protein RAD50 OS=Homo sapiens GN=RAD50 PE=1 SV=1	15.25	0.411881	0.6	6	0	0	0	0	0	0	0	0	0	0	3	3	0	6	7	0	3	0	0	0	0	0	0	0	0	0	0	0	0	0	0	0	0	0	0	0	0	0	0	0	3
RPL23	0	102075	P62829	60S ribosomal protein L23 OS=Homo sapiens GN=RPL23 PE=1 SV=1	5.18	0.441584	0.6	0	0	0	0	2	0	4	0	0	0	0	0	0	0	0	0	0	0	0	0	0	0	0	0	0	0	0	0	0	0	0	0	0	0	0	0	0	0	0	0	0	0
RPL27	0	100067	P61353	60S ribosomal protein L27 OS=Homo sapiens GN=RPL27 PE=1 SV=2	5.43	0.431683	0.6	0	0	0	0	0	0	4	2	0	0	0	0	0	0	0	0	0	0	0	0	0	0	0	0	0	0	0	0	0	0	0	0	0	0	0	0	0	0	0	0	0	0
RPN1	0	101772	P04843	Dolichyl-diphosphooligosaccharide--protein glycosyltransferase subunit 1 OS=Homo sapiens GN=RPN1 PE=1 SV=1	1.5	1.90693	0.6	4	0	2	0	0	0	0	0	0	0	4	8	3	0	0	5	35	14	10	0	0	0	0	0	0	0	0	0	0	0	0	3	0	0	0	0	0	0	0	0	0	5
SF3A1	0	101430	Q15459	Splicing factor 3A subunit 1 OS=Homo sapiens GN=SF3A1 PE=1 SV=1	1.33	0.134653	0.6	0	0	0	2	0	0	0	2	0	2	0	0	0	0	0	0	0	0	0	0	0	0	0	0	0	0	0	0	0	0	0	0	0	0	0	0	0	0	0	0	0	0
SMC4	0	109502	Q9NTJ3	Structural maintenance of chromosomes protein 4 OS=Homo sapiens GN=SMC4 PE=1 SV=2	1	2.14455	0.6	0	3	0	0	0	0	0	0	0	3	0	4	6	3	7	7	2	8	0	0	0	0	0	0	0	0	0	0	0	0	0	0	0	0	0	0	0	0	0	0	0	0
SNRNP40	0	103843	Q96DI7	U5 small nuclear ribonucleoprotein 40 kDa protein OS=Homo sapiens GN=SNRNP40 PE=1 SV=1	1.67	0.342574	0.6	0	0	0	0	0	2	0	4	0	0	0	0	0	0	2	7	0	0	0	0	0	0	0	0	0	0	0	0	0	0	0	0	0	0	0	0	0	0	0	0	0	0
SRSF10	0	103319	O75494	Serine/arginine-rich splicing factor 10 OS=Homo sapiens GN=SRSF10 PE=1 SV=1	1.33	0.10495	0.6	0	0	0	0	0	0	6	0	0	0	0	0	0	0	2	0	0	0	0	0	0	0	0	0	0	0	2	0	0	0	0	0	0	0	0	0	0	0	0	0	0	0
TET2	0	110599	Q6N021	Methylcytosine dioxygenase TET2 OS=Homo sapiens GN=TET2 PE=1 SV=3	0	0.0851485	0.6	6	0	0	0	0	0	0	0	0	0	0	0	0	2	0	0	0	0	0	0	0	0	0	0	0	0	0	0	0	0	0	0	0	0	0	0	0	0	0	0	0	0
TOP2A	0	106566	P11388	DNA topoisomerase 2-alpha OS=Homo sapiens GN=TOP2A PE=1 SV=3	15.8	0.837624	0.6	0	6	0	0	0	0	0	0	0	0	3	0	13	0	11	21	0	11	0	0	0	0	0	0	0	0	0	0	0	0	0	0	0	0	0	0	0	0	0	0	0	0
TRA2A	0	102060	Q13595	Transformer-2 protein homolog alpha OS=Homo sapiens GN=TRA2A PE=1 SV=1	1.2	0.0653465	0.6	0	0	0	0	0	0	6	0	0	0	0	0	0	0	0	0	0	0	0	0	0	0	0	0	0	0	0	0	0	0	0	0	0	0	0	0	0	0	0	0	0	0
TUBA1A	0	100060	Q71U36	Tubulin alpha-1A chain OS=Homo sapiens GN=TUBA1A PE=1 SV=1	23.12	3.19406	0.6	0	0	0	0	2	0	0	0	4	0	0	0	0	0	0	0	0	0	0	0	0	0	0	0	0	0	0	3	0	0	0	0	0	0	3	0	2	0	0	0	0	0
ZRANB2	0	102686	O95218	Zinc finger Ran-binding domain-containing protein 2 OS=Homo sapiens GN=ZRANB2 PE=1 SV=2	1.25	0.520792	0.6	2	2	2	0	0	0	0	0	0	0	5	3	4	0	10	8	10	0	0	0	0	0	0	0	0	0	0	0	0	2	0	0	0	0	0	0	0	0	0	0	0	0
PPIG	0	107086	Q13427	Peptidyl-prolyl cis-trans isomerase G OS=Homo sapiens GN=PPIG PE=1 SV=2	0	0.135644	0.7	4	0	3	0	0	0	0	0	0	0	0	0	0	4	0	0	0	0	2	0	0	0	0	0	0	0	0	0	0	0	0	0	0	0	0	0	0	0	0	0	0	0
PSMD2	0	101486	Q13200	26S proteasome non-ATPase regulatory subunit 2 OS=Homo sapiens GN=PSMD2 PE=1 SV=3	3.4	1.91782	0.7	0	0	0	2	0	0	2	3	0	0	4	7	12	0	5	6	24	23	15	0	0	2	0	0	2	0	0	0	0	2	2	0	0	0	0	0	0	0	0	0	0	2
SF3A2	0	105558	Q15428	Splicing factor 3A subunit 2 OS=Homo sapiens GN=SF3A2 PE=1 SV=2	1.5	0.0762376	0.7	7	0	0	0	0	0	0	0	0	0	0	0	0	0	0	0	0	0	0	0	0	0	0	0	0	0	0	0	0	0	0	0	0	0	0	0	0	0	0	0	0	0
SMC3	0	102696	Q9UQE7	Structural maintenance of chromosomes protein 3 OS=Homo sapiens GN=SMC3 PE=1 SV=2	0	2.85842	0.7	2	0	0	0	0	0	0	3	2	0	0	0	7	2	0	12	3	6	0	0	0	0	0	0	2	0	0	0	0	0	0	0	0	0	0	0	0	0	0	0	0	7
XPO1	0	102573	O14980	Exportin-1 OS=Homo sapiens GN=XPO1 PE=1 SV=1	1.4	2.53168	0.7	0	0	0	0	0	0	7	0	0	0	0	0	5	0	2	3	5	12	5	0	0	0	0	0	0	0	0	0	0	0	0	0	0	0	0	0	0	0	0	0	0	0
ZC3H13	0	108028	Q5T200	Zinc finger CCCH domain-containing protein 13 OS=Homo sapiens GN=ZC3H13 PE=1 SV=1	0	0.125743	0.7	7	0	0	0	0	0	0	0	0	0	0	0	0	0	5	0	0	0	0	0	0	0	0	0	0	0	0	0	0	0	0	0	0	0	0	0	0	0	0	0	0	0
NOP58	0	101826	Q9Y2X3	Nucleolar protein 58 OS=Homo sapiens GN=NOP58 PE=1 SV=1	1.75	1.63168	0.8	5	0	3	0	0	0	0	0	0	0	7	7	4	0	6	11	18	5	5	0	0	0	0	0	0	0	0	0	0	0	0	2	0	0	0	0	0	0	0	2	2	5
PPP1R12A	0	100520	O14974	Protein phosphatase 1 regulatory subunit 12A OS=Homo sapiens GN=PPP1R12A PE=1 SV=1	15.67	0.532673	0.8	3	2	0	0	0	0	3	0	0	0	0	0	0	0	0	9	2	8	0	0	0	0	0	0	0	0	0	0	0	0	0	0	0	0	0	0	0	0	0	0	0	0
XRCC6	0	101431	P12956	X-ray repair cross-complementing protein 6 OS=Homo sapiens GN=XRCC6 PE=1 SV=2	6.82	0.740594	0.8	0	0	4	0	0	0	4	0	0	0	3	4	7	0	6	16	4	2	9	0	0	2	0	0	0	0	0	2	0	0	0	0	0	0	0	0	0	0	0	0	0	0
AHNAK	0	101326	Q09666	Neuroblast differentiation-associated protein AHNAK OS=Homo sapiens GN=AHNAK PE=1 SV=2	0	0.533663	0.9	0	5	0	0	0	0	0	0	0	4	0	0	3	0	4	3	4	5	0	0	0	0	0	0	0	0	0	0	0	0	4	0	0	0	0	0	0	0	0	0	0	0
AQR	0	108347	O60306	Intron-binding protein aquarius OS=Homo sapiens GN=AQR PE=1 SV=4	1.5	0.127723	0.9	0	6	0	0	0	0	3	0	0	0	0	0	0	0	0	3	0	0	0	0	0	0	0	0	0	0	0	0	0	0	0	0	0	0	0	0	0	0	0	0	0	0
DDX41	0	107094	Q9UJV9	Probable ATP-dependent RNA helicase DDX41 OS=Homo sapiens GN=DDX41 PE=1 SV=2	2.67	0.385149	0.9	7	0	0	0	0	0	2	0	0	0	0	0	2	5	0	2	0	6	2	0	0	0	0	0	0	0	0	0	0	0	0	0	0	0	0	0	0	0	0	0	3	4
DNAJA1	0	102071	P31689	DnaJ homolog subfamily A member 1 OS=Homo sapiens GN=DNAJA1 PE=1 SV=2	2.56	2.80099	0.9	0	0	0	0	3	0	6	0	0	0	0	0	0	0	0	0	2	0	3	0	0	0	0	0	0	0	0	0	0	0	0	0	0	0	0	2	0	0	0	0	0	4
PPP1CC	0	102690	P36873	Serine/threonine-protein phosphatase PP1-gamma catalytic subunit OS=Homo sapiens GN=PPP1CC PE=1 SV=1	2.86	0.256436	0.9	0	0	0	0	4	0	5	0	0	0	0	0	0	0	0	0	0	0	0	0	0	0	0	0	0	0	0	0	0	0	0	0	0	0	0	0	0	0	0	0	0	0
SON	0	105056	P18583	Protein SON OS=Homo sapiens GN=SON PE=1 SV=4	1.2	0.434653	0.9	0	5	0	0	0	0	4	0	0	0	0	3	11	5	3	6	0	3	0	0	0	0	0	0	0	0	0	0	0	0	0	0	0	0	0	0	0	0	0	0	0	3
TWF1	0	102161	Q12792	Twinfilin-1 OS=Homo sapiens GN=TWF1 PE=1 SV=3	2.5	0.147525	0.9	4	0	0	0	0	0	5	0	0	0	0	0	0	0	0	0	5	0	0	0	0	0	0	0	0	0	0	0	0	0	0	0	0	0	0	0	0	0	0	0	0	0
HNRNPA0	0	101485	Q13151	Heterogeneous nuclear ribonucleoprotein A0 OS=Homo sapiens GN=HNRNPA0 PE=1 SV=1	4.25	0.39604	1	0	0	0	2	3	5	0	0	0	0	0	0	0	0	0	0	0	0	0	0	0	0	0	0	0	0	0	0	0	0	0	2	0	0	0	0	0	0	0	0	0	3
PRPF6	0	102748	O94906	Pre-mRNA-processing factor 6 OS=Homo sapiens GN=PRPF6 PE=1 SV=1	2.25	1.0495	1	0	2	0	0	0	0	0	4	2	2	2	8	14	2	6	13	0	0	0	0	0	0	0	0	0	0	0	0	0	0	0	0	0	0	0	0	0	0	5	0	0	5
RB1CC1	0	103858	Q8TDY2	RB1-inducible coiled-coil protein 1 OS=Homo sapiens GN=RB1CC1 PE=1 SV=3	1	0.514851	1	0	10	0	0	0	0	0	0	0	0	0	0	5	0	14	11	3	8	0	0	0	0	0	0	0	0	0	0	0	0	0	0	0	0	0	0	0	0	0	0	0	0
RSL1D1	0	104070	O76021	Ribosomal L1 domain-containing protein 1 OS=Homo sapiens GN=RSL1D1 PE=1 SV=3	3.09	0.445545	1	4	0	6	0	0	0	0	0	0	0	0	0	8	3	2	0	2	0	4	0	0	0	0	0	0	0	0	0	0	0	0	0	0	0	0	0	0	0	0	0	0	4
MDC1	0	108187	Q14676	Mediator of DNA damage checkpoint protein 1 OS=Homo sapiens GN=MDC1 PE=1 SV=3	21.33	0.515842	1.1	3	6	2	0	0	0	0	0	0	0	0	4	2	11	4	4	6	0	2	0	0	0	0	0	0	0	0	3	0	0	0	0	0	0	0	0	0	0	0	0	0	0
NCBP1	0	104865	Q09161	Nuclear cap-binding protein subunit 1 OS=Homo sapiens GN=NCBP1 PE=1 SV=1	0	0.307921	1.1	0	4	0	0	0	0	7	0	0	0	0	0	4	0	4	6	0	0	2	0	0	0	0	0	0	0	0	0	0	0	0	0	0	0	0	0	0	0	0	0	0	0
SPIN2A	0	108636	Q99865	Spindlin-2A OS=Homo sapiens GN=SPIN2A PE=1 SV=3	1	0.179208	1.1	5	3	3	0	0	0	0	0	0	0	0	0	0	0	0	0	0	0	0	0	0	0	0	0	0	0	0	0	0	0	0	0	0	0	0	0	0	0	2	0	0	2
ADD1	0	100137	P35611	Alpha-adducin OS=Homo sapiens GN=ADD1 PE=1 SV=2	3.14	0.29901	1.2	0	0	0	6	0	6	0	0	0	0	0	0	0	0	0	0	0	0	0	0	0	0	0	0	0	0	0	0	0	0	0	0	0	0	0	0	2	0	0	0	0	0
RBM39	0	102297	Q14498	RNA-binding protein 39 OS=Homo sapiens GN=RBM39 PE=1 SV=2	2.5	0.457426	1.2	0	0	0	0	0	0	12	0	0	0	0	0	0	0	0	3	7	0	0	0	0	0	0	0	0	0	0	0	0	0	0	0	0	0	0	0	0	0	0	0	0	0
SFSWAP	0	107151	Q12872	Splicing factor, suppressor of white-apricot homolog OS=Homo sapiens GN=SFSWAP PE=1 SV=3	1	0.150495	1.2	3	9	0	0	0	0	0	0	0	0	0	0	0	0	0	0	0	0	0	0	0	0	0	0	0	0	0	0	0	0	0	0	0	0	0	0	0	0	2	0	0	0
ZFR	0	101856	Q96KR1	Zinc finger RNA-binding protein OS=Homo sapiens GN=ZFR PE=1 SV=2	1.5	0.219802	1.2	9	3	0	0	0	0	0	0	0	0	0	0	0	0	0	2	0	3	0	0	0	0	0	0	0	0	0	0	0	0	0	0	0	0	0	0	0	0	0	0	0	0
H2AFV	0	100940	Q71UI9	Histone H2A.V OS=Homo sapiens GN=H2AFV PE=1 SV=3	5.88	0.606931	1.3	0	0	0	0	0	0	13	0	0	0	0	0	16	0	5	13	0	3	10	0	0	0	0	0	0	0	0	0	0	0	0	0	0	0	0	0	0	0	0	0	0	0
TJP1	0	100599	Q07157	Tight junction protein ZO-1 OS=Homo sapiens GN=TJP1 PE=1 SV=3	13	0.606931	1.3	0	6	0	0	0	0	4	0	0	3	0	0	2	8	10	6	0	3	0	0	2	0	0	0	0	0	0	0	0	0	0	0	0	0	0	0	0	0	0	0	0	0
CAD	0	105608	P27708	CAD protein OS=Homo sapiens GN=CAD PE=1 SV=3	1.5	12.2218	1.4	0	10	0	0	0	0	0	2	0	2	24	37	31	5	15	27	7	53	4	0	0	0	0	0	0	0	0	0	0	0	0	0	0	0	0	0	0	0	0	0	0	10
PLEC	0	100446	Q15149	Plectin OS=Homo sapiens GN=PLEC PE=1 SV=3	1.67	0.439604	1.4	0	14	0	0	0	0	0	0	0	0	0	0	0	4	7	6	5	3	0	0	0	0	0	0	0	0	0	0	0	0	0	0	0	0	0	0	0	0	0	0	0	0
PRPF40A	0	103033	O75400	Pre-mRNA-processing factor 40 homolog A OS=Homo sapiens GN=PRPF40A PE=1 SV=2	0	0.291089	1.4	0	7	0	0	0	0	7	0	0	0	0	0	0	0	3	8	0	0	0	0	0	0	0	0	0	0	0	0	0	0	0	0	0	0	0	0	0	0	0	0	0	0
PRRC2C	0	103793	Q9Y520	Protein PRRC2C OS=Homo sapiens GN=PRRC2C PE=1 SV=4	7	0.528713	1.4	10	4	0	0	0	0	0	0	0	0	0	0	2	4	8	6	0	7	0	0	0	0	0	0	0	0	0	0	0	0	0	0	0	0	0	0	0	0	2	0	0	0
RBM15	0	105119	Q96T37	Putative RNA-binding protein 15 OS=Homo sapiens GN=RBM15 PE=1 SV=2	0	0.271287	1.4	9	5	0	0	0	0	0	0	0	0	0	0	0	0	0	0	0	0	0	0	0	0	0	0	0	0	0	0	0	0	0	0	0	0	0	0	0	2	5	0	0	0
SART1	0	102704	O43290	U4/U6.U5 tri-snRNP-associated protein 1 OS=Homo sapiens GN=SART1 PE=1 SV=1	1	0.459406	1.4	12	2	0	0	0	0	0	0	0	0	0	4	4	5	0	6	0	0	0	0	0	0	0	0	0	0	0	0	0	0	0	0	0	0	0	0	0	0	5	0	0	0
CCAR1	0	103309	Q8IX12	Cell division cycle and apoptosis regulator protein 1 OS=Homo sapiens GN=CCAR1 PE=1 SV=2	0	0.5	1.5	0	2	0	0	0	0	0	4	4	5	0	0	0	2	5	8	0	0	0	0	0	0	0	0	0	0	0	2	0	0	0	0	0	0	0	0	0	0	0	0	0	0
SCYL2	0	103406	Q6P3W7	SCY1-like protein 2 OS=Homo sapiens GN=SCYL2 PE=1 SV=1	1	0.311881	1.5	6	0	0	0	0	0	9	0	0	0	0	0	5	0	3	4	0	3	0	0	0	0	0	0	0	0	0	0	0	0	0	0	0	0	0	0	0	0	0	0	0	0
U2AF2	0	104481	P26368	Splicing factor U2AF 65 kDa subunit OS=Homo sapiens GN=U2AF2 PE=1 SV=4	2.33	0.341584	1.5	0	0	0	0	2	0	13	0	0	0	0	0	0	0	0	0	0	0	0	0	0	0	0	0	0	0	0	0	0	0	0	0	0	0	0	0	0	0	0	0	0	0
LMNB2	0	100076	Q03252	Lamin-B2 OS=Homo sapiens GN=LMNB2 PE=1 SV=3	10	1.07525	1.6	8	3	5	0	0	0	0	0	0	0	0	4	7	0	6	7	19	0	6	0	0	0	0	0	0	0	0	0	0	0	0	0	0	0	0	0	0	0	0	0	0	0
CSE1L	0	102270	P55060	Exportin-2 OS=Homo sapiens GN=CSE1L PE=1 SV=3	3	1.42277	1.7	0	0	0	0	0	0	15	0	2	0	0	0	0	0	0	4	3	0	0	0	0	0	0	0	0	0	0	0	0	0	0	2	0	0	0	0	0	0	0	0	0	0
NOP56	0	100802	O00567	Nucleolar protein 56 OS=Homo sapiens GN=NOP56 PE=1 SV=4	2	1.30396	1.7	4	0	4	0	2	0	0	3	4	0	0	6	5	0	0	7	11	0	3	0	0	0	0	0	0	0	0	0	0	0	0	0	0	0	0	0	0	0	0	0	0	0
RRP12	0	107368	Q5JTH9	RRP12-like protein OS=Homo sapiens GN=RRP12 PE=1 SV=2	1	1.01683	1.7	0	5	0	0	0	2	5	3	2	0	0	6	4	7	0	4	3	4	0	0	0	0	0	0	0	0	0	0	0	0	0	0	0	0	0	0	0	0	0	0	0	0
DYNC1I2	0	101339	Q13409	Cytoplasmic dynein 1 intermediate chain 2 OS=Homo sapiens GN=DYNC1I2 PE=1 SV=3	2	1.19604	1.8	8	2	8	0	0	0	0	0	0	0	6	0	5	0	2	2	12	10	2	0	0	0	0	0	0	0	0	0	0	0	0	0	0	0	0	0	0	0	0	0	3	8
NOP2	0	105136	P46087	Probable 28S rRNA (cytosine(4447)-C(5))-methyltransferase OS=Homo sapiens GN=NOP2 PE=1 SV=2	4	0.938614	1.8	4	8	3	0	0	0	3	0	0	0	5	2	3	6	2	12	0	0	9	0	0	0	0	0	2	0	0	0	0	0	0	0	0	0	0	0	0	0	5	0	0	4
TTB8L	0	100033	A6NNZ2	Tubulin beta-8 chain-like protein LOC260334 OS=Homo sapiens PE=1 SV=1	0	0.19604	1.8	0	0	0	0	0	0	18	0	0	0	0	0	0	0	0	0	0	0	0	0	0	0	0	0	0	0	0	0	0	0	0	0	0	0	0	0	0	0	0	0	0	0
ZC3H18	0	106215	Q86VM9	Zinc finger CCCH domain-containing protein 18 OS=Homo sapiens GN=ZC3H18 PE=1 SV=2	1.5	0.611881	1.8	2	7	2	3	2	0	0	0	0	2	0	0	2	0	4	5	2	4	0	0	2	2	0	0	0	0	0	2	0	0	0	0	0	0	0	0	0	0	0	0	0	0
ILF2	0	101778	Q12905	Interleukin enhancer-binding factor 2 OS=Homo sapiens GN=ILF2 PE=1 SV=2	5.05	0.563366	1.9	0	0	0	4	8	7	0	0	0	0	0	0	0	0	0	0	0	0	3	0	0	0	0	0	0	0	2	0	0	0	0	0	0	0	0	0	0	0	0	0	0	0
CALM	0	100020	P62158	Calmodulin OS=Homo sapiens GN=CALM1 PE=1 SV=2	0	0.228713	2.1	9	0	12	0	0	0	0	0	0	0	0	0	0	0	0	0	0	0	0	0	0	0	0	0	0	0	0	0	0	0	0	0	0	0	0	0	0	0	0	0	0	0
IARS	0	102082	P41252	Isoleucine--tRNA ligase, cytoplasmic OS=Homo sapiens GN=IARS PE=1 SV=2	3.75	3.87228	2.1	0	0	0	0	0	0	7	6	3	5	6	6	18	0	8	8	0	11	0	0	3	0	0	0	0	0	0	12	0	0	0	0	0	0	0	0	0	0	0	0	0	0
RGPD1	0	116876	P0DJD0	RANBP2-like and GRIP domain-containing protein 1 OS=Homo sapiens GN=RGPD1 PE=2 SV=1	1	7.04059	2.1	6	7	2	0	0	2	0	2	2	0	0	7	6	9	5	8	5	10	2	0	0	0	0	0	0	0	0	0	0	0	0	0	0	0	0	0	0	0	0	0	0	2
SMARCA4	0	105782	P51532	Transcription activator BRG1 OS=Homo sapiens GN=SMARCA4 PE=1 SV=2	2	1.48614	2.1	10	8	3	0	0	0	0	0	0	0	0	6	0	2	6	7	5	4	2	0	0	0	0	0	0	0	0	0	0	0	0	0	0	0	0	0	0	3	4	4	3	8
CORO1C	0	100789	Q9ULV4	Coronin-1C OS=Homo sapiens GN=CORO1C PE=1 SV=1	6.5	1.2099	2.2	0	0	0	0	5	10	7	0	0	0	0	0	0	0	0	0	0	0	0	0	0	0	0	0	0	0	0	0	0	4	0	2	0	0	0	0	0	0	0	0	0	3
EIF5B	0	101657	O60841	Eukaryotic translation initiation factor 5B OS=Homo sapiens GN=EIF5B PE=1 SV=4	1.4	1.78416	2.2	0	4	0	2	7	7	0	0	2	0	0	0	3	6	11	9	7	7	2	0	0	0	0	0	0	0	2	7	0	0	0	0	0	0	0	0	0	0	4	0	0	4
ILF3	0	100591	Q12906	Interleukin enhancer-binding factor 3 OS=Homo sapiens GN=ILF3 PE=1 SV=3	6.5	2.55743	2.3	0	0	0	7	5	9	2	0	0	0	6	6	14	0	15	18	5	7	5	0	2	6	0	0	0	0	0	3	0	0	0	0	0	0	0	0	0	0	5	0	0	4
MYO18A	0	101068	Q92614	Unconventional myosin-XVIIIa OS=Homo sapiens GN=MYO18A PE=1 SV=3	2	1.92376	2.3	2	11	0	0	0	0	3	2	2	3	0	4	6	17	20	20	11	36	0	0	0	0	0	0	3	0	0	2	0	0	0	0	0	0	0	0	0	0	0	0	0	0
TTC28	0	107334	Q96AY4	Tetratricopeptide repeat protein 28 OS=Homo sapiens GN=TTC28 PE=1 SV=4	0	0.824752	2.3	6	11	0	0	0	0	2	2	0	2	3	7	5	15	13	11	0	0	0	0	0	0	0	0	0	0	0	0	0	0	0	0	0	0	0	0	0	0	2	0	0	2
KPNB1	0	102932	Q14974	Importin subunit beta-1 OS=Homo sapiens GN=KPNB1 PE=1 SV=2	3	7.48911	2.4	0	6	0	0	2	2	14	0	0	0	8	0	0	0	2	2	12	0	0	0	0	0	0	0	0	0	0	2	0	0	0	4	0	0	0	0	0	0	2	2	0	0
ARHGAP21	0	102540	Q5T5U3	Rho GTPase-activating protein 21 OS=Homo sapiens GN=ARHGAP21 PE=1 SV=1	0	0.539604	2.5	12	9	2	0	0	0	0	2	0	0	0	0	0	2	3	7	0	3	0	0	0	0	0	0	0	0	0	0	0	0	0	0	0	3	0	0	0	0	0	0	0	6
RBM17	0	102892	Q96I25	Splicing factor 45 OS=Homo sapiens GN=RBM17 PE=1 SV=1	5.14	0.727723	2.5	0	0	0	3	11	6	5	0	0	0	0	0	7	0	9	8	0	0	2	0	0	0	0	0	0	0	0	0	0	0	0	0	0	0	0	0	0	0	0	0	0	0
CHD4	0	103728	Q14839	Chromodomain-helicase-DNA-binding protein 4 OS=Homo sapiens GN=CHD4 PE=1 SV=2	2.5	4.5703	2.6	4	8	3	0	0	0	0	5	6	0	10	11	13	15	19	15	16	22	6	0	0	0	0	0	2	0	0	3	0	0	2	3	0	0	0	0	0	0	2	0	4	10
PPP1R9A	0	101104	Q9ULJ8	Neurabin-1 OS=Homo sapiens GN=PPP1R9A PE=1 SV=2	0	0.461386	2.6	9	15	2	0	0	0	0	0	0	0	0	0	0	5	0	3	0	3	0	0	0	0	0	0	3	0	0	0	0	0	0	2	0	2	0	0	0	0	0	0	0	0
CDC5L	0	101704	Q99459	Cell division cycle 5-like protein OS=Homo sapiens GN=CDC5L PE=1 SV=2	2.4	0.474257	2.9	12	11	6	0	0	0	0	0	0	0	2	0	3	0	2	2	3	0	0	0	0	0	0	0	0	0	0	0	0	0	0	0	0	0	0	0	0	0	0	0	0	2
SPTB	0	101638	P11277	Spectrin beta chain, erythrocytic OS=Homo sapiens GN=SPTB PE=1 SV=5	2	1.8604	2.9	0	0	0	0	5	7	0	8	4	5	13	16	17	16	16	22	0	21	0	0	0	0	0	0	0	0	0	0	0	0	0	0	0	0	0	0	0	0	0	0	0	0
THOC2	0	106862	Q8NI27	THO complex subunit 2 OS=Homo sapiens GN=THOC2 PE=1 SV=2	0	0.940594	3	10	0	0	0	0	0	13	4	0	3	0	0	0	2	6	8	0	2	0	0	0	0	0	0	0	0	0	0	0	0	0	0	0	0	0	0	0	0	0	0	0	0
BMS1	0	108345	Q14692	Ribosome biogenesis protein BMS1 homolog OS=Homo sapiens GN=BMS1 PE=1 SV=1	1.4	1.19901	3.1	5	2	0	3	6	7	0	5	0	3	0	4	0	0	8	11	2	4	0	0	2	0	0	0	0	0	0	0	0	0	0	0	0	0	0	0	0	0	0	0	0	0
RPS6	0	100588	P62753	40S ribosomal protein S6 OS=Homo sapiens GN=RPS6 PE=1 SV=1	7.06	1.64455	3.1	0	0	0	2	5	6	7	6	5	0	0	0	3	0	2	2	4	0	8	0	2	0	0	0	0	0	2	0	0	0	0	0	0	0	0	3	3	0	0	0	0	0
SCAF1	0	106476	Q9H7N4	Splicing factor, arginine/serine-rich 19 OS=Homo sapiens GN=SCAF1 PE=1 SV=3	0	0.505941	3.1	8	18	5	0	0	0	0	0	0	0	0	0	5	7	0	5	0	0	0	0	0	0	0	0	0	0	0	0	0	0	0	0	0	0	0	0	0	0	0	0	0	0
PABPC3	0	104081	Q9H361	Polyadenylate-binding protein 3 OS=Homo sapiens GN=PABPC3 PE=1 SV=2	4.31	1.2901	3.3	0	0	0	0	0	0	33	0	0	0	0	7	6	0	8	11	3	0	5	0	0	0	0	0	0	0	0	0	0	0	0	0	0	0	0	0	0	0	0	0	0	0
FIP1L1	0	103266	Q6UN15	Pre-mRNA 3'-end-processing factor FIP1 OS=Homo sapiens GN=FIP1L1 PE=1 SV=1	1.5	1.09505	3.6	14	12	8	0	0	0	2	0	0	0	2	0	2	6	2	2	5	0	0	0	0	0	0	0	0	0	0	0	0	0	0	0	0	0	0	0	0	0	0	3	0	2
NUMA1	0	102425	Q14980	Nuclear mitotic apparatus protein 1 OS=Homo sapiens GN=NUMA1 PE=1 SV=2	0	4.35248	3.6	12	19	5	0	0	0	0	0	0	0	6	4	14	9	9	9	7	6	5	0	0	0	0	0	0	0	0	0	0	0	0	0	0	0	0	0	0	0	2	0	0	9
RGPD5	0	106622	Q99666	RANBP2-like and GRIP domain-containing protein 5/6 OS=Homo sapiens GN=RGPD5 PE=1 SV=3	1	7.88713	3.6	13	15	8	0	0	0	0	0	0	0	2	7	7	8	7	7	11	11	8	0	0	0	0	0	0	0	0	0	0	0	0	0	0	0	0	0	0	0	5	7	7	10
ATAD3B	0	102091	Q5T9A4	ATPase family AAA domain-containing protein 3B OS=Homo sapiens GN=ATAD3B PE=1 SV=1	5	4.70297	4	0	3	0	0	0	2	21	6	6	2	0	29	30	2	28	23	30	2	20	0	0	0	0	0	0	0	0	0	0	0	0	0	0	0	0	0	0	0	0	0	0	4
EIF3A	0	101002	Q14152	Eukaryotic translation initiation factor 3 subunit A OS=Homo sapiens GN=EIF3A PE=1 SV=1	2.43	2.31782	4.1	0	0	0	2	0	9	4	8	3	15	0	4	6	7	13	17	0	8	0	0	0	0	0	0	0	0	0	14	0	0	0	4	0	0	0	2	0	0	0	0	0	0
RGPD3	0	105725	A6NKT7	RanBP2-like and GRIP domain-containing protein 3 OS=Homo sapiens GN=RGPD3 PE=3 SV=2	1	1.2198	4.2	14	17	8	0	0	0	3	0	0	0	2	9	7	9	8	6	13	13	10	0	0	0	0	0	0	0	0	0	0	0	0	0	0	0	0	0	0	0	0	0	0	0
CKAP5	0	101775	Q14008	Cytoskeleton-associated protein 5 OS=Homo sapiens GN=CKAP5 PE=1 SV=3	2	2.20297	4.5	0	9	0	3	3	6	3	3	6	12	10	12	18	9	10	13	0	8	0	0	2	0	0	0	0	0	0	0	0	0	2	0	0	0	0	0	0	0	0	0	0	0
SLC25A6	0	100129	P12236	ADP/ATP translocase 3 OS=Homo sapiens GN=SLC25A6 PE=1 SV=4	4	5.80792	4.6	0	0	0	7	7	5	10	6	6	5	5	16	13	0	12	18	19	6	16	0	0	0	0	0	0	0	0	0	0	0	0	0	0	0	0	0	0	0	0	0	0	5
SRSF6	0	102581	Q13247	Serine/arginine-rich splicing factor 6 OS=Homo sapiens GN=SRSF6 PE=1 SV=2	2.73	1.08812	4.9	9	13	15	0	0	0	6	3	3	0	0	3	0	0	9	22	0	0	4	0	0	0	0	0	0	0	5	0	0	0	0	2	0	0	0	0	0	0	0	0	0	0
HNRNPCL1	0	103803	O60812	Heterogeneous nuclear ribonucleoprotein C-like 1 OS=Homo sapiens GN=HNRNPCL1 PE=2 SV=1	3.36	1.6505	5.7	0	0	0	9	12	13	0	7	9	7	0	0	0	0	0	0	0	0	0	0	0	0	0	0	0	0	0	0	0	0	0	0	0	0	0	0	0	0	0	0	0	0
PRRC2A	0	104469	P48634	Protein PRRC2A OS=Homo sapiens GN=PRRC2A PE=1 SV=3	1	2.27723	6	10	16	7	0	4	8	0	5	2	8	0	7	13	10	10	16	3	7	0	0	0	0	0	0	4	0	0	2	0	0	0	2	0	0	0	0	0	4	4	3	3	5
HSPA2	0	100477	P54652	Heat shock-related 70 kDa protein 2 OS=Homo sapiens GN=HSPA2 PE=1 SV=1	6.85	1.7396	6.7	0	0	0	14	15	14	0	6	6	12	0	0	0	0	0	0	0	0	0	0	0	0	0	0	0	0	0	0	0	0	0	0	0	0	0	0	0	0	0	0	0	0
EFTUD2	0	102943	Q15029	116 kDa U5 small nuclear ribonucleoprotein component OS=Homo sapiens GN=EFTUD2 PE=1 SV=1	2.31	3.37723	7.1	0	0	0	2	0	5	39	7	9	9	2	5	13	0	9	26	4	6	0	0	4	6	0	0	0	0	4	0	0	0	0	0	0	0	0	0	0	0	0	2	2	0
MYO1A	0	109257	Q9UBC5	Unconventional myosin-Ia OS=Homo sapiens GN=MYO1A PE=1 SV=1	3.67	2.03168	7.2	0	4	2	14	13	9	0	11	8	11	5	3	6	0	5	14	0	4	4	0	0	0	0	0	0	0	0	0	0	0	0	0	0	0	0	0	0	0	0	0	0	0
SPTBN2	0	100865	O15020	Spectrin beta chain, non-erythrocytic 2 OS=Homo sapiens GN=SPTBN2 PE=1 SV=3	2.6	5.84257	12.1	0	7	0	12	15	12	40	13	15	7	24	31	26	19	27	30	0	33	0	0	0	0	0	0	0	0	0	0	0	0	0	0	0	0	7	4	5	0	0	0	0	0
[truncated: 58 more columns]

## Sheet: SAINT
Bait	Prey	PreyGene	Spec	SpecSum	AvgSpec	NumReplicates	ctrlCounts	AvgP	MaxP	TopoAvgP	TopoMaxP	SaintScore	FoldChange	BFDR	boosted_by
hATG10	sp|Q9NX47|MARH5_HUMAN	2019-03-05	0|0|0	0	0	3	0|0|0|0|0|0|0|0|0|0	0	0	0	0	0	0	0.67
hATG10	sp|Q15019|SEPT2_HUMAN	2019-09-02	0|0|0	0	0	3	0|0|0|0|0|0|0|0|0|0	0	0	0	0	0	0	0.67
hATG10	sp|Q9UHD8|SEPT9_HUMAN	2019-09-09	0|0|0	0	0	3	0|0|0|0|0|0|0|0|0|0	0	0	0	0	0	0	0.67
hATG10	sp|A8K2U0|A2ML1_HUMAN	A2ML1	0|0|0	0	0	3	0|0|0|0|0|0|0|0|0|0	0	0	0	0	0	0	0.67
hATG10	sp|Q8WWZ4|ABCAA_HUMAN	ABCA10	0|0|0	0	0	3	0|0|0|0|0|0|0|0|0|0	0	0	0	0	0	0	0.67
hATG10	sp|Q86UQ4|ABCAD_HUMAN	ABCA13	0|0|0	0	0	3	0|0|0|0|0|0|0|0|0|0	0	0	0	0	0	0	0.67
hATG10	sp|P28288|ABCD3_HUMAN	ABCD3	0|0|0	0	0	3	0|0|0|0|0|0|0|0|0|0	0	0	0	0	0	0	0.67
hATG10	sp|Q8NE71|ABCF1_HUMAN	ABCF1	0|0|0	0	0	3	2|0|0|0|0|0|0|0|0|0	0	0	0	0	0	0	0.67
hATG10	sp|Q9NUJ1|ABHDA_HUMAN	ABHD10	0|0|0	0	0	3	0|0|0|0|0|0|0|0|0|0	0	0	0	0	0	0	0.67
hATG10	sp|O14639|ABLM1_HUMAN	ABLIM1	0|0|0	0	0	3	2|0|0|0|0|0|0|0|0|0	0	0	0	0	0	0	0.67
hATG10	sp|Q709F0|ACD11_HUMAN	ACAD11	0|0|0	0	0	3	0|0|0|0|0|0|0|0|0|0	0	0	0	0	0	0	0.67
hATG10	sp|Q15057|ACAP2_HUMAN	ACAP2	0|0|2	2	0.67	3	40|26|24|4|3|4|0|4|0|0	0	0	0	0	0	0.06	0.67
hATG10	sp|Q9UKV3|ACINU_HUMAN	ACIN1	0|0|0	0	0	3	38|48|36|3|2|0|4|2|0|0	0	0	0	0	0	0	0.67
hATG10	sp|P53396|ACLY_HUMAN	ACLY	0|0|0	0	0	3	0|0|0|0|0|0|0|0|0|0	0	0	0	0	0	0	0.67
hATG10	sp|O95573|ACSL3_HUMAN	ACSL3	0|0|0	0	0	3	0|0|0|0|0|0|0|0|0|0	0	0	0	0	0	0	0.67
hATG10	sp|P62736|ACTA_HUMAN	ACTA2	31|38|33	102	34	3	4|2|4|36|44|49|72|43|45|48	0	0	0	0	0	0.98	0.66
hATG10	sp|Q562R1|ACTBL_HUMAN	ACTBL2	4|0|5	9	3	3	0|0|0|0|0|0|10|7|0|0	0.29	0.53	0.29	0.53	0.29	1.76	0.43
hATG10	sp|P12814|ACTN1_HUMAN	ACTN1	15|13|7	35	11.67	3	0|0|0|0|2|5|29|6|3|3	0.22	0.45	0.22	0.45	0.22	2.43	0.47
hATG10	sp|P35609|ACTN2_HUMAN	ACTN2	3|2|0	5	1.67	3	0|0|0|0|0|0|0|0|2|0	0.58	0.92	0.58	0.92	0.58	8.33	0.19
hATG10	sp|O43707|ACTN4_HUMAN	ACTN4	19|26|8	53	17.67	3	0|0|0|2|3|9|64|8|7|8	0	0.01	0	0.01	0	1.75	0.57
hATG10	sp|Q9NZ32|ARP10_HUMAN	ACTR10	0|0|0	0	0	3	0|0|0|0|0|0|5|2|0|0	0	0	0	0	0	0	0.67
hATG10	sp|P61163|ACTZ_HUMAN	ACTR1A	3|4|0	7	2.33	3	0|0|0|2|0|0|11|6|8|0	0.01	0.02	0.01	0.02	0.01	0.86	0.56
hATG10	sp|P61160|ARP2_HUMAN	ACTR2	0|0|0	0	0	3	0|0|0|0|2|0|3|0|2|2	0	0	0	0	0	0	0.67
hATG10	sp|P61158|ARP3_HUMAN	ACTR3	0|0|0	0	0	3	5|3|3|0|13|8|30|7|8|11	0	0	0	0	0	0	0.67
hATG10	sp|P55265|DSRAD_HUMAN	ADAR	0|0|0	0	0	3	0|0|0|0|0|0|0|0|0|0	0	0	0	0	0	0	0.67
hATG10	sp|P35611|ADDA_HUMAN	ADD1	0|0|0	0	0	3	0|0|0|6|0|6|0|0|0|0	0	0	0	0	0	0	0.67
hATG10	sp|Q9H2P0|ADNP_HUMAN	ADNP	3|3|0	6	2	3	0|0|0|0|0|0|0|0|0|0	0.66	0.99	0.66	0.99	0.66	20	0.11
hATG10	sp|Q16186|ADRM1_HUMAN	ADRM1	0|0|0	0	0	3	3|3|0|0|0|0|0|0|0|0	0	0	0	0	0	0	0.67
hATG10	sp|Q53H12|AGK_HUMAN	AGK	2|0|0	2	0.67	3	0|0|0|0|0|0|0|0|0|0	0.32	0.96	0.32	0.96	0.32	6.67	0.37
hATG10	sp|O15120|PLCB_HUMAN	AGPAT2	0|0|0	0	0	3	0|0|0|0|0|0|0|0|0|0	0	0	0	0	0	0	0.67
hATG10	sp|Q09666|AHNK_HUMAN	AHNAK	0|0|0	0	0	3	0|5|0|0|0|0|0|0|0|4	0	0	0	0	0	0	0.67
hATG10	sp|Q8IVF2|AHNK2_HUMAN	AHNAK2	0|0|0	0	0	3	0|0|0|0|0|0|0|0|0|0	0	0	0	0	0	0	0.67
hATG10	sp|O95831|AIFM1_HUMAN	AIFM1	2|7|2	11	3.67	3	0|0|0|0|0|0|0|0|0|0	0.97	1	0.97	1	0.97	36.67	0.01
hATG10	sp|Q92667|AKAP1_HUMAN	AKAP1	0|0|0	0	0	3	0|0|0|0|0|0|0|0|0|0	0	0	0	0	0	0	0.67
hATG10	sp|Q02952|AKA12_HUMAN	AKAP12	0|0|0	0	0	3	0|0|0|0|0|0|0|0|0|0	0	0	0	0	0	0	0.67
hATG10	sp|Q12802|AKP13_HUMAN	AKAP13	0|0|0	0	0	3	0|2|0|0|0|0|0|0|0|0	0	0	0	0	0	0	0.67
hATG10	sp|O43823|AKAP8_HUMAN	AKAP8	0|0|0	0	0	3	0|0|0|0|0|0|0|0|0|0	0	0	0	0	0	0	0.67
hATG10	sp|Q9ULX6|AKP8L_HUMAN	AKAP8L	4|3|0	7	2.33	3	0|0|0|0|0|0|0|0|0|0	0.66	1	0.66	1	0.66	23.33	0.11
hATG10	sp|Q99996|AKAP9_HUMAN	AKAP9	0|0|0	0	0	3	0|0|0|0|0|0|0|0|0|0	0	0	0	0	0	0	0.67
hATG10	sp|P15121|ALDR_HUMAN	AKR1B1	0|0|0	0	0	3	0|0|0|0|0|0|0|0|0|0	0	0	0	0	0	0	0.67
hATG10	sp|P04075|ALDOA_HUMAN	ALDOA	0|0|0	0	0	3	0|0|0|0|0|0|0|0|0|0	0	0	0	0	0	0	0.67
hATG10	sp|Q9UKV5|AMFR_HUMAN	AMFR	0|0|0	0	0	3	0|0|0|0|0|0|0|0|0|0	0	0	0	0	0	0	0.67
hATG10	sp|P04745|AMY1_HUMAN	AMY1A	0|0|0	0	0	3	0|0|0|0|0|0|0|0|0|0	0	0	0	0	0	0	0.67
hATG10	sp|Q12955|ANK3_HUMAN	ANK3	2|0|0	2	0.67	3	0|0|0|0|0|0|0|0|0|0	0.32	0.96	0.32	0.96	0.32	6.67	0.37
hATG10	sp|Q9P2R3|ANFY1_HUMAN	ANKFY1	6|0|0	6	2	3	11|4|0|4|0|0|4|3|0|4	0.02	0.06	0.02	0.06	0.02	0.67	0.55
hATG10	sp|Q9HCE9|ANO8_HUMAN	ANO8	0|0|0	0	0	3	0|0|0|0|0|0|0|0|0|0	0	0	0	0	0	0	0.67
hATG10	sp|P07355|ANXA2_HUMAN	ANXA2	0|0|0	0	0	3	0|0|0|0|0|0|0|0|0|0	0	0	0	0	0	0	0.67
hATG10	sp|P04114|APOB_HUMAN	APOB	0|0|0	0	0	3	0|0|0|0|0|0|0|0|0|0	0	0	0	0	0	0	0.67
hATG10	sp|O60306|AQR_HUMAN	AQR	0|0|0	0	0	3	0|6|0|0|0|0|3|0|0|0	0	0	0	0	0	0	0.67
hATG10	sp|Q9Y6D6|BIG1_HUMAN	ARFGEF1	0|3|0	3	1	3	0|0|0|0|0|0|0|0|0|0	0.33	0.99	0.33	0.99	0.33	10	0.33
hATG10	sp|Q6P4F7|RHGBA_HUMAN	ARHGAP11A	0|0|0	0	0	3	2|0|0|0|0|0|0|0|0|0	0	0	0	0	0	0	0.67
hATG10	sp|Q5T5U3|RHG21_HUMAN	ARHGAP21	0|0|0	0	0	3	12|9|2|0|0|0|0|2|0|0	0	0	0	0	0	0	0.67
hATG10	sp|Q9Y4X5|ARI1_HUMAN	ARIH1	0|0|0	0	0	3	0|0|0|0|0|0|0|0|0|0	0	0	0	0	0	0	0.67
hATG10	sp|O95376|ARI2_HUMAN	ARIH2	0|0|0	0	0	3	0|0|0|0|0|0|0|0|0|0	0	0	0	0	0	0	0.67
hATG10	sp|Q8IUR7|ARMC8_HUMAN	ARMC8	0|0|0	0	0	3	0|0|0|0|0|0|0|0|0|0	0	0	0	0	0	0	0.67
hATG10	sp|Q92747|ARC1A_HUMAN	ARPC1A	0|0|0	0	0	3	0|0|0|0|0|0|3|0|0|0	0	0	0	0	0	0	0.67
hATG10	sp|O15143|ARC1B_HUMAN	ARPC1B	0|0|0	0	0	3	0|0|0|0|0|0|0|0|0|0	0	0	0	0	0	0	0.67
hATG10	sp|O15144|ARPC2_HUMAN	ARPC2	0|0|0	0	0	3	6|0|5|0|0|0|4|0|0|0	0	0	0	0	0	0	0.67
hATG10	sp|O15145|ARPC3_HUMAN	ARPC3	0|0|0	0	0	3	0|0|0|0|0|0|0|0|0|0	0	0	0	0	0	0	0.67
hATG10	sp|P59998|ARPC4_HUMAN	ARPC4	0|0|0	0	0	3	0|0|0|0|0|0|3|0|0|0	0	0	0	0	0	0	0.67
hATG10	sp|Q9NR48|ASH1L_HUMAN	ASH1L	0|0|0	0	0	3	0|0|0|0|0|0|0|0|0|0	0	0	0	0	0	0	0.67
hATG10	sp|Q9NVI7|ATD3A_HUMAN	ATAD3A	11|7|17	35	11.67	3	0|3|0|0|2|4|29|6|6|2	0.17	0.5	0.17	0.5	0.17	2.24	0.49
hATG10	sp|Q5T9A4|ATD3B_HUMAN	ATAD3B	4|4|6	14	4.67	3	0|3|0|0|0|2|21|6|6|2	0	0	0	0	0	1.17	0.59
hATG10	sp|Q9H0Y0|ATG10_HUMAN	ATG10	655|709|595	1959	653	3	0|0|0|0|0|0|0|0|0|0	1	1	1	1	1	6530	0
hATG10	sp|Q676U5|A16L1_HUMAN	ATG16L1	11|6|9	26	8.67	3	0|0|0|0|0|0|0|0|0|0	1	1	1	1	1	86.67	0
hATG10	sp|Q9NT62|ATG3_HUMAN	ATG3	2|2|0	4	1.33	3	0|0|0|0|0|0|0|0|0|0	0.64	0.96	0.64	0.96	0.64	13.33	0.15
hATG10	sp|Q9H1Y0|ATG5_HUMAN	ATG5	2|3|4	9	3	3	0|0|0|0|0|0|0|0|0|0	0.98	1	0.98	1	0.98	30	0
hATG10	sp|O95352|ATG7_HUMAN	ATG7	54|42|50	146	48.67	3	0|0|0|0|0|0|0|0|0|0	1	1	1	1	1	486.67	0
hATG10	sp|Q13315|ATM_HUMAN	ATM	0|0|0	0	0	3	0|0|0|0|0|0|0|0|0|0	0	0	0	0	0	0	0.67
hATG10	sp|P05023|AT1A1_HUMAN	ATP1A1	28|26|16	70	23.33	3	7|2|7|0|2|2|3|0|0|0	0.99	1	0.99	1	0.99	10.14	0
hATG10	sp|P13637|AT1A3_HUMAN	ATP1A3	8|8|7	23	7.67	3	7|2|7|0|0|0|3|0|0|0	0.73	0.76	0.73	0.76	0.73	4.04	0.05
hATG10	sp|P16615|AT2A2_HUMAN	ATP2A2	14|14|8	36	12	3	0|0|0|0|0|0|3|0|0|0	1	1	1	1	1	40	0
hATG10	sp|P20020|AT2B1_HUMAN	ATP2B1	8|4|0	12	4	3	0|0|0|0|0|0|0|0|0|0	0.67	1	0.67	1	0.67	40	0.09
hATG10	sp|P23634|AT2B4_HUMAN	ATP2B4	3|2|0	5	1.67	3	0|0|0|0|0|0|0|0|0|0	0.65	0.99	0.65	0.99	0.65	16.67	0.14
hATG10	sp|P25705|ATPA_HUMAN	ATP5A1	21|26|24	71	23.67	3	5|0|6|0|13|12|23|17|14|9	0.01	0.01	0.01	0.01	0.01	2.39	0.57
hATG10	sp|P06576|ATPB_HUMAN	ATP5B	13|6|8	27	9	3	0|0|0|0|13|17|13|5|4|7	0	0.01	0	0.01	0	1.53	0.57
hATG10	sp|P36542|ATPG_HUMAN	ATP5C1	2|0|0	2	0.67	3	0|0|0|0|0|0|0|0|0|0	0.32	0.96	0.32	0.96	0.32	6.67	0.37
hATG10	sp|P24539|AT5F1_HUMAN	ATP5F1	0|0|0	0	0	3	0|0|0|0|0|0|0|0|0|0	0	0	0	0	0	0	0.67
hATG10	sp|P38606|VATA_HUMAN	ATP6V1A	0|0|0	0	0	3	0|0|0|0|0|0|0|0|0|0	0	0	0	0	0	0	0.67
hATG10	sp|Q13535|ATR_HUMAN	ATR	0|0|0	0	0	3	0|0|0|0|0|0|0|0|0|0	0	0	0	0	0	0	0.67
hATG10	sp|Q9UBB4|ATX10_HUMAN	ATXN10	0|0|0	0	0	3	0|0|0|0|0|0|0|0|0|0	0	0	0	0	0	0	0.67
hATG10	sp|Q8WWM7|ATX2L_HUMAN	ATXN2L	0|0|0	0	0	3	0|0|0|0|0|0|0|0|0|0	0	0	0	0	0	0	0.67
hATG10	sp|Q9Y679|AUP1_HUMAN	AUP1	0|0|0	0	0	3	0|0|0|0|0|0|0|0|0|0	0	0	0	0	0	0	0.67
hATG10	sp|B4DQ07|B4DQ07_HUMAN	B4DQ07	0|0|0	0	0	3	0|0|0|0|0|0|0|0|0|0	0	0	0	0	0	0	0.67
hATG10	sp|P46379|BAG6_HUMAN	BAG6	0|0|0	0	0	3	0|0|0|0|0|0|0|0|0|0	0	0	0	0	0	0	0.67
hATG10	sp|P80723|BASP1_HUMAN	BASP1	5|6|3	14	4.67	3	7|0|9|2|0|5|0|0|0|2	0.1	0.21	0.1	0.21	0.1	1.87	0.51
hATG10	sp|P51572|BAP31_HUMAN	BCAP31	0|0|0	0	0	3	0|0|0|0|0|0|0|0|0|0	0	0	0	0	0	0	0.67
hATG10	sp|Q9NYF8|BCLF1_HUMAN	BCLAF1	0|0|0	0	0	3	54|98|32|20|11|10|47|39|34|24	0	0	0	0	0	0	0.67
hATG10	sp|Q9HBH7|BEX1_HUMAN	BEX1	0|0|0	0	0	3	0|0|0|0|0|0|0|0|0|0	0	0	0	0	0	0	0.67
hATG10	sp|Q5H9J7|BEX5_HUMAN	BEX5	6|2|0	8	2.67	3	0|0|0|0|0|2|0|0|0|0	0.6	0.99	0.6	0.99	0.6	13.33	0.18
hATG10	sp|Q96G01|BICD1_HUMAN	BICD1	0|0|0	0	0	3	0|0|0|0|0|0|0|0|0|0	0	0	0	0	0	0	0.67
hATG10	sp|Q14692|BMS1_HUMAN	BMS1	0|0|0	0	0	3	5|2|0|3|6|7|0|5|0|3	0	0	0	0	0	0	0.67
hATG10	sp|Q14137|BOP1_HUMAN	BOP1	0|0|0	0	0	3	0|0|0|0|0|0|0|0|0|0	0	0	0	0	0	0	0.67
hATG10	sp|Q12830|BPTF_HUMAN	BPTF	0|0|0	0	0	3	0|0|0|0|0|0|0|0|0|0	0	0	0	0	0	0	0.67
hATG10	sp|O14981|BTAF1_HUMAN	BTAF1	0|0|0	0	0	3	0|0|0|0|0|0|0|0|0|0	0	0	0	0	0	0	0.67
hATG10	sp|Q5XKL5|BTBD8_HUMAN	BTBD8	0|0|0	0	0	3	0|0|0|0|0|0|0|0|0|0	0	0	0	0	0	0	0.67
hATG10	sp|Q9Y297|FBW1A_HUMAN	BTRC	0|0|0	0	0	3	0|0|0|0|0|0|0|0|0|0	0	0	0	0	0	0	0.67
hATG10	sp|Q9BUA3|CK084_HUMAN	C11orf84	0|2|2	4	1.33	3	0|0|0|0|5|3|3|0|0|0	0.13	0.19	0.13	0.19	0.13	1.21	0.5
hATG10	sp|Q07021|C1QBP_HUMAN	C1QBP	8|0|0	8	2.67	3	0|0|0|0|2|2|0|0|0|0	0.33	1	0.33	1	0.33	6.67	0.32
hATG10	sp|Q9NY47|CA2D2_HUMAN	CACNA2D2	0|0|0	0	0	3	0|0|0|0|0|0|3|0|0|0	0	0	0	0	0	0	0.67
hATG10	sp|P27708|PYR1_HUMAN	CAD	40|31|19	90	30	3	0|10|0|0|0|0|0|2|0|2	0.99	1	0.99	1	0.99	21.43	0
hATG10	sp|P62158|CALM_HUMAN	CALM1	0|0|0	0	0	3	9|0|12|0|0|0|0|0|0|0	0	0	0	0	0	0	0.67
hATG10	sp|Q9NZT1|CALL5_HUMAN	CALML5	0|0|0	0	0	3	0|0|0|0|0|0|0|0|0|0	0	0	0	0	0	0	0.67
hATG10	sp|P27797|CALR_HUMAN	CALR	0|0|0	0	0	3	0|0|0|0|0|0|0|0|0|0	0	0	0	0	0	0	0.67
hATG10	sp|O43852|CALU_HUMAN	CALU	3|2|0	5	1.67	3	0|0|0|0|0|0|0|0|0|0	0.65	0.99	0.65	0.99	0.65	16.67	0.14
hATG10	sp|Q9P1Y5|CAMP3_HUMAN	CAMSAP3	6|8|6	20	6.67	3	11|55|3|14|9|8|12|11|14|14	0	0	0	0	0	0.44	0.67
hATG10	sp|Q86VP6|CAND1_HUMAN	CAND1	4|0|0	4	1.33	3	0|0|0|0|0|0|2|0|0|0	0.32	0.97	0.32	0.97	0.32	6.67	0.36
hATG10	sp|O75155|CAND2_HUMAN	CAND2	0|0|0	0	0	3	0|0|0|0|0|0|0|0|0|0	0	0	0	0	0	0	0.67
hATG10	sp|P27824|CALX_HUMAN	CANX	9|8|5	22	7.33	3	2|0|0|2|2|7|7|5|0|8	0.14	0.27	0.14	0.27	0.14	2.22	0.5
hATG10	sp|Q01518|CAP1_HUMAN	CAP1	0|0|0	0	0	3	0|0|0|0|0|0|0|0|0|0	0	0	0	0	0	0	0.67
hATG10	sp|P52907|CAZA1_HUMAN	CAPZA1	26|21|16	63	21	3	52|54|43|54|62|74|103|43|39|40	0	0	0	0	0	0.37	0.67
hATG10	sp|P47755|CAZA2_HUMAN	CAPZA2	11|5|9	25	8.33	3	8|3|2|19|24|31|41|19|22|18	0	0	0	0	0	0.45	0.67
hATG10	sp|P47756|CAPZB_HUMAN	CAPZB	13|21|21	55	18.33	3	23|16|14|38|60|59|97|52|44|49	0	0	0	0	0	0.41	0.67
hATG10	sp|P31944|CASPE_HUMAN	CASP14	0|0|0	0	0	3	0|0|0|0|0|0|0|0|0|0	0	0	0	0	0	0	0.67
hATG10	sp|Q9ULV8|CBLC_HUMAN	CBLC	0|0|0	0	0	3	0|0|0|0|0|0|0|0|0|0	0	0	0	0	0	0	0.67
hATG10	sp|P16152|CBR1_HUMAN	CBR1	0|0|0	0	0	3	0|0|0|0|0|0|0|0|0|0	0	0	0	0	0	0	0.67
hATG10	sp|Q8IX12|CCAR1_HUMAN	CCAR1	0|0|0	0	0	3	0|2|0|0|0|0|0|4|4|5	0	0	0	0	0	0	0.67
hATG10	sp|Q8N163|CCAR2_HUMAN	CCAR2	0|0|0	0	0	3	0|0|0|0|0|0|0|0|0|0	0	0	0	0	0	0	0.67
hATG10	sp|A2RUR9|C144A_HUMAN	CCDC144A	0|0|0	0	0	3	0|0|0|2|0|0|0|0|0|0	0	0	0	0	0	0	0.67
hATG10	sp|Q5M9N0|CD158_HUMAN	CCDC158	0|0|0	0	0	3	0|0|0|0|0|0|0|0|0|0	0	0	0	0	0	0	0.67
hATG10	sp|Q96A33|CCD47_HUMAN	CCDC47	0|0|0	0	0	3	0|0|0|0|0|0|0|0|0|0	0	0	0	0	0	0	0.67
hATG10	sp|Q3V6T2|GRDN_HUMAN	CCDC88A	2|0|0	2	0.67	3	4|9|0|0|0|0|0|0|0|2	0.02	0.07	0.02	0.07	0.02	0.44	0.54
hATG10	sp|Q9P219|DAPLE_HUMAN	CCDC88C	0|0|0	0	0	3	6|31|5|2|3|0|3|0|0|3	0	0	0	0	0	0	0.67
hATG10	sp|O75909|CCNK_HUMAN	CCNK	0|0|0	0	0	3	3|0|0|0|0|0|0|0|0|0	0	0	0	0	0	0	0.67
hATG10	sp|P78371|TCPB_HUMAN	CCT2	0|0|0	0	0	3	0|0|0|0|0|0|0|0|2|0	0	0	0	0	0	0	0.67
hATG10	sp|P49368|TCPG_HUMAN	CCT3	2|0|0	2	0.67	3	0|0|0|0|0|0|0|0|0|0	0.32	0.96	0.32	0.96	0.32	6.67	0.37
hATG10	sp|P50991|TCPD_HUMAN	CCT4	0|2|0	2	0.67	3	2|0|0|0|0|0|0|0|0|0	0.27	0.81	0.27	0.81	0.27	3.33	0.44
hATG10	sp|P48643|TCPE_HUMAN	CCT5	0|0|3	3	1	3	2|0|5|3|2|5|3|2|3|0	0	0	0	0	0	0.4	0.59
hATG10	sp|P40227|TCPZ_HUMAN	CCT6A	0|2|4	6	2	3	0|0|0|0|0|0|0|0|0|0	0.65	1	0.65	1	0.65	20	0.13
hATG10	sp|Q99832|TCPH_HUMAN	CCT7	0|2|0	2	0.67	3	0|0|0|0|0|0|0|2|0|0	0.27	0.81	0.27	0.81	0.27	3.33	0.44
hATG10	sp|P50990|TCPQ_HUMAN	CCT8	0|0|3	3	1	3	0|0|0|0|0|0|0|0|0|0	0.33	0.99	0.33	0.99	0.33	10	0.33
hATG10	sp|P49427|UB2R1_HUMAN	CDC34	0|0|0	0	0	3	0|0|0|0|0|0|0|0|0|0	0	0	0	0	0	0	0.67
hATG10	sp|O75419|CDC45_HUMAN	CDC45	0|0|0	0	0	3	0|0|0|0|0|0|0|0|0|0	0	0	0	0	0	0	0.67
hATG10	sp|Q99459|CDC5L_HUMAN	CDC5L	0|0|0	0	0	3	12|11|6|0|0|0|0|0|0|0	0	0	0	0	0	0	0.67
hATG10	sp|P06493|CDK1_HUMAN	CDK1	0|0|0	0	0	3	0|0|0|0|0|0|0|0|0|0	0	0	0	0	0	0	0.67
hATG10	sp|Q9NYV4|CDK12_HUMAN	CDK12	0|0|0	0	0	3	0|0|0|0|0|0|0|0|0|0	0	0	0	0	0	0	0.67
hATG10	sp|O95674|CDS2_HUMAN	CDS2	2|0|0	2	0.67	3	0|0|0|0|0|0|0|0|0|0	0.32	0.96	0.32	0.96	0.32	6.67	0.37
hATG10	sp|P49454|CENPF_HUMAN	CENPF	0|0|0	0	0	3	0|0|0|0|0|0|0|0|0|0	0	0	0	0	0	0	0.67
hATG10	sp|Q5SW79|CE170_HUMAN	CEP170	0|0|0	0	0	3	0|0|0|0|0|0|0|0|0|0	0	0	0	0	0	0	0.67
hATG10	sp|Q5VT06|CE350_HUMAN	CEP350	0|0|0	0	0	3	0|4|0|0|0|0|0|0|0|0	0	0	0	0	0	0	0.67
hATG10	sp|P23528|COF1_HUMAN	CFL1	0|0|0	0	0	3	0|0|0|0|0|0|0|0|2|0	0	0	0	0	0	0	0.67
hATG10	sp|Q0VF96|CGNL1_HUMAN	CGNL1	0|0|0	0	0	3	0|0|0|0|0|0|0|0|0|0	0	0	0	0	0	0	0.67
hATG10	sp|Q96JM3|CHAP1_HUMAN	CHAMP1	5|0|0	5	1.67	3	0|0|0|0|0|0|0|0|0|0	0.33	1	0.33	1	0.33	16.67	0.29
hATG10	sp|Q9NX63|MIC19_HUMAN	CHCHD3	3|0|2	5	1.67	3	0|0|0|0|0|0|0|0|0|0	0.65	0.99	0.65	0.99	0.65	16.67	0.14
hATG10	sp|Q12873|CHD3_HUMAN	CHD3	0|0|0	0	0	3	0|0|0|0|0|0|0|0|2|0	0	0	0	0	0	0	0.67
hATG10	sp|Q14839|CHD4_HUMAN	CHD4	13|3|3	19	6.33	3	4|8|3|0|0|0|0|5|6|0	0.3	0.9	0.3	0.9	0.3	2.44	0.43
hATG10	sp|Q8TDI0|CHD5_HUMAN	CHD5	0|0|0	0	0	3	0|0|0|0|0|0|0|0|3|0	0	0	0	0	0	0	0.67
hATG10	sp|Q8IWX8|CHERP_HUMAN	CHERP	6|0|3	9	3	3	0|0|0|13|7|9|11|4|4|4	0	0	0	0	0	0.58	0.62
hATG10	sp|O14578|CTRO_HUMAN	CIT	0|0|0	0	0	3	0|0|0|0|0|0|0|0|0|0	0	0	0	0	0	0	0.67
hATG10	sp|Q8WWK9|CKAP2_HUMAN	CKAP2	0|0|0	0	0	3	3|0|3|0|0|0|0|0|0|0	0	0	0	0	0	0	0.67
hATG10	sp|Q07065|CKAP4_HUMAN	CKAP4	0|0|0	0	0	3	4|0|0|0|0|0|0|0|0|0	0	0	0	0	0	0	0.67
hATG10	sp|Q14008|CKAP5_HUMAN	CKAP5	4|0|0	4	1.33	3	0|9|0|3|3|6|3|3|6|12	0	0	0	0	0	0.3	0.67
hATG10	sp|P12277|KCRB_HUMAN	CKB	0|0|0	0	0	3	0|0|0|0|0|0|0|0|0|0	0	0	0	0	0	0	0.67
hATG10	sp|O75122|CLAP2_HUMAN	CLASP2	2|4|2	8	2.67	3	7|6|6|2|0|0|0|2|0|3	0.01	0.02	0.01	0.02	0.01	1.03	0.57
hATG10	sp|O14967|CLGN_HUMAN	CLGN	0|0|0	0	0	3	0|0|0|0|0|0|0|0|0|0	0	0	0	0	0	0	0.67
hATG10	sp|P54105|ICLN_HUMAN	CLNS1A	0|2|0	2	0.67	3	0|0|0|4|6|5|0|0|2|0	0.01	0.03	0.01	0.03	0.01	0.39	0.56
hATG10	sp|Q00610|CLH1_HUMAN	CLTC	8|3|0	11	3.67	3	0|18|3|0|4|7|7|13|6|19	0	0	0	0	0	0.48	0.63
hATG10	sp|P53675|CLH2_HUMAN	CLTCL1	0|0|0	0	0	3	0|0|0|0|0|0|0|0|0|0	0	0	0	0	0	0	0.67
hATG10	sp|Q8N3K9|CMYA5_HUMAN	CMYA5	0|0|0	0	0	3	0|0|0|0|0|0|0|0|0|0	0	0	0	0	0	0	0.67
hATG10	sp|P62633|CNBP_HUMAN	CNBP	0|0|2	2	0.67	3	0|0|0|0|0|0|0|0|0|0	0.32	0.96	0.32	0.96	0.32	6.67	0.37
hATG10	sp|A5YKK6|CNOT1_HUMAN	CNOT1	0|0|0	0	0	3	0|0|0|0|0|0|0|0|0|0	0	0	0	0	0	0	0.67
hATG10	sp|P09543|CN37_HUMAN	CNP	2|12|6	20	6.67	3	0|0|0|0|0|0|0|0|0|0	0.99	1	0.99	1	0.99	66.67	0
hATG10	sp|Q8WTW3|COG1_HUMAN	COG1	0|0|0	0	0	3	0|0|0|0|0|0|0|0|0|0	0	0	0	0	0	0	0.67
hATG10	sp|P02452|CO1A1_HUMAN	COL1A1	0|0|0	0	0	3	0|0|0|0|0|0|0|0|0|0	0	0	0	0	0	0	0.67
hATG10	sp|P02458|CO2A1_HUMAN	COL2A1	0|3|0	3	1	3	0|0|0|0|0|0|0|0|0|0	0.33	0.99	0.33	0.99	0.33	10	0.33
hATG10	sp|Q01955|CO4A3_HUMAN	COL4A3	0|0|0	0	0	3	0|0|0|0|0|0|0|0|0|0	0	0	0	0	0	0	0.67
hATG10	sp|P53621|COPA_HUMAN	COPA	14|12|4	30	10	3	9|16|7|0|0|0|6|0|2|2	0.28	0.55	0.28	0.55	0.28	2.38	0.44
hATG10	sp|P53618|COPB_HUMAN	COPB1	15|7|8	30	10	3	0|0|0|0|0|0|0|0|0|0	1	1	1	1	1	100	0
hATG10	sp|P35606|COPB2_HUMAN	COPB2	0|2|0	2	0.67	3	0|0|0|0|0|0|0|0|0|0	0.32	0.96	0.32	0.96	0.32	6.67	0.37
hATG10	sp|Q9Y678|COPG1_HUMAN	COPG1	0|0|3	3	1	3	0|0|0|0|0|0|0|0|0|0	0.33	0.99	0.33	0.99	0.33	10	0.33
hATG10	sp|Q9UBF2|COPG2_HUMAN	COPG2	0|0|0	0	0	3	0|0|0|0|0|0|0|0|0|0	0	0	0	0	0	0	0.67
hATG10	sp|Q9ULV4|COR1C_HUMAN	CORO1C	0|0|11	11	3.67	3	0|0|0|0|5|10|7|0|0|0	0.28	0.84	0.28	0.84	0.28	1.67	0.44
hATG10	sp|Q10570|CPSF1_HUMAN	CPSF1	0|0|0	0	0	3	0|5|0|0|0|0|0|3|2|0	0	0	0	0	0	0	0.67
hATG10	sp|Q9P2I0|CPSF2_HUMAN	CPSF2	0|0|0	0	0	3	0|0|0|0|0|0|0|0|0|0	0	0	0	0	0	0	0.67
hATG10	sp|Q9H336|CRLD1_HUMAN	CRISPLD1	0|0|0	0	0	3	0|0|0|0|0|0|0|0|0|0	0	0	0	0	0	0	0.67
hATG10	sp|P55060|XPO2_HUMAN	CSE1L	2|2|0	4	1.33	3	0|0|0|0|0|0|15|0|2|0	0.04	0.05	0.04	0.05	0.04	0.78	0.53
hATG10	sp|P48729|KC1A_HUMAN	CSNK1A1	0|0|0	0	0	3	0|0|0|0|0|0|0|0|0|0	0	0	0	0	0	0	0.67
hATG10	sp|P48730|KC1D_HUMAN	CSNK1D	0|0|0	0	0	3	0|0|0|0|0|0|0|0|0|0	0	0	0	0	0	0	0.67
hATG10	sp|P68400|CSK21_HUMAN	CSNK2A1	0|0|0	0	0	3	0|0|0|0|0|0|0|0|0|0	0	0	0	0	0	0	0.67
hATG10	sp|P19784|CSK22_HUMAN	CSNK2A2	0|0|0	0	0	3	0|0|0|0|0|0|0|0|0|0	0	0	0	0	0	0	0.67
hATG10	sp|P67870|CSK2B_HUMAN	CSNK2B	0|0|0	0	0	3	0|0|0|0|0|0|0|0|0|0	0	0	0	0	0	0	0.67
hATG10	sp|P01040|CYTA_HUMAN	CSTA	0|0|0	0	0	3	0|0|0|0|0|0|0|0|0|0	0	0	0	0	0	0	0.67
hATG10	sp|P04080|CYTB_HUMAN	CSTB	0|0|0	0	0	3	0|0|0|0|0|0|0|0|0|0	0	0	0	0	0	0	0.67
hATG10	sp|P35221|CTNA1_HUMAN	CTNNA1	2|0|0	2	0.67	3	0|0|0|0|0|0|0|0|0|0	0.32	0.96	0.32	0.96	0.32	6.67	0.37
hATG10	sp|P35222|CTNB1_HUMAN	CTNNB1	0|0|0	0	0	3	0|0|0|0|0|0|0|0|0|0	0	0	0	0	0	0	0.67
hATG10	sp|Q14247|SRC8_HUMAN	CTTN	0|0|0	0	0	3	19|12|10|0|0|0|0|0|0|0	0	0	0	0	0	0	0.67
hATG10	sp|Q8IWT3|CUL9_HUMAN	CUL9	0|0|0	0	0	3	0|0|0|0|0|0|0|0|0|0	0	0	0	0	0	0	0.67
hATG10	sp|P08574|CY1_HUMAN	CYC1	2|2|0	4	1.33	3	0|0|0|0|0|0|0|0|0|0	0.64	0.96	0.64	0.96	0.64	13.33	0.15
hATG10	sp|Q6ZMK1|CYHR1_HUMAN	CYHR1	0|0|0	0	0	3	0|0|0|0|0|0|0|0|0|0	0	0	0	0	0	0	0.67
hATG10	sp|P53355|DAPK1_HUMAN	DAPK1	0|0|0	0	0	3	0|2|0|0|0|0|0|0|0|0	0	0	0	0	0	0	0.67
hATG10	sp|P14868|SYDC_HUMAN	DARS	0|0|0	0	0	3	0|0|0|0|0|0|0|0|0|0	0	0	0	0	0	0	0.67
hATG10	sp|Q9UER7|DAXX_HUMAN	DAXX	0|0|0	0	0	3	0|0|0|0|0|0|0|0|0|0	0	0	0	0	0	0	0.67
hATG10	sp|Q16643|DREB_HUMAN	DBN1	64|32|44	140	46.67	3	93|217|77|104|149|148|180|171|128|138	0	0	0	0	0	0.33	0.67
hATG10	sp|P81605|DCD_HUMAN	DCD	0|0|0	0	0	3	0|0|0|0|0|0|2|3|0|0	0	0	0	0	0	0	0.67
hATG10	sp|Q6PJP8|DCR1A_HUMAN	DCLRE1A	0|0|0	0	0	3	0|0|0|0|0|0|0|0|0|0	0	0	0	0	0	0	0.67
hATG10	sp|Q14203|DCTN1_HUMAN	DCTN1	9|2|0	11	3.67	3	0|11|0|0|0|0|2|3|0|3	0.28	0.81	0.28	0.81	0.28	1.93	0.44
hATG10	sp|Q9UJW0|DCTN4_HUMAN	DCTN4	0|0|0	0	0	3	0|0|0|0|0|0|3|6|2|0	0	0	0	0	0	0	0.67
hATG10	sp|Q16531|DDB1_HUMAN	DDB1	4|0|0	4	1.33	3	0|0|0|0|0|0|0|0|0|0	0.33	1	0.33	1	0.33	13.33	0.3
hATG10	sp|P39656|OST48_HUMAN	DDOST	2|0|0	2	0.67	3	0|0|0|0|0|0|0|0|0|0	0.32	0.96	0.32	0.96	0.32	6.67	0.37
hATG10	sp|Q92841|DDX17_HUMAN	DDX17	8|0|2	10	3.33	3	13|0|3|3|9|6|25|9|4|0	0	0	0	0	0	0.46	0.63
hATG10	sp|Q9UHI6|DDX20_HUMAN	DDX20	0|0|0	0	0	3	0|0|0|0|0|0|0|0|0|0	0	0	0	0	0	0	0.67
hATG10	sp|Q9NR30|DDX21_HUMAN	DDX21	0|3|0	3	1	3	0|8|6|4|0|0|11|0|0|0	0	0	0	0	0	0.34	0.59
hATG10	sp|Q9BUQ8|DDX23_HUMAN	DDX23	0|0|0	0	0	3	0|0|0|0|0|0|0|0|0|0	0	0	0	0	0	0	0.67
hATG10	sp|Q9GZR7|DDX24_HUMAN	DDX24	0|0|0	0	0	3	0|0|0|0|0|0|0|0|0|0	0	0	0	0	0	0	0.67
hATG10	sp|Q5JSJ4|DX26B_HUMAN	DDX26B	0|0|0	0	0	3	0|0|0|0|0|0|0|0|0|0	0	0	0	0	0	0	0.67
hATG10	sp|Q13838|DX39B_HUMAN	DDX39B	0|0|0	0	0	3	0|0|0|0|0|0|0|0|0|0	0	0	0	0	0	0	0.67
hATG10	sp|O00571|DDX3X_HUMAN	DDX3X	0|0|0	0	0	3	8|5|0|0|2|0|13|0|0|0	0	0	0	0	0	0	0.67
hATG10	sp|Q9NQI0|DDX4_HUMAN	DDX4	0|0|0	0	0	3	0|0|0|0|0|0|0|0|0|0	0	0	0	0	0	0	0.67
hATG10	sp|Q9UJV9|DDX41_HUMAN	DDX41	0|0|0	0	0	3	7|0|0|0|0|0|2|0|0|0	0	0	0	0	0	0	0.67
hATG10	sp|P17844|DDX5_HUMAN	DDX5	2|0|0	2	0.67	3	15|5|7|2|7|5|13|5|2|0	0	0	0	0	0	0.11	0.67
hATG10	sp|Q9Y2R4|DDX52_HUMAN	DDX52	0|0|0	0	0	3	0|0|0|0|0|0|0|0|0|0	0	0	0	0	0	0	0.67
hATG10	sp|Q9NY93|DDX56_HUMAN	DDX56	0|0|0	0	0	3	0|0|0|0|0|0|0|0|0|0	0	0	0	0	0	0	0.67
hATG10	sp|Q9UBM7|DHCR7_HUMAN	DHCR7	2|0|0	2	0.67	3	0|0|0|0|0|0|0|0|0|0	0.32	0.96	0.32	0.96	0.32	6.67	0.37
hATG10	sp|O43143|DHX15_HUMAN	DHX15	7|2|3	12	4	3	8|13|7|21|31|33|76|27|14|12	0	0	0	0	0	0.17	0.67
hATG10	sp|Q7L2E3|DHX30_HUMAN	DHX30	0|0|0	0	0	3	0|0|0|0|0|0|0|0|0|0	0	0	0	0	0	0	0.67
hATG10	sp|Q9H2U1|DHX36_HUMAN	DHX36	0|0|0	0	0	3	0|2|0|0|0|0|0|0|0|0	0	0	0	0	0	0	0.67
hATG10	sp|Q08211|DHX9_HUMAN	DHX9	18|12|8	38	12.67	3	8|20|0|46|32|40|29|19|14|14	0	0	0	0	0	0.57	0.67
hATG10	sp|Q9UPY3|DICER_HUMAN	DICER1	0|0|0	0	0	3	0|0|0|0|0|0|0|0|0|0	0	0	0	0	0	0	0.67
hATG10	sp|Q9BTC0|DIDO1_HUMAN	DIDO1	0|0|0	0	0	3	0|0|0|0|0|0|0|0|0|0	0	0	0	0	0	0	0.67
hATG10	sp|Q9Y2L1|RRP44_HUMAN	DIS3	0|0|0	0	0	3	0|0|0|0|0|0|0|0|0|0	0	0	0	0	0	0	0.67
hATG10	sp|Q8IVF4|DYH10_HUMAN	DNAH10	0|0|0	0	0	3	0|0|0|0|0|0|0|0|0|0	0	0	0	0	0	0	0.67
hATG10	sp|Q9P225|DYH2_HUMAN	DNAH2	0|0|0	0	0	3	0|0|0|0|0|0|0|0|0|0	0	0	0	0	0	0	0.67
hATG10	sp|Q8TD57|DYH3_HUMAN	DNAH3	0|0|0	0	0	3	0|0|0|0|0|0|0|0|0|0	0	0	0	0	0	0	0.67
hATG10	sp|P31689|DNJA1_HUMAN	DNAJA1	17|18|15	50	16.67	3	0|0|0|0|3|0|6|0|0|0	0.99	0.99	0.99	0.99	0.99	18.52	0
hATG10	sp|O60884|DNJA2_HUMAN	DNAJA2	17|11|6	34	11.33	3	0|0|0|0|0|0|0|0|0|0	1	1	1	1	1	113.33	0
hATG10	sp|Q96EY1|DNJA3_HUMAN	DNAJA3	0|0|0	0	0	3	0|0|0|0|0|0|0|0|0|0	0	0	0	0	0	0	0.67
hATG10	sp|Q9NXW2|DJB12_HUMAN	DNAJB12	0|0|0	0	0	3	0|0|0|0|0|0|0|0|0|0	0	0	0	0	0	0	0.67
hATG10	sp|P25686|DNJB2_HUMAN	DNAJB2	0|0|0	0	0	3	0|0|0|0|0|0|0|0|0|0	0	0	0	0	0	0	0.67
hATG10	sp|O75190|DNJB6_HUMAN	DNAJB6	0|0|0	0	0	3	0|0|0|0|0|0|0|0|0|0	0	0	0	0	0	0	0.67
hATG10	sp|Q9ULA0|DNPEP_HUMAN	DNPEP	0|0|0	0	0	3	0|0|0|0|0|0|0|0|0|0	0	0	0	0	0	0	0.67
hATG10	sp|Q8IZD9|DOCK3_HUMAN	DOCK3	0|0|0	0	0	3	0|0|0|0|0|0|0|0|0|0	0	0	0	0	0	0	0.67
hATG10	sp|Q8N1I0|DOCK4_HUMAN	DOCK4	0|0|0	0	0	3	0|2|0|0|0|0|3|0|0|0	0	0	0	0	0	0	0.67
hATG10	sp|Q96N67|DOCK7_HUMAN	DOCK7	0|0|0	0	0	3	6|28|2|0|3|0|13|0|3|4	0	0	0	0	0	0	0.67
hATG10	sp|Q8NF50|DOCK8_HUMAN	DOCK8	0|0|0	0	0	3	0|0|0|0|0|0|2|0|0|0	0	0	0	0	0	0	0.67
hATG10	sp|O60762|DPM1_HUMAN	DPM1	4|0|0	4	1.33	3	0|0|0|0|0|0|0|0|0|0	0.33	1	0.33	1	0.33	13.33	0.3
hATG10	sp|Q14195|DPYL3_HUMAN	DPYSL3	0|0|0	0	0	3	0|0|0|2|0|0|0|3|0|0	0	0	0	0	0	0	0.67
hATG10	sp|Q02413|DSG1_HUMAN	DSG1	0|0|0	0	0	3	0|0|0|0|0|0|0|0|0|0	0	0	0	0	0	0	0.67
hATG10	sp|Q14126|DSG2_HUMAN	DSG2	0|0|0	0	0	3	0|0|0|0|0|0|0|0|0|0	0	0	0	0	0	0	0.67
hATG10	sp|P15924|DESP_HUMAN	DSP	0|0|0	0	0	3	0|0|0|0|0|0|0|0|0|0	0	0	0	0	0	0	0.67
hATG10	sp|Q6XUX3|DUSTY_HUMAN	DSTYK	0|0|0	0	0	3	0|0|0|0|0|0|0|0|0|0	0	0	0	0	0	0	0.67
hATG10	sp|Q14204|DYHC1_HUMAN	DYNC1H1	172|100|58	330	110	3	0|23|0|2|2|6|19|36|9|31	0.98	1	0.98	1	0.98	8.59	0
hATG10	sp|Q13409|DC1I2_HUMAN	DYNC1I2	10|4|5	19	6.33	3	8|2|8|0|0|0|0|0|0|0	0.52	0.85	0.52	0.85	0.52	3.52	0.21
hATG10	sp|Q9Y6G9|DC1L1_HUMAN	DYNC1LI1	2|2|0	4	1.33	3	0|0|0|0|0|0|0|0|0|0	0.64	0.96	0.64	0.96	0.64	13.33	0.15
hATG10	sp|O43237|DC1L2_HUMAN	DYNC1LI2	0|0|0	0	0	3	0|0|0|0|0|0|0|0|0|0	0	0	0	0	0	0	0.67
hATG10	sp|Q96AV8|E2F7_HUMAN	E2F7	0|2|0	2	0.67	3	7|9|4|0|0|0|3|0|0|0	0	0	0	0	0	0.29	0.67
hATG10	sp|Q5VYK3|ECM29_HUMAN	ECM29	0|0|0	0	0	3	0|0|0|0|0|0|0|0|0|0	0	0	0	0	0	0	0.67
hATG10	sp|Q9H8V3|ECT2_HUMAN	ECT2	0|0|0	0	0	3	0|0|0|0|0|0|0|0|0|0	0	0	0	0	0	0	0.67
hATG10	sp|Q6P2E9|EDC4_HUMAN	EDC4	0|0|0	0	0	3	0|0|2|0|0|0|0|0|0|0	0	0	0	0	0	0	0.67
hATG10	sp|P68104|EF1A1_HUMAN	EEF1A1	39|32|19	90	30	3	0|2|0|8|13|22|18|10|12|16	0.37	0.86	0.37	0.86	0.37	2.97	0.26
hATG10	sp|Q05639|EF1A2_HUMAN	EEF1A2	20|16|8	44	14.67	3	0|2|0|6|8|13|10|7|9|11	0.13	0.37	0.13	0.37	0.13	2.22	0.5
hATG10	sp|P24534|EF1B_HUMAN	EEF1B2	0|0|0	0	0	3	0|0|0|0|0|0|0|0|0|0	0	0	0	0	0	0	0.67
hATG10	sp|P29692|EF1D_HUMAN	EEF1D	0|0|0	0	0	3	0|0|0|0|0|0|0|0|0|3	0	0	0	0	0	0	0.67
hATG10	sp|P26641|EF1G_HUMAN	EEF1G	4|7|0	11	3.67	3	0|0|0|0|0|7|0|5|0|0	0.48	0.83	0.48	0.83	0.48	3.06	0.22
hATG10	sp|P13639|EF2_HUMAN	EEF2	9|6|3	18	6	3	0|0|0|0|0|3|6|0|0|2	0.72	0.93	0.72	0.93	0.72	5.45	0.05
hATG10	sp|Q9BUP0|EFHD1_HUMAN	EFHD1	0|0|0	0	0	3	0|0|0|0|0|0|0|0|0|0	0	0	0	0	0	0	0.67
hATG10	sp|Q96C19|EFHD2_HUMAN	EFHD2	0|0|0	0	0	3	11|3|7|0|0|0|0|0|2|2	0	0	0	0	0	0	0.67
hATG10	sp|Q15029|U5S1_HUMAN	EFTUD2	4|3|0	7	2.33	3	0|0|0|2|0|5|39|7|9|9	0	0	0	0	0	0.33	0.67
hATG10	sp|Q8NDI1|EHBP1_HUMAN	EHBP1	0|0|0	0	0	3	0|0|0|0|0|0|0|0|0|0	0	0	0	0	0	0	0.67
hATG10	sp|Q13144|EI2BE_HUMAN	EIF2B5	0|0|0	0	0	3	0|0|0|0|0|0|0|0|0|0	0	0	0	0	0	0	0.67
hATG10	sp|P05198|IF2A_HUMAN	EIF2S1	0|0|0	0	0	3	0|0|0|0|0|0|0|0|0|0	0	0	0	0	0	0	0.67
hATG10	sp|P41091|IF2G_HUMAN	EIF2S3	0|0|0	0	0	3	0|0|0|0|0|0|0|0|0|0	0	0	0	0	0	0	0.67
hATG10	sp|Q14152|EIF3A_HUMAN	EIF3A	0|0|0	0	0	3	0|0|0|2|0|9|4|8|3|15	0	0	0	0	0	0	0.67
hATG10	sp|P55884|EIF3B_HUMAN	EIF3B	0|0|0	0	0	3	6|0|5|0|2|2|0|5|5|8	0	0	0	0	0	0	0.67
hATG10	sp|Q99613|EIF3C_HUMAN	EIF3C	0|0|0	0	0	3	0|0|0|0|0|0|0|0|0|0	0	0	0	0	0	0	0.67
hATG10	sp|O15371|EIF3D_HUMAN	EIF3D	0|0|0	0	0	3	0|0|0|0|0|0|0|0|0|0	0	0	0	0	0	0	0.67
hATG10	sp|O00303|EIF3F_HUMAN	EIF3F	0|0|0	0	0	3	0|0|0|0|0|0|0|2|0|2	0	0	0	0	0	0	0.67
hATG10	sp|O75821|EIF3G_HUMAN	EIF3G	0|0|0	0	0	3	3|0|0|0|0|0|0|0|0|0	0	0	0	0	0	0	0.67
hATG10	sp|O15372|EIF3H_HUMAN	EIF3H	0|0|0	0	0	3	8|0|0|0|2|0|0|0|0|0	0	0	0	0	0	0	0.67
hATG10	sp|Q13347|EIF3I_HUMAN	EIF3I	0|0|0	0	0	3	0|0|0|0|2|0|0|0|0|0	0	0	0	0	0	0	0.67
hATG10	sp|Q9Y262|EIF3L_HUMAN	EIF3L	0|0|0	0	0	3	0|0|0|0|0|0|0|0|2|0	0	0	0	0	0	0	0.67
hATG10	sp|P60842|IF4A1_HUMAN	EIF4A1	0|0|0	0	0	3	0|0|0|0|0|0|4|0|0|0	0	0	0	0	0	0	0.67
hATG10	sp|Q14240|IF4A2_HUMAN	EIF4A2	0|0|0	0	0	3	0|0|0|0|0|0|4|0|0|0	0	0	0	0	0	0	0.67
hATG10	sp|P38919|IF4A3_HUMAN	EIF4A3	0|0|0	0	0	3	0|0|0|0|0|0|11|0|0|0	0	0	0	0	0	0	0.67
hATG10	sp|P23588|IF4B_HUMAN	EIF4B	20|12|27	59	19.67	3	211|197|226|36|41|60|26|29|25|18	0	0	0	0	0	0.23	0.67
hATG10	sp|Q04637|IF4G1_HUMAN	EIF4G1	0|0|0	0	0	3	0|0|0|0|0|0|0|0|0|0	0	0	0	0	0	0	0.67
hATG10	sp|O43432|IF4G3_HUMAN	EIF4G3	0|0|0	0	0	3	0|0|0|0|0|0|0|0|0|0	0	0	0	0	0	0	0.67
hATG10	sp|O60841|IF2P_HUMAN	EIF5B	3|0|0	3	1	3	0|4|0|2|7|7|0|0|2|0	0.01	0.02	0.01	0.02	0.01	0.45	0.56
hATG10	sp|P50402|EMD_HUMAN	EMD	0|0|0	0	0	3	0|0|0|0|0|0|0|0|0|0	0	0	0	0	0	0	0.67
hATG10	sp|Q9HC35|EMAL4_HUMAN	EML4	0|0|0	0	0	3	0|0|0|0|0|0|0|0|0|0	0	0	0	0	0	0	0.67
hATG10	sp|P06733|ENOA_HUMAN	ENO1	0|0|0	0	0	3	0|0|0|0|0|9|0|0|0|0	0	0	0	0	0	0	0.67
hATG10	sp|P13929|ENOB_HUMAN	ENO3	0|0|0	0	0	3	0|0|0|0|4|7|0|2|0|3	0	0	0	0	0	0	0.67
hATG10	sp|Q9Y2J2|E41L3_HUMAN	EPB41L3	0|0|0	0	0	3	0|0|0|0|0|0|0|0|0|0	0	0	0	0	0	0	0.67
hATG10	sp|P58107|EPIPL_HUMAN	EPPK1	0|0|0	0	0	3	0|6|0|0|0|0|0|0|0|0	0	0	0	0	0	0	0.67
hATG10	sp|P07814|SYEP_HUMAN	EPRS	28|16|15	59	19.67	3	10|20|0|5|5|8|6|12|11|8	0.21	0.63	0.21	0.63	0.21	2.31	0.47
hATG10	sp|O75616|ERAL1_HUMAN	ERAL1	0|0|0	0	0	3	0|0|0|0|0|0|0|0|0|0	0	0	0	0	0	0	0.67
hATG10	sp|Q96RQ1|ERGI2_HUMAN	ERGIC2	0|0|0	0	0	3	0|0|0|0|0|0|0|0|0|0	0	0	0	0	0	0	0.67
hATG10	sp|P84090|ERH_HUMAN	ERH	0|0|0	0	0	3	4|0|0|0|0|0|0|0|0|0	0	0	0	0	0	0	0.67
hATG10	sp|O75477|ERLN1_HUMAN	ERLIN1	0|0|0	0	0	3	0|0|0|0|0|0|0|0|0|0	0	0	0	0	0	0	0.67
hATG10	sp|A0FGR8|ESYT2_HUMAN	ESYT2	0|0|0	0	0	3	0|0|0|0|0|0|0|0|0|0	0	0	0	0	0	0	0.67
hATG10	sp|Q15024|EXOS7_HUMAN	EXOSC7	0|0|0	0	0	3	0|0|0|0|0|0|0|0|0|0	0	0	0	0	0	0	0.67
hATG10	sp|Q0VG06|FP100_HUMAN	FAAP100	0|0|0	0	0	3	0|0|0|0|0|0|0|0|0|0	0	0	0	0	0	0	0.67
hATG10	sp|Q01469|FABP5_HUMAN	FABP5	0|0|0	0	0	3	0|0|0|0|0|0|0|0|0|0	0	0	0	0	0	0	0.67
hATG10	sp|Q96CS3|FAF2_HUMAN	FAF2	0|0|0	0	0	3	0|0|0|0|0|0|0|0|0|0	0	0	0	0	0	0	0.67
hATG10	sp|Q9NZB2|F120A_HUMAN	FAM120A	0|0|0	0	0	3	0|0|0|0|0|0|0|0|0|3	0	0	0	0	0	0	0.67
hATG10	sp|Q8NB91|FANCB_HUMAN	FANCB	0|0|0	0	0	3	0|0|0|0|0|0|0|0|0|0	0	0	0	0	0	0	0.67
hATG10	sp|Q9BXW9|FACD2_HUMAN	FANCD2	0|0|0	0	0	3	0|0|0|0|0|0|0|0|0|0	0	0	0	0	0	0	0.67
hATG10	sp|Q9NVI1|FANCI_HUMAN	FANCI	28|20|10	58	19.33	3	0|0|0|0|0|0|0|0|0|0	1	1	1	1	1	193.33	0
hATG10	sp|P49327|FAS_HUMAN	FASN	0|0|0	0	0	3	0|0|0|0|0|2|0|0|0|0	0	0	0	0	0	0	0.67
hATG10	sp|P22087|FBRL_HUMAN	FBL	0|0|0	0	0	3	0|0|0|0|0|0|0|0|0|0	0	0	0	0	0	0	0.67
hATG10	sp|Q8N461|FXL16_HUMAN	FBXL16	0|0|0	0	0	3	0|0|2|0|0|0|0|0|0|0	0	0	0	0	0	0	0.67
hATG10	sp|P0C2W1|FBSP1_HUMAN	FBXO45	0|0|0	0	0	3	0|0|0|0|0|0|0|0|0|0	0	0	0	0	0	0	0.67
hATG10	sp|Q9UKB1|FBW1B_HUMAN	FBXW11	0|0|0	0	0	3	0|0|0|0|0|0|0|0|0|0	0	0	0	0	0	0	0.67
hATG10	sp|Q13642|FHL1_HUMAN	FHL1	15|13|8	36	12	3	0|0|0|0|4|4|0|2|6|3	0.91	0.99	0.91	0.99	0.91	6.32	0.01
hATG10	sp|Q4L180|FIL1L_HUMAN	FILIP1L	0|0|0	0	0	3	0|0|0|0|0|0|0|0|0|0	0	0	0	0	0	0	0.67
hATG10	sp|Q6UN15|FIP1_HUMAN	FIP1L1	2|0|0	2	0.67	3	14|12|8|0|0|0|2|0|0|0	0	0	0	0	0	0.19	0.67
hATG10	sp|Q02790|FKBP4_HUMAN	FKBP4	0|0|0	0	0	3	0|0|0|0|0|0|0|0|0|0	0	0	0	0	0	0	0.67
hATG10	sp|Q13045|FLII_HUMAN	FLII	3|0|0	3	1	3	7|33|6|0|0|0|26|13|7|16	0	0	0	0	0	0.09	0.67
hATG10	sp|P21333|FLNA_HUMAN	FLNA	34|17|14	65	21.67	3	28|99|25|34|46|91|49|85|61|111	0	0	0	0	0	0.34	0.67
hATG10	sp|O75369|FLNB_HUMAN	FLNB	2|0|0	2	0.67	3	6|22|0|2|2|4|6|9|7|13	0	0	0	0	0	0.09	0.67
hATG10	sp|Q14315|FLNC_HUMAN	FLNC	4|0|0	4	1.33	3	2|10|0|2|2|5|5|9|6|8	0	0	0	0	0	0.27	0.67
hATG10	sp|O75955|FLOT1_HUMAN	FLOT1	0|0|0	0	0	3	0|0|0|0|0|0|0|0|0|0	0	0	0	0	0	0	0.67
hATG10	sp|Q14254|FLOT2_HUMAN	FLOT2	0|0|0	0	0	3	0|0|0|0|0|0|0|0|0|0	0	0	0	0	0	0	0.67
hATG10	sp|P85037|FOXK1_HUMAN	FOXK1	0|0|0	0	0	3	0|0|0|0|0|0|0|0|0|0	0	0	0	0	0	0	0.67
hATG10	sp|Q01167|FOXK2_HUMAN	FOXK2	0|0|0	0	0	3	0|0|0|0|0|0|0|0|0|0	0	0	0	0	0	0	0.67
hATG10	sp|O94915|FRYL_HUMAN	FRYL	0|0|0	0	0	3	0|0|0|0|0|0|0|0|0|0	0	0	0	0	0	0	0.67
hATG10	sp|Q5CZC0|FSIP2_HUMAN	FSIP2	0|0|0	0	0	3	0|0|0|0|0|0|0|0|0|0	0	0	0	0	0	0	0.67
hATG10	sp|Q8N475|FSTL5_HUMAN	FSTL5	0|0|0	0	0	3	3|0|0|0|0|0|0|0|0|0	0	0	0	0	0	0	0.67
hATG10	sp|P35637|FUS_HUMAN	FUS	0|0|0	0	0	3	0|0|0|0|0|0|0|0|0|0	0	0	0	0	0	0	0.67
hATG10	sp|Q13283|G3BP1_HUMAN	G3BP1	0|0|0	0	0	3	0|0|0|0|0|0|0|0|0|0	0	0	0	0	0	0	0.67
hATG10	sp|Q9UN86|G3BP2_HUMAN	G3BP2	0|0|0	0	0	3	0|0|0|0|0|0|0|0|0|0	0	0	0	0	0	0	0.67
hATG10	sp|Q14697|GANAB_HUMAN	GANAB	0|0|0	0	0	3	3|2|0|0|0|0|0|0|0|0	0	0	0	0	0	0	0.67
hATG10	sp|P04406|G3P_HUMAN	GAPDH	9|7|6	22	7.33	3	0|0|0|0|6|13|0|5|0|0	0.49	0.71	0.49	0.71	0.49	3.06	0.22
hATG10	sp|Q8WXI9|P66B_HUMAN	GATAD2B	0|0|0	0	0	3	0|0|0|0|0|0|0|0|0|0	0	0	0	0	0	0	0.67
hATG10	sp|Q92538|GBF1_HUMAN	GBF1	0|0|0	0	0	3	0|0|0|0|0|0|0|0|0|0	0	0	0	0	0	0	0.67
hATG10	sp|Q92947|GCDH_HUMAN	GCDH	0|2|0	2	0.67	3	0|0|0|0|0|0|0|0|0|0	0.32	0.96	0.32	0.96	0.32	6.67	0.37
hATG10	sp|Q92616|GCN1L_HUMAN	GCN1L1	26|6|10	42	14	3	0|0|0|0|0|0|2|0|0|3	0.99	1	0.99	1	0.99	28	0
hATG10	sp|P50395|GDIB_HUMAN	GDI2	0|0|0	0	0	3	0|0|0|0|0|0|0|0|0|0	0	0	0	0	0	0	0.67
hATG10	sp|P57678|GEMI4_HUMAN	GEMIN4	0|0|0	0	0	3	0|0|0|0|0|0|0|0|0|0	0	0	0	0	0	0	0.67
hATG10	sp|Q8TEQ6|GEMI5_HUMAN	GEMIN5	0|0|0	0	0	3	0|0|0|0|0|0|0|0|0|0	0	0	0	0	0	0	0.67
hATG10	sp|P14136|GFAP_HUMAN	GFAP	0|0|0	0	0	3	8|0|0|0|0|0|0|0|0|0	0	0	0	0	0	0	0.67
hATG10	sp|Q9H3K2|GHITM_HUMAN	GHITM	0|0|0	0	0	3	0|0|0|0|0|0|0|0|0|0	0	0	0	0	0	0	0.67
hATG10	sp|Q9NWU2|GID8_HUMAN	GID8	0|0|0	0	0	3	0|0|0|0|0|0|0|0|0|0	0	0	0	0	0	0	0.67
hATG10	sp|Q6Y7W6|PERQ2_HUMAN	GIGYF2	0|0|0	0	0	3	0|2|0|0|0|0|0|0|0|0	0	0	0	0	0	0	0.67
hATG10	sp|Q92896|GSLG1_HUMAN	GLG1	0|0|0	0	0	3	0|0|0|0|0|0|0|0|0|0	0	0	0	0	0	0	0.67
hATG10	sp|Q14344|GNA13_HUMAN	GNA13	0|0|0	0	0	3	0|0|0|0|0|0|0|0|0|0	0	0	0	0	0	0	0.67
hATG10	sp|P08754|GNAI3_HUMAN	GNAI3	0|0|0	0	0	3	0|0|0|0|0|0|0|0|0|0	0	0	0	0	0	0	0.67
hATG10	sp|P09471|GNAO_HUMAN	GNAO1	0|0|0	0	0	3	0|0|0|0|0|0|0|0|0|0	0	0	0	0	0	0	0.67
hATG10	sp|P62873|GBB1_HUMAN	GNB1	0|0|0	0	0	3	0|0|0|0|0|0|0|0|0|0	0	0	0	0	0	0	0.67
hATG10	sp|P62879|GBB2_HUMAN	GNB2	0|0|0	0	0	3	0|0|0|0|0|0|0|0|0|0	0	0	0	0	0	0	0.67
hATG10	sp|P63244|GBLP_HUMAN	GNB2L1	5|2|5	12	4	3	2|0|0|0|0|0|4|0|0|0	0.76	0.88	0.76	0.88	0.76	6.67	0.04
hATG10	sp|Q08379|GOGA2_HUMAN	GOLGA2	0|0|0	0	0	3	0|0|0|0|0|0|0|0|0|0	0	0	0	0	0	0	0.67
hATG10	sp|Q08378|GOGA3_HUMAN	GOLGA3	0|0|0	0	0	3	0|0|0|0|0|0|0|0|0|0	0	0	0	0	0	0	0.67
hATG10	sp|P00505|AATM_HUMAN	GOT2	0|0|0	0	0	3	0|0|0|0|0|0|0|0|0|0	0	0	0	0	0	0	0.67
hATG10	sp|Q86V85|GP180_HUMAN	GPR180	0|0|0	0	0	3	0|0|0|0|0|0|0|0|0|0	0	0	0	0	0	0	0.67
hATG10	sp|Q8WXG9|GPR98_HUMAN	GPR98	0|3|0	3	1	3	0|0|0|0|0|0|0|0|0|0	0.33	0.99	0.33	0.99	0.33	10	0.33
hATG10	sp|Q96D09|GASP2_HUMAN	GPRASP2	0|0|0	0	0	3	0|0|0|0|0|0|0|0|0|0	0	0	0	0	0	0	0.67
hATG10	sp|O43424|GRID2_HUMAN	GRID2	0|0|0	0	0	3	0|0|0|0|0|0|0|0|0|0	0	0	0	0	0	0	0.67
hATG10	sp|Q9BQ67|GRWD1_HUMAN	GRWD1	0|0|0	0	0	3	0|0|0|0|0|0|0|0|0|0	0	0	0	0	0	0	0.67
hATG10	sp|P06396|GELS_HUMAN	GSN	0|0|0	0	0	3	0|0|0|0|0|0|4|0|0|0	0	0	0	0	0	0	0.67
hATG10	sp|P48637|GSHB_HUMAN	GSS	0|0|0	0	0	3	0|0|0|0|0|0|0|0|0|0	0	0	0	0	0	0	0.67
hATG10	sp|Q00403|TF2B_HUMAN	GTF2B	0|0|0	0	0	3	0|0|0|0|0|0|0|0|0|0	0	0	0	0	0	0	0.67
hATG10	sp|P78347|GTF2I_HUMAN	GTF2I	0|0|0	0	0	3	0|0|0|0|0|0|0|0|0|0	0	0	0	0	0	0	0.67
hATG10	sp|Q12789|TF3C1_HUMAN	GTF3C1	0|0|0	0	0	3	0|0|0|0|0|0|0|0|0|0	0	0	0	0	0	0	0.67
hATG10	sp|Q9Y5Q9|TF3C3_HUMAN	GTF3C3	0|0|0	0	0	3	0|0|0|0|0|0|0|0|0|0	0	0	0	0	0	0	0.67
hATG10	sp|Q9NYZ3|GTSE1_HUMAN	GTSE1	0|0|0	0	0	3	0|0|0|0|0|0|0|0|0|0	0	0	0	0	0	0	0.67
hATG10	sp|Q92522|H1X_HUMAN	H1FX	0|0|0	0	0	3	0|0|0|0|2|0|0|0|0|0	0	0	0	0	0	0	0.67
hATG10	sp|Q71UI9|H2AV_HUMAN	H2AFV	0|0|0	0	0	3	0|0|0|0|0|0|13|0|0|0	0	0	0	0	0	0	0.67
hATG10	sp|P16104|H2AX_HUMAN	H2AFX	0|0|0	0	0	3	0|9|0|0|0|0|13|0|0|0	0	0	0	0	0	0	0.67
hATG10	sp|P40939|ECHA_HUMAN	HADHA	0|0|0	0	0	3	0|0|0|0|0|0|0|0|0|0	0	0	0	0	0	0	0.67
hATG10	sp|O00165|HAX1_HUMAN	HAX1	0|0|0	0	0	3	0|0|0|0|0|0|0|0|0|0	0	0	0	0	0	0	0.67
hATG10	sp|P51610|HCFC1_HUMAN	HCFC1	0|0|0	0	0	3	0|0|0|0|0|0|0|0|0|0	0	0	0	0	0	0	0.67
hATG10	sp|Q9UL51|HCN2_HUMAN	HCN2	0|0|0	0	0	3	0|0|0|0|0|0|0|0|0|0	0	0	0	0	0	0	0.67
hATG10	sp|Q13547|HDAC1_HUMAN	HDAC1	0|0|0	0	0	3	0|0|0|0|0|0|0|0|0|0	0	0	0	0	0	0	0.67
hATG10	sp|Q00341|VIGLN_HUMAN	HDLBP	0|0|0	0	0	3	0|0|0|0|0|0|0|0|0|0	0	0	0	0	0	0	0.67
hATG10	sp|Q9H583|HEAT1_HUMAN	HEATR1	5|0|0	5	1.67	3	0|0|0|0|0|0|0|0|0|0	0.33	1	0.33	1	0.33	16.67	0.29
hATG10	sp|Q9P2D3|HTR5B_HUMAN	HEATR5B	0|0|0	0	0	3	0|0|0|0|0|0|0|0|0|0	0	0	0	0	0	0	0.67
hATG10	sp|Q9ULT8|HECD1_HUMAN	HECTD1	0|0|0	0	0	3	0|0|0|0|0|0|0|0|0|0	0	0	0	0	0	0	0.67
hATG10	sp|Q15751|HERC1_HUMAN	HERC1	0|0|0	0	0	3	0|0|0|0|0|0|0|0|0|0	0	0	0	0	0	0	0.67
hATG10	sp|P16403|H12_HUMAN	HIST1H1C	0|0|0	0	0	3	2|0|0|0|0|0|0|0|0|0	0	0	0	0	0	0	0.67
hATG10	sp|P16402|H13_HUMAN	HIST1H1D	0|0|0	0	0	3	2|0|0|0|0|0|0|0|0|0	0	0	0	0	0	0	0.67
hATG10	sp|P0C0S8|H2A1_HUMAN	HIST1H2AG	5|0|0	5	1.67	3	0|9|0|9|12|11|26|0|0|7	0	0	0	0	0	0.23	0.67
hATG10	sp|P33778|H2B1B_HUMAN	HIST1H2BB	0|0|4	4	1.33	3	0|0|0|0|3|7|6|0|0|0	0.12	0.35	0.12	0.35	0.12	0.83	0.51
hATG10	sp|P68431|H31_HUMAN	HIST1H3A	0|0|0	0	0	3	0|0|0|0|0|0|3|0|0|0	0	0	0	0	0	0	0.67
hATG10	sp|P62805|H4_HUMAN	HIST1H4A	2|0|0	2	0.67	3	0|0|0|8|12|11|16|8|7|6	0	0	0	0	0	0.1	0.67
hATG10	sp|P03989|1B27_HUMAN	HLA-B	0|0|0	0	0	3	0|0|0|0|0|0|0|0|0|0	0	0	0	0	0	0	0.67
hATG10	sp|P30461|1B13_HUMAN	HLA-B	0|0|0	0	0	3	0|0|0|0|0|0|0|0|0|0	0	0	0	0	0	0	0.67
hATG10	sp|A8MTL9|HMSD_HUMAN	HMSD	0|0|0	0	0	3	0|0|0|0|0|0|0|0|0|0	0	0	0	0	0	0	0.67
hATG10	sp|Q13151|ROA0_HUMAN	HNRNPA0	0|0|0	0	0	3	0|0|0|2|3|5|0|0|0|0	0	0	0	0	0	0	0.67
hATG10	sp|P09651|ROA1_HUMAN	HNRNPA1	3|0|4	7	2.33	3	11|16|14|7|11|16|2|4|2|0	0	0	0	0	0	0.28	0.67
hATG10	sp|P22626|ROA2_HUMAN	HNRNPA2B1	2|4|5	11	3.67	3	25|25|26|11|18|25|8|7|9|7	0	0	0	0	0	0.23	0.67
hATG10	sp|P51991|ROA3_HUMAN	HNRNPA3	0|0|0	0	0	3	14|2|4|4|10|8|0|0|0|0	0	0	0	0	0	0	0.67
hATG10	sp|Q99729|ROAA_HUMAN	HNRNPAB	0|0|0	0	0	3	6|7|9|0|0|0|0|0|0|0	0	0	0	0	0	0	0.67
hATG10	sp|P07910|HNRPC_HUMAN	HNRNPC	8|6|14	28	9.33	3	61|68|80|16|21|21|32|11|16|9	0	0	0	0	0	0.28	0.67
hATG10	sp|O60812|HNRC1_HUMAN	HNRNPCL1	0|0|0	0	0	3	0|0|0|9|12|13|0|7|9|7	0	0	0	0	0	0	0.67
hATG10	sp|Q14103|HNRPD_HUMAN	HNRNPD	0|4|4	8	2.67	3	0|0|0|0|12|14|6|6|0|2	0	0	0	0	0	0.67	0.67
hATG10	sp|P52597|HNRPF_HUMAN	HNRNPF	19|11|14	44	14.67	3	0|0|0|7|10|10|13|7|10|4	0.14	0.4	0.14	0.4	0.14	2.4	0.5
hATG10	sp|P31943|HNRH1_HUMAN	HNRNPH1	25|19|21	65	21.67	3	6|0|0|20|21|25|33|14|20|10	0	0	0	0	0	1.45	0.64
hATG10	sp|P31942|HNRH3_HUMAN	HNRNPH3	0|0|0	0	0	3	0|0|0|0|0|2|0|0|0|0	0	0	0	0	0	0	0.67
hATG10	sp|P61978|HNRPK_HUMAN	HNRNPK	17|10|11	38	12.67	3	8|9|11|25|24|29|22|15|17|16	0	0	0	0	0	0.72	0.67
hATG10	sp|P14866|HNRPL_HUMAN	HNRNPL	0|0|0	0	0	3	10|0|6|6|11|15|2|9|13|8	0	0	0	0	0	0	0.67
hATG10	sp|P52272|HNRPM_HUMAN	HNRNPM	9|7|7	23	7.67	3	5|5|4|9|10|11|12|10|7|6	0	0	0	0	0	0.97	0.63
hATG10	sp|O43390|HNRPR_HUMAN	HNRNPR	7|4|2	13	4.33	3	0|0|0|12|10|16|4|3|4|0	0	0	0	0	0	0.88	0.6
hATG10	sp|Q00839|HNRPU_HUMAN	HNRNPU	22|19|19	60	20	3	25|43|26|53|60|66|45|47|38|30	0	0	0	0	0	0.46	0.67
hATG10	sp|Q9BUJ2|HNRL1_HUMAN	HNRNPUL1	2|0|0	2	0.67	3	2|0|0|0|0|0|0|0|0|0	0.27	0.81	0.27	0.81	0.27	3.33	0.44
hATG10	sp|Q1KMD3|HNRL2_HUMAN	HNRNPUL2	5|3|3	11	3.67	3	24|22|13|11|2|3|2|0|5|4	0	0	0	0	0	0.43	0.67
hATG10	sp|Q53GQ0|DHB12_HUMAN	HSD17B12	0|0|0	0	0	3	0|0|0|0|0|0|0|0|0|0	0	0	0	0	0	0	0.67
hATG10	sp|P07900|HS90A_HUMAN	HSP90AA1	33|22|20	75	25	3	14|10|0|7|19|30|11|9|9|27	0	0	0	0	0	1.84	0.6
hATG10	sp|Q14568|HS902_HUMAN	HSP90AA2	0|0|0	0	0	3	0|0|0|0|0|0|5|0|0|0	0	0	0	0	0	0	0.67
hATG10	sp|P08238|HS90B_HUMAN	HSP90AB1	38|22|18	78	26	3	14|9|0|14|28|32|27|13|10|23	0	0	0	0	0	1.53	0.63
hATG10	sp|Q58FF8|H90B2_HUMAN	HSP90AB2P	13|8|6	27	9	3	6|4|0|0|8|11|6|3|5|7	0.05	0.14	0.05	0.14	0.05	1.8	0.53
hATG10	sp|Q58FF6|H90B4_HUMAN	HSP90AB4P	0|0|0	0	0	3	0|0|0|0|0|0|0|0|0|0	0	0	0	0	0	0	0.67
hATG10	sp|P14625|ENPL_HUMAN	HSP90B1	3|4|2	9	3	3	0|0|0|0|3|5|6|3|2|5	0.01	0.03	0.01	0.03	0.01	1.25	0.55
hATG10	sp|P0DMV8|HS71A_HUMAN	HSPA1A	42|40|53	135	45	3	54|29|23|61|65|80|177|62|45|49	0	0	0	0	0	0.7	0.67
hATG10	sp|P34931|HS71L_HUMAN	HSPA1L	16|18|16	50	16.67	3	26|15|7|25|23|30|63|17|15|16	0	0	0	0	0	0.7	0.67
hATG10	sp|P54652|HSP72_HUMAN	HSPA2	0|0|0	0	0	3	0|0|0|14|15|14|0|6|6|12	0	0	0	0	0	0	0.67
hATG10	sp|P34932|HSP74_HUMAN	HSPA4	2|0|0	2	0.67	3	0|0|0|0|0|0|0|0|0|4	0.23	0.69	0.23	0.69	0.23	1.67	0.47
hATG10	sp|O95757|HS74L_HUMAN	HSPA4L	0|0|0	0	0	3	0|0|0|0|0|0|0|0|0|0	0	0	0	0	0	0	0.67
hATG10	sp|P11021|GRP78_HUMAN	HSPA5	2|3|0	5	1.67	3	0|0|0|3|4|3|3|0|0|0	0.11	0.25	0.11	0.25	0.11	1.28	0.51
hATG10	sp|P17066|HSP76_HUMAN	HSPA6	21|17|18	56	18.67	3	20|13|5|39|35|39|65|25|22|26	0	0	0	0	0	0.65	0.67
hATG10	sp|P11142|HSP7C_HUMAN	HSPA8	18|9|10	37	12.33	3	0|0|0|14|17|18|28|8|10|17	0	0	0	0	0	1.1	0.63
hATG10	sp|P38646|GRP75_HUMAN	HSPA9	8|5|8	21	7	3	2|0|0|0|0|0|0|0|0|0	0.99	1	0.99	1	0.99	35	0
hATG10	sp|P10809|CH60_HUMAN	HSPD1	5|0|3	8	2.67	3	8|6|8|0|5|6|8|0|0|7	0	0	0	0	0	0.56	0.62
hATG10	sp|Q92598|HS105_HUMAN	HSPH1	0|0|0	0	0	3	0|0|0|0|0|0|0|0|0|0	0	0	0	0	0	0	0.67
hATG10	sp|O43719|HTSF1_HUMAN	HTATSF1	0|0|0	0	0	3	0|0|0|0|0|0|0|2|0|0	0	0	0	0	0	0	0.67
hATG10	sp|O43464|HTRA2_HUMAN	HTRA2	0|0|0	0	0	3	0|0|0|0|0|0|0|0|0|0	0	0	0	0	0	0	0.67
hATG10	sp|Q7Z6Z7|HUWE1_HUMAN	HUWE1	0|0|0	0	0	3	0|0|0|0|0|0|0|0|0|0	0	0	0	0	0	0	0.67
hATG10	sp|Q9Y4L1|HYOU1_HUMAN	HYOU1	0|0|0	0	0	3	0|0|0|0|0|0|0|0|0|0	0	0	0	0	0	0	0.67
hATG10	sp|P41252|SYIC_HUMAN	IARS	16|8|5	29	9.67	3	0|0|0|0|0|0|7|6|3|5	0.63	0.97	0.63	0.97	0.63	4.6	0.17
hATG10	sp|Q9Y2F5|ICE1_HUMAN	ICE1	0|0|0	0	0	3	0|0|0|0|0|0|0|0|0|0	0	0	0	0	0	0	0.67
hATG10	sp|P48735|IDHP_HUMAN	IDH2	0|0|0	0	0	3	0|0|0|0|0|0|0|0|0|0	0	0	0	0	0	0	0.67
hATG10	sp|Q9NZI8|IF2B1_HUMAN	IGF2BP1	0|0|0	0	0	3	16|8|10|7|16|16|0|4|5|0	0	0	0	0	0	0	0.67
hATG10	sp|O00425|IF2B3_HUMAN	IGF2BP3	0|0|0	0	0	3	0|3|0|0|0|0|0|0|0|0	0	0	0	0	0	0	0.67
hATG10	sp|P11717|MPRI_HUMAN	IGF2R	0|0|0	0	0	3	0|0|0|0|0|0|0|0|0|0	0	0	0	0	0	0	0.67
hATG10	sp|P01834|IGKC_HUMAN	IGKC	0|0|0	0	0	3	0|0|0|0|0|0|0|0|0|0	0	0	0	0	0	0	0.67
hATG10	sp|P01617|KV204_HUMAN	IGKV2-28	2|0|0	2	0.67	3	0|0|0|22|8|0|0|8|16|34	0	0	0	0	0	0.08	0.67
hATG10	sp|O95163|ELP1_HUMAN	IKBKAP	6|0|0	6	2	3	0|0|0|0|0|0|0|0|0|0	0.33	1	0.33	1	0.33	20	0.29
hATG10	sp|Q12905|ILF2_HUMAN	ILF2	0|0|2	2	0.67	3	0|0|0|4|8|7|0|0|0|0	0.01	0.02	0.01	0.02	0.01	0.35	0.57
hATG10	sp|Q12906|ILF3_HUMAN	ILF3	0|0|0	0	0	3	0|0|0|7|5|9|2|0|0|0	0	0	0	0	0	0	0.67
hATG10	sp|Q16891|MIC60_HUMAN	IMMT	15|14|7	36	12	3	2|0|0|0|0|0|3|0|0|0	0.99	1	0.99	1	0.99	24	0
hATG10	sp|P12268|IMDH2_HUMAN	IMPDH2	0|0|0	0	0	3	0|0|5|0|0|0|0|0|0|0	0	0	0	0	0	0	0.67
hATG10	sp|Q9UI26|IPO11_HUMAN	IPO11	0|0|0	0	0	3	0|0|0|0|0|0|0|0|0|0	0	0	0	0	0	0	0.67
hATG10	sp|Q8TEX9|IPO4_HUMAN	IPO4	3|3|2	8	2.67	3	0|0|0|0|0|0|0|0|0|0	0.98	0.99	0.98	0.99	0.98	26.67	0
hATG10	sp|O00410|IPO5_HUMAN	IPO5	0|0|0	0	0	3	0|0|0|0|0|0|0|0|0|0	0	0	0	0	0	0	0.67
hATG10	sp|O95373|IPO7_HUMAN	IPO7	4|2|0	6	2	3	0|0|0|0|0|0|2|0|0|0	0.59	0.97	0.59	0.97	0.59	10	0.18
hATG10	sp|O15397|IPO8_HUMAN	IPO8	5|0|0	5	1.67	3	0|0|0|0|0|0|0|0|0|0	0.33	1	0.33	1	0.33	16.67	0.29
hATG10	sp|Q96P70|IPO9_HUMAN	IPO9	3|4|0	7	2.33	3	0|0|0|0|0|0|0|0|0|0	0.66	1	0.66	1	0.66	23.33	0.11
hATG10	sp|P46940|IQGA1_HUMAN	IQGAP1	0|0|0	0	0	3	0|0|0|0|0|0|0|0|0|0	0	0	0	0	0	0	0.67
hATG10	sp|O14654|IRS4_HUMAN	IRS4	11|9|3	23	7.67	3	9|14|0|0|0|0|8|5|0|0	0.2	0.43	0.2	0.43	0.2	2.13	0.48
hATG10	sp|Q96J02|ITCH_HUMAN	ITCH	0|0|0	0	0	3	0|0|0|0|0|0|0|0|0|0	0	0	0	0	0	0	0.67
hATG10	sp|Q14643|ITPR1_HUMAN	ITPR1	0|0|0	0	0	3	0|0|0|0|0|0|0|0|0|0	0	0	0	0	0	0	0.67
hATG10	sp|Q9Y6Y0|NS1BP_HUMAN	IVNS1ABP	0|0|0	0	0	3	7|4|6|0|0|0|10|0|0|0	0	0	0	0	0	0	0.67
hATG10	sp|J3KRL0|J3KRL0_HUMAN	J3KRL0	11|5|3	19	6.33	3	0|0|0|0|0|0|0|0|0|0	1	1	1	1	1	63.33	0
hATG10	sp|P23458|JAK1_HUMAN	JAK1	5|6|2	13	4.33	3	14|20|13|3|5|2|14|0|2|0	0	0	0	0	0	0.59	0.67
hATG10	sp|P14923|PLAK_HUMAN	JUP	0|0|0	0	0	3	0|0|0|0|0|0|0|0|0|0	0	0	0	0	0	0	0.67
hATG10	sp|Q9P0J7|KCMF1_HUMAN	KCMF1	0|0|0	0	0	3	0|0|0|0|0|0|0|0|0|0	0	0	0	0	0	0	0.67
hATG10	sp|P24390|ERD21_HUMAN	KDELR1	0|0|0	0	0	3	0|0|0|0|0|0|0|0|0|0	0	0	0	0	0	0	0.67
hATG10	sp|P33947|ERD22_HUMAN	KDELR2	0|0|0	0	0	3	0|0|0|0|0|0|0|0|0|0	0	0	0	0	0	0	0.67
hATG10	sp|Q07666|KHDR1_HUMAN	KHDRBS1	0|0|0	0	0	3	0|0|0|0|0|2|0|0|0|0	0	0	0	0	0	0	0.67
hATG10	sp|Q92945|FUBP2_HUMAN	KHSRP	0|0|0	0	0	3	0|0|0|0|0|0|0|0|0|0	0	0	0	0	0	0	0.67
hATG10	sp|Q6ZU35|K1211_HUMAN	KIAA1211	0|0|0	0	0	3	0|2|0|0|0|0|0|0|0|0	0	0	0	0	0	0	0.67
hATG10	sp|Q8TCG1|CIP2A_HUMAN	KIAA1524	0|0|0	0	0	3	0|0|0|0|0|0|0|0|0|0	0	0	0	0	0	0	0.67
hATG10	sp|Q9BY89|K1671_HUMAN	KIAA1671	0|0|0	0	0	3	0|2|0|0|0|0|0|0|0|0	0	0	0	0	0	0	0.67
hATG10	sp|P52732|KIF11_HUMAN	KIF11	188|126|109	423	141	3	172|334|172|309|376|410|352|231|196|227	0	0	0	0	0	0.51	0.67
hATG10	sp|Q96Q89|KI20B_HUMAN	KIF20B	0|0|0	0	0	3	0|0|0|0|0|0|0|0|0|0	0	0	0	0	0	0	0.67
hATG10	sp|P33176|KINH_HUMAN	KIF5B	0|0|0	0	0	3	0|0|0|0|0|0|0|0|0|0	0	0	0	0	0	0	0.67
hATG10	sp|Q9BW19|KIFC1_HUMAN	KIFC1	0|0|0	0	0	3	0|0|0|0|0|0|0|0|0|0	0	0	0	0	0	0	0.67
hATG10	sp|P50748|KNTC1_HUMAN	KNTC1	0|0|0	0	0	3	0|0|0|0|0|0|0|0|0|0	0	0	0	0	0	0	0.67
hATG10	sp|P52292|IMA1_HUMAN	KPNA2	3|2|0	5	1.67	3	0|0|0|0|0|0|0|0|0|0	0.65	0.99	0.65	0.99	0.65	16.67	0.14
hATG10	sp|Q14974|IMB1_HUMAN	KPNB1	23|15|15	53	17.67	3	0|6|0|0|2|2|14|0|0|0	0.93	0.97	0.93	0.97	0.93	7.36	0.01
hATG10	sp|Q5T749|KPRP_HUMAN	KPRP	0|0|0	0	0	3	0|0|0|0|0|0|0|0|0|0	0	0	0	0	0	0	0.67
hATG10	sp|P04264|K2C1_HUMAN	KRT1	2|0|0	2	0.67	3	0|0|0|10|0|0|8|4|3|0	0	0	0	0	0	0.27	0.67
hATG10	sp|P35908|K22E_HUMAN	KRT2	0|0|0	0	0	3	0|0|0|6|0|0|0|0|0|0	0	0	0	0	0	0	0.67
hATG10	sp|A6NCN2|KR87P_HUMAN	KRT87P	0|0|0	0	0	3	0|0|0|0|0|0|0|0|0|0	0	0	0	0	0	0	0.67
hATG10	sp|Q86UP2|KTN1_HUMAN	KTN1	0|0|0	0	0	3	0|5|0|0|0|0|0|0|0|0	0	0	0	0	0	0	0.67
hATG10	sp|Q9NS86|LANC2_HUMAN	LANCL2	0|0|0	0	0	3	0|0|0|0|0|0|0|0|0|0	0	0	0	0	0	0	0.67
hATG10	sp|O95461|LARGE_HUMAN	LARGE	0|0|0	0	0	3	0|0|0|0|0|0|0|0|0|0	0	0	0	0	0	0	0.67
hATG10	sp|Q6PKG0|LARP1_HUMAN	LARP1	0|0|0	0	0	3	0|7|0|0|0|0|7|0|2|0	0	0	0	0	0	0	0.67
hATG10	sp|Q9P2J5|SYLC_HUMAN	LARS	11|7|0	18	6	3	0|0|0|2|0|0|0|0|0|3	0.66	1	0.66	1	0.66	12	0.12
hATG10	sp|Q9Y4W2|LAS1L_HUMAN	LAS1L	0|0|0	0	0	3	0|0|0|0|0|0|0|0|0|0	0	0	0	0	0	0	0.67
hATG10	sp|Q14739|LBR_HUMAN	LBR	0|0|0	0	0	3	0|0|0|0|0|0|2|0|0|0	0	0	0	0	0	0	0.67
hATG10	sp|P00338|LDHA_HUMAN	LDHA	0|0|0	0	0	3	0|0|0|0|0|4|0|0|0|0	0	0	0	0	0	0	0.67
hATG10	sp|Q9BYZ2|LDH6B_HUMAN	LDHAL6B	0|0|0	0	0	3	0|0|0|0|0|0|0|0|0|0	0	0	0	0	0	0	0.67
hATG10	sp|P07195|LDHB_HUMAN	LDHB	0|0|0	0	0	3	0|0|0|0|0|6|0|0|0|0	0	0	0	0	0	0	0.67
hATG10	sp|O95202|LETM1_HUMAN	LETM1	0|0|0	0	0	3	0|0|0|0|0|0|0|0|0|0	0	0	0	0	0	0	0.67
hATG10	sp|Q9UHB6|LIMA1_HUMAN	LIMA1	35|27|33	95	31.67	3	192|232|184|84|90|87|171|91|98|75	0	0	0	0	0	0.24	0.67
hATG10	sp|Q15334|L2GL1_HUMAN	LLGL1	0|0|0	0	0	3	0|0|0|0|0|0|0|0|0|0	0	0	0	0	0	0	0.67
hATG10	sp|Q9BU23|LMF2_HUMAN	LMF2	0|0|0	0	0	3	0|0|0|0|0|0|0|0|0|0	0	0	0	0	0	0	0.67
hATG10	sp|P02545|LMNA_HUMAN	LMNA	0|0|0	0	0	3	0|0|0|0|0|0|0|0|0|0	0	0	0	0	0	0	0.67
hATG10	sp|P20700|LMNB1_HUMAN	LMNB1	15|17|10	42	14	3	23|15|19|2|2|0|17|0|4|0	0	0	0	0	0	1.71	0.6
hATG10	sp|Q03252|LMNB2_HUMAN	LMNB2	3|0|0	3	1	3	8|3|5|0|0|0|0|0|0|0	0.05	0.16	0.05	0.16	0.05	0.62	0.53
hATG10	sp|Q8WWI1|LMO7_HUMAN	LMO7	0|0|0	0	0	3	0|0|0|0|0|0|0|0|0|0	0	0	0	0	0	0	0.67
hATG10	sp|Q8NF37|PCAT1_HUMAN	LPCAT1	0|0|2	2	0.67	3	0|0|0|0|0|0|0|0|0|0	0.32	0.96	0.32	0.96	0.32	6.67	0.37
hATG10	sp|Q5VUJ6|LRCH2_HUMAN	LRCH2	0|0|0	0	0	3	0|0|0|0|0|0|4|0|0|0	0	0	0	0	0	0	0.67
hATG10	sp|P98164|LRP2_HUMAN	LRP2	0|0|0	0	0	3	0|0|0|0|2|0|0|0|0|0	0	0	0	0	0	0	0.67
hATG10	sp|P42704|LPPRC_HUMAN	LRPPRC	4|2|3	9	3	3	0|0|0|0|0|0|0|0|0|2	0.9	0.97	0.9	0.97	0.9	15	0.02
hATG10	sp|Q8N1G4|LRC47_HUMAN	LRRC47	0|0|0	0	0	3	0|0|0|0|0|0|0|0|0|0	0	0	0	0	0	0	0.67
hATG10	sp|Q96AG4|LRC59_HUMAN	LRRC59	0|0|0	0	0	3	0|0|0|0|0|0|0|0|0|0	0	0	0	0	0	0	0.67
hATG10	sp|Q6UWE0|LRSM1_HUMAN	LRSAM1	2|0|0	2	0.67	3	0|0|0|0|0|0|0|0|0|0	0.32	0.96	0.32	0.96	0.32	6.67	0.37
hATG10	sp|Q14766|LTBP1_HUMAN	LTBP1	0|0|0	0	0	3	0|0|0|0|0|0|0|0|0|0	0	0	0	0	0	0	0.67
hATG10	sp|O94822|LTN1_HUMAN	LTN1	2|0|0	2	0.67	3	0|0|0|0|0|0|0|0|0|0	0.32	0.96	0.32	0.96	0.32	6.67	0.37
hATG10	sp|Q9Y383|LC7L2_HUMAN	LUC7L2	0|0|0	0	0	3	0|0|0|0|0|0|4|0|0|0	0	0	0	0	0	0	0.67
hATG10	sp|Q86V48|LUZP1_HUMAN	LUZP1	0|0|0	0	0	3	0|0|0|0|0|0|0|0|0|0	0	0	0	0	0	0	0.67
hATG10	sp|Q9NX58|LYAR_HUMAN	LYAR	0|0|0	0	0	3	3|0|0|0|0|0|0|0|0|0	0	0	0	0	0	0	0.67
hATG10	sp|Q9UPN3|MACF1_HUMAN	MACF1	0|0|0	0	0	3	0|0|0|0|0|0|0|0|0|0	0	0	0	0	0	0	0.67
hATG10	sp|Q7L5Y9|MAEA_HUMAN	MAEA	0|0|0	0	0	3	0|0|0|0|0|0|0|0|0|0	0	0	0	0	0	0	0.67
hATG10	sp|Q9Y5V3|MAGD1_HUMAN	MAGED1	0|0|0	0	0	3	0|0|0|0|0|0|0|0|0|0	0	0	0	0	0	0	0.67
hATG10	sp|Q9UNF1|MAGD2_HUMAN	MAGED2	0|0|0	0	0	3	2|0|0|0|0|0|0|0|0|0	0	0	0	0	0	0	0.67
hATG10	sp|P78559|MAP1A_HUMAN	MAP1A	0|0|0	0	0	3	0|0|0|0|0|0|0|0|0|0	0	0	0	0	0	0	0.67
hATG10	sp|P46821|MAP1B_HUMAN	MAP1B	80|58|41	179	59.67	3	42|137|9|64|68|82|46|53|38|67	0	0	0	0	0	0.98	0.66
hATG10	sp|P27816|MAP4_HUMAN	MAP4	0|0|0	0	0	3	0|0|0|0|0|0|0|0|0|0	0	0	0	0	0	0	0.67
hATG10	sp|Q3KQU3|MA7D1_HUMAN	MAP7D1	0|0|0	0	0	3	2|0|0|0|0|0|0|0|0|0	0	0	0	0	0	0	0.67
hATG10	sp|P29966|MARCS_HUMAN	MARCKS	0|0|0	0	0	3	0|0|0|0|0|0|0|0|0|0	0	0	0	0	0	0	0.67
hATG10	sp|P56192|SYMC_HUMAN	MARS	5|7|7	19	6.33	3	0|0|0|0|0|0|0|0|0|0	1	1	1	1	1	63.33	0
hATG10	sp|P31153|METK2_HUMAN	MAT2A	0|0|0	0	0	3	0|0|0|0|0|0|0|0|0|0	0	0	0	0	0	0	0.67
hATG10	sp|P43243|MATR3_HUMAN	MATR3	16|18|8	42	14	3	19|38|17|21|14|17|46|18|20|12	0	0	0	0	0	0.63	0.67
hATG10	sp|P56270|MAZ_HUMAN	MAZ	0|0|0	0	0	3	0|0|0|0|0|0|0|0|0|0	0	0	0	0	0	0	0.67
hATG10	sp|Q96N66|MBOA7_HUMAN	MBOAT7	0|0|0	0	0	3	0|0|0|0|0|0|0|0|0|0	0	0	0	0	0	0	0.67
hATG10	sp|Q7L590|MCM10_HUMAN	MCM10	0|0|0	0	0	3	0|0|0|0|0|0|0|0|0|0	0	0	0	0	0	0	0.67
hATG10	sp|P49736|MCM2_HUMAN	MCM2	0|0|0	0	0	3	0|0|0|0|0|0|0|0|0|0	0	0	0	0	0	0	0.67
hATG10	sp|P25205|MCM3_HUMAN	MCM3	0|0|0	0	0	3	0|0|0|0|0|0|0|0|0|0	0	0	0	0	0	0	0.67
hATG10	sp|O60318|GANP_HUMAN	MCM3AP	0|0|0	0	0	3	0|0|0|0|0|0|0|0|0|0	0	0	0	0	0	0	0.67
hATG10	sp|P33992|MCM5_HUMAN	MCM5	0|0|0	0	0	3	0|0|0|0|0|0|0|0|0|0	0	0	0	0	0	0	0.67
hATG10	sp|Q14566|MCM6_HUMAN	MCM6	0|0|0	0	0	3	0|0|0|0|0|0|0|0|0|0	0	0	0	0	0	0	0.67
hATG10	sp|P33993|MCM7_HUMAN	MCM7	0|0|0	0	0	3	0|0|0|0|0|0|0|0|0|0	0	0	0	0	0	0	0.67
hATG10	sp|Q14676|MDC1_HUMAN	MDC1	0|0|0	0	0	3	3|6|2|0|0|0|0|0|0|0	0	0	0	0	0	0	0.67
hATG10	sp|P40926|MDHM_HUMAN	MDH2	0|0|0	0	0	3	0|0|0|0|0|0|0|0|0|0	0	0	0	0	0	0	0.67
hATG10	sp|Q9NU22|MDN1_HUMAN	MDN1	16|3|3	22	7.33	3	0|0|0|0|0|0|0|0|0|0	1	1	1	1	1	73.33	0
hATG10	sp|Q8IWI9|MGAP_HUMAN	MGA	9|5|2	16	5.33	3	22|52|9|6|6|7|11|4|6|10	0	0	0	0	0	0.4	0.67
hATG10	sp|Q8TDB4|HUMMR_HUMAN	MGARP	0|0|0	0	0	3	0|0|0|0|0|0|0|0|0|0	0	0	0	0	0	0	0.67
hATG10	sp|P46013|KI67_HUMAN	MKI67	0|0|0	0	0	3	0|0|0|0|0|0|0|0|0|0	0	0	0	0	0	0	0.67
hATG10	sp|Q9UL63|MKLN1_HUMAN	MKLN1	0|0|0	0	0	3	0|0|0|0|0|0|0|0|0|0	0	0	0	0	0	0	0.67
hATG10	sp|P55196|AFAD_HUMAN	MLLT4	0|0|0	0	0	3	0|0|0|0|0|0|0|0|0|0	0	0	0	0	0	0	0.67
hATG10	sp|Q96T76|MMS19_HUMAN	MMS19	2|0|4	6	2	3	0|0|0|0|0|0|0|0|0|0	0.65	1	0.65	1	0.65	20	0.13
hATG10	sp|Q9BU76|MMTA2_HUMAN	MMTAG2	0|0|0	0	0	3	0|0|0|0|0|0|0|0|0|0	0	0	0	0	0	0	0.67
hATG10	sp|Q7Z3U7|MON2_HUMAN	MON2	3|0|0	3	1	3	0|0|0|0|0|0|0|0|0|0	0.33	0.99	0.33	0.99	0.33	10	0.33
hATG10	sp|Q9HCE1|MOV10_HUMAN	MOV10	0|0|0	0	0	3	0|0|0|0|0|0|0|0|0|0	0	0	0	0	0	0	0.67
hATG10	sp|Q6WCQ1|MPRIP_HUMAN	MPRIP	0|0|0	0	0	3	0|0|0|0|0|0|2|0|3|0	0	0	0	0	0	0	0.67
hATG10	sp|O94776|MTA2_HUMAN	MTA2	0|0|0	0	0	3	0|0|0|0|0|0|0|0|0|0	0	0	0	0	0	0	0.67
hATG10	sp|Q86UE4|LYRIC_HUMAN	MTDH	0|0|0	0	0	3	3|2|0|0|0|0|0|0|0|0	0	0	0	0	0	0	0.67
hATG10	sp|P11586|C1TC_HUMAN	MTHFD1	0|0|0	0	0	3	0|0|0|0|0|0|0|0|0|0	0	0	0	0	0	0	0.67
hATG10	sp|Q8NCE2|MTMRE_HUMAN	MTMR14	2|0|3	5	1.67	3	0|0|0|0|0|5|3|0|0|0	0.35	0.62	0.35	0.62	0.35	2.08	0.27
hATG10	sp|P42345|MTOR_HUMAN	MTOR	0|0|0	0	0	3	0|0|0|0|0|0|0|0|0|0	0	0	0	0	0	0	0.67
hATG10	sp|Q8WXI7|MUC16_HUMAN	MUC16	0|0|0	0	0	3	0|0|0|0|0|0|0|0|0|0	0	0	0	0	0	0	0.67
hATG10	sp|Q7Z5P9|MUC19_HUMAN	MUC19	0|2|0	2	0.67	3	0|0|0|0|0|0|0|0|0|0	0.32	0.96	0.32	0.96	0.32	6.67	0.37
hATG10	sp|Q9HC84|MUC5B_HUMAN	MUC5B	2|0|0	2	0.67	3	0|0|0|0|0|0|0|0|0|0	0.32	0.96	0.32	0.96	0.32	6.67	0.37
hATG10	sp|Q9BQG0|MBB1A_HUMAN	MYBBP1A	20|11|12	43	14.33	3	13|26|5|7|5|6|37|8|6|12	0	0	0	0	0	1.15	0.63
hATG10	sp|Q99417|MYCBP_HUMAN	MYCBP	0|0|0	0	0	3	0|0|0|0|0|0|0|0|0|0	0	0	0	0	0	0	0.67
hATG10	sp|O75592|MYCB2_HUMAN	MYCBP2	0|0|0	0	0	3	0|6|0|0|0|0|0|0|0|0	0	0	0	0	0	0	0.67
hATG10	sp|P12882|MYH1_HUMAN	MYH1	0|0|0	0	0	3	0|0|0|0|0|0|0|0|0|0	0	0	0	0	0	0	0.67
hATG10	sp|P35580|MYH10_HUMAN	MYH10	6|5|6	17	5.67	3	44|116|39|36|20|22|157|84|58|78	0	0	0	0	0	0.09	0.67
hATG10	sp|P35749|MYH11_HUMAN	MYH11	0|0|0	0	0	3	28|40|30|0|0|0|0|0|0|0	0	0	0	0	0	0	0.67
hATG10	sp|Q7Z406|MYH14_HUMAN	MYH14	2|0|0	2	0.67	3	8|15|2|10|4|4|30|19|17|21	0	0	0	0	0	0.05	0.67
hATG10	sp|P12883|MYH7_HUMAN	MYH7	0|0|0	0	0	3	0|0|0|0|0|0|0|0|0|0	0	0	0	0	0	0	0.67
hATG10	sp|A7E2Y1|MYH7B_HUMAN	MYH7B	0|0|0	0	0	3	0|0|0|0|0|0|0|0|0|0	0	0	0	0	0	0	0.67
hATG10	sp|P35579|MYH9_HUMAN	MYH9	42|19|18	79	26.33	3	135|241|113|137|82|75|371|159|115|184	0	0	0	0	0	0.16	0.67
hATG10	sp|P14649|MYL6B_HUMAN	MYL6B	0|0|0	0	0	3	0|0|0|0|0|0|0|0|0|0	0	0	0	0	0	0	0.67
hATG10	sp|Q92614|MY18A_HUMAN	MYO18A	3|0|0	3	1	3	2|11|0|0|0|0|3|2|2|3	0.01	0.02	0.01	0.02	0.01	0.43	0.57
hATG10	sp|Q96H55|MYO19_HUMAN	MYO19	0|0|0	0	0	3	0|0|0|0|0|0|0|0|0|0	0	0	0	0	0	0	0.67
hATG10	sp|Q9UBC5|MYO1A_HUMAN	MYO1A	0|0|0	0	0	3	0|4|2|14|13|9|0|11|8|11	0	0	0	0	0	0	0.67
hATG10	sp|O43795|MYO1B_HUMAN	MYO1B	46|41|30	117	39	3	69|93|36|147|159|151|234|145|93|114	0	0	0	0	0	0.31	0.67
hATG10	sp|O00159|MYO1C_HUMAN	MYO1C	61|41|39	141	47	3	42|77|33|165|164|166|288|120|111|116	0	0	0	0	0	0.37	0.67
hATG10	sp|O94832|MYO1D_HUMAN	MYO1D	18|9|11	38	12.67	3	74|116|60|73|63|68|239|89|71|74	0	0	0	0	0	0.14	0.67
hATG10	sp|Q12965|MYO1E_HUMAN	MYO1E	0|0|0	0	0	3	6|5|2|14|3|0|10|15|11|11	0	0	0	0	0	0	0.67
hATG10	sp|B0I1T2|MYO1G_HUMAN	MYO1G	0|0|0	0	0	3	8|9|0|0|0|0|0|0|0|0	0	0	0	0	0	0	0.67
hATG10	sp|Q9Y4I1|MYO5A_HUMAN	MYO5A	5|0|3	8	2.67	3	19|86|3|28|23|28|111|52|45|63	0	0	0	0	0	0.06	0.67
hATG10	sp|Q9ULV0|MYO5B_HUMAN	MYO5B	0|0|0	0	0	3	9|36|0|10|9|10|14|13|12|11	0	0	0	0	0	0	0.67
hATG10	sp|Q9NQX4|MYO5C_HUMAN	MYO5C	0|0|0	0	0	3	11|54|0|9|7|9|22|10|11|8	0	0	0	0	0	0	0.67
hATG10	sp|Q9UM54|MYO6_HUMAN	MYO6	3|0|0	3	1	3	50|74|51|46|29|19|79|59|45|69	0	0	0	0	0	0.02	0.67
hATG10	sp|Q13459|MYO9B_HUMAN	MYO9B	0|0|0	0	0	3	0|0|0|0|0|0|0|0|0|0	0	0	0	0	0	0	0.67
hATG10	sp|E9PAV3|NACAM_HUMAN	NACA	0|0|0	0	0	3	0|0|0|0|0|0|0|0|0|0	0	0	0	0	0	0	0.67
hATG10	sp|Q6IA69|NADE_HUMAN	NADSYN1	0|0|0	0	0	3	0|0|0|0|0|0|0|0|0|0	0	0	0	0	0	0	0.67
hATG10	sp|Q13564|ULA1_HUMAN	NAE1	0|0|0	0	0	3	0|0|0|0|0|0|0|0|0|0	0	0	0	0	0	0	0.67
hATG10	sp|P55209|NP1L1_HUMAN	NAP1L1	4|2|0	6	2	3	0|0|0|0|0|0|0|0|0|0	0.65	1	0.65	1	0.65	20	0.13
hATG10	sp|Q99733|NP1L4_HUMAN	NAP1L4	0|0|0	0	0	3	0|0|0|0|0|0|0|0|0|0	0	0	0	0	0	0	0.67
hATG10	sp|P49321|NASP_HUMAN	NASP	0|0|0	0	0	3	0|0|0|0|0|2|0|0|0|0	0	0	0	0	0	0	0.67
hATG10	sp|Q15021|CND1_HUMAN	NCAPD2	4|0|0	4	1.33	3	0|0|0|0|0|0|0|0|0|0	0.33	1	0.33	1	0.33	13.33	0.3
hATG10	sp|P42695|CNDD3_HUMAN	NCAPD3	5|2|0	7	2.33	3	0|0|0|0|0|0|0|0|0|0	0.65	1	0.65	1	0.65	23.33	0.13
hATG10	sp|Q9BPX3|CND3_HUMAN	NCAPG	0|0|0	0	0	3	0|0|0|0|0|0|0|0|0|0	0	0	0	0	0	0	0.67
hATG10	sp|Q86XI2|CNDG2_HUMAN	NCAPG2	0|0|0	0	0	3	0|0|0|0|0|0|0|0|0|0	0	0	0	0	0	0	0.67
hATG10	sp|Q09161|NCBP1_HUMAN	NCBP1	0|0|0	0	0	3	0|4|0|0|0|0|7|0|0|0	0	0	0	0	0	0	0.67
hATG10	sp|P19338|NUCL_HUMAN	NCL	21|24|19	64	21.33	3	24|31|0|52|46|66|19|14|13|13	0	0	0	0	0	0.77	0.67
hATG10	sp|O00483|NDUA4_HUMAN	NDUFA4	2|2|0	4	1.33	3	0|0|0|0|0|0|0|0|0|0	0.64	0.96	0.64	0.96	0.64	13.33	0.15
hATG10	sp|Q0ZGT2|NEXN_HUMAN	NEXN	0|0|0	0	0	3	11|13|12|0|0|0|3|0|0|0	0	0	0	0	0	0	0.67
hATG10	sp|P21359|NF1_HUMAN	NF1	0|0|0	0	0	3	0|0|0|0|0|0|0|0|0|0	0	0	0	0	0	0	0.67
hATG10	sp|Q6ZNB6|NFXL1_HUMAN	NFXL1	0|0|0	0	0	3	0|0|0|0|0|0|0|0|0|0	0	0	0	0	0	0	0.67
hATG10	sp|Q6KC79|NIPBL_HUMAN	NIPBL	0|0|0	0	0	3	0|0|0|0|0|0|0|0|0|0	0	0	0	0	0	0	0.67
hATG10	sp|P30419|NMT1_HUMAN	NMT1	0|0|0	0	0	3	0|0|0|0|0|0|0|0|0|0	0	0	0	0	0	0	0.67
hATG10	sp|Q9Y3T9|NOC2L_HUMAN	NOC2L	0|0|0	0	0	3	0|0|0|0|0|0|0|0|0|0	0	0	0	0	0	0	0.67
hATG10	sp|Q8WTT2|NOC3L_HUMAN	NOC3L	0|0|0	0	0	3	0|0|0|0|0|0|0|0|0|0	0	0	0	0	0	0	0.67
hATG10	sp|Q9BVI4|NOC4L_HUMAN	NOC4L	0|0|0	0	0	3	0|0|0|0|0|0|5|0|0|0	0	0	0	0	0	0	0.67
hATG10	sp|Q5C9Z4|NOM1_HUMAN	NOM1	0|0|0	0	0	3	0|0|0|0|0|0|0|0|0|0	0	0	0	0	0	0	0.67
hATG10	sp|Q15233|NONO_HUMAN	NONO	0|0|0	0	0	3	0|2|0|0|4|0|2|0|0|0	0	0	0	0	0	0	0.67
hATG10	sp|P78316|NOP14_HUMAN	NOP14	0|0|0	0	0	3	0|0|0|0|0|0|0|0|0|0	0	0	0	0	0	0	0.67
hATG10	sp|P46087|NOP2_HUMAN	NOP2	3|0|0	3	1	3	4|8|3|0|0|0|3|0|0|0	0.03	0.08	0.03	0.08	0.03	0.56	0.54
hATG10	sp|O00567|NOP56_HUMAN	NOP56	6|3|4	13	4.33	3	4|0|4|0|2|0|0|3|4|0	0.31	0.63	0.31	0.63	0.31	2.55	0.42
hATG10	sp|Q9Y2X3|NOP58_HUMAN	NOP58	7|5|0	12	4	3	5|0|3|0|0|0|0|0|0|0	0.58	0.91	0.58	0.91	0.58	5	0.19
hATG10	sp|P06748|NPM_HUMAN	NPM1	0|0|0	0	0	3	0|3|0|3|0|11|12|0|0|0	0	0	0	0	0	0	0.67
hATG10	sp|Q96RI1|NR1H4_HUMAN	NR1H4	0|0|0	0	0	3	0|0|0|0|0|0|0|0|0|0	0	0	0	0	0	0	0.67
hATG10	sp|Q08J23|NSUN2_HUMAN	NSUN2	0|0|0	0	0	3	0|0|0|0|0|0|0|0|0|0	0	0	0	0	0	0	0.67
hATG10	sp|Q9Y266|NUDC_HUMAN	NUDC	0|0|0	0	0	3	0|0|0|0|0|0|0|0|0|0	0	0	0	0	0	0	0.67
hATG10	sp|Q9BQG2|NUD12_HUMAN	NUDT12	0|0|0	0	0	3	0|0|0|0|0|0|4|0|0|0	0	0	0	0	0	0	0.67
hATG10	sp|Q14980|NUMA1_HUMAN	NUMA1	0|0|0	0	0	3	12|19|5|0|0|0|0|0|0|0	0	0	0	0	0	0	0.67
hATG10	sp|P57740|NU107_HUMAN	NUP107	0|2|0	2	0.67	3	0|0|0|0|0|0|0|0|0|0	0.32	0.96	0.32	0.96	0.32	6.67	0.37
hATG10	sp|Q8WUM0|NU133_HUMAN	NUP133	0|0|0	0	0	3	0|0|0|0|0|0|0|0|0|0	0	0	0	0	0	0	0.67
hATG10	sp|P49790|NU153_HUMAN	NUP153	4|4|0	8	2.67	3	0|0|0|0|0|0|0|0|0|0	0.67	1	0.67	1	0.67	26.67	0.09
hATG10	sp|O75694|NU155_HUMAN	NUP155	0|0|0	0	0	3	0|0|0|0|0|0|0|0|0|0	0	0	0	0	0	0	0.67
hATG10	sp|Q12769|NU160_HUMAN	NUP160	4|0|0	4	1.33	3	0|0|0|0|0|0|4|0|0|0	0.3	0.89	0.3	0.89	0.3	3.33	0.43
hATG10	sp|Q5SRE5|NU188_HUMAN	NUP188	2|0|0	2	0.67	3	0|0|0|0|0|0|0|0|0|0	0.32	0.96	0.32	0.96	0.32	6.67	0.37
hATG10	sp|Q92621|NU205_HUMAN	NUP205	18|8|5	31	10.33	3	4|5|0|0|0|0|2|3|0|3	0.76	1	0.76	1	0.76	6.08	0.04
hATG10	sp|Q8TEM1|PO210_HUMAN	NUP210	3|4|0	7	2.33	3	0|0|0|0|0|0|0|0|0|0	0.66	1	0.66	1	0.66	23.33	0.11
hATG10	sp|P35658|NU214_HUMAN	NUP214	2|0|0	2	0.67	3	0|0|0|0|0|0|0|0|0|0	0.32	0.96	0.32	0.96	0.32	6.67	0.37
hATG10	sp|Q9BW27|NUP85_HUMAN	NUP85	0|0|0	0	0	3	0|0|0|0|0|0|0|0|0|0	0	0	0	0	0	0	0.67
hATG10	sp|Q8N1F7|NUP93_HUMAN	NUP93	9|6|2	17	5.67	3	0|0|0|0|0|0|0|0|0|0	0.99	1	0.99	1	0.99	56.67	0
hATG10	sp|P52948|NUP98_HUMAN	NUP98	0|0|0	0	0	3	0|0|0|0|0|0|0|0|0|0	0	0	0	0	0	0	0.67
hATG10	sp|Q9UBU9|NXF1_HUMAN	NXF1	0|0|0	0	0	3	0|0|0|0|0|0|0|0|0|0	0	0	0	0	0	0	0.67
hATG10	sp|O75665|OFD1_HUMAN	OFD1	0|0|0	0	0	3	0|0|0|0|0|0|3|0|0|0	0	0	0	0	0	0	0.67
hATG10	sp|Q9BZF1|OSBL8_HUMAN	OSBPL8	0|0|0	0	0	3	0|0|0|0|0|0|0|0|0|0	0	0	0	0	0	0	0.67
hATG10	sp|Q96FW1|OTUB1_HUMAN	OTUB1	0|0|0	0	0	3	0|0|0|0|0|0|0|0|0|0	0	0	0	0	0	0	0.67
hATG10	sp|Q01804|OTUD4_HUMAN	OTUD4	7|4|0	11	3.67	3	2|7|0|6|5|8|8|6|2|7	0	0	0	0	0	0.72	0.61
hATG10	sp|Q9NWU1|OXSM_HUMAN	OXSM	0|0|0	0	0	3	0|0|0|0|0|0|0|0|0|0	0	0	0	0	0	0	0.67
hATG10	sp|Q9UQ80|PA2G4_HUMAN	PA2G4	0|0|0	0	0	3	0|0|0|0|0|0|0|0|0|0	0	0	0	0	0	0	0.67
hATG10	sp|P11940|PABP1_HUMAN	PABPC1	11|7|8	26	8.67	3	14|19|16|15|24|19|61|15|15|10	0	0	0	0	0	0.42	0.67
hATG10	sp|Q9H361|PABP3_HUMAN	PABPC3	7|3|3	13	4.33	3	0|0|0|0|0|0|33|0|0|0	0.05	0.16	0.05	0.16	0.05	1.31	0.53
hATG10	sp|Q13310|PABP4_HUMAN	PABPC4	8|6|10	24	8	3	14|18|15|11|16|12|31|8|9|6	0	0	0	0	0	0.57	0.67
hATG10	sp|P22234|PUR6_HUMAN	PAICS	0|0|0	0	0	3	0|0|0|0|0|0|0|0|0|0	0	0	0	0	0	0	0.67
hATG10	sp|Q9NVE7|PANK4_HUMAN	PANK4	0|0|0	0	0	3	0|0|0|0|0|0|0|0|0|0	0	0	0	0	0	0	0.67
hATG10	sp|Q8TEW0|PARD3_HUMAN	PARD3	0|0|0	0	0	3	0|0|0|0|0|0|0|0|0|0	0	0	0	0	0	0	0.67
hATG10	sp|P09874|PARP1_HUMAN	PARP1	0|0|0	0	0	3	0|0|0|0|0|0|0|0|0|0	0	0	0	0	0	0	0.67
hATG10	sp|Q15365|PCBP1_HUMAN	PCBP1	0|2|3	5	1.67	3	2|0|0|0|0|0|0|0|0|0	0.58	0.92	0.58	0.92	0.58	8.33	0.19
hATG10	sp|Q15366|PCBP2_HUMAN	PCBP2	0|2|3	5	1.67	3	2|0|0|0|0|0|0|0|0|0	0.58	0.92	0.58	0.92	0.58	8.33	0.19
hATG10	sp|O14917|PCD17_HUMAN	PCDH17	0|0|0	0	0	3	0|0|0|0|2|0|0|0|0|0	0	0	0	0	0	0	0.67
hATG10	sp|P12004|PCNA_HUMAN	PCNA	0|0|0	0	0	3	0|0|0|0|0|0|0|0|0|0	0	0	0	0	0	0	0.67
hATG10	sp|Q14690|RRP5_HUMAN	PDCD11	0|0|0	0	0	3	0|0|0|0|0|0|0|0|0|0	0	0	0	0	0	0	0.67
hATG10	sp|P30101|PDIA3_HUMAN	PDIA3	0|0|0	0	0	3	0|0|0|0|0|0|0|0|0|0	0	0	0	0	0	0	0.67
hATG10	sp|P13667|PDIA4_HUMAN	PDIA4	0|0|0	0	0	3	0|0|0|0|0|0|0|0|0|0	0	0	0	0	0	0	0.67
hATG10	sp|Q15084|PDIA6_HUMAN	PDIA6	0|0|0	0	0	3	0|0|0|0|0|0|0|0|0|0	0	0	0	0	0	0	0.67
hATG10	sp|Q29RF7|PDS5A_HUMAN	PDS5A	0|0|0	0	0	3	0|0|0|0|0|0|0|0|0|0	0	0	0	0	0	0	0.67
hATG10	sp|Q9NTI5|PDS5B_HUMAN	PDS5B	0|0|0	0	0	3	0|0|0|0|0|0|0|0|0|0	0	0	0	0	0	0	0.67
hATG10	sp|O00623|PEX12_HUMAN	PEX12	0|0|0	0	0	3	0|0|0|0|0|0|0|0|0|0	0	0	0	0	0	0	0.67
hATG10	sp|Q16875|F263_HUMAN	PFKFB3	0|0|0	0	0	3	0|0|0|0|0|0|4|0|0|0	0	0	0	0	0	0	0.67
hATG10	sp|P17858|PFKAL_HUMAN	PFKL	0|0|0	0	0	3	0|0|0|0|0|0|0|0|0|0	0	0	0	0	0	0	0.67
hATG10	sp|Q01813|PFKAP_HUMAN	PFKP	2|4|0	6	2	3	0|0|0|0|0|0|0|0|0|0	0.65	1	0.65	1	0.65	20	0.13
hATG10	sp|Q96HS1|PGAM5_HUMAN	PGAM5	2|0|0	2	0.67	3	0|0|0|0|0|0|3|0|0|0	0.26	0.77	0.26	0.77	0.26	2.22	0.45
hATG10	sp|P00558|PGK1_HUMAN	PGK1	0|0|0	0	0	3	0|0|0|0|0|0|0|0|0|0	0	0	0	0	0	0	0.67
hATG10	sp|P35232|PHB_HUMAN	PHB	3|3|5	11	3.67	3	11|0|0|0|5|8|10|4|2|3	0	0	0	0	0	0.85	0.61
hATG10	sp|Q99623|PHB2_HUMAN	PHB2	8|6|3	17	5.67	3	21|3|23|2|9|15|9|6|8|4	0	0	0	0	0	0.57	0.67
hATG10	sp|Q7RTV0|PHF5A_HUMAN	PHF5A	0|0|0	0	0	3	5|3|5|0|0|0|0|2|0|0	0	0	0	0	0	0	0.67
hATG10	sp|Q8IWS0|PHF6_HUMAN	PHF6	0|0|0	0	0	3	0|0|0|0|0|0|0|0|0|0	0	0	0	0	0	0	0.67
hATG10	sp|O43175|SERA_HUMAN	PHGDH	36|56|43	135	45	3	0|0|0|4|13|12|4|13|6|3	1	1	1	1	1	8.18	0
hATG10	sp|Q9P1Y6|PHRF1_HUMAN	PHRF1	0|0|0	0	0	3	0|5|0|0|0|0|0|0|0|0	0	0	0	0	0	0	0.67
hATG10	sp|P42356|PI4KA_HUMAN	PI4KA	0|0|0	0	0	3	0|0|0|0|0|0|0|0|0|0	0	0	0	0	0	0	0.67
hATG10	sp|Q9HB75|PIDD1_HUMAN	PIDD1	0|0|0	0	0	3	0|0|0|0|0|0|0|0|0|0	0	0	0	0	0	0	0.67
hATG10	sp|P48426|PI42A_HUMAN	PIP4K2A	0|0|0	0	0	3	0|0|0|0|0|0|0|0|0|0	0	0	0	0	0	0	0.67
hATG10	sp|P78356|PI42B_HUMAN	PIP4K2B	0|0|0	0	0	3	0|0|0|0|0|0|0|0|0|0	0	0	0	0	0	0	0.67
hATG10	sp|Q8TBX8|PI42C_HUMAN	PIP4K2C	0|0|0	0	0	3	0|0|0|0|0|0|0|0|0|0	0	0	0	0	0	0	0.67
hATG10	sp|Q99755|PI51A_HUMAN	PIP5K1A	0|0|0	0	0	3	0|0|0|0|0|0|0|0|0|0	0	0	0	0	0	0	0.67
hATG10	sp|P48739|PIPNB_HUMAN	PITPNB	0|0|0	0	0	3	0|0|0|0|0|0|0|0|0|0	0	0	0	0	0	0	0.67
hATG10	sp|P14618|KPYM_HUMAN	PKM	0|0|0	0	0	3	0|0|0|0|0|0|0|0|0|3	0	0	0	0	0	0	0.67
hATG10	sp|Q6P1J6|PLB1_HUMAN	PLB1	0|0|0	0	0	3	0|0|0|0|0|0|0|0|0|0	0	0	0	0	0	0	0.67
hATG10	sp|Q9NQ66|PLCB1_HUMAN	PLCB1	0|0|0	0	0	3	0|0|0|0|0|0|0|0|0|0	0	0	0	0	0	0	0.67
hATG10	sp|Q15149|PLEC_HUMAN	PLEC	0|0|0	0	0	3	0|14|0|0|0|0|0|0|0|0	0	0	0	0	0	0	0.67
hATG10	sp|Q9HB20|PKHA3_HUMAN	PLEKHA3	0|4|0	4	1.33	3	0|0|0|0|0|0|0|0|0|0	0.33	1	0.33	1	0.33	13.33	0.3
hATG10	sp|A1L390|PKHG3_HUMAN	PLEKHG3	0|0|0	0	0	3	0|6|0|0|0|0|0|0|0|0	0	0	0	0	0	0	0.67
hATG10	sp|P13797|PLST_HUMAN	PLS3	0|0|0	0	0	3	0|0|0|0|0|0|3|3|0|0	0	0	0	0	0	0	0.67
hATG10	sp|Q9H307|PININ_HUMAN	PNN	2|0|0	2	0.67	3	12|39|14|3|0|0|5|7|8|4	0	0	0	0	0	0.07	0.67
hATG10	sp|Q7Z3K3|POGZ_HUMAN	POGZ	0|0|0	0	0	3	0|0|0|0|0|0|0|0|0|0	0	0	0	0	0	0	0.67
hATG10	sp|P28340|DPOD1_HUMAN	POLD1	0|3|0	3	1	3	0|0|0|0|0|0|0|0|0|0	0.33	0.99	0.33	0.99	0.33	10	0.33
hATG10	sp|Q9BY77|PDIP3_HUMAN	POLDIP3	0|0|0	0	0	3	0|0|0|0|0|0|0|0|0|0	0	0	0	0	0	0	0.67
hATG10	sp|P24928|RPB1_HUMAN	POLR2A	0|0|0	0	0	3	0|0|0|0|0|0|0|0|0|0	0	0	0	0	0	0	0.67
hATG10	sp|P30876|RPB2_HUMAN	POLR2B	4|3|0	7	2.33	3	0|0|0|0|0|0|0|0|0|0	0.66	1	0.66	1	0.66	23.33	0.11
hATG10	sp|O00411|RPOM_HUMAN	POLRMT	0|0|0	0	0	3	0|0|0|0|0|0|0|0|0|0	0	0	0	0	0	0	0.67
hATG10	sp|A8CG34|P121C_HUMAN	POM121C	0|0|0	0	0	3	0|0|0|0|0|0|0|0|0|0	0	0	0	0	0	0	0.67
hATG10	sp|Q6S8J3|POTEE_HUMAN	POTEE	3|0|0	3	1	3	0|0|0|0|0|0|5|0|0|0	0.27	0.8	0.27	0.8	0.27	2	0.45
hATG10	sp|Q9BYX7|ACTBM_HUMAN	POTEKP	2|0|0	2	0.67	3	0|0|0|0|0|0|0|0|0|0	0.32	0.96	0.32	0.96	0.32	6.67	0.37
hATG10	sp|Q06203|PUR1_HUMAN	PPAT	0|0|0	0	0	3	0|0|0|0|0|0|0|0|0|0	0	0	0	0	0	0	0.67
hATG10	sp|P62937|PPIA_HUMAN	PPIA	0|0|0	0	0	3	0|0|0|0|0|0|0|0|0|0	0	0	0	0	0	0	0.67
hATG10	sp|Q13427|PPIG_HUMAN	PPIG	0|0|0	0	0	3	4|0|3|0|0|0|0|0|0|0	0	0	0	0	0	0	0.67
hATG10	sp|P35813|PPM1A_HUMAN	PPM1A	0|0|5	5	1.67	3	18|3|11|0|3|4|10|4|0|0	0	0	0	0	0	0.31	0.67
hATG10	sp|O75688|PPM1B_HUMAN	PPM1B	5|2|9	16	5.33	3	32|37|34|12|13|13|29|5|0|0	0	0	0	0	0	0.3	0.67
hATG10	sp|P62136|PP1A_HUMAN	PPP1CA	3|0|2	5	1.67	3	0|0|0|0|4|0|5|0|0|0	0.31	0.57	0.31	0.57	0.31	1.85	0.43
hATG10	sp|P36873|PP1G_HUMAN	PPP1CC	0|0|0	0	0	3	0|0|0|0|4|0|5|0|0|0	0	0	0	0	0	0	0.67
hATG10	sp|O14974|MYPT1_HUMAN	PPP1R12A	0|0|0	0	0	3	3|2|0|0|0|0|3|0|0|0	0	0	0	0	0	0	0.67
hATG10	sp|Q9BZL4|PP12C_HUMAN	PPP1R12C	0|0|0	0	0	3	0|0|0|0|0|0|0|0|0|0	0	0	0	0	0	0	0.67
hATG10	sp|Q9ULJ8|NEB1_HUMAN	PPP1R9A	0|0|0	0	0	3	9|15|2|0|0|0|0|0|0|0	0	0	0	0	0	0	0.67
hATG10	sp|Q96SB3|NEB2_HUMAN	PPP1R9B	0|0|0	0	0	3	9|21|0|0|0|0|4|3|0|0	0	0	0	0	0	0	0.67
hATG10	sp|P30153|2AAA_HUMAN	PPP2R1A	0|0|0	0	0	3	0|0|0|0|0|0|0|0|0|0	0	0	0	0	0	0	0.67
hATG10	sp|P63151|2ABA_HUMAN	PPP2R2A	0|0|0	0	0	3	0|0|0|0|0|0|2|0|0|0	0	0	0	0	0	0	0.67
hATG10	sp|Q9UPN7|PP6R1_HUMAN	PPP6R1	0|0|0	0	0	3	0|0|0|0|0|0|0|0|0|0	0	0	0	0	0	0	0.67
hATG10	sp|Q5H9R7|PP6R3_HUMAN	PPP6R3	11|3|0	14	4.67	3	0|0|0|0|0|0|0|0|0|0	0.66	1	0.66	1	0.66	46.67	0.1
hATG10	sp|Q06830|PRDX1_HUMAN	PRDX1	0|0|0	0	0	3	0|0|0|0|0|0|4|0|0|0	0	0	0	0	0	0	0.67
hATG10	sp|P32119|PRDX2_HUMAN	PRDX2	0|0|0	0	0	3	0|0|0|0|0|0|3|0|0|0	0	0	0	0	0	0	0.67
hATG10	sp|P30041|PRDX6_HUMAN	PRDX6	0|0|0	0	0	3	0|0|0|0|0|0|0|0|0|0	0	0	0	0	0	0	0.67
hATG10	sp|P10644|KAP0_HUMAN	PRKAR1A	0|0|2	2	0.67	3	0|0|0|0|0|0|0|0|0|0	0.32	0.96	0.32	0.96	0.32	6.67	0.37
hATG10	sp|P78527|PRKDC_HUMAN	PRKDC	307|211|144	662	220.67	3	28|76|6|21|31|54|66|82|47|75	0.66	1	0.66	1	0.66	4.54	0.11
hATG10	sp|Q99873|ANM1_HUMAN	PRMT1	0|0|0	0	0	3	0|0|0|0|0|0|0|3|0|0	0	0	0	0	0	0	0.67
hATG10	sp|O14744|ANM5_HUMAN	PRMT5	139|107|127	373	124.33	3	140|151|115|339|299|323|424|265|193|182	0	0	0	0	0	0.51	0.67
hATG10	sp|Q9UMS4|PRP19_HUMAN	PRPF19	0|0|0	0	0	3	0|0|0|5|7|5|8|2|0|0	0	0	0	0	0	0	0.67
hATG10	sp|Q8WWY3|PRP31_HUMAN	PRPF31	6|4|8	18	6	3	17|0|13|9|13|15|16|10|6|7	0	0	0	0	0	0.57	0.67
hATG10	sp|O75400|PR40A_HUMAN	PRPF40A	0|0|0	0	0	3	0|7|0|0|0|0|7|0|0|0	0	0	0	0	0	0	0.67
hATG10	sp|O94906|PRP6_HUMAN	PRPF6	0|0|0	0	0	3	0|2|0|0|0|0|0|4|2|2	0	0	0	0	0	0	0.67
hATG10	sp|Q6P2Q9|PRP8_HUMAN	PRPF8	10|8|4	22	7.33	3	3|30|0|15|10|27|73|28|16|32	0	0	0	0	0	0.31	0.67
hATG10	sp|P60891|PRPS1_HUMAN	PRPS1	0|0|0	0	0	3	0|0|0|5|6|5|7|0|0|0	0	0	0	0	0	0	0.67
hATG10	sp|P21108|PRPS3_HUMAN	PRPS1L1	0|0|0	0	0	3	0|0|0|7|8|11|9|0|0|0	0	0	0	0	0	0	0.67
hATG10	sp|P11908|PRPS2_HUMAN	PRPS2	0|0|0	0	0	3	0|0|0|6|6|8|9|0|0|0	0	0	0	0	0	0	0.67
hATG10	sp|Q14558|KPRA_HUMAN	PRPSAP1	0|0|0	0	0	3	0|0|0|0|0|2|11|0|0|0	0	0	0	0	0	0	0.67
hATG10	sp|O60256|KPRB_HUMAN	PRPSAP2	0|0|0	0	0	3	6|0|0|0|0|6|11|0|0|0	0	0	0	0	0	0	0.67
hATG10	sp|P48634|PRC2A_HUMAN	PRRC2A	0|0|0	0	0	3	10|16|7|0|4|8|0|5|2|8	0	0	0	0	0	0	0.67
hATG10	sp|Q9Y520|PRC2C_HUMAN	PRRC2C	0|0|0	0	0	3	10|4|0|0|0|0|0|0|0|0	0	0	0	0	0	0	0.67
hATG10	sp|P35030|TRY3_HUMAN	PRSS3	0|0|0	0	0	3	0|0|0|0|0|2|0|0|2|5	0	0	0	0	0	0	0.67
hATG10	sp|O75475|PSIP1_HUMAN	PSIP1	0|0|0	0	0	3	0|0|0|0|0|0|0|0|0|0	0	0	0	0	0	0	0.67
hATG10	sp|P25786|PSA1_HUMAN	PSMA1	0|0|0	0	0	3	2|0|0|0|0|0|0|0|0|0	0	0	0	0	0	0	0.67
hATG10	sp|P25789|PSA4_HUMAN	PSMA4	5|3|2	10	3.33	3	0|0|0|0|0|0|8|0|3|0	0.5	0.76	0.5	0.76	0.5	3.03	0.21
hATG10	sp|P60900|PSA6_HUMAN	PSMA6	0|0|0	0	0	3	0|0|0|0|0|0|0|0|0|0	0	0	0	0	0	0	0.67
hATG10	sp|O14818|PSA7_HUMAN	PSMA7	0|0|0	0	0	3	0|0|0|0|0|0|0|0|0|0	0	0	0	0	0	0	0.67
hATG10	sp|P20618|PSB1_HUMAN	PSMB1	0|0|0	0	0	3	0|0|0|0|0|0|0|0|0|0	0	0	0	0	0	0	0.67
hATG10	sp|P28074|PSB5_HUMAN	PSMB5	0|0|0	0	0	3	0|0|0|0|0|0|0|0|0|0	0	0	0	0	0	0	0.67
hATG10	sp|P62191|PRS4_HUMAN	PSMC1	0|0|0	0	0	3	0|0|0|0|0|0|0|0|0|0	0	0	0	0	0	0	0.67
hATG10	sp|P35998|PRS7_HUMAN	PSMC2	0|0|0	0	0	3	0|0|0|0|0|0|0|0|0|0	0	0	0	0	0	0	0.67
hATG10	sp|P17980|PRS6A_HUMAN	PSMC3	0|0|0	0	0	3	0|0|0|0|0|0|0|0|0|0	0	0	0	0	0	0	0.67
hATG10	sp|P43686|PRS6B_HUMAN	PSMC4	0|0|0	0	0	3	0|0|0|0|0|0|0|0|0|0	0	0	0	0	0	0	0.67
hATG10	sp|P62195|PRS8_HUMAN	PSMC5	3|0|0	3	1	3	0|2|0|0|0|0|0|0|0|0	0.31	0.92	0.31	0.92	0.31	5	0.42
hATG10	sp|P62333|PRS10_HUMAN	PSMC6	0|0|0	0	0	3	0|0|0|0|0|0|0|0|0|0	0	0	0	0	0	0	0.67
hATG10	sp|Q99460|PSMD1_HUMAN	PSMD1	4|4|5	13	4.33	3	3|0|0|0|0|0|0|0|0|0	0.94	0.96	0.94	0.96	0.94	14.44	0.01
hATG10	sp|O00231|PSD11_HUMAN	PSMD11	0|0|0	0	0	3	0|0|0|0|0|0|0|0|0|0	0	0	0	0	0	0	0.67
hATG10	sp|O00232|PSD12_HUMAN	PSMD12	0|0|0	0	0	3	0|0|0|0|0|0|0|0|0|0	0	0	0	0	0	0	0.67
hATG10	sp|Q9UNM6|PSD13_HUMAN	PSMD13	0|0|0	0	0	3	0|0|0|0|0|0|0|0|0|0	0	0	0	0	0	0	0.67
hATG10	sp|Q13200|PSMD2_HUMAN	PSMD2	3|2|2	7	2.33	3	0|0|0|2|0|0|2|3|0|0	0.47	0.62	0.47	0.62	0.47	3.33	0.22
hATG10	sp|O43242|PSMD3_HUMAN	PSMD3	0|2|0	2	0.67	3	10|10|6|0|0|0|0|0|0|0	0	0	0	0	0	0.26	0.67
hATG10	sp|Q15008|PSMD6_HUMAN	PSMD6	0|0|0	0	0	3	0|0|0|0|0|0|0|0|0|0	0	0	0	0	0	0	0.67
hATG10	sp|P51665|PSMD7_HUMAN	PSMD7	0|0|0	0	0	3	0|0|0|0|0|0|0|0|0|0	0	0	0	0	0	0	0.67
hATG10	sp|P26599|PTBP1_HUMAN	PTBP1	0|0|0	0	0	3	10|0|14|4|15|23|12|0|0|0	0	0	0	0	0	0	0.67
hATG10	sp|Q9P035|HACD3_HUMAN	PTPLAD1	9|8|5	22	7.33	3	0|0|0|0|0|0|11|3|3|0	0.72	0.84	0.72	0.84	0.72	4.31	0.05
hATG10	sp|P47897|SYQ_HUMAN	QARS	0|0|0	0	0	3	0|0|0|0|0|0|2|0|0|0	0	0	0	0	0	0	0.67
hATG10	sp|P61020|RAB5B_HUMAN	RAB5B	0|0|0	0	0	3	0|0|0|0|0|0|0|0|0|0	0	0	0	0	0	0	0.67
hATG10	sp|P51148|RAB5C_HUMAN	RAB5C	0|0|0	0	0	3	0|0|0|0|0|0|0|0|0|0	0	0	0	0	0	0	0.67
hATG10	sp|O60216|RAD21_HUMAN	RAD21	4|7|2	13	4.33	3	0|0|0|0|0|0|0|0|0|0	0.98	1	0.98	1	0.98	43.33	0
hATG10	sp|Q92878|RAD50_HUMAN	RAD50	0|0|0	0	0	3	6|0|0|0|0|0|0|0|0|0	0	0	0	0	0	0	0.67
hATG10	sp|P78406|RAE1L_HUMAN	RAE1	0|0|0	0	0	3	0|0|0|0|0|0|0|0|0|0	0	0	0	0	0	0	0.67
hATG10	sp|Q6GYQ0|RGPA1_HUMAN	RALGAPA1	0|0|0	0	0	3	0|0|0|0|0|0|0|0|0|0	0	0	0	0	0	0	0.67
hATG10	sp|Q9UKM9|RALY_HUMAN	RALY	0|0|0	0	0	3	0|0|0|0|0|0|0|0|0|0	0	0	0	0	0	0	0.67
hATG10	sp|P62826|RAN_HUMAN	RAN	0|4|0	4	1.33	3	0|0|0|0|0|0|0|0|0|2	0.32	0.97	0.32	0.97	0.32	6.67	0.36
hATG10	sp|Q6VN20|RBP10_HUMAN	RANBP10	0|0|0	0	0	3	0|0|0|0|0|0|0|0|0|0	0	0	0	0	0	0	0.67
hATG10	sp|P49792|RBP2_HUMAN	RANBP2	85|47|54	186	62	3	30|37|23|0|3|5|4|12|8|11	0.75	0.99	0.75	0.99	0.75	4.66	0.05
hATG10	sp|Q96S59|RANB9_HUMAN	RANBP9	0|0|0	0	0	3	0|0|0|0|0|0|0|0|0|0	0	0	0	0	0	0	0.67
hATG10	sp|P46060|RAGP1_HUMAN	RANGAP1	9|12|7	28	9.33	3	0|0|0|0|0|0|0|0|0|0	1	1	1	1	1	93.33	0
hATG10	sp|P54136|SYRC_HUMAN	RARS	3|5|3	11	3.67	3	0|0|0|0|0|0|0|0|0|0	1	1	1	1	1	36.67	0
hATG10	sp|Q8TDY2|RBCC1_HUMAN	RB1CC1	0|0|0	0	0	3	0|10|0|0|0|0|0|0|0|0	0	0	0	0	0	0	0.67
hATG10	sp|Q16576|RBBP7_HUMAN	RBBP7	0|2|0	2	0.67	3	0|0|0|0|0|0|0|0|0|0	0.32	0.96	0.32	0.96	0.32	6.67	0.37
hATG10	sp|P98175|RBM10_HUMAN	RBM10	35|22|20	77	25.67	3	144|191|110|75|88|102|95|79|47|55	0	0	0	0	0	0.26	0.67
hATG10	sp|Q96PK6|RBM14_HUMAN	RBM14	0|0|0	0	0	3	0|0|0|0|0|0|0|0|0|0	0	0	0	0	0	0	0.67
hATG10	sp|Q96T37|RBM15_HUMAN	RBM15	0|0|0	0	0	3	9|5|0|0|0|0|0|0|0|0	0	0	0	0	0	0	0.67
hATG10	sp|Q96I25|SPF45_HUMAN	RBM17	0|0|0	0	0	3	0|0|0|3|11|6|5|0|0|0	0	0	0	0	0	0	0.67
hATG10	sp|P49756|RBM25_HUMAN	RBM25	0|0|0	0	0	3	0|0|0|0|0|0|3|0|2|0	0	0	0	0	0	0	0.67
hATG10	sp|Q14498|RBM39_HUMAN	RBM39	5|7|0	12	4	3	0|0|0|0|0|0|12|0|0|0	0.55	0.86	0.55	0.86	0.55	3.33	0.2
hATG10	sp|P52756|RBM5_HUMAN	RBM5	0|0|0	0	0	3	0|4|0|0|2|0|0|0|0|0	0	0	0	0	0	0	0.67
hATG10	sp|P78332|RBM6_HUMAN	RBM6	0|0|0	0	0	3	0|0|0|0|0|0|0|0|0|0	0	0	0	0	0	0	0.67
hATG10	sp|P38159|RBMX_HUMAN	RBMX	3|2|0	5	1.67	3	20|7|28|3|6|7|2|6|5|0	0	0	0	0	0	0.2	0.67
hATG10	sp|Q8N7X1|RMXL3_HUMAN	RBMXL3	0|0|0	0	0	3	0|0|0|0|0|0|0|0|0|0	0	0	0	0	0	0	0.67
hATG10	sp|P18754|RCC1_HUMAN	RCC1	0|0|0	0	0	3	0|0|0|0|0|0|0|0|0|0	0	0	0	0	0	0	0.67
hATG10	sp|Q9P258|RCC2_HUMAN	RCC2	0|0|0	0	0	3	0|0|0|0|0|0|0|0|0|0	0	0	0	0	0	0	0.67
hATG10	sp|Q15293|RCN1_HUMAN	RCN1	7|6|4	17	5.67	3	0|0|0|0|0|0|0|0|0|0	1	1	1	1	1	56.67	0
hATG10	sp|Q14257|RCN2_HUMAN	RCN2	5|0|3	8	2.67	3	0|0|0|0|0|0|0|0|0|0	0.66	1	0.66	1	0.66	26.67	0.1
hATG10	sp|O94761|RECQ4_HUMAN	RECQL4	0|0|0	0	0	3	0|0|0|0|0|0|0|0|0|0	0	0	0	0	0	0	0.67
hATG10	sp|Q9BWE0|REPI1_HUMAN	REPIN1	0|0|0	0	0	3	0|0|0|0|0|0|0|0|0|0	0	0	0	0	0	0	0.67
hATG10	sp|Q13127|REST_HUMAN	REST	0|0|0	0	0	3	0|5|0|0|0|0|0|0|0|0	0	0	0	0	0	0	0.67
hATG10	sp|P35251|RFC1_HUMAN	RFC1	0|0|0	0	0	3	0|2|0|0|0|0|0|0|0|0	0	0	0	0	0	0	0.67
hATG10	sp|P40938|RFC3_HUMAN	RFC3	0|0|0	0	0	3	0|0|0|0|0|0|0|0|0|0	0	0	0	0	0	0	0.67
hATG10	sp|P0DJD0|RGPD1_HUMAN	RGPD1	10|5|5	20	6.67	3	6|7|2|0|0|2|0|2|2|0	0.43	0.86	0.43	0.86	0.43	3.17	0.24
hATG10	sp|A6NKT7|RGPD3_HUMAN	RGPD3	0|0|0	0	0	3	14|17|8|0|0|0|3|0|0|0	0	0	0	0	0	0	0.67
hATG10	sp|Q99666|RGPD5_HUMAN	RGPD5	12|2|5	19	6.33	3	13|15|8|0|0|0|0|0|0|0	0.2	0.58	0.2	0.58	0.2	1.76	0.48
hATG10	sp|Q5UIP0|RIF1_HUMAN	RIF1	15|6|8	29	9.67	3	37|62|10|11|24|31|21|20|16|17	0	0	0	0	0	0.39	0.67
hATG10	sp|Q9UFD9|RIM3A_HUMAN	RIMBP3	0|0|0	0	0	3	0|0|0|0|0|0|0|0|0|0	0	0	0	0	0	0	0.67
hATG10	sp|Q9BRS2|RIOK1_HUMAN	RIOK1	2|5|10	17	5.67	3	18|24|13|15|17|15|40|15|14|9	0	0	0	0	0	0.31	0.67
hATG10	sp|Q96LZ7|RMD2_HUMAN	RMDN2	0|0|3	3	1	3	0|0|0|0|0|0|0|0|0|0	0.33	0.99	0.33	0.99	0.33	10	0.33
hATG10	sp|Q9H871|RMD5A_HUMAN	RMND5A	0|0|0	0	0	3	0|0|0|0|0|0|0|0|0|0	0	0	0	0	0	0	0.67
hATG10	sp|Q8N5U6|RNF10_HUMAN	RNF10	0|0|0	0	0	3	0|0|0|0|0|0|0|0|0|0	0	0	0	0	0	0	0.67
hATG10	sp|Q5VTR2|BRE1A_HUMAN	RNF20	0|0|0	0	0	3	0|0|0|0|0|0|0|0|0|0	0	0	0	0	0	0	0.67
hATG10	sp|Q63HN8|RN213_HUMAN	RNF213	0|0|0	0	0	3	0|0|0|0|0|0|0|0|0|0	0	0	0	0	0	0	0.67
hATG10	sp|Q5W0B1|RN219_HUMAN	RNF219	0|0|0	0	0	3	18|9|0|0|0|0|0|0|0|0	0	0	0	0	0	0	0.67
hATG10	sp|O75150|BRE1B_HUMAN	RNF40	0|0|0	0	0	3	0|0|0|0|0|0|0|0|0|0	0	0	0	0	0	0	0.67
hATG10	sp|O60942|MCE1_HUMAN	RNGTT	0|0|0	0	0	3	0|0|0|0|0|0|0|0|0|0	0	0	0	0	0	0	0.67
hATG10	sp|Q15287|RNPS1_HUMAN	RNPS1	0|0|0	0	0	3	0|2|0|0|0|0|0|0|0|0	0	0	0	0	0	0	0.67
hATG10	sp|Q13464|ROCK1_HUMAN	ROCK1	2|0|0	2	0.67	3	13|25|6|2|8|14|0|16|13|12	0	0	0	0	0	0.06	0.67
hATG10	sp|O75116|ROCK2_HUMAN	ROCK2	0|0|0	0	0	3	0|0|0|0|0|0|0|2|2|0	0	0	0	0	0	0	0.67
hATG10	sp|P27694|RFA1_HUMAN	RPA1	0|0|0	0	0	3	0|0|0|0|0|0|0|0|0|0	0	0	0	0	0	0	0.67
hATG10	sp|Q9H7B2|RPF2_HUMAN	RPF2	0|0|0	0	0	3	0|0|0|0|0|0|0|0|0|0	0	0	0	0	0	0	0.67
hATG10	sp|P27635|RL10_HUMAN	RPL10	2|0|2	4	1.33	3	0|0|0|0|0|2|6|3|0|0	0.14	0.2	0.14	0.2	0.14	1.21	0.5
hATG10	sp|P62906|RL10A_HUMAN	RPL10A	0|0|0	0	0	3	0|0|0|0|0|0|0|0|0|0	0	0	0	0	0	0	0.67
hATG10	sp|P62913|RL11_HUMAN	RPL11	0|0|0	0	0	3	0|0|0|0|0|0|0|0|0|0	0	0	0	0	0	0	0.67
hATG10	sp|P30050|RL12_HUMAN	RPL12	0|3|0	3	1	3	0|0|0|0|2|3|2|0|0|0	0.21	0.62	0.21	0.62	0.21	1.43	0.48
hATG10	sp|P26373|RL13_HUMAN	RPL13	0|0|5	5	1.67	3	5|4|9|0|6|6|7|8|4|5	0	0	0	0	0	0.31	0.67
hATG10	sp|P40429|RL13A_HUMAN	RPL13A	0|0|0	0	0	3	0|0|0|0|8|0|0|2|0|3	0	0	0	0	0	0	0.67
hATG10	sp|P50914|RL14_HUMAN	RPL14	5|0|2	7	2.33	3	0|0|0|5|7|0|7|3|8|3	0	0.01	0	0.01	0	0.71	0.58
hATG10	sp|P61313|RL15_HUMAN	RPL15	0|0|0	0	0	3	0|0|0|0|0|0|11|5|0|0	0	0	0	0	0	0	0.67
hATG10	sp|P18621|RL17_HUMAN	RPL17	0|0|0	0	0	3	0|0|0|0|6|5|4|2|0|0	0	0	0	0	0	0	0.67
hATG10	sp|Q07020|RL18_HUMAN	RPL18	3|2|5	10	3.33	3	0|0|0|4|10|9|17|8|12|3	0	0	0	0	0	0.53	0.67
hATG10	sp|Q02543|RL18A_HUMAN	RPL18A	6|4|5	15	5	3	0|0|0|0|7|5|5|6|3|0	0.08	0.15	0.08	0.15	0.08	1.92	0.52
hATG10	sp|P84098|RL19_HUMAN	RPL19	3|5|3	11	3.67	3	0|0|0|7|5|6|6|3|3|3	0	0.01	0	0.01	0	1.11	0.58
hATG10	sp|P46778|RL21_HUMAN	RPL21	0|0|0	0	0	3	0|0|0|0|0|0|3|0|0|0	0	0	0	0	0	0	0.67
hATG10	sp|P35268|RL22_HUMAN	RPL22	0|0|0	0	0	3	0|0|0|0|0|0|2|0|0|0	0	0	0	0	0	0	0.67
hATG10	sp|P62829|RL23_HUMAN	RPL23	4|3|2	9	3	3	0|0|0|0|2|0|4|0|0|0	0.68	0.81	0.68	0.81	0.68	5	0.06
hATG10	sp|P62750|RL23A_HUMAN	RPL23A	2|0|0	2	0.67	3	0|0|0|3|5|0|0|0|2|0	0.08	0.25	0.08	0.25	0.08	0.67	0.51
hATG10	sp|P83731|RL24_HUMAN	RPL24	0|0|0	0	0	3	0|0|0|0|0|0|0|0|0|0	0	0	0	0	0	0	0.67
hATG10	sp|P61254|RL26_HUMAN	RPL26	0|0|0	0	0	3	0|0|0|0|0|0|0|0|0|0	0	0	0	0	0	0	0.67
hATG10	sp|P61353|RL27_HUMAN	RPL27	0|0|2	2	0.67	3	0|0|0|0|0|0|4|2|0|0	0.18	0.53	0.18	0.53	0.18	1.11	0.49
hATG10	sp|P46776|RL27A_HUMAN	RPL27A	0|0|0	0	0	3	0|0|0|0|0|0|0|3|0|2	0	0	0	0	0	0	0.67
hATG10	sp|P46779|RL28_HUMAN	RPL28	0|0|0	0	0	3	2|0|0|0|0|0|0|0|0|0	0	0	0	0	0	0	0.67
hATG10	sp|P47914|RL29_HUMAN	RPL29	0|2|4	6	2	3	10|0|10|3|5|4|0|0|0|0	0	0	0	0	0	0.62	0.59
hATG10	sp|P39023|RL3_HUMAN	RPL3	6|3|4	13	4.33	3	10|6|7|0|8|12|12|10|11|4	0	0	0	0	0	0.54	0.67
hATG10	sp|P62888|RL30_HUMAN	RPL30	2|0|3	5	1.67	3	0|0|0|2|0|0|0|0|0|0	0.58	0.92	0.58	0.92	0.58	8.33	0.19
hATG10	sp|P62899|RL31_HUMAN	RPL31	2|0|0	2	0.67	3	0|0|0|0|0|0|0|0|0|0	0.32	0.96	0.32	0.96	0.32	6.67	0.37
hATG10	sp|P62910|RL32_HUMAN	RPL32	0|0|0	0	0	3	0|0|0|0|0|0|0|0|0|0	0	0	0	0	0	0	0.67
hATG10	sp|P49207|RL34_HUMAN	RPL34	0|0|0	0	0	3	0|0|4|0|0|0|0|0|0|0	0	0	0	0	0	0	0.67
hATG10	sp|P83881|RL36A_HUMAN	RPL36A	0|0|0	0	0	3	0|0|0|0|0|0|0|0|0|0	0	0	0	0	0	0	0.67
hATG10	sp|P36578|RL4_HUMAN	RPL4	5|3|0	8	2.67	3	9|0|6|7|16|11|20|12|4|4	0	0	0	0	0	0.3	0.67
hATG10	sp|P46777|RL5_HUMAN	RPL5	2|0|0	2	0.67	3	0|0|0|0|0|3|0|5|3|0	0.06	0.19	0.06	0.19	0.06	0.61	0.52
hATG10	sp|Q02878|RL6_HUMAN	RPL6	4|4|6	14	4.67	3	0|0|2|6|8|9|15|6|2|0	0	0	0	0	0	0.97	0.61
hATG10	sp|P18124|RL7_HUMAN	RPL7	7|7|2	16	5.33	3	0|0|0|6|10|11|18|8|10|4	0	0	0	0	0	0.8	0.63
hATG10	sp|P62424|RL7A_HUMAN	RPL7A	3|0|0	3	1	3	0|0|0|7|7|4|9|0|0|2	0	0	0	0	0	0.34	0.59
hATG10	sp|Q6DKI1|RL7L_HUMAN	RPL7L1	0|0|0	0	0	3	0|0|0|0|0|0|0|0|0|0	0	0	0	0	0	0	0.67
hATG10	sp|P62917|RL8_HUMAN	RPL8	0|0|0	0	0	3	2|0|0|0|2|5|2|0|0|0	0	0	0	0	0	0	0.67
hATG10	sp|P32969|RL9_HUMAN	RPL9	0|0|0	0	0	3	0|0|0|0|0|0|0|0|0|0	0	0	0	0	0	0	0.67
hATG10	sp|P05388|RLA0_HUMAN	RPLP0	6|4|4	14	4.67	3	0|0|0|8|11|8|14|0|0|0	0	0	0	0	0	1.14	0.59
hATG10	sp|P05386|RLA1_HUMAN	RPLP1	0|0|0	0	0	3	0|0|0|0|0|0|0|0|0|0	0	0	0	0	0	0	0.67
hATG10	sp|P04843|RPN1_HUMAN	RPN1	6|3|3	12	4	3	4|0|2|0|0|0|0|0|0|0	0.77	0.92	0.77	0.92	0.77	6.67	0.04
hATG10	sp|P04844|RPN2_HUMAN	RPN2	3|4|3	10	3.33	3	0|0|0|0|0|0|5|0|0|0	0.82	0.87	0.82	0.87	0.82	6.67	0.03
hATG10	sp|P46783|RS10_HUMAN	RPS10	0|0|0	0	0	3	0|0|0|0|0|0|4|0|0|0	0	0	0	0	0	0	0.67
hATG10	sp|P62280|RS11_HUMAN	RPS11	0|0|0	0	0	3	0|0|0|0|0|0|2|0|0|0	0	0	0	0	0	0	0.67
hATG10	sp|P62277|RS13_HUMAN	RPS13	0|0|0	0	0	3	0|0|0|0|0|0|0|0|0|0	0	0	0	0	0	0	0.67
hATG10	sp|P62263|RS14_HUMAN	RPS14	0|2|0	2	0.67	3	6|0|0|0|0|0|0|0|0|0	0.21	0.63	0.21	0.63	0.21	1.11	0.47
hATG10	sp|P62249|RS16_HUMAN	RPS16	0|0|0	0	0	3	0|0|0|0|2|0|0|0|2|0	0	0	0	0	0	0	0.67
hATG10	sp|P08708|RS17_HUMAN	RPS17	0|0|0	0	0	3	0|0|0|0|0|0|2|0|0|0	0	0	0	0	0	0	0.67
hATG10	sp|P62269|RS18_HUMAN	RPS18	0|0|0	0	0	3	5|0|0|11|3|0|17|0|0|0	0	0	0	0	0	0	0.67
hATG10	sp|P39019|RS19_HUMAN	RPS19	0|0|0	0	0	3	0|0|0|0|2|0|0|0|0|0	0	0	0	0	0	0	0.67
hATG10	sp|P15880|RS2_HUMAN	RPS2	6|5|10	21	7	3	0|0|0|13|13|13|10|4|7|0	0	0	0	0	0	1.17	0.6
hATG10	sp|P60866|RS20_HUMAN	RPS20	0|0|0	0	0	3	0|0|0|0|0|0|0|0|0|0	0	0	0	0	0	0	0.67
hATG10	sp|P62847|RS24_HUMAN	RPS24	0|0|0	0	0	3	0|0|0|0|4|0|0|0|0|0	0	0	0	0	0	0	0.67
hATG10	sp|P62851|RS25_HUMAN	RPS25	0|0|0	0	0	3	0|0|0|0|0|0|0|0|0|0	0	0	0	0	0	0	0.67
hATG10	sp|P62854|RS26_HUMAN	RPS26	0|0|0	0	0	3	0|0|0|0|0|0|0|0|0|0	0	0	0	0	0	0	0.67
hATG10	sp|P42677|RS27_HUMAN	RPS27	6|4|0	10	3.33	3	0|0|0|0|0|0|0|0|0|0	0.67	1	0.67	1	0.67	33.33	0.09
hATG10	sp|P62979|RS27A_HUMAN	RPS27A	19|12|12	43	14.33	3	0|4|0|3|0|0|6|11|11|11	0.37	0.85	0.37	0.85	0.37	3.12	0.26
hATG10	sp|P23396|RS3_HUMAN	RPS3	13|15|8	36	12	3	7|7|9|0|3|0|7|3|0|0	0.55	0.86	0.55	0.86	0.55	3.33	0.2
hATG10	sp|P61247|RS3A_HUMAN	RPS3A	0|0|0	0	0	3	0|0|0|6|5|4|2|6|0|0	0	0	0	0	0	0	0.67
hATG10	sp|P62701|RS4X_HUMAN	RPS4X	0|0|2	2	0.67	3	6|0|4|0|7|7|8|0|0|0	0	0	0	0	0	0.21	0.67
hATG10	sp|P46782|RS5_HUMAN	RPS5	0|0|0	0	0	3	0|0|0|2|2|2|0|0|0|0	0	0	0	0	0	0	0.67
hATG10	sp|P62753|RS6_HUMAN	RPS6	2|0|0	2	0.67	3	0|0|0|2|5|6|7|6|5|0	0	0	0	0	0	0.22	0.67
hATG10	sp|P62081|RS7_HUMAN	RPS7	0|0|3	3	1	3	0|0|0|0|0|0|8|0|0|0	0.24	0.71	0.24	0.71	0.24	1.25	0.46
hATG10	sp|P62241|RS8_HUMAN	RPS8	3|4|11	18	6	3	0|0|0|4|11|3|15|5|7|8	0	0.01	0	0.01	0	1.13	0.57
hATG10	sp|P46781|RS9_HUMAN	RPS9	0|0|0	0	0	3	18|19|19|0|0|0|3|3|0|0	0	0	0	0	0	0	0.67
hATG10	sp|P08865|RSSA_HUMAN	RPSA	0|0|0	0	0	3	0|0|0|0|0|0|0|0|0|0	0	0	0	0	0	0	0.67
hATG10	sp|Q9P2E9|RRBP1_HUMAN	RRBP1	0|0|0	0	0	3	33|52|9|0|0|0|0|3|0|3	0	0	0	0	0	0	0.67
hATG10	sp|P56182|RRP1_HUMAN	RRP1	0|0|0	0	0	3	0|0|0|0|0|0|0|0|0|0	0	0	0	0	0	0	0.67
hATG10	sp|Q5JTH9|RRP12_HUMAN	RRP12	0|0|0	0	0	3	0|5|0|0|0|2|5|3|2|0	0	0	0	0	0	0	0.67
hATG10	sp|Q14684|RRP1B_HUMAN	RRP1B	0|0|0	0	0	3	0|0|0|0|0|0|0|0|0|0	0	0	0	0	0	0	0.67
hATG10	sp|O76021|RL1D1_HUMAN	RSL1D1	0|0|0	0	0	3	4|0|6|0|0|0|0|0|0|0	0	0	0	0	0	0	0.67
hATG10	sp|Q9Y265|RUVB1_HUMAN	RUVBL1	3|0|0	3	1	3	0|0|0|0|0|0|0|0|0|0	0.33	0.99	0.33	0.99	0.33	10	0.33
hATG10	sp|Q9Y230|RUVB2_HUMAN	RUVBL2	0|2|4	6	2	3	0|0|0|0|0|0|0|0|0|0	0.65	1	0.65	1	0.65	20	0.13
hATG10	sp|Q92736|RYR2_HUMAN	RYR2	0|0|0	0	0	3	0|0|0|0|0|0|0|0|0|0	0	0	0	0	0	0	0.67
hATG10	sp|Q15413|RYR3_HUMAN	RYR3	0|0|0	0	0	3	0|0|0|0|0|0|0|0|0|0	0	0	0	0	0	0	0.67
hATG10	sp|P31151|S10A7_HUMAN	S100A7	0|0|0	0	0	3	0|0|0|0|0|0|0|0|0|0	0	0	0	0	0	0	0.67
hATG10	sp|P05109|S10A8_HUMAN	S100A8	0|0|0	0	0	3	0|0|0|0|0|0|0|0|0|0	0	0	0	0	0	0	0.67
hATG10	sp|P06702|S10A9_HUMAN	S100A9	0|0|0	0	0	3	0|0|0|0|0|0|0|0|0|0	0	0	0	0	0	0	0.67
hATG10	sp|Q9UBE0|SAE1_HUMAN	SAE1	0|0|0	0	0	3	0|0|0|0|0|0|0|0|0|0	0	0	0	0	0	0	0.67
hATG10	sp|Q15424|SAFB1_HUMAN	SAFB	0|0|0	0	0	3	4|11|0|3|2|5|4|4|0|5	0	0	0	0	0	0	0.67
hATG10	sp|Q14151|SAFB2_HUMAN	SAFB2	0|0|0	0	0	3	4|8|0|0|0|0|0|0|0|0	0	0	0	0	0	0	0.67
hATG10	sp|Q9Y512|SAM50_HUMAN	SAMM50	3|3|0	6	2	3	0|0|0|0|0|0|0|0|0|0	0.66	0.99	0.66	0.99	0.66	20	0.11
hATG10	sp|O43290|SNUT1_HUMAN	SART1	0|0|0	0	0	3	12|2|0|0|0|0|0|0|0|0	0	0	0	0	0	0	0.67
hATG10	sp|Q9UPW6|SATB2_HUMAN	SATB2	0|0|0	0	0	3	0|9|0|0|0|0|6|0|0|0	0	0	0	0	0	0	0.67
hATG10	sp|Q9H7N4|SFR19_HUMAN	SCAF1	0|0|0	0	0	3	8|18|5|0|0|0|0|0|0|0	0	0	0	0	0	0	0.67
hATG10	sp|Q99590|SCAFB_HUMAN	SCAF11	0|0|0	0	0	3	0|5|0|0|0|0|0|0|0|0	0	0	0	0	0	0	0.67
hATG10	sp|Q9NQ03|SCRT2_HUMAN	SCRT2	0|0|0	0	0	3	0|0|0|0|0|0|0|0|0|0	0	0	0	0	0	0	0.67
hATG10	sp|Q6P3W7|SCYL2_HUMAN	SCYL2	0|0|0	0	0	3	6|0|0|0|0|0|9|0|0|0	0	0	0	0	0	0	0.67
hATG10	sp|Q58EX2|SDK2_HUMAN	SDK2	0|0|0	0	0	3	0|0|0|0|4|0|0|0|0|0	0	0	0	0	0	0	0.67
hATG10	sp|P55735|SEC13_HUMAN	SEC13	0|0|0	0	0	3	0|0|0|0|0|0|0|0|0|0	0	0	0	0	0	0	0.67
hATG10	sp|Q9UDX4|S14L3_HUMAN	SEC14L3	0|0|0	0	0	3	0|0|0|0|0|0|0|0|0|0	0	0	0	0	0	0	0.67
hATG10	sp|O15027|SC16A_HUMAN	SEC16A	12|5|0	17	5.67	3	0|0|0|0|0|0|0|0|0|0	0.67	1	0.67	1	0.67	56.67	0.08
hATG10	sp|O75396|SC22B_HUMAN	SEC22B	0|0|0	0	0	3	0|0|0|0|0|0|0|0|0|0	0	0	0	0	0	0	0.67
hATG10	sp|O95486|SC24A_HUMAN	SEC24A	0|0|0	0	0	3	0|0|0|0|0|0|0|0|0|0	0	0	0	0	0	0	0.67
hATG10	sp|P61619|S61A1_HUMAN	SEC61A1	3|6|3	12	4	3	0|0|0|0|0|0|0|0|0|0	1	1	1	1	1	40	0
hATG10	sp|Q9H9S3|S61A2_HUMAN	SEC61A2	0|2|0	2	0.67	3	0|0|0|0|0|0|0|0|0|0	0.32	0.96	0.32	0.96	0.32	6.67	0.37
hATG10	sp|Q9UGP8|SEC63_HUMAN	SEC63	0|0|0	0	0	3	0|0|0|0|0|0|0|0|0|0	0	0	0	0	0	0	0.67
hATG10	sp|Q9UBV2|SE1L1_HUMAN	SEL1L	0|0|0	0	0	3	0|0|0|0|0|0|0|0|0|0	0	0	0	0	0	0	0.67
hATG10	sp|Q8NC51|PAIRB_HUMAN	SERBP1	0|0|0	0	0	3	8|7|8|0|0|2|0|0|0|0	0	0	0	0	0	0	0.67
hATG10	sp|P29508|SPB3_HUMAN	SERPINB3	0|0|0	0	0	3	0|0|0|0|0|0|0|0|0|0	0	0	0	0	0	0	0.67
hATG10	sp|P48594|SPB4_HUMAN	SERPINB4	0|0|0	0	0	3	0|0|0|0|0|0|0|0|0|0	0	0	0	0	0	0	0.67
hATG10	sp|P50454|SERPH_HUMAN	SERPINH1	2|0|0	2	0.67	3	0|0|0|0|0|0|0|0|0|0	0.32	0.96	0.32	0.96	0.32	6.67	0.37
hATG10	sp|Q01105|SET_HUMAN	SET	0|0|0	0	0	3	0|0|0|0|0|0|0|0|0|0	0	0	0	0	0	0	0.67
hATG10	sp|Q15637|SF01_HUMAN	SF1	0|0|0	0	0	3	3|2|0|0|0|0|0|0|0|0	0	0	0	0	0	0	0.67
hATG10	sp|Q15459|SF3A1_HUMAN	SF3A1	0|0|0	0	0	3	0|0|0|2|0|0|0|2|0|2	0	0	0	0	0	0	0.67
hATG10	sp|Q15428|SF3A2_HUMAN	SF3A2	0|0|0	0	0	3	7|0|0|0|0|0|0|0|0|0	0	0	0	0	0	0	0.67
hATG10	sp|O75533|SF3B1_HUMAN	SF3B1	42|23|32	97	32.33	3	64|95|47|94|92|107|135|65|60|66	0	0	0	0	0	0.39	0.67
hATG10	sp|Q13435|SF3B2_HUMAN	SF3B2	11|11|5	27	9	3	70|109|44|28|40|34|43|21|27|21	0	0	0	0	0	0.21	0.67
hATG10	sp|Q15393|SF3B3_HUMAN	SF3B3	8|10|10	28	9.33	3	39|59|27|42|45|45|82|23|20|11	0	0	0	0	0	0.24	0.67
hATG10	sp|Q15427|SF3B4_HUMAN	SF3B4	2|3|0	5	1.67	3	0|0|0|0|0|0|3|0|2|0	0.44	0.75	0.44	0.75	0.44	3.33	0.24
hATG10	sp|P23246|SFPQ_HUMAN	SFPQ	0|2|0	2	0.67	3	3|10|0|12|10|8|4|0|0|0	0	0	0	0	0	0.14	0.67
hATG10	sp|Q12872|SFSWA_HUMAN	SFSWAP	0|0|0	0	0	3	3|9|0|0|0|0|0|0|0|0	0	0	0	0	0	0	0.67
hATG10	sp|Q9H9B4|SFXN1_HUMAN	SFXN1	0|2|0	2	0.67	3	0|0|0|0|0|0|0|0|0|0	0.32	0.96	0.32	0.96	0.32	6.67	0.37
hATG10	sp|Q9UJC5|SH3L2_HUMAN	SH3BGRL2	0|0|0	0	0	3	0|0|0|0|0|0|0|0|0|0	0	0	0	0	0	0	0.67
hATG10	sp|Q5VZ18|SHE_HUMAN	SHE	0|0|0	0	0	3	0|0|0|0|0|0|0|0|0|0	0	0	0	0	0	0	0.67
hATG10	sp|Q96ST3|SIN3A_HUMAN	SIN3A	0|0|2	2	0.67	3	0|0|0|0|0|0|0|0|0|0	0.32	0.96	0.32	0.96	0.32	6.67	0.37
hATG10	sp|Q9P2F8|SI1L2_HUMAN	SIPA1L2	2|0|0	2	0.67	3	0|0|0|0|0|0|0|0|0|0	0.32	0.96	0.32	0.96	0.32	6.67	0.37
hATG10	sp|P53985|MOT1_HUMAN	SLC16A1	6|0|0	6	2	3	0|0|3|0|0|0|0|0|0|0	0.33	0.98	0.33	0.98	0.33	6.67	0.36
hATG10	sp|Q15758|AAAT_HUMAN	SLC1A5	0|0|0	0	0	3	0|0|0|0|0|0|0|0|0|0	0	0	0	0	0	0	0.67
hATG10	sp|P53007|TXTP_HUMAN	SLC25A1	0|0|0	0	0	3	0|0|0|0|0|0|0|0|0|0	0	0	0	0	0	0	0.67
hATG10	sp|Q9UBX3|DIC_HUMAN	SLC25A10	0|0|0	0	0	3	0|0|0|0|0|0|0|0|0|0	0	0	0	0	0	0	0.67
hATG10	sp|Q02978|M2OM_HUMAN	SLC25A11	8|12|0	20	6.67	3	0|0|0|0|0|0|0|0|0|0	0.67	1	0.67	1	0.67	66.67	0.07
hATG10	sp|O75746|CMC1_HUMAN	SLC25A12	0|3|0	3	1	3	0|0|0|0|0|0|0|0|0|0	0.33	0.99	0.33	0.99	0.33	10	0.33
hATG10	sp|Q9UJS0|CMC2_HUMAN	SLC25A13	7|9|8	24	8	3	0|0|0|0|0|0|0|0|0|0	1	1	1	1	1	80	0
hATG10	sp|Q9BXI2|ORNT2_HUMAN	SLC25A2	0|0|0	0	0	3	0|0|0|0|0|0|0|0|0|0	0	0	0	0	0	0	0.67
hATG10	sp|Q9BQT8|ODC_HUMAN	SLC25A21	0|0|0	0	0	3	0|0|0|0|0|0|0|0|0|0	0	0	0	0	0	0	0.67
hATG10	sp|Q9H936|GHC1_HUMAN	SLC25A22	2|3|2	7	2.33	3	0|0|0|0|0|0|0|0|0|0	0.97	0.99	0.97	0.99	0.97	23.33	0.01
hATG10	sp|Q00325|MPCP_HUMAN	SLC25A3	11|4|4	19	6.33	3	0|0|0|0|0|0|0|0|0|0	1	1	1	1	1	63.33	0
hATG10	sp|Q9H0C2|ADT4_HUMAN	SLC25A31	0|0|0	0	0	3	0|0|0|0|0|0|0|0|0|0	0	0	0	0	0	0	0.67
hATG10	sp|P12235|ADT1_HUMAN	SLC25A4	6|8|6	20	6.67	3	0|0|0|7|6|4|7|6|6|5	0.01	0.02	0.01	0.02	0.01	1.63	0.57
hATG10	sp|P05141|ADT2_HUMAN	SLC25A5	22|15|18	55	18.33	3	0|0|0|7|8|6|12|8|8|6	0.57	0.93	0.57	0.93	0.57	3.33	0.19
hATG10	sp|P12236|ADT3_HUMAN	SLC25A6	15|12|10	37	12.33	3	0|0|0|7|7|5|10|6|6|5	0.27	0.64	0.27	0.64	0.27	2.68	0.44
hATG10	sp|Q15043|S39AE_HUMAN	SLC39A14	0|0|0	0	0	3	0|0|0|0|0|0|0|0|0|0	0	0	0	0	0	0	0.67
hATG10	sp|Q92504|S39A7_HUMAN	SLC39A7	0|0|0	0	0	3	0|0|0|0|0|0|0|0|0|0	0	0	0	0	0	0	0.67
hATG10	sp|P08195|4F2_HUMAN	SLC3A2	18|15|7	40	13.33	3	0|0|0|0|0|0|0|0|0|0	1	1	1	1	1	133.33	0
hATG10	sp|Q01650|LAT1_HUMAN	SLC7A5	0|0|0	0	0	3	0|0|0|0|0|0|0|0|0|0	0	0	0	0	0	0	0.67
hATG10	sp|Q7Z7L1|SLN11_HUMAN	SLFN11	4|3|2	9	3	3	0|0|0|0|0|0|0|0|0|0	0.98	1	0.98	1	0.98	30	0
hATG10	sp|Q68D06|SLN13_HUMAN	SLFN13	3|2|0	5	1.67	3	0|0|0|0|0|0|0|0|0|0	0.65	0.99	0.65	0.99	0.65	16.67	0.14
hATG10	sp|P51531|SMCA2_HUMAN	SMARCA2	0|0|0	0	0	3	0|0|0|0|0|0|0|0|0|0	0	0	0	0	0	0	0.67
hATG10	sp|P51532|SMCA4_HUMAN	SMARCA4	0|0|0	0	0	3	10|8|3|0|0|0|0|0|0|0	0	0	0	0	0	0	0.67
hATG10	sp|O60264|SMCA5_HUMAN	SMARCA5	0|0|0	0	0	3	2|4|0|0|0|0|0|0|0|0	0	0	0	0	0	0	0.67
hATG10	sp|Q92922|SMRC1_HUMAN	SMARCC1	0|0|0	0	0	3	0|0|0|0|0|0|0|0|0|0	0	0	0	0	0	0	0.67
hATG10	sp|Q8TAQ2|SMRC2_HUMAN	SMARCC2	0|0|0	0	0	3	0|0|0|0|0|0|0|0|0|0	0	0	0	0	0	0	0.67
hATG10	sp|Q14683|SMC1A_HUMAN	SMC1A	28|13|3	44	14.67	3	0|3|0|0|0|0|0|0|0|2	0.92	1	0.92	1	0.92	29.33	0.01
hATG10	sp|O95347|SMC2_HUMAN	SMC2	6|3|4	13	4.33	3	0|3|0|0|0|0|0|0|0|0	0.93	0.98	0.93	0.98	0.93	14.44	0.01
hATG10	sp|Q9UQE7|SMC3_HUMAN	SMC3	23|13|6	42	14	3	2|0|0|0|0|0|0|3|2|0	0.98	1	0.98	1	0.98	20	0
hATG10	sp|Q9NTJ3|SMC4_HUMAN	SMC4	9|4|2	15	5	3	0|3|0|0|0|0|0|0|0|3	0.77	0.98	0.77	0.98	0.77	8.33	0.04
hATG10	sp|A6NHR9|SMHD1_HUMAN	SMCHD1	0|0|0	0	0	3	0|0|0|0|0|0|0|0|0|0	0	0	0	0	0	0	0.67
hATG10	sp|Q16637|SMN_HUMAN	SMN1	0|0|0	0	0	3	0|0|0|0|0|0|0|0|0|0	0	0	0	0	0	0	0.67
hATG10	sp|Q7KZF4|SND1_HUMAN	SND1	0|0|0	0	0	3	0|0|0|0|0|0|0|0|0|0	0	0	0	0	0	0	0.67
hATG10	sp|O75643|U520_HUMAN	SNRNP200	14|5|6	25	8.33	3	0|20|0|11|11|23|90|35|21|25	0	0	0	0	0	0.35	0.67
hATG10	sp|Q96DI7|SNR40_HUMAN	SNRNP40	0|0|0	0	0	3	0|0|0|0|0|2|0|4|0|0	0	0	0	0	0	0	0.67
hATG10	sp|P08621|RU17_HUMAN	SNRNP70	0|0|0	0	0	3	0|0|0|0|0|0|0|0|0|0	0	0	0	0	0	0	0.67
hATG10	sp|P14678|RSMB_HUMAN	SNRPB	0|0|0	0	0	3	0|0|0|0|4|2|0|0|2|0	0	0	0	0	0	0	0.67
hATG10	sp|P08579|RU2B_HUMAN	SNRPB2	0|0|0	0	0	3	0|3|0|0|0|0|0|0|0|0	0	0	0	0	0	0	0.67
hATG10	sp|P62314|SMD1_HUMAN	SNRPD1	0|3|2	5	1.67	3	0|0|0|6|8|5|20|2|0|3	0	0	0	0	0	0.38	0.67
hATG10	sp|P62316|SMD2_HUMAN	SNRPD2	0|0|0	0	0	3	0|0|0|0|0|2|3|0|0|0	0	0	0	0	0	0	0.67
hATG10	sp|P62318|SMD3_HUMAN	SNRPD3	0|0|0	0	0	3	0|0|0|6|7|5|4|0|0|0	0	0	0	0	0	0	0.67
hATG10	sp|P18583|SON_HUMAN	SON	0|0|0	0	0	3	0|5|0|0|0|0|4|0|0|0	0	0	0	0	0	0	0.67
hATG10	sp|P08047|SP1_HUMAN	SP1	0|0|0	0	0	3	0|0|0|0|0|0|0|0|0|0	0	0	0	0	0	0	0.67
hATG10	sp|Q15005|SPCS2_HUMAN	SPCS2	0|0|0	0	0	3	0|0|0|0|0|0|0|0|0|0	0	0	0	0	0	0	0.67
hATG10	sp|Q5M775|CYTSB_HUMAN	SPECC1	0|0|0	0	0	3	0|0|0|0|0|0|0|0|0|0	0	0	0	0	0	0	0.67
hATG10	sp|Q69YQ0|CYTSA_HUMAN	SPECC1L	0|0|0	0	0	3	0|0|0|0|0|0|0|0|0|0	0	0	0	0	0	0	0.67
hATG10	sp|Q96T58|MINT_HUMAN	SPEN	0|0|0	0	0	3	0|0|0|0|0|0|0|0|0|0	0	0	0	0	0	0	0.67
hATG10	sp|Q9Y657|SPIN1_HUMAN	SPIN1	0|0|0	0	0	3	0|0|0|0|4|3|6|0|0|0	0	0	0	0	0	0	0.67
hATG10	sp|Q99865|SPI2A_HUMAN	SPIN2A	0|0|0	0	0	3	5|3|3|0|0|0|0|0|0|0	0	0	0	0	0	0	0.67
hATG10	sp|Q5JUX0|SPIN3_HUMAN	SPIN3	0|0|0	0	0	3	0|0|0|0|0|0|0|0|0|0	0	0	0	0	0	0	0.67
hATG10	sp|Q9NQ38|ISK5_HUMAN	SPINK5	0|0|0	0	0	3	0|0|0|0|0|0|0|0|0|0	0	0	0	0	0	0	0.67
hATG10	sp|Q9H2V7|SPNS1_HUMAN	SPNS1	0|0|0	0	0	3	0|0|0|0|0|0|0|0|0|0	0	0	0	0	0	0	0.67
hATG10	sp|P35326|SPR2A_HUMAN	SPRR2A	0|0|0	0	0	3	0|0|0|0|0|0|0|0|0|0	0	0	0	0	0	0	0.67
hATG10	sp|Q13813|SPTN1_HUMAN	SPTAN1	112|37|47	196	65.33	3	90|284|41|196|242|300|469|262|228|273	0	0	0	0	0	0.27	0.67
hATG10	sp|P11277|SPTB1_HUMAN	SPTB	0|0|0	0	0	3	0|0|0|0|5|7|0|8|4|5	0	0	0	0	0	0	0.67
hATG10	sp|Q01082|SPTB2_HUMAN	SPTBN1	86|40|41	167	55.67	3	74|255|40|164|208|247|373|231|207|235	0	0	0	0	0	0.27	0.67
hATG10	sp|O15020|SPTN2_HUMAN	SPTBN2	8|0|0	8	2.67	3	0|7|0|12|15|12|40|13|15|7	0	0	0	0	0	0.22	0.67
hATG10	sp|O15270|SPTC2_HUMAN	SPTLC2	0|0|0	0	0	3	0|0|0|0|0|0|0|0|0|0	0	0	0	0	0	0	0.67
hATG10	sp|Q13501|SQSTM_HUMAN	SQSTM1	0|0|0	0	0	3	0|0|0|0|0|0|0|0|0|0	0	0	0	0	0	0	0.67
hATG10	sp|Q6ZRS2|SRCAP_HUMAN	SRCAP	0|0|0	0	0	3	0|0|0|0|0|0|0|0|0|0	0	0	0	0	0	0	0.67
hATG10	sp|P37108|SRP14_HUMAN	SRP14	0|0|0	0	0	3	0|0|0|0|0|0|0|0|0|0	0	0	0	0	0	0	0.67
hATG10	sp|P49458|SRP09_HUMAN	SRP9	0|0|0	0	0	3	0|0|0|0|0|0|0|0|0|0	0	0	0	0	0	0	0.67
hATG10	sp|P78362|SRPK2_HUMAN	SRPK2	0|0|0	0	0	3	0|0|0|0|0|0|0|0|0|0	0	0	0	0	0	0	0.67
hATG10	sp|Q9Y5M8|SRPRB_HUMAN	SRPRB	0|0|0	0	0	3	0|0|0|0|0|0|0|0|0|0	0	0	0	0	0	0	0.67
hATG10	sp|Q9UH36|SRR1L_HUMAN	SRRD	0|0|0	0	0	3	0|0|0|0|0|0|0|0|0|0	0	0	0	0	0	0	0.67
hATG10	sp|Q8IYB3|SRRM1_HUMAN	SRRM1	0|3|0	3	1	3	24|29|9|4|4|5|7|12|16|9	0	0	0	0	0	0.08	0.67
hATG10	sp|Q9UQ35|SRRM2_HUMAN	SRRM2	9|3|4	16	5.33	3	232|338|211|40|27|41|145|67|54|58	0	0	0	0	0	0.04	0.67
hATG10	sp|Q9BXP5|SRRT_HUMAN	SRRT	0|0|0	0	0	3	0|5|0|0|0|0|0|0|0|0	0	0	0	0	0	0	0.67
hATG10	sp|Q07955|SRSF1_HUMAN	SRSF1	0|0|0	0	0	3	18|0|12|0|0|2|12|2|0|0	0	0	0	0	0	0	0.67
hATG10	sp|O75494|SRS10_HUMAN	SRSF10	0|0|0	0	0	3	0|0|0|0|0|0|6|0|0|0	0	0	0	0	0	0	0.67
hATG10	sp|P84103|SRSF3_HUMAN	SRSF3	2|0|3	5	1.67	3	10|0|9|5|7|6|8|4|3|4	0	0	0	0	0	0.3	0.67
hATG10	sp|Q08170|SRSF4_HUMAN	SRSF4	0|0|0	0	0	3	13|16|19|0|0|0|4|0|0|0	0	0	0	0	0	0	0.67
hATG10	sp|Q13243|SRSF5_HUMAN	SRSF5	0|0|0	0	0	3	0|0|0|0|0|0|2|2|0|0	0	0	0	0	0	0	0.67
hATG10	sp|Q13247|SRSF6_HUMAN	SRSF6	0|0|0	0	0	3	9|13|15|0|0|0|6|3|3|0	0	0	0	0	0	0	0.67
hATG10	sp|Q16629|SRSF7_HUMAN	SRSF7	3|0|4	7	2.33	3	0|0|0|7|8|9|9|18|15|9	0	0	0	0	0	0.31	0.67
hATG10	sp|Q13242|SRSF9_HUMAN	SRSF9	0|0|0	0	0	3	0|0|3|0|0|0|0|0|0|0	0	0	0	0	0	0	0.67
hATG10	sp|P05455|LA_HUMAN	SSB	0|0|0	0	0	3	0|0|0|0|4|3|0|0|0|0	0	0	0	0	0	0	0.67
hATG10	sp|P28290|SSFA2_HUMAN	SSFA2	0|0|0	0	0	3	4|0|0|0|0|0|0|0|0|0	0	0	0	0	0	0	0.67
hATG10	sp|P43307|SSRA_HUMAN	SSR1	0|0|2	2	0.67	3	0|0|0|0|0|0|0|0|0|0	0.32	0.96	0.32	0.96	0.32	6.67	0.37
hATG10	sp|P51571|SSRD_HUMAN	SSR4	0|0|0	0	0	3	0|0|0|0|0|0|0|0|0|0	0	0	0	0	0	0	0.67
hATG10	sp|Q08945|SSRP1_HUMAN	SSRP1	0|0|0	0	0	3	0|0|0|0|0|0|0|0|0|0	0	0	0	0	0	0	0.67
hATG10	sp|P31948|STIP1_HUMAN	STIP1	0|0|0	0	0	3	0|0|0|0|0|0|0|0|0|0	0	0	0	0	0	0	0.67
hATG10	sp|Q15208|STK38_HUMAN	STK38	0|0|2	2	0.67	3	0|5|3|10|16|23|30|10|10|5	0	0	0	0	0	0.06	0.67
hATG10	sp|Q9Y2H1|ST38L_HUMAN	STK38L	0|0|0	0	0	3	0|0|0|2|4|5|8|5|4|3	0	0	0	0	0	0	0.67
hATG10	sp|Q9UJZ1|STML2_HUMAN	STOML2	0|0|0	0	0	3	0|0|0|0|0|0|0|0|0|0	0	0	0	0	0	0	0.67
hATG10	sp|P46977|STT3A_HUMAN	STT3A	0|0|0	0	0	3	0|0|0|0|0|0|0|0|0|0	0	0	0	0	0	0	0.67
hATG10	sp|Q9UNE7|CHIP_HUMAN	STUB1	0|0|0	0	0	3	0|0|0|0|0|0|0|0|0|0	0	0	0	0	0	0	0.67
hATG10	sp|Q15833|STXB2_HUMAN	STXBP2	0|0|0	0	0	3	0|0|0|0|0|0|0|0|0|0	0	0	0	0	0	0	0.67
hATG10	sp|P53597|SUCA_HUMAN	SUCLG1	0|0|0	0	0	3	0|0|0|0|0|0|0|0|0|0	0	0	0	0	0	0	0.67
hATG10	sp|P63165|SUMO1_HUMAN	SUMO1	0|0|0	0	0	3	0|0|0|0|0|0|0|0|0|0	0	0	0	0	0	0	0.67
hATG10	sp|P61956|SUMO2_HUMAN	SUMO2	0|0|0	0	0	3	0|0|0|0|0|0|0|0|0|0	0	0	0	0	0	0	0.67
hATG10	sp|P55854|SUMO3_HUMAN	SUMO3	0|0|0	0	0	3	0|0|0|0|0|0|0|0|0|0	0	0	0	0	0	0	0.67
hATG10	sp|Q9UH99|SUN2_HUMAN	SUN2	8|2|7	17	5.67	3	5|0|0|3|6|2|14|5|5|0	0.01	0.02	0.01	0.02	0.01	1.42	0.56
hATG10	sp|Q9Y5B9|SP16H_HUMAN	SUPT16H	0|0|0	0	0	3	0|0|0|0|0|0|0|0|0|0	0	0	0	0	0	0	0.67
hATG10	sp|O15260|SURF4_HUMAN	SURF4	0|0|0	0	0	3	0|0|0|0|0|0|0|0|0|0	0	0	0	0	0	0	0.67
hATG10	sp|O95425|SVIL_HUMAN	SVIL	15|7|10	32	10.67	3	25|101|3|32|48|49|53|49|50|56	0	0	0	0	0	0.23	0.67
hATG10	sp|Q92797|SYMPK_HUMAN	SYMPK	0|0|0	0	0	3	0|0|0|0|0|0|0|0|0|0	0	0	0	0	0	0	0.67
hATG10	sp|O60506|HNRPQ_HUMAN	SYNCRIP	4|5|3	12	4	3	0|0|0|9|9|13|4|6|4|2	0	0	0	0	0	0.85	0.61
hATG10	sp|Q8NF91|SYNE1_HUMAN	SYNE1	0|0|0	0	0	3	0|0|0|0|0|0|0|0|0|0	0	0	0	0	0	0	0.67
hATG10	sp|Q9UMZ2|SYNRG_HUMAN	SYNRG	0|0|0	0	0	3	0|0|0|0|0|0|0|0|0|0	0	0	0	0	0	0	0.67
hATG10	sp|O00268|TAF4_HUMAN	TAF4	12|4|7	23	7.67	3	13|27|2|2|3|0|12|6|0|6	0	0	0	0	0	1.08	0.61
hATG10	sp|Q13148|TADBP_HUMAN	TARDBP	0|0|0	0	0	3	0|0|0|0|0|0|0|0|0|0	0	0	0	0	0	0	0.67
hATG10	sp|Q9UK61|TASOR_HUMAN	TASOR	0|0|0	0	0	3	0|0|0|0|0|0|0|0|0|0	0	0	0	0	0	0	0.67
hATG10	sp|Q96NH3|BROMI_HUMAN	TBC1D32	0|0|0	0	0	3	0|0|0|0|0|0|0|0|0|0	0	0	0	0	0	0	0.67
hATG10	sp|Q66K14|TBC9B_HUMAN	TBC1D9B	0|0|0	0	0	3	0|0|0|0|0|0|0|0|0|0	0	0	0	0	0	0	0.67
hATG10	sp|Q9BTW9|TBCD_HUMAN	TBCD	0|0|0	0	0	3	0|0|0|0|0|0|0|0|0|0	0	0	0	0	0	0	0.67
hATG10	sp|Q16650|TBR1_HUMAN	TBR1	0|0|0	0	0	3	0|0|0|0|0|0|2|0|0|0	0	0	0	0	0	0	0.67
hATG10	sp|Q13428|TCOF_HUMAN	TCOF1	6|0|2	8	2.67	3	8|18|0|0|0|6|0|6|4|7	0	0	0	0	0	0.54	0.61
hATG10	sp|P17987|TCPA_HUMAN	TCP1	0|0|0	0	0	3	0|0|0|0|0|0|0|0|0|0	0	0	0	0	0	0	0.67
hATG10	sp|Q7Z6L1|TCPR1_HUMAN	TECPR1	2|0|0	2	0.67	3	0|0|0|0|0|0|0|0|0|0	0.32	0.96	0.32	0.96	0.32	6.67	0.37
hATG10	sp|Q9NZ01|TECR_HUMAN	TECR	3|0|0	3	1	3	0|0|0|0|0|0|0|0|0|0	0.33	0.99	0.33	0.99	0.33	10	0.33
hATG10	sp|Q9Y4R8|TELO2_HUMAN	TELO2	0|0|0	0	0	3	0|0|0|0|0|0|0|0|0|0	0	0	0	0	0	0	0.67
hATG10	sp|Q9P273|TEN3_HUMAN	TENM3	0|0|0	0	0	3	0|0|0|0|0|0|0|0|0|0	0	0	0	0	0	0	0.67
hATG10	sp|Q9UGI8|TES_HUMAN	TES	5|5|6	16	5.33	3	0|0|0|0|0|0|0|0|0|0	1	1	1	1	1	53.33	0
hATG10	sp|Q96S53|TESK2_HUMAN	TESK2	0|0|0	0	0	3	0|0|0|0|3|0|2|0|0|0	0	0	0	0	0	0	0.67
hATG10	sp|Q6N021|TET2_HUMAN	TET2	0|0|0	0	0	3	6|0|0|0|0|0|0|0|0|0	0	0	0	0	0	0	0.67
hATG10	sp|Q8NI27|THOC2_HUMAN	THOC2	0|0|0	0	0	3	10|0|0|0|0|0|13|4|0|3	0	0	0	0	0	0	0.67
hATG10	sp|Q9Y2W1|TR150_HUMAN	THRAP3	14|8|6	28	9.33	3	136|157|128|36|27|27|91|93|61|71	0	0	0	0	0	0.11	0.67
hATG10	sp|Q7Z2Z1|TICRR_HUMAN	TICRR	0|0|0	0	0	3	0|0|0|0|0|0|0|0|0|0	0	0	0	0	0	0	0.67
hATG10	sp|Q3ZCQ8|TIM50_HUMAN	TIMM50	7|6|2	15	5	3	0|0|0|0|0|0|0|0|0|0	0.99	1	0.99	1	0.99	50	0
hATG10	sp|Q07157|ZO1_HUMAN	TJP1	0|0|0	0	0	3	0|6|0|0|0|0|4|0|0|3	0	0	0	0	0	0	0.67
hATG10	sp|P29401|TKT_HUMAN	TKT	0|0|0	0	0	3	0|0|0|0|0|0|0|0|0|0	0	0	0	0	0	0	0.67
hATG10	sp|Q9BVC6|TM109_HUMAN	TMEM109	0|0|0	0	0	3	0|0|0|0|0|0|0|0|0|0	0	0	0	0	0	0	0.67
hATG10	sp|Q9HC07|TM165_HUMAN	TMEM165	2|0|0	2	0.67	3	0|0|0|0|0|0|0|0|0|0	0.32	0.96	0.32	0.96	0.32	6.67	0.37
hATG10	sp|P82094|TMF1_HUMAN	TMF1	0|0|0	0	0	3	0|0|0|0|0|0|0|0|0|0	0	0	0	0	0	0	0.67
hATG10	sp|P28289|TMOD1_HUMAN	TMOD1	0|0|0	0	0	3	10|4|7|3|11|14|19|10|12|4	0	0	0	0	0	0	0.67
hATG10	sp|Q9NZR1|TMOD2_HUMAN	TMOD2	3|8|8	19	6.33	3	2|4|4|3|6|3|7|9|14|9	0	0	0	0	0	1.04	0.62
hATG10	sp|Q9NYL9|TMOD3_HUMAN	TMOD3	22|24|26	72	24	3	5|7|4|37|60|48|72|45|51|38	0	0	0	0	0	0.65	0.67
hATG10	sp|P42167|LAP2B_HUMAN	TMPO	6|4|3	13	4.33	3	0|0|0|0|0|0|6|0|0|0	0.83	0.92	0.83	0.92	0.83	7.22	0.03
hATG10	sp|P42166|LAP2A_HUMAN	TMPO	6|4|3	13	4.33	3	0|0|0|0|0|3|6|2|0|5	0.37	0.66	0.37	0.66	0.37	2.71	0.26
hATG10	sp|Q9H3N1|TMX1_HUMAN	TMX1	0|0|0	0	0	3	0|0|0|0|0|0|0|0|0|0	0	0	0	0	0	0	0.67
hATG10	sp|Q92973|TNPO1_HUMAN	TNPO1	0|0|0	0	0	3	0|0|0|0|0|0|0|0|0|0	0	0	0	0	0	0	0.67
hATG10	sp|O14787|TNPO2_HUMAN	TNPO2	0|0|0	0	0	3	0|0|0|0|0|0|0|0|0|0	0	0	0	0	0	0	0.67
hATG10	sp|Q9Y5L0|TNPO3_HUMAN	TNPO3	0|0|0	0	0	3	0|0|0|0|0|0|0|0|0|0	0	0	0	0	0	0	0.67
hATG10	sp|Q9UPQ9|TNR6B_HUMAN	TNRC6B	2|0|0	2	0.67	3	0|0|0|0|0|0|0|0|0|0	0.32	0.96	0.32	0.96	0.32	6.67	0.37
hATG10	sp|O96008|TOM40_HUMAN	TOMM40	0|0|0	0	0	3	0|0|0|0|0|0|0|0|0|0	0	0	0	0	0	0	0.67
hATG10	sp|P11387|TOP1_HUMAN	TOP1	0|0|0	0	0	3	0|0|0|0|0|0|0|0|0|0	0	0	0	0	0	0	0.67
hATG10	sp|P11388|TOP2A_HUMAN	TOP2A	0|0|0	0	0	3	0|6|0|0|0|0|0|0|0|0	0	0	0	0	0	0	0.67
hATG10	sp|Q02880|TOP2B_HUMAN	TOP2B	0|0|0	0	0	3	0|0|0|0|0|0|0|0|0|0	0	0	0	0	0	0	0.67
hATG10	sp|P04637|P53_HUMAN	TP53	0|0|0	0	0	3	0|0|0|0|0|0|0|0|0|0	0	0	0	0	0	0	0.67
hATG10	sp|P60174|TPIS_HUMAN	TPI1	0|0|0	0	0	3	0|0|0|0|0|0|0|0|0|0	0	0	0	0	0	0	0.67
hATG10	sp|P12270|TPR_HUMAN	TPR	0|0|0	0	0	3	0|0|0|0|0|0|0|0|0|0	0	0	0	0	0	0	0.67
hATG10	sp|Q13595|TRA2A_HUMAN	TRA2A	0|0|0	0	0	3	0|0|0|0|0|0|6|0|0|0	0	0	0	0	0	0	0.67
hATG10	sp|P62995|TRA2B_HUMAN	TRA2B	0|0|0	0	0	3	0|0|0|0|0|0|4|0|0|0	0	0	0	0	0	0	0.67
hATG10	sp|Q12931|TRAP1_HUMAN	TRAP1	3|5|3	11	3.67	3	0|0|0|0|0|0|0|2|0|3	0.81	0.93	0.81	0.93	0.81	7.33	0.03
hATG10	sp|Q96F44|TRI11_HUMAN	TRIM11	0|0|0	0	0	3	0|0|0|0|0|0|0|0|0|0	0	0	0	0	0	0	0.67
hATG10	sp|Q13263|TIF1B_HUMAN	TRIM28	8|8|0	16	5.33	3	0|0|0|0|0|0|0|0|0|0	0.67	1	0.67	1	0.67	53.33	0.07
hATG10	sp|Q13049|TRI32_HUMAN	TRIM32	0|0|0	0	0	3	0|0|0|0|0|0|0|0|0|0	0	0	0	0	0	0	0.67
hATG10	sp|Q14669|TRIPC_HUMAN	TRIP12	0|0|0	0	0	3	0|0|0|0|0|0|0|0|0|0	0	0	0	0	0	0	0.67
hATG10	sp|Q15645|PCH2_HUMAN	TRIP13	0|0|0	0	0	3	0|0|0|0|0|0|0|0|0|0	0	0	0	0	0	0	0.67
hATG10	sp|P49815|TSC2_HUMAN	TSC2	0|0|0	0	0	3	0|0|0|0|0|0|0|0|0|0	0	0	0	0	0	0	0.67
hATG10	sp|Q7Z4L5|TT21B_HUMAN	TTC21B	0|0|0	0	0	3	0|0|0|0|0|0|0|0|0|0	0	0	0	0	0	0	0.67
hATG10	sp|Q96AY4|TTC28_HUMAN	TTC28	0|0|0	0	0	3	6|11|0|0|0|0|2|2|0|2	0	0	0	0	0	0	0.67
hATG10	sp|O43156|TTI1_HUMAN	TTI1	0|0|0	0	0	3	0|0|0|0|0|0|0|0|0|0	0	0	0	0	0	0	0.67
hATG10	sp|Q71U36|TBA1A_HUMAN	TUBA1A	12|3|3	18	6	3	0|0|0|0|2|0|0|0|4|0	0.79	0.99	0.79	0.99	0.79	10	0.04
hATG10	sp|A6NHL2|TBAL3_HUMAN	TUBAL3	0|0|0	0	0	3	0|0|0|0|0|0|0|0|0|0	0	0	0	0	0	0	0.67
hATG10	sp|P07437|TBB5_HUMAN	TUBB	207|177|150	534	178	3	21|17|9|73|70|74|107|60|61|54	0.04	0.11	0.04	0.11	0.04	3.26	0.53
hATG10	sp|Q13885|TBB2A_HUMAN	TUBB2A	206|187|155	548	182.67	3	32|23|20|71|70|77|119|67|70|59	0	0	0	0	0	3	0.61
hATG10	sp|Q13509|TBB3_HUMAN	TUBB3	95|97|81	273	91	3	14|13|12|41|35|46|63|31|30|30	0	0	0	0	0	2.89	0.6
hATG10	sp|Q9BUF5|TBB6_HUMAN	TUBB6	33|36|32	101	33.67	3	13|0|0|3|7|9|24|14|10|6	0.83	0.92	0.83	0.92	0.83	3.91	0.03
hATG10	sp|Q3ZCM7|TBB8_HUMAN	TUBB8	78|58|53	189	63	3	20|0|0|7|11|18|32|16|13|11	0.97	1	0.97	1	0.97	4.92	0.01
hATG10	sp|A6NNZ2|TBB8L_HUMAN	TUBB8	0|0|0	0	0	3	0|0|0|0|0|0|18|0|0|0	0	0	0	0	0	0	0.67
hATG10	sp|P23258|TBG1_HUMAN	TUBG1	0|0|0	0	0	3	0|0|0|0|0|0|0|0|0|0	0	0	0	0	0	0	0.67
hATG10	sp|Q96CW5|GCP3_HUMAN	TUBGCP3	0|0|0	0	0	3	0|0|0|0|0|0|0|0|0|0	0	0	0	0	0	0	0.67
hATG10	sp|P49411|EFTU_HUMAN	TUFM	10|9|11	30	10	3	5|0|0|3|0|5|10|0|3|0	0.71	0.8	0.71	0.8	0.71	3.85	0.06
hATG10	sp|Q12792|TWF1_HUMAN	TWF1	0|0|0	0	0	3	4|0|0|0|0|0|5|0|0|0	0	0	0	0	0	0	0.67
hATG10	sp|Q6IBS0|TWF2_HUMAN	TWF2	0|0|0	0	0	3	0|0|0|0|0|0|4|0|0|0	0	0	0	0	0	0	0.67
hATG10	sp|P10599|THIO_HUMAN	TXN	0|0|0	0	0	3	0|0|0|0|0|0|0|0|0|0	0	0	0	0	0	0	0.67
hATG10	sp|Q01081|U2AF1_HUMAN	U2AF1	0|0|0	0	0	3	0|0|0|0|0|0|0|0|0|0	0	0	0	0	0	0	0.67
hATG10	sp|P26368|U2AF2_HUMAN	U2AF2	0|0|0	0	0	3	0|0|0|0|2|0|13|0|0|0	0	0	0	0	0	0	0.67
hATG10	sp|O15042|SR140_HUMAN	U2SURP	11|7|4	22	7.33	3	10|57|7|25|30|31|55|19|13|17	0	0	0	0	0	0.28	0.67
hATG10	sp|P22314|UBA1_HUMAN	UBA1	0|0|0	0	0	3	0|0|0|0|0|0|10|0|6|18	0	0	0	0	0	0	0.67
hATG10	sp|Q9UBT2|SAE2_HUMAN	UBA2	0|0|0	0	0	3	0|0|0|0|0|0|0|0|0|0	0	0	0	0	0	0	0.67
hATG10	sp|Q8TBC4|UBA3_HUMAN	UBA3	0|0|0	0	0	3	0|0|0|0|0|0|0|0|0|0	0	0	0	0	0	0	0.67
hATG10	sp|A0AVT1|UBA6_HUMAN	UBA6	0|0|0	0	0	3	0|0|0|0|0|0|0|0|0|0	0	0	0	0	0	0	0.67
hATG10	sp|P49459|UBE2A_HUMAN	UBE2A	0|0|0	0	0	3	0|0|0|0|0|0|0|0|0|0	0	0	0	0	0	0	0.67
hATG10	sp|P63146|UBE2B_HUMAN	UBE2B	0|0|0	0	0	3	0|0|0|0|0|0|0|0|0|0	0	0	0	0	0	0	0.67
hATG10	sp|O00762|UBE2C_HUMAN	UBE2C	0|0|0	0	0	3	0|0|0|0|0|0|0|0|0|0	0	0	0	0	0	0	0.67
hATG10	sp|P51668|UB2D1_HUMAN	UBE2D1	0|0|0	0	0	3	0|0|0|0|0|0|0|0|0|0	0	0	0	0	0	0	0.67
hATG10	sp|P62837|UB2D2_HUMAN	UBE2D2	0|0|0	0	0	3	0|0|0|0|0|0|0|0|0|0	0	0	0	0	0	0	0.67
hATG10	sp|P51965|UB2E1_HUMAN	UBE2E1	0|0|0	0	0	3	0|0|0|0|0|0|0|0|0|0	0	0	0	0	0	0	0.67
hATG10	sp|Q96LR5|UB2E2_HUMAN	UBE2E2	0|0|0	0	0	3	0|0|0|0|0|0|0|0|0|0	0	0	0	0	0	0	0.67
hATG10	sp|Q969M7|UBE2F_HUMAN	UBE2F	0|0|0	0	0	3	0|0|0|0|0|0|0|0|0|0	0	0	0	0	0	0	0.67
hATG10	sp|P62253|UB2G1_HUMAN	UBE2G1	0|0|0	0	0	3	0|0|0|0|0|0|0|0|0|0	0	0	0	0	0	0	0.67
hATG10	sp|P60604|UB2G2_HUMAN	UBE2G2	0|0|0	0	0	3	0|0|0|0|0|0|0|0|0|0	0	0	0	0	0	0	0.67
hATG10	sp|P62256|UBE2H_HUMAN	UBE2H	0|0|0	0	0	3	0|0|0|0|0|0|0|0|0|0	0	0	0	0	0	0	0.67
hATG10	sp|P63279|UBC9_HUMAN	UBE2I	0|0|0	0	0	3	0|0|0|0|0|0|0|0|0|0	0	0	0	0	0	0	0.67
hATG10	sp|Q9Y385|UB2J1_HUMAN	UBE2J1	0|0|0	0	0	3	0|0|0|0|0|0|0|0|0|0	0	0	0	0	0	0	0.67
hATG10	sp|Q8N2K1|UB2J2_HUMAN	UBE2J2	0|0|0	0	0	3	0|0|0|0|0|0|0|0|0|0	0	0	0	0	0	0	0.67
hATG10	sp|P61086|UBE2K_HUMAN	UBE2K	0|0|0	0	0	3	0|0|0|0|0|0|0|0|0|0	0	0	0	0	0	0	0.67
hATG10	sp|P68036|UB2L3_HUMAN	UBE2L3	0|0|0	0	0	3	0|0|0|0|0|0|0|0|0|0	0	0	0	0	0	0	0.67
hATG10	sp|O14933|UB2L6_HUMAN	UBE2L6	0|0|0	0	0	3	0|0|0|0|0|0|0|0|0|0	0	0	0	0	0	0	0.67
hATG10	sp|P61081|UBC12_HUMAN	UBE2M	0|0|0	0	0	3	0|0|0|0|0|0|0|0|0|0	0	0	0	0	0	0	0.67
hATG10	sp|P61088|UBE2N_HUMAN	UBE2N	0|0|0	0	0	3	0|0|0|0|0|0|0|0|0|0	0	0	0	0	0	0	0.67
hATG10	sp|Q7Z7E8|UB2Q1_HUMAN	UBE2Q1	0|0|0	0	0	3	0|0|0|0|0|0|0|0|0|0	0	0	0	0	0	0	0.67
hATG10	sp|Q8WVN8|UB2Q2_HUMAN	UBE2Q2	0|0|0	0	0	3	0|0|0|0|0|0|0|0|0|0	0	0	0	0	0	0	0.67
hATG10	sp|A1L167|U2QL1_HUMAN	UBE2QL1	0|0|0	0	0	3	0|0|0|0|0|0|0|0|0|0	0	0	0	0	0	0	0.67
hATG10	sp|Q712K3|UB2R2_HUMAN	UBE2R2	0|0|0	0	0	3	0|0|0|0|0|0|0|0|0|0	0	0	0	0	0	0	0.67
hATG10	sp|Q16763|UBE2S_HUMAN	UBE2S	0|0|0	0	0	3	0|0|0|0|0|0|0|0|0|0	0	0	0	0	0	0	0.67
hATG10	sp|Q9NPD8|UBE2T_HUMAN	UBE2T	0|0|0	0	0	3	0|0|0|0|0|0|0|0|0|0	0	0	0	0	0	0	0.67
hATG10	sp|Q5VVX9|UBE2U_HUMAN	UBE2U	0|0|0	0	0	3	0|0|0|0|0|0|0|0|0|0	0	0	0	0	0	0	0.67
hATG10	sp|Q13404|UB2V1_HUMAN	UBE2V1	0|0|0	0	0	3	0|0|0|0|0|0|0|0|0|0	0	0	0	0	0	0	0.67
hATG10	sp|Q15819|UB2V2_HUMAN	UBE2V2	0|0|0	0	0	3	0|0|0|0|0|0|0|0|0|0	0	0	0	0	0	0	0.67
hATG10	sp|Q15386|UBE3C_HUMAN	UBE3C	0|0|0	0	0	3	0|0|0|0|0|0|0|0|0|0	0	0	0	0	0	0	0.67
hATG10	sp|Q14139|UBE4A_HUMAN	UBE4A	0|0|0	0	0	3	0|0|0|0|0|0|0|0|0|0	0	0	0	0	0	0	0.67
hATG10	sp|Q8IWV7|UBR1_HUMAN	UBR1	0|0|0	0	0	3	0|0|0|0|0|0|0|0|0|0	0	0	0	0	0	0	0.67
hATG10	sp|Q8IWV8|UBR2_HUMAN	UBR2	0|0|0	0	0	3	0|0|0|0|0|0|0|0|0|0	0	0	0	0	0	0	0.67
hATG10	sp|Q5T4S7|UBR4_HUMAN	UBR4	0|0|0	0	0	3	0|0|0|0|0|0|0|0|0|0	0	0	0	0	0	0	0.67
hATG10	sp|O95071|UBR5_HUMAN	UBR5	0|0|0	0	0	3	0|0|0|0|0|0|0|0|0|0	0	0	0	0	0	0	0.67
hATG10	sp|Q92900|RENT1_HUMAN	UPF1	0|0|0	0	0	3	0|0|0|0|0|0|0|0|0|0	0	0	0	0	0	0	0.67
hATG10	sp|P22695|QCR2_HUMAN	UQCRC2	0|0|0	0	0	3	0|0|0|0|0|0|0|0|0|0	0	0	0	0	0	0	0.67
hATG10	sp|O60287|NPA1P_HUMAN	URB1	0|0|0	0	0	3	0|0|0|0|0|0|0|0|0|0	0	0	0	0	0	0	0.67
hATG10	sp|P51784|UBP11_HUMAN	USP11	53|42|33	128	42.67	3	0|0|0|0|0|0|0|0|0|0	1	1	1	1	1	426.67	0
hATG10	sp|Q9Y4E8|UBP15_HUMAN	USP15	0|0|0	0	0	3	0|0|0|0|0|0|0|0|0|0	0	0	0	0	0	0	0.67
hATG10	sp|Q9UPU5|UBP24_HUMAN	USP24	0|0|0	0	0	3	0|0|0|0|0|0|2|0|0|0	0	0	0	0	0	0	0.67
hATG10	sp|Q93009|UBP7_HUMAN	USP7	0|2|0	2	0.67	3	0|0|0|0|0|0|0|0|0|0	0.32	0.96	0.32	0.96	0.32	6.67	0.37
hATG10	sp|Q93008|USP9X_HUMAN	USP9X	0|0|0	0	0	3	0|0|0|0|0|0|0|0|0|0	0	0	0	0	0	0	0.67
hATG10	sp|O75691|UTP20_HUMAN	UTP20	0|0|0	0	0	3	0|0|0|0|0|0|0|0|0|0	0	0	0	0	0	0	0.67
hATG10	sp|Q9P0L0|VAPA_HUMAN	VAPA	0|0|0	0	0	3	0|0|0|0|0|0|0|0|0|0	0	0	0	0	0	0	0.67
hATG10	sp|O95292|VAPB_HUMAN	VAPB	0|0|0	0	0	3	0|0|0|0|0|0|0|0|0|0	0	0	0	0	0	0	0.67
hATG10	sp|P26640|SYVC_HUMAN	VARS	0|0|0	0	0	3	0|0|0|0|0|0|0|0|0|0	0	0	0	0	0	0	0.67
hATG10	sp|P55072|TERA_HUMAN	VCP	0|0|0	0	0	3	0|0|0|0|0|0|0|0|0|0	0	0	0	0	0	0	0.67
hATG10	sp|P21796|VDAC1_HUMAN	VDAC1	3|2|2	7	2.33	3	0|0|0|0|0|0|7|2|0|0	0.46	0.61	0.46	0.61	0.46	2.59	0.23
hATG10	sp|P45880|VDAC2_HUMAN	VDAC2	0|3|0	3	1	3	6|0|3|0|0|0|6|0|0|0	0.07	0.2	0.07	0.2	0.07	0.67	0.52
hATG10	sp|P08670|VIME_HUMAN	VIM	20|19|19	58	19.33	3	23|27|22|21|34|33|94|50|41|24	0	0	0	0	0	0.52	0.67
hATG10	sp|Q3ZAQ7|VMA21_HUMAN	VMA21	0|0|0	0	0	3	0|0|0|0|0|0|0|0|0|0	0	0	0	0	0	0	0.67
hATG10	sp|Q9P1Q0|VPS54_HUMAN	VPS54	0|0|0	0	0	3	0|0|0|0|0|0|0|0|0|0	0	0	0	0	0	0	0.67
hATG10	sp|Q9BTA9|WAC_HUMAN	WAC	0|0|0	0	0	3	0|0|0|0|0|0|0|0|0|0	0	0	0	0	0	0	0.67
hATG10	sp|Q7Z5K2|WAPL_HUMAN	WAPAL	0|0|0	0	0	3	0|0|0|0|0|0|0|0|0|0	0	0	0	0	0	0	0.67
hATG10	sp|Q9H7D7|WDR26_HUMAN	WDR26	0|0|0	0	0	3	0|0|0|0|0|0|0|0|0|0	0	0	0	0	0	0	0.67
hATG10	sp|Q9NNW5|WDR6_HUMAN	WDR6	0|0|0	0	0	3	0|0|0|0|0|0|0|0|0|0	0	0	0	0	0	0	0.67
hATG10	sp|Q9BQA1|MEP50_HUMAN	WDR77	59|59|59	177	59	3	23|29|22|101|128|140|184|107|66|70	0	0	0	0	0	0.68	0.67
hATG10	sp|O95785|WIZ_HUMAN	WIZ	3|4|0	7	2.33	3	11|18|13|5|3|2|0|2|0|0	0	0	0	0	0	0.43	0.67
hATG10	sp|Q9H4A3|WNK1_HUMAN	WNK1	0|0|0	0	0	3	0|0|0|0|0|0|0|0|0|0	0	0	0	0	0	0	0.67
hATG10	sp|Q9H0M0|WWP1_HUMAN	WWP1	0|0|0	0	0	3	0|0|0|0|0|0|0|0|0|0	0	0	0	0	0	0	0.67
hATG10	sp|P98170|XIAP_HUMAN	XIAP	0|0|0	0	0	3	0|0|0|0|0|0|0|0|0|0	0	0	0	0	0	0	0.67
hATG10	sp|O14980|XPO1_HUMAN	XPO1	12|8|4	24	8	3	0|0|0|0|0|0|7|0|0|0	0.91	0.98	0.91	0.98	0.91	11.43	0.02
hATG10	sp|Q9HAV4|XPO5_HUMAN	XPO5	5|6|0	11	3.67	3	0|0|0|0|0|0|0|0|0|0	0.67	1	0.67	1	0.67	36.67	0.08
hATG10	sp|Q9UIA9|XPO7_HUMAN	XPO7	0|0|0	0	0	3	0|0|0|0|0|0|0|0|0|0	0	0	0	0	0	0	0.67
hATG10	sp|O43592|XPOT_HUMAN	XPOT	6|9|6	21	7	3	0|0|0|0|0|0|0|0|0|0	1	1	1	1	1	70	0
hATG10	sp|P13010|XRCC5_HUMAN	XRCC5	0|0|2	2	0.67	3	7|6|6|0|0|0|4|0|0|0	0	0	0	0	0	0.29	0.67
hATG10	sp|P12956|XRCC6_HUMAN	XRCC6	0|0|0	0	0	3	0|0|4|0|0|0|4|0|0|0	0	0	0	0	0	0	0.67
hATG10	sp|P54577|SYYC_HUMAN	YARS	0|0|0	0	0	3	0|0|0|0|0|0|0|0|0|0	0	0	0	0	0	0	0.67
hATG10	sp|P67809|YBOX1_HUMAN	YBX1	19|9|14	42	14	3	79|63|74|13|16|20|25|15|16|9	0	0	0	0	0	0.42	0.67
hATG10	sp|P16989|YBOX3_HUMAN	YBX3	5|6|8	19	6.33	3	14|19|24|5|6|10|13|5|6|5	0	0	0	0	0	0.59	0.67
hATG10	sp|Q9Y5A9|YTHD2_HUMAN	YTHDF2	0|4|0	4	1.33	3	0|0|0|0|0|0|0|0|0|0	0.33	1	0.33	1	0.33	13.33	0.3
hATG10	sp|P62258|1433E_HUMAN	YWHAE	0|0|0	0	0	3	0|0|0|0|0|2|0|0|0|0	0	0	0	0	0	0	0.67
hATG10	sp|P27348|1433T_HUMAN	YWHAQ	0|0|0	0	0	3	0|0|0|0|0|0|0|0|0|0	0	0	0	0	0	0	0.67
hATG10	sp|P63104|1433Z_HUMAN	YWHAZ	0|0|0	0	0	3	0|0|0|0|0|0|0|0|0|0	0	0	0	0	0	0	0.67
hATG10	sp|P25490|TYY1_HUMAN	YY1	4|4|0	8	2.67	3	0|0|0|0|0|0|0|0|0|0	0.67	1	0.67	1	0.67	26.67	0.09
hATG10	sp|Q96DT7|ZBT10_HUMAN	ZBTB10	0|0|0	0	0	3	0|0|0|0|0|0|0|0|0|0	0	0	0	0	0	0	0.67
hATG10	sp|O75152|ZC11A_HUMAN	ZC3H11A	0|0|0	0	0	3	0|0|0|0|0|0|0|0|0|0	0	0	0	0	0	0	0.67
hATG10	sp|Q5T200|ZC3HD_HUMAN	ZC3H13	0|0|0	0	0	3	7|0|0|0|0|0|0|0|0|0	0	0	0	0	0	0	0.67
hATG10	sp|Q86VM9|ZCH18_HUMAN	ZC3H18	5|0|0	5	1.67	3	2|7|2|3|2|0|0|0|0|2	0.12	0.37	0.12	0.37	0.12	0.93	0.5
hATG10	sp|Q7Z2W4|ZCCHV_HUMAN	ZC3HAV1	0|0|0	0	0	3	0|0|0|0|0|0|0|0|0|0	0	0	0	0	0	0	0.67
hATG10	sp|Q9HCK1|ZDBF2_HUMAN	ZDBF2	0|0|0	0	0	3	19|25|9|0|0|6|0|0|0|5	0	0	0	0	0	0	0.67
hATG10	sp|Q96KR1|ZFR_HUMAN	ZFR	0|0|0	0	0	3	9|3|0|0|0|0|0|0|0|0	0	0	0	0	0	0	0.67
hATG10	sp|Q9UBW7|ZMYM2_HUMAN	ZMYM2	4|0|0	4	1.33	3	0|0|0|0|0|0|0|0|0|0	0.33	1	0.33	1	0.33	13.33	0.3
hATG10	sp|Q14202|ZMYM3_HUMAN	ZMYM3	4|0|0	4	1.33	3	0|0|0|0|0|0|0|0|0|0	0.33	1	0.33	1	0.33	13.33	0.3
hATG10	sp|Q5VZL5|ZMYM4_HUMAN	ZMYM4	7|3|0	10	3.33	3	0|0|0|0|0|0|0|0|0|0	0.66	1	0.66	1	0.66	33.33	0.1
hATG10	sp|Q9ULU4|PKCB1_HUMAN	ZMYND8	0|0|0	0	0	3	0|0|0|0|0|0|0|0|0|0	0	0	0	0	0	0	0.67
hATG10	sp|O15231|ZN185_HUMAN	ZNF185	0|0|0	0	0	3	0|0|0|0|0|0|0|0|0|0	0	0	0	0	0	0	0.67
hATG10	sp|O60281|ZN292_HUMAN	ZNF292	0|0|0	0	0	3	0|0|0|0|0|0|0|0|0|0	0	0	0	0	0	0	0.67
hATG10	sp|Q5BKZ1|ZN326_HUMAN	ZNF326	0|0|0	0	0	3	0|0|0|0|0|0|0|0|3|0	0	0	0	0	0	0	0.67
hATG10	sp|Q96JG9|ZN469_HUMAN	ZNF469	0|0|0	0	0	3	0|0|0|0|0|0|2|0|0|0	0	0	0	0	0	0	0.67
hATG10	sp|Q86UK7|ZN598_HUMAN	ZNF598	0|0|0	0	0	3	0|0|0|0|0|0|0|0|0|0	0	0	0	0	0	0	0.67
hATG10	sp|Q9UEG4|ZN629_HUMAN	ZNF629	0|0|0	0	0	3	0|0|0|0|0|0|0|0|0|0	0	0	0	0	0	0	0.67
hATG10	sp|Q14966|ZN638_HUMAN	ZNF638	0|0|0	0	0	3	0|0|0|0|0|0|0|0|0|0	0	0	0	0	0	0	0.67
hATG10	sp|Q8N1G0|ZN687_HUMAN	ZNF687	0|0|0	0	0	3	0|0|0|0|0|0|0|0|0|0	0	0	0	0	0	0	0.67
hATG10	sp|Q9H5H4|ZN768_HUMAN	ZNF768	0|0|0	0	0	3	0|0|0|0|0|0|0|0|0|0	0	0	0	0	0	0	0.67
hATG10	sp|O95218|ZRAB2_HUMAN	ZRANB2	0|0|0	0	0	3	2|2|2|0|0|0|0|0|0|0	0	0	0	0	0	0	0.67
hATG10	sp|Q15942|ZYX_HUMAN	ZYX	20|16|22	58	19.33	3	0|0|0|0|0|0|0|8|12|0	0.96	0.97	0.96	0.97	0.96	9.67	0.01
hATG3	sp|Q9NX47|MARH5_HUMAN	2019-03-05	0|0|0	0	0	3	0|0|0|0|0|0|0|0|0|0	0	0	0	0	0	0	0.67
hATG3	sp|Q15019|SEPT2_HUMAN	2019-09-02	0|0|0	0	0	3	0|0|0|0|0|0|0|0|0|0	0	0	0	0	0	0	0.67
hATG3	sp|Q9UHD8|SEPT9_HUMAN	2019-09-09	0|0|0	0	0	3	0|0|0|0|0|0|0|0|0|0	0	0	0	0	0	0	0.67
hATG3	sp|A8K2U0|A2ML1_HUMAN	A2ML1	0|0|0	0	0	3	0|0|0|0|0|0|0|0|0|0	0	0	0	0	0	0	0.67
hATG3	sp|Q8WWZ4|ABCAA_HUMAN	ABCA10	0|0|0	0	0	3	0|0|0|0|0|0|0|0|0|0	0	0	0	0	0	0	0.67
hATG3	sp|Q86UQ4|ABCAD_HUMAN	ABCA13	0|0|0	0	0	3	0|0|0|0|0|0|0|0|0|0	0	0	0	0	0	0	0.67
hATG3	sp|P28288|ABCD3_HUMAN	ABCD3	0|0|0	0	0	3	0|0|0|0|0|0|0|0|0|0	0	0	0	0	0	0	0.67
hATG3	sp|Q8NE71|ABCF1_HUMAN	ABCF1	0|0|0	0	0	3	2|0|0|0|0|0|0|0|0|0	0	0	0	0	0	0	0.67
hATG3	sp|Q9NUJ1|ABHDA_HUMAN	ABHD10	0|0|0	0	0	3	0|0|0|0|0|0|0|0|0|0	0	0	0	0	0	0	0.67
hATG3	sp|O14639|ABLM1_HUMAN	ABLIM1	0|0|0	0	0	3	2|0|0|0|0|0|0|0|0|0	0	0	0	0	0	0	0.67
hATG3	sp|Q709F0|ACD11_HUMAN	ACAD11	0|0|0	0	0	3	0|0|0|0|0|0|0|0|0|0	0	0	0	0	0	0	0.67
hATG3	sp|Q15057|ACAP2_HUMAN	ACAP2	0|0|2	2	0.67	3	40|26|24|4|3|4|0|4|0|0	0	0	0	0	0	0.06	0.67
hATG3	sp|Q9UKV3|ACINU_HUMAN	ACIN1	0|0|0	0	0	3	38|48|36|3|2|0|4|2|0|0	0	0	0	0	0	0	0.67
hATG3	sp|P53396|ACLY_HUMAN	ACLY	0|0|0	0	0	3	0|0|0|0|0|0|0|0|0|0	0	0	0	0	0	0	0.67
hATG3	sp|O95573|ACSL3_HUMAN	ACSL3	0|0|0	0	0	3	0|0|0|0|0|0|0|0|0|0	0	0	0	0	0	0	0.67
hATG3	sp|P62736|ACTA_HUMAN	ACTA2	40|27|29	96	32	3	4|2|4|36|44|49|72|43|45|48	0	0	0	0	0	0.92	0.66
hATG3	sp|Q562R1|ACTBL_HUMAN	ACTBL2	4|0|0	4	1.33	3	0|0|0|0|0|0|10|7|0|0	0.11	0.34	0.11	0.34	0.11	0.78	0.51
hATG3	sp|P12814|ACTN1_HUMAN	ACTN1	58|52|33	143	47.67	3	0|0|0|0|2|5|29|6|3|3	0.97	0.99	0.97	0.99	0.97	9.93	0
hATG3	sp|P35609|ACTN2_HUMAN	ACTN2	22|19|12	53	17.67	3	0|0|0|0|0|0|0|0|2|0	1	1	1	1	1	88.33	0
hATG3	sp|O43707|ACTN4_HUMAN	ACTN4	129|117|72	318	106	3	0|0|0|2|3|9|64|8|7|8	0.98	0.99	0.98	0.99	0.98	10.5	0
hATG3	sp|Q9NZ32|ARP10_HUMAN	ACTR10	0|0|0	0	0	3	0|0|0|0|0|0|5|2|0|0	0	0	0	0	0	0	0.67
hATG3	sp|P61163|ACTZ_HUMAN	ACTR1A	0|0|0	0	0	3	0|0|0|2|0|0|11|6|8|0	0	0	0	0	0	0	0.67
hATG3	sp|P61160|ARP2_HUMAN	ACTR2	0|0|0	0	0	3	0|0|0|0|2|0|3|0|2|2	0	0	0	0	0	0	0.67
hATG3	sp|P61158|ARP3_HUMAN	ACTR3	4|0|0	4	1.33	3	5|3|3|0|13|8|30|7|8|11	0	0	0	0	0	0.15	0.67
hATG3	sp|P55265|DSRAD_HUMAN	ADAR	0|0|0	0	0	3	0|0|0|0|0|0|0|0|0|0	0	0	0	0	0	0	0.67
hATG3	sp|P35611|ADDA_HUMAN	ADD1	0|0|0	0	0	3	0|0|0|6|0|6|0|0|0|0	0	0	0	0	0	0	0.67
hATG3	sp|Q9H2P0|ADNP_HUMAN	ADNP	0|0|0	0	0	3	0|0|0|0|0|0|0|0|0|0	0	0	0	0	0	0	0.67
hATG3	sp|Q16186|ADRM1_HUMAN	ADRM1	0|0|0	0	0	3	3|3|0|0|0|0|0|0|0|0	0	0	0	0	0	0	0.67
hATG3	sp|Q53H12|AGK_HUMAN	AGK	0|0|0	0	0	3	0|0|0|0|0|0|0|0|0|0	0	0	0	0	0	0	0.67
hATG3	sp|O15120|PLCB_HUMAN	AGPAT2	0|0|0	0	0	3	0|0|0|0|0|0|0|0|0|0	0	0	0	0	0	0	0.67
hATG3	sp|Q09666|AHNK_HUMAN	AHNAK	0|0|0	0	0	3	0|5|0|0|0|0|0|0|0|4	0	0	0	0	0	0	0.67
hATG3	sp|Q8IVF2|AHNK2_HUMAN	AHNAK2	0|2|0	2	0.67	3	0|0|0|0|0|0|0|0|0|0	0.32	0.96	0.32	0.96	0.32	6.67	0.37
hATG3	sp|O95831|AIFM1_HUMAN	AIFM1	0|0|0	0	0	3	0|0|0|0|0|0|0|0|0|0	0	0	0	0	0	0	0.67
hATG3	sp|Q92667|AKAP1_HUMAN	AKAP1	0|0|0	0	0	3	0|0|0|0|0|0|0|0|0|0	0	0	0	0	0	0	0.67
hATG3	sp|Q02952|AKA12_HUMAN	AKAP12	0|0|0	0	0	3	0|0|0|0|0|0|0|0|0|0	0	0	0	0	0	0	0.67
hATG3	sp|Q12802|AKP13_HUMAN	AKAP13	0|0|0	0	0	3	0|2|0|0|0|0|0|0|0|0	0	0	0	0	0	0	0.67
hATG3	sp|O43823|AKAP8_HUMAN	AKAP8	2|0|0	2	0.67	3	0|0|0|0|0|0|0|0|0|0	0.32	0.96	0.32	0.96	0.32	6.67	0.37
hATG3	sp|Q9ULX6|AKP8L_HUMAN	AKAP8L	0|0|0	0	0	3	0|0|0|0|0|0|0|0|0|0	0	0	0	0	0	0	0.67
hATG3	sp|Q99996|AKAP9_HUMAN	AKAP9	0|0|0	0	0	3	0|0|0|0|0|0|0|0|0|0	0	0	0	0	0	0	0.67
hATG3	sp|P15121|ALDR_HUMAN	AKR1B1	0|0|0	0	0	3	0|0|0|0|0|0|0|0|0|0	0	0	0	0	0	0	0.67
hATG3	sp|P04075|ALDOA_HUMAN	ALDOA	0|0|0	0	0	3	0|0|0|0|0|0|0|0|0|0	0	0	0	0	0	0	0.67
hATG3	sp|Q9UKV5|AMFR_HUMAN	AMFR	0|0|0	0	0	3	0|0|0|0|0|0|0|0|0|0	0	0	0	0	0	0	0.67
hATG3	sp|P04745|AMY1_HUMAN	AMY1A	0|0|0	0	0	3	0|0|0|0|0|0|0|0|0|0	0	0	0	0	0	0	0.67
hATG3	sp|Q12955|ANK3_HUMAN	ANK3	0|0|0	0	0	3	0|0|0|0|0|0|0|0|0|0	0	0	0	0	0	0	0.67
hATG3	sp|Q9P2R3|ANFY1_HUMAN	ANKFY1	0|0|4	4	1.33	3	11|4|0|4|0|0|4|3|0|4	0	0.01	0	0.01	0	0.44	0.58
hATG3	sp|Q9HCE9|ANO8_HUMAN	ANO8	0|0|0	0	0	3	0|0|0|0|0|0|0|0|0|0	0	0	0	0	0	0	0.67
hATG3	sp|P07355|ANXA2_HUMAN	ANXA2	0|0|0	0	0	3	0|0|0|0|0|0|0|0|0|0	0	0	0	0	0	0	0.67
hATG3	sp|P04114|APOB_HUMAN	APOB	0|0|0	0	0	3	0|0|0|0|0|0|0|0|0|0	0	0	0	0	0	0	0.67
hATG3	sp|O60306|AQR_HUMAN	AQR	0|0|0	0	0	3	0|6|0|0|0|0|3|0|0|0	0	0	0	0	0	0	0.67
hATG3	sp|Q9Y6D6|BIG1_HUMAN	ARFGEF1	0|0|0	0	0	3	0|0|0|0|0|0|0|0|0|0	0	0	0	0	0	0	0.67
hATG3	sp|Q6P4F7|RHGBA_HUMAN	ARHGAP11A	0|0|0	0	0	3	2|0|0|0|0|0|0|0|0|0	0	0	0	0	0	0	0.67
hATG3	sp|Q5T5U3|RHG21_HUMAN	ARHGAP21	0|0|0	0	0	3	12|9|2|0|0|0|0|2|0|0	0	0	0	0	0	0	0.67
hATG3	sp|Q9Y4X5|ARI1_HUMAN	ARIH1	0|0|0	0	0	3	0|0|0|0|0|0|0|0|0|0	0	0	0	0	0	0	0.67
hATG3	sp|O95376|ARI2_HUMAN	ARIH2	0|0|0	0	0	3	0|0|0|0|0|0|0|0|0|0	0	0	0	0	0	0	0.67
hATG3	sp|Q8IUR7|ARMC8_HUMAN	ARMC8	0|0|0	0	0	3	0|0|0|0|0|0|0|0|0|0	0	0	0	0	0	0	0.67
hATG3	sp|Q92747|ARC1A_HUMAN	ARPC1A	0|0|0	0	0	3	0|0|0|0|0|0|3|0|0|0	0	0	0	0	0	0	0.67
hATG3	sp|O15143|ARC1B_HUMAN	ARPC1B	0|0|0	0	0	3	0|0|0|0|0|0|0|0|0|0	0	0	0	0	0	0	0.67
hATG3	sp|O15144|ARPC2_HUMAN	ARPC2	0|0|0	0	0	3	6|0|5|0|0|0|4|0|0|0	0	0	0	0	0	0	0.67
hATG3	sp|O15145|ARPC3_HUMAN	ARPC3	0|0|0	0	0	3	0|0|0|0|0|0|0|0|0|0	0	0	0	0	0	0	0.67
hATG3	sp|P59998|ARPC4_HUMAN	ARPC4	0|0|0	0	0	3	0|0|0|0|0|0|3|0|0|0	0	0	0	0	0	0	0.67
hATG3	sp|Q9NR48|ASH1L_HUMAN	ASH1L	0|0|0	0	0	3	0|0|0|0|0|0|0|0|0|0	0	0	0	0	0	0	0.67
hATG3	sp|Q9NVI7|ATD3A_HUMAN	ATAD3A	0|0|0	0	0	3	0|3|0|0|2|4|29|6|6|2	0	0	0	0	0	0	0.67
hATG3	sp|Q5T9A4|ATD3B_HUMAN	ATAD3B	0|0|0	0	0	3	0|3|0|0|0|2|21|6|6|2	0	0	0	0	0	0	0.67
hATG3	sp|Q9H0Y0|ATG10_HUMAN	ATG10	8|6|5	19	6.33	3	0|0|0|0|0|0|0|0|0|0	1	1	1	1	1	63.33	0
hATG3	sp|Q676U5|A16L1_HUMAN	ATG16L1	52|45|46	143	47.67	3	0|0|0|0|0|0|0|0|0|0	1	1	1	1	1	476.67	0
hATG3	sp|Q9NT62|ATG3_HUMAN	ATG3	311|367|345	1023	341	3	0|0|0|0|0|0|0|0|0|0	1	1	1	1	1	3410	0
hATG3	sp|Q9H1Y0|ATG5_HUMAN	ATG5	22|19|34	75	25	3	0|0|0|0|0|0|0|0|0|0	1	1	1	1	1	250	0
hATG3	sp|O95352|ATG7_HUMAN	ATG7	52|46|60	158	52.67	3	0|0|0|0|0|0|0|0|0|0	1	1	1	1	1	526.67	0
hATG3	sp|Q13315|ATM_HUMAN	ATM	0|0|0	0	0	3	0|0|0|0|0|0|0|0|0|0	0	0	0	0	0	0	0.67
hATG3	sp|P05023|AT1A1_HUMAN	ATP1A1	0|0|0	0	0	3	7|2|7|0|2|2|3|0|0|0	0	0	0	0	0	0	0.67
hATG3	sp|P13637|AT1A3_HUMAN	ATP1A3	0|0|0	0	0	3	7|2|7|0|0|0|3|0|0|0	0	0	0	0	0	0	0.67
hATG3	sp|P16615|AT2A2_HUMAN	ATP2A2	0|0|0	0	0	3	0|0|0|0|0|0|3|0|0|0	0	0	0	0	0	0	0.67
hATG3	sp|P20020|AT2B1_HUMAN	ATP2B1	0|0|0	0	0	3	0|0|0|0|0|0|0|0|0|0	0	0	0	0	0	0	0.67
hATG3	sp|P23634|AT2B4_HUMAN	ATP2B4	0|0|0	0	0	3	0|0|0|0|0|0|0|0|0|0	0	0	0	0	0	0	0.67
hATG3	sp|P25705|ATPA_HUMAN	ATP5A1	6|7|7	20	6.67	3	5|0|6|0|13|12|23|17|14|9	0	0	0	0	0	0.67	0.67
hATG3	sp|P06576|ATPB_HUMAN	ATP5B	0|0|0	0	0	3	0|0|0|0|13|17|13|5|4|7	0	0	0	0	0	0	0.67
hATG3	sp|P36542|ATPG_HUMAN	ATP5C1	0|0|0	0	0	3	0|0|0|0|0|0|0|0|0|0	0	0	0	0	0	0	0.67
hATG3	sp|P24539|AT5F1_HUMAN	ATP5F1	0|0|0	0	0	3	0|0|0|0|0|0|0|0|0|0	0	0	0	0	0	0	0.67
hATG3	sp|P38606|VATA_HUMAN	ATP6V1A	0|0|0	0	0	3	0|0|0|0|0|0|0|0|0|0	0	0	0	0	0	0	0.67
hATG3	sp|Q13535|ATR_HUMAN	ATR	0|0|0	0	0	3	0|0|0|0|0|0|0|0|0|0	0	0	0	0	0	0	0.67
hATG3	sp|Q9UBB4|ATX10_HUMAN	ATXN10	0|0|0	0	0	3	0|0|0|0|0|0|0|0|0|0	0	0	0	0	0	0	0.67
hATG3	sp|Q8WWM7|ATX2L_HUMAN	ATXN2L	0|0|0	0	0	3	0|0|0|0|0|0|0|0|0|0	0	0	0	0	0	0	0.67
hATG3	sp|Q9Y679|AUP1_HUMAN	AUP1	0|0|0	0	0	3	0|0|0|0|0|0|0|0|0|0	0	0	0	0	0	0	0.67
hATG3	sp|B4DQ07|B4DQ07_HUMAN	B4DQ07	0|0|0	0	0	3	0|0|0|0|0|0|0|0|0|0	0	0	0	0	0	0	0.67
hATG3	sp|P46379|BAG6_HUMAN	BAG6	0|0|0	0	0	3	0|0|0|0|0|0|0|0|0|0	0	0	0	0	0	0	0.67
hATG3	sp|P80723|BASP1_HUMAN	BASP1	17|9|5	31	10.33	3	7|0|9|2|0|5|0|0|0|2	0.57	0.95	0.57	0.95	0.57	4.13	0.19
hATG3	sp|P51572|BAP31_HUMAN	BCAP31	0|0|0	0	0	3	0|0|0|0|0|0|0|0|0|0	0	0	0	0	0	0	0.67
hATG3	sp|Q9NYF8|BCLF1_HUMAN	BCLAF1	0|0|2	2	0.67	3	54|98|32|20|11|10|47|39|34|24	0	0	0	0	0	0.02	0.67
hATG3	sp|Q9HBH7|BEX1_HUMAN	BEX1	0|0|0	0	0	3	0|0|0|0|0|0|0|0|0|0	0	0	0	0	0	0	0.67
hATG3	sp|Q5H9J7|BEX5_HUMAN	BEX5	5|3|7	15	5	3	0|0|0|0|0|2|0|0|0|0	0.97	1	0.97	1	0.97	25	0.01
hATG3	sp|Q96G01|BICD1_HUMAN	BICD1	0|0|0	0	0	3	0|0|0|0|0|0|0|0|0|0	0	0	0	0	0	0	0.67
hATG3	sp|Q14692|BMS1_HUMAN	BMS1	0|0|0	0	0	3	5|2|0|3|6|7|0|5|0|3	0	0	0	0	0	0	0.67
hATG3	sp|Q14137|BOP1_HUMAN	BOP1	0|0|0	0	0	3	0|0|0|0|0|0|0|0|0|0	0	0	0	0	0	0	0.67
hATG3	sp|Q12830|BPTF_HUMAN	BPTF	0|0|0	0	0	3	0|0|0|0|0|0|0|0|0|0	0	0	0	0	0	0	0.67
hATG3	sp|O14981|BTAF1_HUMAN	BTAF1	0|0|0	0	0	3	0|0|0|0|0|0|0|0|0|0	0	0	0	0	0	0	0.67
hATG3	sp|Q5XKL5|BTBD8_HUMAN	BTBD8	0|0|0	0	0	3	0|0|0|0|0|0|0|0|0|0	0	0	0	0	0	0	0.67
hATG3	sp|Q9Y297|FBW1A_HUMAN	BTRC	0|0|0	0	0	3	0|0|0|0|0|0|0|0|0|0	0	0	0	0	0	0	0.67
hATG3	sp|Q9BUA3|CK084_HUMAN	C11orf84	2|2|0	4	1.33	3	0|0|0|0|5|3|3|0|0|0	0.13	0.19	0.13	0.19	0.13	1.21	0.5
hATG3	sp|Q07021|C1QBP_HUMAN	C1QBP	0|0|0	0	0	3	0|0|0|0|2|2|0|0|0|0	0	0	0	0	0	0	0.67
hATG3	sp|Q9NY47|CA2D2_HUMAN	CACNA2D2	0|0|0	0	0	3	0|0|0|0|0|0|3|0|0|0	0	0	0	0	0	0	0.67
hATG3	sp|P27708|PYR1_HUMAN	CAD	0|0|0	0	0	3	0|10|0|0|0|0|0|2|0|2	0	0	0	0	0	0	0.67
hATG3	sp|P62158|CALM_HUMAN	CALM1	0|0|0	0	0	3	9|0|12|0|0|0|0|0|0|0	0	0	0	0	0	0	0.67
hATG3	sp|Q9NZT1|CALL5_HUMAN	CALML5	0|0|0	0	0	3	0|0|0|0|0|0|0|0|0|0	0	0	0	0	0	0	0.67
hATG3	sp|P27797|CALR_HUMAN	CALR	0|0|0	0	0	3	0|0|0|0|0|0|0|0|0|0	0	0	0	0	0	0	0.67
hATG3	sp|O43852|CALU_HUMAN	CALU	0|0|0	0	0	3	0|0|0|0|0|0|0|0|0|0	0	0	0	0	0	0	0.67
hATG3	sp|Q9P1Y5|CAMP3_HUMAN	CAMSAP3	24|15|2	41	13.67	3	11|55|3|14|9|8|12|11|14|14	0	0	0	0	0	0.91	0.64
hATG3	sp|Q86VP6|CAND1_HUMAN	CAND1	0|0|0	0	0	3	0|0|0|0|0|0|2|0|0|0	0	0	0	0	0	0	0.67
hATG3	sp|O75155|CAND2_HUMAN	CAND2	0|0|0	0	0	3	0|0|0|0|0|0|0|0|0|0	0	0	0	0	0	0	0.67
hATG3	sp|P27824|CALX_HUMAN	CANX	4|4|6	14	4.67	3	2|0|0|2|2|7|7|5|0|8	0.01	0.02	0.01	0.02	0.01	1.41	0.56
hATG3	sp|Q01518|CAP1_HUMAN	CAP1	0|0|0	0	0	3	0|0|0|0|0|0|0|0|0|0	0	0	0	0	0	0	0.67
hATG3	sp|P52907|CAZA1_HUMAN	CAPZA1	12|18|22	52	17.33	3	52|54|43|54|62|74|103|43|39|40	0	0	0	0	0	0.31	0.67
hATG3	sp|P47755|CAZA2_HUMAN	CAPZA2	5|9|9	23	7.67	3	8|3|2|19|24|31|41|19|22|18	0	0	0	0	0	0.41	0.67
hATG3	sp|P47756|CAPZB_HUMAN	CAPZB	18|10|17	45	15	3	23|16|14|38|60|59|97|52|44|49	0	0	0	0	0	0.33	0.67
hATG3	sp|P31944|CASPE_HUMAN	CASP14	0|0|0	0	0	3	0|0|0|0|0|0|0|0|0|0	0	0	0	0	0	0	0.67
hATG3	sp|Q9ULV8|CBLC_HUMAN	CBLC	0|0|0	0	0	3	0|0|0|0|0|0|0|0|0|0	0	0	0	0	0	0	0.67
hATG3	sp|P16152|CBR1_HUMAN	CBR1	0|0|0	0	0	3	0|0|0|0|0|0|0|0|0|0	0	0	0	0	0	0	0.67
hATG3	sp|Q8IX12|CCAR1_HUMAN	CCAR1	0|0|0	0	0	3	0|2|0|0|0|0|0|4|4|5	0	0	0	0	0	0	0.67
hATG3	sp|Q8N163|CCAR2_HUMAN	CCAR2	0|0|0	0	0	3	0|0|0|0|0|0|0|0|0|0	0	0	0	0	0	0	0.67
hATG3	sp|A2RUR9|C144A_HUMAN	CCDC144A	0|0|0	0	0	3	0|0|0|2|0|0|0|0|0|0	0	0	0	0	0	0	0.67
hATG3	sp|Q5M9N0|CD158_HUMAN	CCDC158	0|0|0	0	0	3	0|0|0|0|0|0|0|0|0|0	0	0	0	0	0	0	0.67
hATG3	sp|Q96A33|CCD47_HUMAN	CCDC47	0|0|0	0	0	3	0|0|0|0|0|0|0|0|0|0	0	0	0	0	0	0	0.67
hATG3	sp|Q3V6T2|GRDN_HUMAN	CCDC88A	0|0|0	0	0	3	4|9|0|0|0|0|0|0|0|2	0	0	0	0	0	0	0.67
hATG3	sp|Q9P219|DAPLE_HUMAN	CCDC88C	0|0|0	0	0	3	6|31|5|2|3|0|3|0|0|3	0	0	0	0	0	0	0.67
hATG3	sp|O75909|CCNK_HUMAN	CCNK	0|0|0	0	0	3	3|0|0|0|0|0|0|0|0|0	0	0	0	0	0	0	0.67
hATG3	sp|P78371|TCPB_HUMAN	CCT2	0|0|0	0	0	3	0|0|0|0|0|0|0|0|2|0	0	0	0	0	0	0	0.67
hATG3	sp|P49368|TCPG_HUMAN	CCT3	0|0|0	0	0	3	0|0|0|0|0|0|0|0|0|0	0	0	0	0	0	0	0.67
hATG3	sp|P50991|TCPD_HUMAN	CCT4	0|0|0	0	0	3	2|0|0|0|0|0|0|0|0|0	0	0	0	0	0	0	0.67
hATG3	sp|P48643|TCPE_HUMAN	CCT5	0|0|5	5	1.67	3	2|0|5|3|2|5|3|2|3|0	0.02	0.06	0.02	0.06	0.02	0.67	0.55
hATG3	sp|P40227|TCPZ_HUMAN	CCT6A	0|0|0	0	0	3	0|0|0|0|0|0|0|0|0|0	0	0	0	0	0	0	0.67
hATG3	sp|Q99832|TCPH_HUMAN	CCT7	0|0|0	0	0	3	0|0|0|0|0|0|0|2|0|0	0	0	0	0	0	0	0.67
hATG3	sp|P50990|TCPQ_HUMAN	CCT8	0|0|0	0	0	3	0|0|0|0|0|0|0|0|0|0	0	0	0	0	0	0	0.67
hATG3	sp|P49427|UB2R1_HUMAN	CDC34	0|0|0	0	0	3	0|0|0|0|0|0|0|0|0|0	0	0	0	0	0	0	0.67
hATG3	sp|O75419|CDC45_HUMAN	CDC45	0|0|0	0	0	3	0|0|0|0|0|0|0|0|0|0	0	0	0	0	0	0	0.67
hATG3	sp|Q99459|CDC5L_HUMAN	CDC5L	0|0|0	0	0	3	12|11|6|0|0|0|0|0|0|0	0	0	0	0	0	0	0.67
hATG3	sp|P06493|CDK1_HUMAN	CDK1	0|0|0	0	0	3	0|0|0|0|0|0|0|0|0|0	0	0	0	0	0	0	0.67
hATG3	sp|Q9NYV4|CDK12_HUMAN	CDK12	0|0|0	0	0	3	0|0|0|0|0|0|0|0|0|0	0	0	0	0	0	0	0.67
hATG3	sp|O95674|CDS2_HUMAN	CDS2	0|0|0	0	0	3	0|0|0|0|0|0|0|0|0|0	0	0	0	0	0	0	0.67
hATG3	sp|P49454|CENPF_HUMAN	CENPF	0|0|0	0	0	3	0|0|0|0|0|0|0|0|0|0	0	0	0	0	0	0	0.67
hATG3	sp|Q5SW79|CE170_HUMAN	CEP170	0|0|0	0	0	3	0|0|0|0|0|0|0|0|0|0	0	0	0	0	0	0	0.67
hATG3	sp|Q5VT06|CE350_HUMAN	CEP350	0|0|0	0	0	3	0|4|0|0|0|0|0|0|0|0	0	0	0	0	0	0	0.67
hATG3	sp|P23528|COF1_HUMAN	CFL1	0|0|0	0	0	3	0|0|0|0|0|0|0|0|2|0	0	0	0	0	0	0	0.67
hATG3	sp|Q0VF96|CGNL1_HUMAN	CGNL1	0|0|0	0	0	3	0|0|0|0|0|0|0|0|0|0	0	0	0	0	0	0	0.67
hATG3	sp|Q96JM3|CHAP1_HUMAN	CHAMP1	0|0|0	0	0	3	0|0|0|0|0|0|0|0|0|0	0	0	0	0	0	0	0.67
hATG3	sp|Q9NX63|MIC19_HUMAN	CHCHD3	0|0|0	0	0	3	0|0|0|0|0|0|0|0|0|0	0	0	0	0	0	0	0.67
hATG3	sp|Q12873|CHD3_HUMAN	CHD3	0|0|0	0	0	3	0|0|0|0|0|0|0|0|2|0	0	0	0	0	0	0	0.67
hATG3	sp|Q14839|CHD4_HUMAN	CHD4	0|0|0	0	0	3	4|8|3|0|0|0|0|5|6|0	0	0	0	0	0	0	0.67
hATG3	sp|Q8TDI0|CHD5_HUMAN	CHD5	0|0|0	0	0	3	0|0|0|0|0|0|0|0|3|0	0	0	0	0	0	0	0.67
hATG3	sp|Q8IWX8|CHERP_HUMAN	CHERP	0|0|4	4	1.33	3	0|0|0|13|7|9|11|4|4|4	0	0	0	0	0	0.26	0.67
hATG3	sp|O14578|CTRO_HUMAN	CIT	0|0|0	0	0	3	0|0|0|0|0|0|0|0|0|0	0	0	0	0	0	0	0.67
hATG3	sp|Q8WWK9|CKAP2_HUMAN	CKAP2	0|0|0	0	0	3	3|0|3|0|0|0|0|0|0|0	0	0	0	0	0	0	0.67
hATG3	sp|Q07065|CKAP4_HUMAN	CKAP4	0|0|0	0	0	3	4|0|0|0|0|0|0|0|0|0	0	0	0	0	0	0	0.67
hATG3	sp|Q14008|CKAP5_HUMAN	CKAP5	0|0|0	0	0	3	0|9|0|3|3|6|3|3|6|12	0	0	0	0	0	0	0.67
hATG3	sp|P12277|KCRB_HUMAN	CKB	0|0|0	0	0	3	0|0|0|0|0|0|0|0|0|0	0	0	0	0	0	0	0.67
hATG3	sp|O75122|CLAP2_HUMAN	CLASP2	9|4|0	13	4.33	3	7|6|6|2|0|0|0|2|0|3	0.22	0.64	0.22	0.64	0.22	1.67	0.47
hATG3	sp|O14967|CLGN_HUMAN	CLGN	0|0|0	0	0	3	0|0|0|0|0|0|0|0|0|0	0	0	0	0	0	0	0.67
hATG3	sp|P54105|ICLN_HUMAN	CLNS1A	0|0|0	0	0	3	0|0|0|4|6|5|0|0|2|0	0	0	0	0	0	0	0.67
hATG3	sp|Q00610|CLH1_HUMAN	CLTC	3|4|7	14	4.67	3	0|18|3|0|4|7|7|13|6|19	0	0	0	0	0	0.61	0.67
hATG3	sp|P53675|CLH2_HUMAN	CLTCL1	0|0|0	0	0	3	0|0|0|0|0|0|0|0|0|0	0	0	0	0	0	0	0.67
hATG3	sp|Q8N3K9|CMYA5_HUMAN	CMYA5	0|0|0	0	0	3	0|0|0|0|0|0|0|0|0|0	0	0	0	0	0	0	0.67
hATG3	sp|P62633|CNBP_HUMAN	CNBP	0|0|0	0	0	3	0|0|0|0|0|0|0|0|0|0	0	0	0	0	0	0	0.67
hATG3	sp|A5YKK6|CNOT1_HUMAN	CNOT1	0|0|0	0	0	3	0|0|0|0|0|0|0|0|0|0	0	0	0	0	0	0	0.67
hATG3	sp|P09543|CN37_HUMAN	CNP	0|0|0	0	0	3	0|0|0|0|0|0|0|0|0|0	0	0	0	0	0	0	0.67
hATG3	sp|Q8WTW3|COG1_HUMAN	COG1	0|0|0	0	0	3	0|0|0|0|0|0|0|0|0|0	0	0	0	0	0	0	0.67
hATG3	sp|P02452|CO1A1_HUMAN	COL1A1	0|0|0	0	0	3	0|0|0|0|0|0|0|0|0|0	0	0	0	0	0	0	0.67
hATG3	sp|P02458|CO2A1_HUMAN	COL2A1	0|0|0	0	0	3	0|0|0|0|0|0|0|0|0|0	0	0	0	0	0	0	0.67
hATG3	sp|Q01955|CO4A3_HUMAN	COL4A3	0|0|0	0	0	3	0|0|0|0|0|0|0|0|0|0	0	0	0	0	0	0	0.67
hATG3	sp|P53621|COPA_HUMAN	COPA	0|2|0	2	0.67	3	9|16|7|0|0|0|6|0|2|2	0	0	0	0	0	0.16	0.67
hATG3	sp|P53618|COPB_HUMAN	COPB1	2|0|0	2	0.67	3	0|0|0|0|0|0|0|0|0|0	0.32	0.96	0.32	0.96	0.32	6.67	0.37
hATG3	sp|P35606|COPB2_HUMAN	COPB2	0|0|0	0	0	3	0|0|0|0|0|0|0|0|0|0	0	0	0	0	0	0	0.67
hATG3	sp|Q9Y678|COPG1_HUMAN	COPG1	0|0|0	0	0	3	0|0|0|0|0|0|0|0|0|0	0	0	0	0	0	0	0.67
hATG3	sp|Q9UBF2|COPG2_HUMAN	COPG2	0|0|0	0	0	3	0|0|0|0|0|0|0|0|0|0	0	0	0	0	0	0	0.67
hATG3	sp|Q9ULV4|COR1C_HUMAN	CORO1C	0|5|0	5	1.67	3	0|0|0|0|5|10|7|0|0|0	0.07	0.22	0.07	0.22	0.07	0.76	0.52
hATG3	sp|Q10570|CPSF1_HUMAN	CPSF1	0|0|0	0	0	3	0|5|0|0|0|0|0|3|2|0	0	0	0	0	0	0	0.67
hATG3	sp|Q9P2I0|CPSF2_HUMAN	CPSF2	0|0|0	0	0	3	0|0|0|0|0|0|0|0|0|0	0	0	0	0	0	0	0.67
hATG3	sp|Q9H336|CRLD1_HUMAN	CRISPLD1	0|0|0	0	0	3	0|0|0|0|0|0|0|0|0|0	0	0	0	0	0	0	0.67
hATG3	sp|P55060|XPO2_HUMAN	CSE1L	0|0|0	0	0	3	0|0|0|0|0|0|15|0|2|0	0	0	0	0	0	0	0.67
hATG3	sp|P48729|KC1A_HUMAN	CSNK1A1	0|0|0	0	0	3	0|0|0|0|0|0|0|0|0|0	0	0	0	0	0	0	0.67
hATG3	sp|P48730|KC1D_HUMAN	CSNK1D	0|0|0	0	0	3	0|0|0|0|0|0|0|0|0|0	0	0	0	0	0	0	0.67
hATG3	sp|P68400|CSK21_HUMAN	CSNK2A1	0|0|0	0	0	3	0|0|0|0|0|0|0|0|0|0	0	0	0	0	0	0	0.67
hATG3	sp|P19784|CSK22_HUMAN	CSNK2A2	0|0|0	0	0	3	0|0|0|0|0|0|0|0|0|0	0	0	0	0	0	0	0.67
hATG3	sp|P67870|CSK2B_HUMAN	CSNK2B	0|0|0	0	0	3	0|0|0|0|0|0|0|0|0|0	0	0	0	0	0	0	0.67
hATG3	sp|P01040|CYTA_HUMAN	CSTA	0|0|0	0	0	3	0|0|0|0|0|0|0|0|0|0	0	0	0	0	0	0	0.67
hATG3	sp|P04080|CYTB_HUMAN	CSTB	0|0|0	0	0	3	0|0|0|0|0|0|0|0|0|0	0	0	0	0	0	0	0.67
hATG3	sp|P35221|CTNA1_HUMAN	CTNNA1	0|0|0	0	0	3	0|0|0|0|0|0|0|0|0|0	0	0	0	0	0	0	0.67
hATG3	sp|P35222|CTNB1_HUMAN	CTNNB1	0|0|0	0	0	3	0|0|0|0|0|0|0|0|0|0	0	0	0	0	0	0	0.67
hATG3	sp|Q14247|SRC8_HUMAN	CTTN	4|0|0	4	1.33	3	19|12|10|0|0|0|0|0|0|0	0	0	0	0	0	0.33	0.67
hATG3	sp|Q8IWT3|CUL9_HUMAN	CUL9	0|0|0	0	0	3	0|0|0|0|0|0|0|0|0|0	0	0	0	0	0	0	0.67
hATG3	sp|P08574|CY1_HUMAN	CYC1	0|0|0	0	0	3	0|0|0|0|0|0|0|0|0|0	0	0	0	0	0	0	0.67
hATG3	sp|Q6ZMK1|CYHR1_HUMAN	CYHR1	0|0|0	0	0	3	0|0|0|0|0|0|0|0|0|0	0	0	0	0	0	0	0.67
hATG3	sp|P53355|DAPK1_HUMAN	DAPK1	0|0|0	0	0	3	0|2|0|0|0|0|0|0|0|0	0	0	0	0	0	0	0.67
hATG3	sp|P14868|SYDC_HUMAN	DARS	0|0|0	0	0	3	0|0|0|0|0|0|0|0|0|0	0	0	0	0	0	0	0.67
hATG3	sp|Q9UER7|DAXX_HUMAN	DAXX	0|0|0	0	0	3	0|0|0|0|0|0|0|0|0|0	0	0	0	0	0	0	0.67
hATG3	sp|Q16643|DREB_HUMAN	DBN1	67|43|35	145	48.33	3	93|217|77|104|149|148|180|171|128|138	0	0	0	0	0	0.34	0.67
hATG3	sp|P81605|DCD_HUMAN	DCD	0|0|0	0	0	3	0|0|0|0|0|0|2|3|0|0	0	0	0	0	0	0	0.67
hATG3	sp|Q6PJP8|DCR1A_HUMAN	DCLRE1A	0|0|0	0	0	3	0|0|0|0|0|0|0|0|0|0	0	0	0	0	0	0	0.67
hATG3	sp|Q14203|DCTN1_HUMAN	DCTN1	0|0|0	0	0	3	0|11|0|0|0|0|2|3|0|3	0	0	0	0	0	0	0.67
hATG3	sp|Q9UJW0|DCTN4_HUMAN	DCTN4	0|0|0	0	0	3	0|0|0|0|0|0|3|6|2|0	0	0	0	0	0	0	0.67
hATG3	sp|Q16531|DDB1_HUMAN	DDB1	0|0|0	0	0	3	0|0|0|0|0|0|0|0|0|0	0	0	0	0	0	0	0.67
hATG3	sp|P39656|OST48_HUMAN	DDOST	0|0|0	0	0	3	0|0|0|0|0|0|0|0|0|0	0	0	0	0	0	0	0.67
hATG3	sp|Q92841|DDX17_HUMAN	DDX17	2|0|0	2	0.67	3	13|0|3|3|9|6|25|9|4|0	0	0	0	0	0	0.09	0.67
hATG3	sp|Q9UHI6|DDX20_HUMAN	DDX20	0|0|0	0	0	3	0|0|0|0|0|0|0|0|0|0	0	0	0	0	0	0	0.67
hATG3	sp|Q9NR30|DDX21_HUMAN	DDX21	0|0|0	0	0	3	0|8|6|4|0|0|11|0|0|0	0	0	0	0	0	0	0.67
hATG3	sp|Q9BUQ8|DDX23_HUMAN	DDX23	0|0|0	0	0	3	0|0|0|0|0|0|0|0|0|0	0	0	0	0	0	0	0.67
hATG3	sp|Q9GZR7|DDX24_HUMAN	DDX24	0|0|0	0	0	3	0|0|0|0|0|0|0|0|0|0	0	0	0	0	0	0	0.67
hATG3	sp|Q5JSJ4|DX26B_HUMAN	DDX26B	0|0|0	0	0	3	0|0|0|0|0|0|0|0|0|0	0	0	0	0	0	0	0.67
hATG3	sp|Q13838|DX39B_HUMAN	DDX39B	0|0|0	0	0	3	0|0|0|0|0|0|0|0|0|0	0	0	0	0	0	0	0.67
hATG3	sp|O00571|DDX3X_HUMAN	DDX3X	0|0|0	0	0	3	8|5|0|0|2|0|13|0|0|0	0	0	0	0	0	0	0.67
hATG3	sp|Q9NQI0|DDX4_HUMAN	DDX4	0|0|0	0	0	3	0|0|0|0|0|0|0|0|0|0	0	0	0	0	0	0	0.67
hATG3	sp|Q9UJV9|DDX41_HUMAN	DDX41	0|0|0	0	0	3	7|0|0|0|0|0|2|0|0|0	0	0	0	0	0	0	0.67
hATG3	sp|P17844|DDX5_HUMAN	DDX5	0|0|0	0	0	3	15|5|7|2|7|5|13|5|2|0	0	0	0	0	0	0	0.67
hATG3	sp|Q9Y2R4|DDX52_HUMAN	DDX52	0|0|0	0	0	3	0|0|0|0|0|0|0|0|0|0	0	0	0	0	0	0	0.67
hATG3	sp|Q9NY93|DDX56_HUMAN	DDX56	0|0|0	0	0	3	0|0|0|0|0|0|0|0|0|0	0	0	0	0	0	0	0.67
hATG3	sp|Q9UBM7|DHCR7_HUMAN	DHCR7	0|0|0	0	0	3	0|0|0|0|0|0|0|0|0|0	0	0	0	0	0	0	0.67
hATG3	sp|O43143|DHX15_HUMAN	DHX15	0|0|5	5	1.67	3	8|13|7|21|31|33|76|27|14|12	0	0	0	0	0	0.07	0.67
hATG3	sp|Q7L2E3|DHX30_HUMAN	DHX30	0|0|0	0	0	3	0|0|0|0|0|0|0|0|0|0	0	0	0	0	0	0	0.67
hATG3	sp|Q9H2U1|DHX36_HUMAN	DHX36	0|0|0	0	0	3	0|2|0|0|0|0|0|0|0|0	0	0	0	0	0	0	0.67
hATG3	sp|Q08211|DHX9_HUMAN	DHX9	5|7|3	15	5	3	8|20|0|46|32|40|29|19|14|14	0	0	0	0	0	0.23	0.67
hATG3	sp|Q9UPY3|DICER_HUMAN	DICER1	0|0|0	0	0	3	0|0|0|0|0|0|0|0|0|0	0	0	0	0	0	0	0.67
hATG3	sp|Q9BTC0|DIDO1_HUMAN	DIDO1	0|0|0	0	0	3	0|0|0|0|0|0|0|0|0|0	0	0	0	0	0	0	0.67
hATG3	sp|Q9Y2L1|RRP44_HUMAN	DIS3	0|0|0	0	0	3	0|0|0|0|0|0|0|0|0|0	0	0	0	0	0	0	0.67
hATG3	sp|Q8IVF4|DYH10_HUMAN	DNAH10	0|0|0	0	0	3	0|0|0|0|0|0|0|0|0|0	0	0	0	0	0	0	0.67
hATG3	sp|Q9P225|DYH2_HUMAN	DNAH2	0|0|0	0	0	3	0|0|0|0|0|0|0|0|0|0	0	0	0	0	0	0	0.67
hATG3	sp|Q8TD57|DYH3_HUMAN	DNAH3	0|0|0	0	0	3	0|0|0|0|0|0|0|0|0|0	0	0	0	0	0	0	0.67
hATG3	sp|P31689|DNJA1_HUMAN	DNAJA1	0|0|0	0	0	3	0|0|0|0|3|0|6|0|0|0	0	0	0	0	0	0	0.67
hATG3	sp|O60884|DNJA2_HUMAN	DNAJA2	0|0|0	0	0	3	0|0|0|0|0|0|0|0|0|0	0	0	0	0	0	0	0.67
hATG3	sp|Q96EY1|DNJA3_HUMAN	DNAJA3	0|0|0	0	0	3	0|0|0|0|0|0|0|0|0|0	0	0	0	0	0	0	0.67
hATG3	sp|Q9NXW2|DJB12_HUMAN	DNAJB12	0|0|0	0	0	3	0|0|0|0|0|0|0|0|0|0	0	0	0	0	0	0	0.67
hATG3	sp|P25686|DNJB2_HUMAN	DNAJB2	0|0|0	0	0	3	0|0|0|0|0|0|0|0|0|0	0	0	0	0	0	0	0.67
hATG3	sp|O75190|DNJB6_HUMAN	DNAJB6	0|0|0	0	0	3	0|0|0|0|0|0|0|0|0|0	0	0	0	0	0	0	0.67
hATG3	sp|Q9ULA0|DNPEP_HUMAN	DNPEP	0|0|0	0	0	3	0|0|0|0|0|0|0|0|0|0	0	0	0	0	0	0	0.67
hATG3	sp|Q8IZD9|DOCK3_HUMAN	DOCK3	0|0|0	0	0	3	0|0|0|0|0|0|0|0|0|0	0	0	0	0	0	0	0.67
hATG3	sp|Q8N1I0|DOCK4_HUMAN	DOCK4	0|0|0	0	0	3	0|2|0|0|0|0|3|0|0|0	0	0	0	0	0	0	0.67
hATG3	sp|Q96N67|DOCK7_HUMAN	DOCK7	2|0|0	2	0.67	3	6|28|2|0|3|0|13|0|3|4	0	0	0	0	0	0.11	0.67
hATG3	sp|Q8NF50|DOCK8_HUMAN	DOCK8	0|0|0	0	0	3	0|0|0|0|0|0|2|0|0|0	0	0	0	0	0	0	0.67
hATG3	sp|O60762|DPM1_HUMAN	DPM1	0|0|0	0	0	3	0|0|0|0|0|0|0|0|0|0	0	0	0	0	0	0	0.67
hATG3	sp|Q14195|DPYL3_HUMAN	DPYSL3	0|0|0	0	0	3	0|0|0|2|0|0|0|3|0|0	0	0	0	0	0	0	0.67
hATG3	sp|Q02413|DSG1_HUMAN	DSG1	0|0|0	0	0	3	0|0|0|0|0|0|0|0|0|0	0	0	0	0	0	0	0.67
hATG3	sp|Q14126|DSG2_HUMAN	DSG2	0|0|0	0	0	3	0|0|0|0|0|0|0|0|0|0	0	0	0	0	0	0	0.67
hATG3	sp|P15924|DESP_HUMAN	DSP	0|0|0	0	0	3	0|0|0|0|0|0|0|0|0|0	0	0	0	0	0	0	0.67
hATG3	sp|Q6XUX3|DUSTY_HUMAN	DSTYK	0|0|0	0	0	3	0|0|0|0|0|0|0|0|0|0	0	0	0	0	0	0	0.67
hATG3	sp|Q14204|DYHC1_HUMAN	DYNC1H1	10|13|5	28	9.33	3	0|23|0|2|2|6|19|36|9|31	0	0	0	0	0	0.73	0.64
hATG3	sp|Q13409|DC1I2_HUMAN	DYNC1I2	0|0|0	0	0	3	8|2|8|0|0|0|0|0|0|0	0	0	0	0	0	0	0.67
hATG3	sp|Q9Y6G9|DC1L1_HUMAN	DYNC1LI1	0|0|0	0	0	3	0|0|0|0|0|0|0|0|0|0	0	0	0	0	0	0	0.67
hATG3	sp|O43237|DC1L2_HUMAN	DYNC1LI2	0|0|0	0	0	3	0|0|0|0|0|0|0|0|0|0	0	0	0	0	0	0	0.67
hATG3	sp|Q96AV8|E2F7_HUMAN	E2F7	3|0|0	3	1	3	7|9|4|0|0|0|3|0|0|0	0.01	0.02	0.01	0.02	0.01	0.43	0.57
hATG3	sp|Q5VYK3|ECM29_HUMAN	ECM29	0|0|0	0	0	3	0|0|0|0|0|0|0|0|0|0	0	0	0	0	0	0	0.67
hATG3	sp|Q9H8V3|ECT2_HUMAN	ECT2	0|0|0	0	0	3	0|0|0|0|0|0|0|0|0|0	0	0	0	0	0	0	0.67
hATG3	sp|Q6P2E9|EDC4_HUMAN	EDC4	0|0|0	0	0	3	0|0|2|0|0|0|0|0|0|0	0	0	0	0	0	0	0.67
hATG3	sp|P68104|EF1A1_HUMAN	EEF1A1	2|6|14	22	7.33	3	0|2|0|8|13|22|18|10|12|16	0	0	0	0	0	0.73	0.63
hATG3	sp|Q05639|EF1A2_HUMAN	EEF1A2	0|3|5	8	2.67	3	0|2|0|6|8|13|10|7|9|11	0	0	0	0	0	0.4	0.67
hATG3	sp|P24534|EF1B_HUMAN	EEF1B2	0|0|0	0	0	3	0|0|0|0|0|0|0|0|0|0	0	0	0	0	0	0	0.67
hATG3	sp|P29692|EF1D_HUMAN	EEF1D	0|0|0	0	0	3	0|0|0|0|0|0|0|0|0|3	0	0	0	0	0	0	0.67
hATG3	sp|P26641|EF1G_HUMAN	EEF1G	0|0|0	0	0	3	0|0|0|0|0|7|0|5|0|0	0	0	0	0	0	0	0.67
hATG3	sp|P13639|EF2_HUMAN	EEF2	0|0|3	3	1	3	0|0|0|0|0|3|6|0|0|2	0.14	0.43	0.14	0.43	0.14	0.91	0.5
hATG3	sp|Q9BUP0|EFHD1_HUMAN	EFHD1	0|0|0	0	0	3	0|0|0|0|0|0|0|0|0|0	0	0	0	0	0	0	0.67
hATG3	sp|Q96C19|EFHD2_HUMAN	EFHD2	0|0|0	0	0	3	11|3|7|0|0|0|0|0|2|2	0	0	0	0	0	0	0.67
hATG3	sp|Q15029|U5S1_HUMAN	EFTUD2	0|0|0	0	0	3	0|0|0|2|0|5|39|7|9|9	0	0	0	0	0	0	0.67
hATG3	sp|Q8NDI1|EHBP1_HUMAN	EHBP1	0|0|0	0	0	3	0|0|0|0|0|0|0|0|0|0	0	0	0	0	0	0	0.67
hATG3	sp|Q13144|EI2BE_HUMAN	EIF2B5	0|0|0	0	0	3	0|0|0|0|0|0|0|0|0|0	0	0	0	0	0	0	0.67
hATG3	sp|P05198|IF2A_HUMAN	EIF2S1	0|0|0	0	0	3	0|0|0|0|0|0|0|0|0|0	0	0	0	0	0	0	0.67
hATG3	sp|P41091|IF2G_HUMAN	EIF2S3	0|0|0	0	0	3	0|0|0|0|0|0|0|0|0|0	0	0	0	0	0	0	0.67
hATG3	sp|Q14152|EIF3A_HUMAN	EIF3A	0|0|2	2	0.67	3	0|0|0|2|0|9|4|8|3|15	0	0	0	0	0	0.16	0.67
hATG3	sp|P55884|EIF3B_HUMAN	EIF3B	0|0|0	0	0	3	6|0|5|0|2|2|0|5|5|8	0	0	0	0	0	0	0.67
hATG3	sp|Q99613|EIF3C_HUMAN	EIF3C	0|0|0	0	0	3	0|0|0|0|0|0|0|0|0|0	0	0	0	0	0	0	0.67
hATG3	sp|O15371|EIF3D_HUMAN	EIF3D	0|0|0	0	0	3	0|0|0|0|0|0|0|0|0|0	0	0	0	0	0	0	0.67
hATG3	sp|O00303|EIF3F_HUMAN	EIF3F	0|0|0	0	0	3	0|0|0|0|0|0|0|2|0|2	0	0	0	0	0	0	0.67
hATG3	sp|O75821|EIF3G_HUMAN	EIF3G	0|0|0	0	0	3	3|0|0|0|0|0|0|0|0|0	0	0	0	0	0	0	0.67
hATG3	sp|O15372|EIF3H_HUMAN	EIF3H	0|0|0	0	0	3	8|0|0|0|2|0|0|0|0|0	0	0	0	0	0	0	0.67
hATG3	sp|Q13347|EIF3I_HUMAN	EIF3I	0|0|0	0	0	3	0|0|0|0|2|0|0|0|0|0	0	0	0	0	0	0	0.67
hATG3	sp|Q9Y262|EIF3L_HUMAN	EIF3L	0|0|0	0	0	3	0|0|0|0|0|0|0|0|2|0	0	0	0	0	0	0	0.67
hATG3	sp|P60842|IF4A1_HUMAN	EIF4A1	0|0|0	0	0	3	0|0|0|0|0|0|4|0|0|0	0	0	0	0	0	0	0.67
hATG3	sp|Q14240|IF4A2_HUMAN	EIF4A2	0|0|0	0	0	3	0|0|0|0|0|0|4|0|0|0	0	0	0	0	0	0	0.67
hATG3	sp|P38919|IF4A3_HUMAN	EIF4A3	0|0|0	0	0	3	0|0|0|0|0|0|11|0|0|0	0	0	0	0	0	0	0.67
hATG3	sp|P23588|IF4B_HUMAN	EIF4B	20|11|19	50	16.67	3	211|197|226|36|41|60|26|29|25|18	0	0	0	0	0	0.19	0.67
hATG3	sp|Q04637|IF4G1_HUMAN	EIF4G1	0|0|0	0	0	3	0|0|0|0|0|0|0|0|0|0	0	0	0	0	0	0	0.67
hATG3	sp|O43432|IF4G3_HUMAN	EIF4G3	0|0|0	0	0	3	0|0|0|0|0|0|0|0|0|0	0	0	0	0	0	0	0.67
hATG3	sp|O60841|IF2P_HUMAN	EIF5B	0|0|0	0	0	3	0|4|0|2|7|7|0|0|2|0	0	0	0	0	0	0	0.67
hATG3	sp|P50402|EMD_HUMAN	EMD	0|0|0	0	0	3	0|0|0|0|0|0|0|0|0|0	0	0	0	0	0	0	0.67
hATG3	sp|Q9HC35|EMAL4_HUMAN	EML4	0|0|0	0	0	3	0|0|0|0|0|0|0|0|0|0	0	0	0	0	0	0	0.67
hATG3	sp|P06733|ENOA_HUMAN	ENO1	0|0|0	0	0	3	0|0|0|0|0|9|0|0|0|0	0	0	0	0	0	0	0.67
hATG3	sp|P13929|ENOB_HUMAN	ENO3	0|0|3	3	1	3	0|0|0|0|4|7|0|2|0|3	0.05	0.14	0.05	0.14	0.05	0.62	0.53
hATG3	sp|Q9Y2J2|E41L3_HUMAN	EPB41L3	0|0|0	0	0	3	0|0|0|0|0|0|0|0|0|0	0	0	0	0	0	0	0.67
hATG3	sp|P58107|EPIPL_HUMAN	EPPK1	0|0|0	0	0	3	0|6|0|0|0|0|0|0|0|0	0	0	0	0	0	0	0.67
hATG3	sp|P07814|SYEP_HUMAN	EPRS	13|8|8	29	9.67	3	10|20|0|5|5|8|6|12|11|8	0	0	0	0	0	1.14	0.62
hATG3	sp|O75616|ERAL1_HUMAN	ERAL1	0|0|0	0	0	3	0|0|0|0|0|0|0|0|0|0	0	0	0	0	0	0	0.67
hATG3	sp|Q96RQ1|ERGI2_HUMAN	ERGIC2	0|0|0	0	0	3	0|0|0|0|0|0|0|0|0|0	0	0	0	0	0	0	0.67
hATG3	sp|P84090|ERH_HUMAN	ERH	0|0|0	0	0	3	4|0|0|0|0|0|0|0|0|0	0	0	0	0	0	0	0.67
hATG3	sp|O75477|ERLN1_HUMAN	ERLIN1	0|0|0	0	0	3	0|0|0|0|0|0|0|0|0|0	0	0	0	0	0	0	0.67
hATG3	sp|A0FGR8|ESYT2_HUMAN	ESYT2	0|0|0	0	0	3	0|0|0|0|0|0|0|0|0|0	0	0	0	0	0	0	0.67
hATG3	sp|Q15024|EXOS7_HUMAN	EXOSC7	0|0|0	0	0	3	0|0|0|0|0|0|0|0|0|0	0	0	0	0	0	0	0.67
hATG3	sp|Q0VG06|FP100_HUMAN	FAAP100	0|0|0	0	0	3	0|0|0|0|0|0|0|0|0|0	0	0	0	0	0	0	0.67
hATG3	sp|Q01469|FABP5_HUMAN	FABP5	0|0|0	0	0	3	0|0|0|0|0|0|0|0|0|0	0	0	0	0	0	0	0.67
hATG3	sp|Q96CS3|FAF2_HUMAN	FAF2	0|0|0	0	0	3	0|0|0|0|0|0|0|0|0|0	0	0	0	0	0	0	0.67
hATG3	sp|Q9NZB2|F120A_HUMAN	FAM120A	0|0|0	0	0	3	0|0|0|0|0|0|0|0|0|3	0	0	0	0	0	0	0.67
hATG3	sp|Q8NB91|FANCB_HUMAN	FANCB	0|0|0	0	0	3	0|0|0|0|0|0|0|0|0|0	0	0	0	0	0	0	0.67
hATG3	sp|Q9BXW9|FACD2_HUMAN	FANCD2	0|0|0	0	0	3	0|0|0|0|0|0|0|0|0|0	0	0	0	0	0	0	0.67
hATG3	sp|Q9NVI1|FANCI_HUMAN	FANCI	0|0|0	0	0	3	0|0|0|0|0|0|0|0|0|0	0	0	0	0	0	0	0.67
hATG3	sp|P49327|FAS_HUMAN	FASN	0|2|0	2	0.67	3	0|0|0|0|0|2|0|0|0|0	0.27	0.81	0.27	0.81	0.27	3.33	0.44
hATG3	sp|P22087|FBRL_HUMAN	FBL	0|0|0	0	0	3	0|0|0|0|0|0|0|0|0|0	0	0	0	0	0	0	0.67
hATG3	sp|Q8N461|FXL16_HUMAN	FBXL16	0|0|0	0	0	3	0|0|2|0|0|0|0|0|0|0	0	0	0	0	0	0	0.67
hATG3	sp|P0C2W1|FBSP1_HUMAN	FBXO45	0|0|0	0	0	3	0|0|0|0|0|0|0|0|0|0	0	0	0	0	0	0	0.67
hATG3	sp|Q9UKB1|FBW1B_HUMAN	FBXW11	0|0|0	0	0	3	0|0|0|0|0|0|0|0|0|0	0	0	0	0	0	0	0.67
hATG3	sp|Q13642|FHL1_HUMAN	FHL1	5|6|7	18	6	3	0|0|0|0|4|4|0|2|6|3	0.5	0.68	0.5	0.68	0.5	3.16	0.22
hATG3	sp|Q4L180|FIL1L_HUMAN	FILIP1L	0|0|0	0	0	3	0|0|0|0|0|0|0|0|0|0	0	0	0	0	0	0	0.67
hATG3	sp|Q6UN15|FIP1_HUMAN	FIP1L1	0|0|0	0	0	3	14|12|8|0|0|0|2|0|0|0	0	0	0	0	0	0	0.67
hATG3	sp|Q02790|FKBP4_HUMAN	FKBP4	0|0|0	0	0	3	0|0|0|0|0|0|0|0|0|0	0	0	0	0	0	0	0.67
hATG3	sp|Q13045|FLII_HUMAN	FLII	10|2|0	12	4	3	7|33|6|0|0|0|26|13|7|16	0	0	0	0	0	0.37	0.67
hATG3	sp|P21333|FLNA_HUMAN	FLNA	28|32|26	86	28.67	3	28|99|25|34|46|91|49|85|61|111	0	0	0	0	0	0.46	0.67
hATG3	sp|O75369|FLNB_HUMAN	FLNB	12|6|8	26	8.67	3	6|22|0|2|2|4|6|9|7|13	0	0	0	0	0	1.22	0.61
hATG3	sp|Q14315|FLNC_HUMAN	FLNC	3|3|5	11	3.67	3	2|10|0|2|2|5|5|9|6|8	0	0	0	0	0	0.75	0.62
hATG3	sp|O75955|FLOT1_HUMAN	FLOT1	0|0|0	0	0	3	0|0|0|0|0|0|0|0|0|0	0	0	0	0	0	0	0.67
hATG3	sp|Q14254|FLOT2_HUMAN	FLOT2	0|0|0	0	0	3	0|0|0|0|0|0|0|0|0|0	0	0	0	0	0	0	0.67
hATG3	sp|P85037|FOXK1_HUMAN	FOXK1	0|0|0	0	0	3	0|0|0|0|0|0|0|0|0|0	0	0	0	0	0	0	0.67
hATG3	sp|Q01167|FOXK2_HUMAN	FOXK2	0|0|0	0	0	3	0|0|0|0|0|0|0|0|0|0	0	0	0	0	0	0	0.67
hATG3	sp|O94915|FRYL_HUMAN	FRYL	0|0|0	0	0	3	0|0|0|0|0|0|0|0|0|0	0	0	0	0	0	0	0.67
hATG3	sp|Q5CZC0|FSIP2_HUMAN	FSIP2	2|0|0	2	0.67	3	0|0|0|0|0|0|0|0|0|0	0.32	0.96	0.32	0.96	0.32	6.67	0.37
hATG3	sp|Q8N475|FSTL5_HUMAN	FSTL5	0|0|0	0	0	3	3|0|0|0|0|0|0|0|0|0	0	0	0	0	0	0	0.67
hATG3	sp|P35637|FUS_HUMAN	FUS	0|0|0	0	0	3	0|0|0|0|0|0|0|0|0|0	0	0	0	0	0	0	0.67
hATG3	sp|Q13283|G3BP1_HUMAN	G3BP1	0|0|0	0	0	3	0|0|0|0|0|0|0|0|0|0	0	0	0	0	0	0	0.67
hATG3	sp|Q9UN86|G3BP2_HUMAN	G3BP2	0|0|0	0	0	3	0|0|0|0|0|0|0|0|0|0	0	0	0	0	0	0	0.67
hATG3	sp|Q14697|GANAB_HUMAN	GANAB	0|0|0	0	0	3	3|2|0|0|0|0|0|0|0|0	0	0	0	0	0	0	0.67
hATG3	sp|P04406|G3P_HUMAN	GAPDH	0|0|0	0	0	3	0|0|0|0|6|13|0|5|0|0	0	0	0	0	0	0	0.67
hATG3	sp|Q8WXI9|P66B_HUMAN	GATAD2B	0|0|0	0	0	3	0|0|0|0|0|0|0|0|0|0	0	0	0	0	0	0	0.67
hATG3	sp|Q92538|GBF1_HUMAN	GBF1	0|0|0	0	0	3	0|0|0|0|0|0|0|0|0|0	0	0	0	0	0	0	0.67
hATG3	sp|Q92947|GCDH_HUMAN	GCDH	0|0|0	0	0	3	0|0|0|0|0|0|0|0|0|0	0	0	0	0	0	0	0.67
hATG3	sp|Q92616|GCN1L_HUMAN	GCN1L1	2|0|0	2	0.67	3	0|0|0|0|0|0|2|0|0|3	0.19	0.56	0.19	0.56	0.19	1.33	0.48
hATG3	sp|P50395|GDIB_HUMAN	GDI2	0|0|0	0	0	3	0|0|0|0|0|0|0|0|0|0	0	0	0	0	0	0	0.67
hATG3	sp|P57678|GEMI4_HUMAN	GEMIN4	0|0|0	0	0	3	0|0|0|0|0|0|0|0|0|0	0	0	0	0	0	0	0.67
hATG3	sp|Q8TEQ6|GEMI5_HUMAN	GEMIN5	0|0|0	0	0	3	0|0|0|0|0|0|0|0|0|0	0	0	0	0	0	0	0.67
hATG3	sp|P14136|GFAP_HUMAN	GFAP	0|0|0	0	0	3	8|0|0|0|0|0|0|0|0|0	0	0	0	0	0	0	0.67
hATG3	sp|Q9H3K2|GHITM_HUMAN	GHITM	0|0|0	0	0	3	0|0|0|0|0|0|0|0|0|0	0	0	0	0	0	0	0.67
hATG3	sp|Q9NWU2|GID8_HUMAN	GID8	0|0|0	0	0	3	0|0|0|0|0|0|0|0|0|0	0	0	0	0	0	0	0.67
hATG3	sp|Q6Y7W6|PERQ2_HUMAN	GIGYF2	0|0|0	0	0	3	0|2|0|0|0|0|0|0|0|0	0	0	0	0	0	0	0.67
hATG3	sp|Q92896|GSLG1_HUMAN	GLG1	0|0|0	0	0	3	0|0|0|0|0|0|0|0|0|0	0	0	0	0	0	0	0.67
hATG3	sp|Q14344|GNA13_HUMAN	GNA13	0|0|0	0	0	3	0|0|0|0|0|0|0|0|0|0	0	0	0	0	0	0	0.67
hATG3	sp|P08754|GNAI3_HUMAN	GNAI3	2|0|0	2	0.67	3	0|0|0|0|0|0|0|0|0|0	0.32	0.96	0.32	0.96	0.32	6.67	0.37
hATG3	sp|P09471|GNAO_HUMAN	GNAO1	0|0|0	0	0	3	0|0|0|0|0|0|0|0|0|0	0	0	0	0	0	0	0.67
hATG3	sp|P62873|GBB1_HUMAN	GNB1	0|3|0	3	1	3	0|0|0|0|0|0|0|0|0|0	0.33	0.99	0.33	0.99	0.33	10	0.33
hATG3	sp|P62879|GBB2_HUMAN	GNB2	0|0|0	0	0	3	0|0|0|0|0|0|0|0|0|0	0	0	0	0	0	0	0.67
hATG3	sp|P63244|GBLP_HUMAN	GNB2L1	0|0|0	0	0	3	2|0|0|0|0|0|4|0|0|0	0	0	0	0	0	0	0.67
hATG3	sp|Q08379|GOGA2_HUMAN	GOLGA2	0|0|0	0	0	3	0|0|0|0|0|0|0|0|0|0	0	0	0	0	0	0	0.67
hATG3	sp|Q08378|GOGA3_HUMAN	GOLGA3	0|0|0	0	0	3	0|0|0|0|0|0|0|0|0|0	0	0	0	0	0	0	0.67
hATG3	sp|P00505|AATM_HUMAN	GOT2	0|0|0	0	0	3	0|0|0|0|0|0|0|0|0|0	0	0	0	0	0	0	0.67
hATG3	sp|Q86V85|GP180_HUMAN	GPR180	0|0|0	0	0	3	0|0|0|0|0|0|0|0|0|0	0	0	0	0	0	0	0.67
hATG3	sp|Q8WXG9|GPR98_HUMAN	GPR98	0|0|0	0	0	3	0|0|0|0|0|0|0|0|0|0	0	0	0	0	0	0	0.67
hATG3	sp|Q96D09|GASP2_HUMAN	GPRASP2	0|0|0	0	0	3	0|0|0|0|0|0|0|0|0|0	0	0	0	0	0	0	0.67
hATG3	sp|O43424|GRID2_HUMAN	GRID2	0|0|0	0	0	3	0|0|0|0|0|0|0|0|0|0	0	0	0	0	0	0	0.67
hATG3	sp|Q9BQ67|GRWD1_HUMAN	GRWD1	0|0|0	0	0	3	0|0|0|0|0|0|0|0|0|0	0	0	0	0	0	0	0.67
hATG3	sp|P06396|GELS_HUMAN	GSN	0|0|0	0	0	3	0|0|0|0|0|0|4|0|0|0	0	0	0	0	0	0	0.67
hATG3	sp|P48637|GSHB_HUMAN	GSS	0|0|0	0	0	3	0|0|0|0|0|0|0|0|0|0	0	0	0	0	0	0	0.67
hATG3	sp|Q00403|TF2B_HUMAN	GTF2B	0|0|0	0	0	3	0|0|0|0|0|0|0|0|0|0	0	0	0	0	0	0	0.67
hATG3	sp|P78347|GTF2I_HUMAN	GTF2I	0|0|0	0	0	3	0|0|0|0|0|0|0|0|0|0	0	0	0	0	0	0	0.67
hATG3	sp|Q12789|TF3C1_HUMAN	GTF3C1	0|0|0	0	0	3	0|0|0|0|0|0|0|0|0|0	0	0	0	0	0	0	0.67
hATG3	sp|Q9Y5Q9|TF3C3_HUMAN	GTF3C3	0|0|0	0	0	3	0|0|0|0|0|0|0|0|0|0	0	0	0	0	0	0	0.67
hATG3	sp|Q9NYZ3|GTSE1_HUMAN	GTSE1	0|0|0	0	0	3	0|0|0|0|0|0|0|0|0|0	0	0	0	0	0	0	0.67
hATG3	sp|Q92522|H1X_HUMAN	H1FX	0|0|0	0	0	3	0|0|0|0|2|0|0|0|0|0	0	0	0	0	0	0	0.67
hATG3	sp|Q71UI9|H2AV_HUMAN	H2AFV	0|0|0	0	0	3	0|0|0|0|0|0|13|0|0|0	0	0	0	0	0	0	0.67
hATG3	sp|P16104|H2AX_HUMAN	H2AFX	0|0|0	0	0	3	0|9|0|0|0|0|13|0|0|0	0	0	0	0	0	0	0.67
hATG3	sp|P40939|ECHA_HUMAN	HADHA	0|0|0	0	0	3	0|0|0|0|0|0|0|0|0|0	0	0	0	0	0	0	0.67
hATG3	sp|O00165|HAX1_HUMAN	HAX1	0|0|0	0	0	3	0|0|0|0|0|0|0|0|0|0	0	0	0	0	0	0	0.67
hATG3	sp|P51610|HCFC1_HUMAN	HCFC1	0|0|0	0	0	3	0|0|0|0|0|0|0|0|0|0	0	0	0	0	0	0	0.67
hATG3	sp|Q9UL51|HCN2_HUMAN	HCN2	0|0|0	0	0	3	0|0|0|0|0|0|0|0|0|0	0	0	0	0	0	0	0.67
hATG3	sp|Q13547|HDAC1_HUMAN	HDAC1	0|0|0	0	0	3	0|0|0|0|0|0|0|0|0|0	0	0	0	0	0	0	0.67
hATG3	sp|Q00341|VIGLN_HUMAN	HDLBP	0|0|0	0	0	3	0|0|0|0|0|0|0|0|0|0	0	0	0	0	0	0	0.67
hATG3	sp|Q9H583|HEAT1_HUMAN	HEATR1	0|0|0	0	0	3	0|0|0|0|0|0|0|0|0|0	0	0	0	0	0	0	0.67
hATG3	sp|Q9P2D3|HTR5B_HUMAN	HEATR5B	0|0|0	0	0	3	0|0|0|0|0|0|0|0|0|0	0	0	0	0	0	0	0.67
hATG3	sp|Q9ULT8|HECD1_HUMAN	HECTD1	0|0|0	0	0	3	0|0|0|0|0|0|0|0|0|0	0	0	0	0	0	0	0.67
hATG3	sp|Q15751|HERC1_HUMAN	HERC1	0|0|0	0	0	3	0|0|0|0|0|0|0|0|0|0	0	0	0	0	0	0	0.67
hATG3	sp|P16403|H12_HUMAN	HIST1H1C	0|0|0	0	0	3	2|0|0|0|0|0|0|0|0|0	0	0	0	0	0	0	0.67
hATG3	sp|P16402|H13_HUMAN	HIST1H1D	0|0|0	0	0	3	2|0|0|0|0|0|0|0|0|0	0	0	0	0	0	0	0.67
hATG3	sp|P0C0S8|H2A1_HUMAN	HIST1H2AG	0|0|2	2	0.67	3	0|9|0|9|12|11|26|0|0|7	0	0	0	0	0	0.09	0.67
hATG3	sp|P33778|H2B1B_HUMAN	HIST1H2BB	0|0|0	0	0	3	0|0|0|0|3|7|6|0|0|0	0	0	0	0	0	0	0.67
hATG3	sp|P68431|H31_HUMAN	HIST1H3A	0|0|0	0	0	3	0|0|0|0|0|0|3|0|0|0	0	0	0	0	0	0	0.67
hATG3	sp|P62805|H4_HUMAN	HIST1H4A	2|0|0	2	0.67	3	0|0|0|8|12|11|16|8|7|6	0	0	0	0	0	0.1	0.67
hATG3	sp|P03989|1B27_HUMAN	HLA-B	0|0|0	0	0	3	0|0|0|0|0|0|0|0|0|0	0	0	0	0	0	0	0.67
hATG3	sp|P30461|1B13_HUMAN	HLA-B	0|0|0	0	0	3	0|0|0|0|0|0|0|0|0|0	0	0	0	0	0	0	0.67
hATG3	sp|A8MTL9|HMSD_HUMAN	HMSD	0|0|0	0	0	3	0|0|0|0|0|0|0|0|0|0	0	0	0	0	0	0	0.67
hATG3	sp|Q13151|ROA0_HUMAN	HNRNPA0	0|0|0	0	0	3	0|0|0|2|3|5|0|0|0|0	0	0	0	0	0	0	0.67
hATG3	sp|P09651|ROA1_HUMAN	HNRNPA1	0|0|0	0	0	3	11|16|14|7|11|16|2|4|2|0	0	0	0	0	0	0	0.67
hATG3	sp|P22626|ROA2_HUMAN	HNRNPA2B1	0|0|0	0	0	3	25|25|26|11|18|25|8|7|9|7	0	0	0	0	0	0	0.67
hATG3	sp|P51991|ROA3_HUMAN	HNRNPA3	0|0|0	0	0	3	14|2|4|4|10|8|0|0|0|0	0	0	0	0	0	0	0.67
hATG3	sp|Q99729|ROAA_HUMAN	HNRNPAB	0|0|0	0	0	3	6|7|9|0|0|0|0|0|0|0	0	0	0	0	0	0	0.67
hATG3	sp|P07910|HNRPC_HUMAN	HNRNPC	0|0|3	3	1	3	61|68|80|16|21|21|32|11|16|9	0	0	0	0	0	0.03	0.67
hATG3	sp|O60812|HNRC1_HUMAN	HNRNPCL1	0|0|0	0	0	3	0|0|0|9|12|13|0|7|9|7	0	0	0	0	0	0	0.67
hATG3	sp|Q14103|HNRPD_HUMAN	HNRNPD	0|0|0	0	0	3	0|0|0|0|12|14|6|6|0|2	0	0	0	0	0	0	0.67
hATG3	sp|P52597|HNRPF_HUMAN	HNRNPF	0|0|3	3	1	3	0|0|0|7|10|10|13|7|10|4	0	0	0	0	0	0.16	0.67
hATG3	sp|P31943|HNRH1_HUMAN	HNRNPH1	0|2|10	12	4	3	6|0|0|20|21|25|33|14|20|10	0	0	0	0	0	0.27	0.67
hATG3	sp|P31942|HNRH3_HUMAN	HNRNPH3	0|0|0	0	0	3	0|0|0|0|0|2|0|0|0|0	0	0	0	0	0	0	0.67
hATG3	sp|P61978|HNRPK_HUMAN	HNRNPK	0|5|7	12	4	3	8|9|11|25|24|29|22|15|17|16	0	0	0	0	0	0.23	0.67
hATG3	sp|P14866|HNRPL_HUMAN	HNRNPL	0|0|0	0	0	3	10|0|6|6|11|15|2|9|13|8	0	0	0	0	0	0	0.67
hATG3	sp|P52272|HNRPM_HUMAN	HNRNPM	0|0|2	2	0.67	3	5|5|4|9|10|11|12|10|7|6	0	0	0	0	0	0.08	0.67
hATG3	sp|O43390|HNRPR_HUMAN	HNRNPR	0|0|0	0	0	3	0|0|0|12|10|16|4|3|4|0	0	0	0	0	0	0	0.67
hATG3	sp|Q00839|HNRPU_HUMAN	HNRNPU	12|9|9	30	10	3	25|43|26|53|60|66|45|47|38|30	0	0	0	0	0	0.23	0.67
hATG3	sp|Q9BUJ2|HNRL1_HUMAN	HNRNPUL1	0|0|0	0	0	3	2|0|0|0|0|0|0|0|0|0	0	0	0	0	0	0	0.67
hATG3	sp|Q1KMD3|HNRL2_HUMAN	HNRNPUL2	0|0|0	0	0	3	24|22|13|11|2|3|2|0|5|4	0	0	0	0	0	0	0.67
hATG3	sp|Q53GQ0|DHB12_HUMAN	HSD17B12	0|0|0	0	0	3	0|0|0|0|0|0|0|0|0|0	0	0	0	0	0	0	0.67
hATG3	sp|P07900|HS90A_HUMAN	HSP90AA1	3|10|10	23	7.67	3	14|10|0|7|19|30|11|9|9|27	0	0	0	0	0	0.56	0.67
hATG3	sp|Q14568|HS902_HUMAN	HSP90AA2	0|0|0	0	0	3	0|0|0|0|0|0|5|0|0|0	0	0	0	0	0	0	0.67
hATG3	sp|P08238|HS90B_HUMAN	HSP90AB1	7|9|9	25	8.33	3	14|9|0|14|28|32|27|13|10|23	0	0	0	0	0	0.49	0.67
hATG3	sp|Q58FF8|H90B2_HUMAN	HSP90AB2P	0|0|3	3	1	3	6|4|0|0|8|11|6|3|5|7	0	0	0	0	0	0.2	0.67
hATG3	sp|Q58FF6|H90B4_HUMAN	HSP90AB4P	0|0|0	0	0	3	0|0|0|0|0|0|0|0|0|0	0	0	0	0	0	0	0.67
hATG3	sp|P14625|ENPL_HUMAN	HSP90B1	0|0|0	0	0	3	0|0|0|0|3|5|6|3|2|5	0	0	0	0	0	0	0.67
hATG3	sp|P0DMV8|HS71A_HUMAN	HSPA1A	177|164|195	536	178.67	3	54|29|23|61|65|80|177|62|45|49	0	0	0	0	0	2.77	0.64
hATG3	sp|P34931|HS71L_HUMAN	HSPA1L	71|72|87	230	76.67	3	26|15|7|25|23|30|63|17|15|16	0.16	0.48	0.16	0.48	0.16	3.23	0.49
hATG3	sp|P54652|HSP72_HUMAN	HSPA2	0|0|0	0	0	3	0|0|0|14|15|14|0|6|6|12	0	0	0	0	0	0	0.67
hATG3	sp|P34932|HSP74_HUMAN	HSPA4	18|29|19	66	22	3	0|0|0|0|0|0|0|0|0|4	1	1	1	1	1	55	0
hATG3	sp|O95757|HS74L_HUMAN	HSPA4L	2|6|6	14	4.67	3	0|0|0|0|0|0|0|0|0|0	0.99	1	0.99	1	0.99	46.67	0
hATG3	sp|P11021|GRP78_HUMAN	HSPA5	17|15|15	47	15.67	3	0|0|0|3|4|3|3|0|0|0	1	1	1	1	1	12.05	0
hATG3	sp|P17066|HSP76_HUMAN	HSPA6	42|57|67	166	55.33	3	20|13|5|39|35|39|65|25|22|26	0	0	0	0	0	1.91	0.64
hATG3	sp|P11142|HSP7C_HUMAN	HSPA8	39|48|61	148	49.33	3	0|0|0|14|17|18|28|8|10|17	0.8	0.99	0.8	0.99	0.8	4.4	0.04
hATG3	sp|P38646|GRP75_HUMAN	HSPA9	41|32|44	117	39	3	2|0|0|0|0|0|0|0|0|0	1	1	1	1	1	195	0
hATG3	sp|P10809|CH60_HUMAN	HSPD1	0|0|0	0	0	3	8|6|8|0|5|6|8|0|0|7	0	0	0	0	0	0	0.67
hATG3	sp|Q92598|HS105_HUMAN	HSPH1	5|7|8	20	6.67	3	0|0|0|0|0|0|0|0|0|0	1	1	1	1	1	66.67	0
hATG3	sp|O43719|HTSF1_HUMAN	HTATSF1	0|0|0	0	0	3	0|0|0|0|0|0|0|2|0|0	0	0	0	0	0	0	0.67
hATG3	sp|O43464|HTRA2_HUMAN	HTRA2	0|0|0	0	0	3	0|0|0|0|0|0|0|0|0|0	0	0	0	0	0	0	0.67
hATG3	sp|Q7Z6Z7|HUWE1_HUMAN	HUWE1	0|0|0	0	0	3	0|0|0|0|0|0|0|0|0|0	0	0	0	0	0	0	0.67
hATG3	sp|Q9Y4L1|HYOU1_HUMAN	HYOU1	0|0|0	0	0	3	0|0|0|0|0|0|0|0|0|0	0	0	0	0	0	0	0.67
hATG3	sp|P41252|SYIC_HUMAN	IARS	12|9|8	29	9.67	3	0|0|0|0|0|0|7|6|3|5	0.79	0.9	0.79	0.9	0.79	4.6	0.04
hATG3	sp|Q9Y2F5|ICE1_HUMAN	ICE1	0|0|0	0	0	3	0|0|0|0|0|0|0|0|0|0	0	0	0	0	0	0	0.67
hATG3	sp|P48735|IDHP_HUMAN	IDH2	0|0|0	0	0	3	0|0|0|0|0|0|0|0|0|0	0	0	0	0	0	0	0.67
hATG3	sp|Q9NZI8|IF2B1_HUMAN	IGF2BP1	0|0|0	0	0	3	16|8|10|7|16|16|0|4|5|0	0	0	0	0	0	0	0.67
hATG3	sp|O00425|IF2B3_HUMAN	IGF2BP3	0|0|0	0	0	3	0|3|0|0|0|0|0|0|0|0	0	0	0	0	0	0	0.67
hATG3	sp|P11717|MPRI_HUMAN	IGF2R	0|0|0	0	0	3	0|0|0|0|0|0|0|0|0|0	0	0	0	0	0	0	0.67
hATG3	sp|P01834|IGKC_HUMAN	IGKC	0|0|0	0	0	3	0|0|0|0|0|0|0|0|0|0	0	0	0	0	0	0	0.67
hATG3	sp|P01617|KV204_HUMAN	IGKV2-28	7|3|15	25	8.33	3	0|0|0|22|8|0|0|8|16|34	0	0	0	0	0	0.95	0.62
hATG3	sp|O95163|ELP1_HUMAN	IKBKAP	0|0|0	0	0	3	0|0|0|0|0|0|0|0|0|0	0	0	0	0	0	0	0.67
hATG3	sp|Q12905|ILF2_HUMAN	ILF2	0|0|0	0	0	3	0|0|0|4|8|7|0|0|0|0	0	0	0	0	0	0	0.67
hATG3	sp|Q12906|ILF3_HUMAN	ILF3	0|0|0	0	0	3	0|0|0|7|5|9|2|0|0|0	0	0	0	0	0	0	0.67
hATG3	sp|Q16891|MIC60_HUMAN	IMMT	0|0|0	0	0	3	2|0|0|0|0|0|3|0|0|0	0	0	0	0	0	0	0.67
hATG3	sp|P12268|IMDH2_HUMAN	IMPDH2	0|0|0	0	0	3	0|0|5|0|0|0|0|0|0|0	0	0	0	0	0	0	0.67
hATG3	sp|Q9UI26|IPO11_HUMAN	IPO11	0|0|0	0	0	3	0|0|0|0|0|0|0|0|0|0	0	0	0	0	0	0	0.67
hATG3	sp|Q8TEX9|IPO4_HUMAN	IPO4	0|0|0	0	0	3	0|0|0|0|0|0|0|0|0|0	0	0	0	0	0	0	0.67
hATG3	sp|O00410|IPO5_HUMAN	IPO5	0|0|0	0	0	3	0|0|0|0|0|0|0|0|0|0	0	0	0	0	0	0	0.67
hATG3	sp|O95373|IPO7_HUMAN	IPO7	0|0|0	0	0	3	0|0|0|0|0|0|2|0|0|0	0	0	0	0	0	0	0.67
hATG3	sp|O15397|IPO8_HUMAN	IPO8	4|0|0	4	1.33	3	0|0|0|0|0|0|0|0|0|0	0.33	1	0.33	1	0.33	13.33	0.3
hATG3	sp|Q96P70|IPO9_HUMAN	IPO9	0|0|0	0	0	3	0|0|0|0|0|0|0|0|0|0	0	0	0	0	0	0	0.67
hATG3	sp|P46940|IQGA1_HUMAN	IQGAP1	0|0|0	0	0	3	0|0|0|0|0|0|0|0|0|0	0	0	0	0	0	0	0.67
hATG3	sp|O14654|IRS4_HUMAN	IRS4	0|0|0	0	0	3	9|14|0|0|0|0|8|5|0|0	0	0	0	0	0	0	0.67
hATG3	sp|Q96J02|ITCH_HUMAN	ITCH	0|0|0	0	0	3	0|0|0|0|0|0|0|0|0|0	0	0	0	0	0	0	0.67
hATG3	sp|Q14643|ITPR1_HUMAN	ITPR1	0|0|0	0	0	3	0|0|0|0|0|0|0|0|0|0	0	0	0	0	0	0	0.67
hATG3	sp|Q9Y6Y0|NS1BP_HUMAN	IVNS1ABP	0|0|0	0	0	3	7|4|6|0|0|0|10|0|0|0	0	0	0	0	0	0	0.67
hATG3	sp|J3KRL0|J3KRL0_HUMAN	J3KRL0	23|12|21	56	18.67	3	0|0|0|0|0|0|0|0|0|0	1	1	1	1	1	186.67	0
hATG3	sp|P23458|JAK1_HUMAN	JAK1	2|0|2	4	1.33	3	14|20|13|3|5|2|14|0|2|0	0	0	0	0	0	0.18	0.67
hATG3	sp|P14923|PLAK_HUMAN	JUP	0|0|0	0	0	3	0|0|0|0|0|0|0|0|0|0	0	0	0	0	0	0	0.67
hATG3	sp|Q9P0J7|KCMF1_HUMAN	KCMF1	0|0|0	0	0	3	0|0|0|0|0|0|0|0|0|0	0	0	0	0	0	0	0.67
hATG3	sp|P24390|ERD21_HUMAN	KDELR1	0|0|0	0	0	3	0|0|0|0|0|0|0|0|0|0	0	0	0	0	0	0	0.67
hATG3	sp|P33947|ERD22_HUMAN	KDELR2	0|0|0	0	0	3	0|0|0|0|0|0|0|0|0|0	0	0	0	0	0	0	0.67
hATG3	sp|Q07666|KHDR1_HUMAN	KHDRBS1	0|0|0	0	0	3	0|0|0|0|0|2|0|0|0|0	0	0	0	0	0	0	0.67
hATG3	sp|Q92945|FUBP2_HUMAN	KHSRP	0|0|0	0	0	3	0|0|0|0|0|0|0|0|0|0	0	0	0	0	0	0	0.67
hATG3	sp|Q6ZU35|K1211_HUMAN	KIAA1211	0|0|0	0	0	3	0|2|0|0|0|0|0|0|0|0	0	0	0	0	0	0	0.67
hATG3	sp|Q8TCG1|CIP2A_HUMAN	KIAA1524	0|0|0	0	0	3	0|0|0|0|0|0|0|0|0|0	0	0	0	0	0	0	0.67
hATG3	sp|Q9BY89|K1671_HUMAN	KIAA1671	0|0|0	0	0	3	0|2|0|0|0|0|0|0|0|0	0	0	0	0	0	0	0.67
hATG3	sp|P52732|KIF11_HUMAN	KIF11	152|113|144	409	136.33	3	172|334|172|309|376|410|352|231|196|227	0	0	0	0	0	0.49	0.67
hATG3	sp|Q96Q89|KI20B_HUMAN	KIF20B	0|0|0	0	0	3	0|0|0|0|0|0|0|0|0|0	0	0	0	0	0	0	0.67
hATG3	sp|P33176|KINH_HUMAN	KIF5B	0|0|0	0	0	3	0|0|0|0|0|0|0|0|0|0	0	0	0	0	0	0	0.67
hATG3	sp|Q9BW19|KIFC1_HUMAN	KIFC1	0|0|0	0	0	3	0|0|0|0|0|0|0|0|0|0	0	0	0	0	0	0	0.67
hATG3	sp|P50748|KNTC1_HUMAN	KNTC1	0|0|0	0	0	3	0|0|0|0|0|0|0|0|0|0	0	0	0	0	0	0	0.67
hATG3	sp|P52292|IMA1_HUMAN	KPNA2	0|0|0	0	0	3	0|0|0|0|0|0|0|0|0|0	0	0	0	0	0	0	0.67
hATG3	sp|Q14974|IMB1_HUMAN	KPNB1	0|0|0	0	0	3	0|6|0|0|2|2|14|0|0|0	0	0	0	0	0	0	0.67
hATG3	sp|Q5T749|KPRP_HUMAN	KPRP	0|0|0	0	0	3	0|0|0|0|0|0|0|0|0|0	0	0	0	0	0	0	0.67
hATG3	sp|P04264|K2C1_HUMAN	KRT1	2|0|0	2	0.67	3	0|0|0|10|0|0|8|4|3|0	0	0	0	0	0	0.27	0.67
hATG3	sp|P35908|K22E_HUMAN	KRT2	0|0|0	0	0	3	0|0|0|6|0|0|0|0|0|0	0	0	0	0	0	0	0.67
hATG3	sp|A6NCN2|KR87P_HUMAN	KRT87P	0|0|0	0	0	3	0|0|0|0|0|0|0|0|0|0	0	0	0	0	0	0	0.67
hATG3	sp|Q86UP2|KTN1_HUMAN	KTN1	0|0|0	0	0	3	0|5|0|0|0|0|0|0|0|0	0	0	0	0	0	0	0.67
hATG3	sp|Q9NS86|LANC2_HUMAN	LANCL2	0|0|0	0	0	3	0|0|0|0|0|0|0|0|0|0	0	0	0	0	0	0	0.67
hATG3	sp|O95461|LARGE_HUMAN	LARGE	0|0|0	0	0	3	0|0|0|0|0|0|0|0|0|0	0	0	0	0	0	0	0.67
hATG3	sp|Q6PKG0|LARP1_HUMAN	LARP1	0|0|0	0	0	3	0|7|0|0|0|0|7|0|2|0	0	0	0	0	0	0	0.67
hATG3	sp|Q9P2J5|SYLC_HUMAN	LARS	0|2|0	2	0.67	3	0|0|0|2|0|0|0|0|0|3	0.19	0.56	0.19	0.56	0.19	1.33	0.48
hATG3	sp|Q9Y4W2|LAS1L_HUMAN	LAS1L	0|0|0	0	0	3	0|0|0|0|0|0|0|0|0|0	0	0	0	0	0	0	0.67
hATG3	sp|Q14739|LBR_HUMAN	LBR	0|0|0	0	0	3	0|0|0|0|0|0|2|0|0|0	0	0	0	0	0	0	0.67
hATG3	sp|P00338|LDHA_HUMAN	LDHA	0|0|0	0	0	3	0|0|0|0|0|4|0|0|0|0	0	0	0	0	0	0	0.67
hATG3	sp|Q9BYZ2|LDH6B_HUMAN	LDHAL6B	0|0|0	0	0	3	0|0|0|0|0|0|0|0|0|0	0	0	0	0	0	0	0.67
hATG3	sp|P07195|LDHB_HUMAN	LDHB	0|0|0	0	0	3	0|0|0|0|0|6|0|0|0|0	0	0	0	0	0	0	0.67
hATG3	sp|O95202|LETM1_HUMAN	LETM1	0|0|0	0	0	3	0|0|0|0|0|0|0|0|0|0	0	0	0	0	0	0	0.67
hATG3	sp|Q9UHB6|LIMA1_HUMAN	LIMA1	22|27|31	80	26.67	3	192|232|184|84|90|87|171|91|98|75	0	0	0	0	0	0.2	0.67
hATG3	sp|Q15334|L2GL1_HUMAN	LLGL1	0|0|0	0	0	3	0|0|0|0|0|0|0|0|0|0	0	0	0	0	0	0	0.67
hATG3	sp|Q9BU23|LMF2_HUMAN	LMF2	0|0|0	0	0	3	0|0|0|0|0|0|0|0|0|0	0	0	0	0	0	0	0.67
hATG3	sp|P02545|LMNA_HUMAN	LMNA	0|0|0	0	0	3	0|0|0|0|0|0|0|0|0|0	0	0	0	0	0	0	0.67
hATG3	sp|P20700|LMNB1_HUMAN	LMNB1	10|3|0	13	4.33	3	23|15|19|2|2|0|17|0|4|0	0	0	0	0	0	0.53	0.63
hATG3	sp|Q03252|LMNB2_HUMAN	LMNB2	0|0|0	0	0	3	8|3|5|0|0|0|0|0|0|0	0	0	0	0	0	0	0.67
hATG3	sp|Q8WWI1|LMO7_HUMAN	LMO7	0|0|0	0	0	3	0|0|0|0|0|0|0|0|0|0	0	0	0	0	0	0	0.67
hATG3	sp|Q8NF37|PCAT1_HUMAN	LPCAT1	0|0|0	0	0	3	0|0|0|0|0|0|0|0|0|0	0	0	0	0	0	0	0.67
hATG3	sp|Q5VUJ6|LRCH2_HUMAN	LRCH2	0|0|0	0	0	3	0|0|0|0|0|0|4|0|0|0	0	0	0	0	0	0	0.67
hATG3	sp|P98164|LRP2_HUMAN	LRP2	0|0|0	0	0	3	0|0|0|0|2|0|0|0|0|0	0	0	0	0	0	0	0.67
hATG3	sp|P42704|LPPRC_HUMAN	LRPPRC	2|0|2	4	1.33	3	0|0|0|0|0|0|0|0|0|2	0.54	0.81	0.54	0.81	0.54	6.67	0.2
hATG3	sp|Q8N1G4|LRC47_HUMAN	LRRC47	0|0|0	0	0	3	0|0|0|0|0|0|0|0|0|0	0	0	0	0	0	0	0.67
hATG3	sp|Q96AG4|LRC59_HUMAN	LRRC59	0|0|0	0	0	3	0|0|0|0|0|0|0|0|0|0	0	0	0	0	0	0	0.67
hATG3	sp|Q6UWE0|LRSM1_HUMAN	LRSAM1	0|0|0	0	0	3	0|0|0|0|0|0|0|0|0|0	0	0	0	0	0	0	0.67
hATG3	sp|Q14766|LTBP1_HUMAN	LTBP1	0|0|0	0	0	3	0|0|0|0|0|0|0|0|0|0	0	0	0	0	0	0	0.67
hATG3	sp|O94822|LTN1_HUMAN	LTN1	0|0|0	0	0	3	0|0|0|0|0|0|0|0|0|0	0	0	0	0	0	0	0.67
hATG3	sp|Q9Y383|LC7L2_HUMAN	LUC7L2	0|0|0	0	0	3	0|0|0|0|0|0|4|0|0|0	0	0	0	0	0	0	0.67
hATG3	sp|Q86V48|LUZP1_HUMAN	LUZP1	11|2|0	13	4.33	3	0|0|0|0|0|0|0|0|0|0	0.65	1	0.65	1	0.65	43.33	0.12
hATG3	sp|Q9NX58|LYAR_HUMAN	LYAR	0|0|0	0	0	3	3|0|0|0|0|0|0|0|0|0	0	0	0	0	0	0	0.67
hATG3	sp|Q9UPN3|MACF1_HUMAN	MACF1	0|0|0	0	0	3	0|0|0|0|0|0|0|0|0|0	0	0	0	0	0	0	0.67
hATG3	sp|Q7L5Y9|MAEA_HUMAN	MAEA	0|0|0	0	0	3	0|0|0|0|0|0|0|0|0|0	0	0	0	0	0	0	0.67
hATG3	sp|Q9Y5V3|MAGD1_HUMAN	MAGED1	0|0|0	0	0	3	0|0|0|0|0|0|0|0|0|0	0	0	0	0	0	0	0.67
hATG3	sp|Q9UNF1|MAGD2_HUMAN	MAGED2	0|0|0	0	0	3	2|0|0|0|0|0|0|0|0|0	0	0	0	0	0	0	0.67
hATG3	sp|P78559|MAP1A_HUMAN	MAP1A	0|0|0	0	0	3	0|0|0|0|0|0|0|0|0|0	0	0	0	0	0	0	0.67
hATG3	sp|P46821|MAP1B_HUMAN	MAP1B	27|20|29	76	25.33	3	42|137|9|64|68|82|46|53|38|67	0	0	0	0	0	0.42	0.67
hATG3	sp|P27816|MAP4_HUMAN	MAP4	0|0|0	0	0	3	0|0|0|0|0|0|0|0|0|0	0	0	0	0	0	0	0.67
hATG3	sp|Q3KQU3|MA7D1_HUMAN	MAP7D1	0|0|0	0	0	3	2|0|0|0|0|0|0|0|0|0	0	0	0	0	0	0	0.67
hATG3	sp|P29966|MARCS_HUMAN	MARCKS	3|0|0	3	1	3	0|0|0|0|0|0|0|0|0|0	0.33	0.99	0.33	0.99	0.33	10	0.33
hATG3	sp|P56192|SYMC_HUMAN	MARS	2|0|0	2	0.67	3	0|0|0|0|0|0|0|0|0|0	0.32	0.96	0.32	0.96	0.32	6.67	0.37
hATG3	sp|P31153|METK2_HUMAN	MAT2A	0|0|0	0	0	3	0|0|0|0|0|0|0|0|0|0	0	0	0	0	0	0	0.67
hATG3	sp|P43243|MATR3_HUMAN	MATR3	0|3|0	3	1	3	19|38|17|21|14|17|46|18|20|12	0	0	0	0	0	0.05	0.67
hATG3	sp|P56270|MAZ_HUMAN	MAZ	0|0|0	0	0	3	0|0|0|0|0|0|0|0|0|0	0	0	0	0	0	0	0.67
hATG3	sp|Q96N66|MBOA7_HUMAN	MBOAT7	0|0|0	0	0	3	0|0|0|0|0|0|0|0|0|0	0	0	0	0	0	0	0.67
hATG3	sp|Q7L590|MCM10_HUMAN	MCM10	0|0|0	0	0	3	0|0|0|0|0|0|0|0|0|0	0	0	0	0	0	0	0.67
hATG3	sp|P49736|MCM2_HUMAN	MCM2	0|0|0	0	0	3	0|0|0|0|0|0|0|0|0|0	0	0	0	0	0	0	0.67
hATG3	sp|P25205|MCM3_HUMAN	MCM3	0|0|0	0	0	3	0|0|0|0|0|0|0|0|0|0	0	0	0	0	0	0	0.67
hATG3	sp|O60318|GANP_HUMAN	MCM3AP	0|0|0	0	0	3	0|0|0|0|0|0|0|0|0|0	0	0	0	0	0	0	0.67
hATG3	sp|P33992|MCM5_HUMAN	MCM5	0|0|0	0	0	3	0|0|0|0|0|0|0|0|0|0	0	0	0	0	0	0	0.67
hATG3	sp|Q14566|MCM6_HUMAN	MCM6	0|0|0	0	0	3	0|0|0|0|0|0|0|0|0|0	0	0	0	0	0	0	0.67
hATG3	sp|P33993|MCM7_HUMAN	MCM7	0|0|0	0	0	3	0|0|0|0|0|0|0|0|0|0	0	0	0	0	0	0	0.67
hATG3	sp|Q14676|MDC1_HUMAN	MDC1	0|0|0	0	0	3	3|6|2|0|0|0|0|0|0|0	0	0	0	0	0	0	0.67
hATG3	sp|P40926|MDHM_HUMAN	MDH2	0|0|0	0	0	3	0|0|0|0|0|0|0|0|0|0	0	0	0	0	0	0	0.67
hATG3	sp|Q9NU22|MDN1_HUMAN	MDN1	0|0|0	0	0	3	0|0|0|0|0|0|0|0|0|0	0	0	0	0	0	0	0.67
hATG3	sp|Q8IWI9|MGAP_HUMAN	MGA	2|0|3	5	1.67	3	22|52|9|6|6|7|11|4|6|10	0	0	0	0	0	0.13	0.67
hATG3	sp|Q8TDB4|HUMMR_HUMAN	MGARP	0|0|0	0	0	3	0|0|0|0|0|0|0|0|0|0	0	0	0	0	0	0	0.67
hATG3	sp|P46013|KI67_HUMAN	MKI67	0|0|0	0	0	3	0|0|0|0|0|0|0|0|0|0	0	0	0	0	0	0	0.67
hATG3	sp|Q9UL63|MKLN1_HUMAN	MKLN1	0|0|0	0	0	3	0|0|0|0|0|0|0|0|0|0	0	0	0	0	0	0	0.67
hATG3	sp|P55196|AFAD_HUMAN	MLLT4	0|0|0	0	0	3	0|0|0|0|0|0|0|0|0|0	0	0	0	0	0	0	0.67
hATG3	sp|Q96T76|MMS19_HUMAN	MMS19	0|0|0	0	0	3	0|0|0|0|0|0|0|0|0|0	0	0	0	0	0	0	0.67
hATG3	sp|Q9BU76|MMTA2_HUMAN	MMTAG2	0|0|0	0	0	3	0|0|0|0|0|0|0|0|0|0	0	0	0	0	0	0	0.67
hATG3	sp|Q7Z3U7|MON2_HUMAN	MON2	0|0|0	0	0	3	0|0|0|0|0|0|0|0|0|0	0	0	0	0	0	0	0.67
hATG3	sp|Q9HCE1|MOV10_HUMAN	MOV10	0|0|0	0	0	3	0|0|0|0|0|0|0|0|0|0	0	0	0	0	0	0	0.67
hATG3	sp|Q6WCQ1|MPRIP_HUMAN	MPRIP	2|0|0	2	0.67	3	0|0|0|0|0|0|2|0|3|0	0.19	0.56	0.19	0.56	0.19	1.33	0.48
hATG3	sp|O94776|MTA2_HUMAN	MTA2	0|0|0	0	0	3	0|0|0|0|0|0|0|0|0|0	0	0	0	0	0	0	0.67
hATG3	sp|Q86UE4|LYRIC_HUMAN	MTDH	0|0|0	0	0	3	3|2|0|0|0|0|0|0|0|0	0	0	0	0	0	0	0.67
hATG3	sp|P11586|C1TC_HUMAN	MTHFD1	0|0|0	0	0	3	0|0|0|0|0|0|0|0|0|0	0	0	0	0	0	0	0.67
hATG3	sp|Q8NCE2|MTMRE_HUMAN	MTMR14	0|0|0	0	0	3	0|0|0|0|0|5|3|0|0|0	0	0	0	0	0	0	0.67
hATG3	sp|P42345|MTOR_HUMAN	MTOR	0|0|0	0	0	3	0|0|0|0|0|0|0|0|0|0	0	0	0	0	0	0	0.67
hATG3	sp|Q8WXI7|MUC16_HUMAN	MUC16	0|0|0	0	0	3	0|0|0|0|0|0|0|0|0|0	0	0	0	0	0	0	0.67
hATG3	sp|Q7Z5P9|MUC19_HUMAN	MUC19	0|0|0	0	0	3	0|0|0|0|0|0|0|0|0|0	0	0	0	0	0	0	0.67
hATG3	sp|Q9HC84|MUC5B_HUMAN	MUC5B	0|0|0	0	0	3	0|0|0|0|0|0|0|0|0|0	0	0	0	0	0	0	0.67
hATG3	sp|Q9BQG0|MBB1A_HUMAN	MYBBP1A	2|0|0	2	0.67	3	13|26|5|7|5|6|37|8|6|12	0	0	0	0	0	0.05	0.67
hATG3	sp|Q99417|MYCBP_HUMAN	MYCBP	0|0|3	3	1	3	0|0|0|0|0|0|0|0|0|0	0.33	0.99	0.33	0.99	0.33	10	0.33
hATG3	sp|O75592|MYCB2_HUMAN	MYCBP2	6|2|0	8	2.67	3	0|6|0|0|0|0|0|0|0|0	0.51	0.92	0.51	0.92	0.51	4.44	0.21
hATG3	sp|P12882|MYH1_HUMAN	MYH1	0|0|0	0	0	3	0|0|0|0|0|0|0|0|0|0	0	0	0	0	0	0	0.67
hATG3	sp|P35580|MYH10_HUMAN	MYH10	34|15|18	67	22.33	3	44|116|39|36|20|22|157|84|58|78	0	0	0	0	0	0.34	0.67
hATG3	sp|P35749|MYH11_HUMAN	MYH11	0|0|0	0	0	3	28|40|30|0|0|0|0|0|0|0	0	0	0	0	0	0	0.67
hATG3	sp|Q7Z406|MYH14_HUMAN	MYH14	6|2|0	8	2.67	3	8|15|2|10|4|4|30|19|17|21	0	0	0	0	0	0.21	0.67
hATG3	sp|P12883|MYH7_HUMAN	MYH7	0|0|0	0	0	3	0|0|0|0|0|0|0|0|0|0	0	0	0	0	0	0	0.67
hATG3	sp|A7E2Y1|MYH7B_HUMAN	MYH7B	0|0|0	0	0	3	0|0|0|0|0|0|0|0|0|0	0	0	0	0	0	0	0.67
hATG3	sp|P35579|MYH9_HUMAN	MYH9	69|32|45	146	48.67	3	135|241|113|137|82|75|371|159|115|184	0	0	0	0	0	0.3	0.67
hATG3	sp|P14649|MYL6B_HUMAN	MYL6B	0|0|0	0	0	3	0|0|0|0|0|0|0|0|0|0	0	0	0	0	0	0	0.67
hATG3	sp|Q92614|MY18A_HUMAN	MYO18A	18|9|5	32	10.67	3	2|11|0|0|0|0|3|2|2|3	0.62	0.97	0.62	0.97	0.62	4.64	0.17
hATG3	sp|Q96H55|MYO19_HUMAN	MYO19	0|0|0	0	0	3	0|0|0|0|0|0|0|0|0|0	0	0	0	0	0	0	0.67
hATG3	sp|Q9UBC5|MYO1A_HUMAN	MYO1A	0|0|0	0	0	3	0|4|2|14|13|9|0|11|8|11	0	0	0	0	0	0	0.67
hATG3	sp|O43795|MYO1B_HUMAN	MYO1B	55|38|50	143	47.67	3	69|93|36|147|159|151|234|145|93|114	0	0	0	0	0	0.38	0.67
hATG3	sp|O00159|MYO1C_HUMAN	MYO1C	49|56|64	169	56.33	3	42|77|33|165|164|166|288|120|111|116	0	0	0	0	0	0.44	0.67
hATG3	sp|O94832|MYO1D_HUMAN	MYO1D	33|25|41	99	33	3	74|116|60|73|63|68|239|89|71|74	0	0	0	0	0	0.36	0.67
hATG3	sp|Q12965|MYO1E_HUMAN	MYO1E	0|0|2	2	0.67	3	6|5|2|14|3|0|10|15|11|11	0	0	0	0	0	0.09	0.67
hATG3	sp|B0I1T2|MYO1G_HUMAN	MYO1G	0|0|0	0	0	3	8|9|0|0|0|0|0|0|0|0	0	0	0	0	0	0	0.67
hATG3	sp|Q9Y4I1|MYO5A_HUMAN	MYO5A	11|4|6	21	7	3	19|86|3|28|23|28|111|52|45|63	0	0	0	0	0	0.15	0.67
hATG3	sp|Q9ULV0|MYO5B_HUMAN	MYO5B	0|0|0	0	0	3	9|36|0|10|9|10|14|13|12|11	0	0	0	0	0	0	0.67
hATG3	sp|Q9NQX4|MYO5C_HUMAN	MYO5C	2|0|0	2	0.67	3	11|54|0|9|7|9|22|10|11|8	0	0	0	0	0	0.05	0.67
hATG3	sp|Q9UM54|MYO6_HUMAN	MYO6	14|5|7	26	8.67	3	50|74|51|46|29|19|79|59|45|69	0	0	0	0	0	0.17	0.67
hATG3	sp|Q13459|MYO9B_HUMAN	MYO9B	0|0|0	0	0	3	0|0|0|0|0|0|0|0|0|0	0	0	0	0	0	0	0.67
hATG3	sp|E9PAV3|NACAM_HUMAN	NACA	0|0|0	0	0	3	0|0|0|0|0|0|0|0|0|0	0	0	0	0	0	0	0.67
hATG3	sp|Q6IA69|NADE_HUMAN	NADSYN1	0|0|0	0	0	3	0|0|0|0|0|0|0|0|0|0	0	0	0	0	0	0	0.67
hATG3	sp|Q13564|ULA1_HUMAN	NAE1	0|0|0	0	0	3	0|0|0|0|0|0|0|0|0|0	0	0	0	0	0	0	0.67
hATG3	sp|P55209|NP1L1_HUMAN	NAP1L1	0|0|0	0	0	3	0|0|0|0|0|0|0|0|0|0	0	0	0	0	0	0	0.67
hATG3	sp|Q99733|NP1L4_HUMAN	NAP1L4	0|0|0	0	0	3	0|0|0|0|0|0|0|0|0|0	0	0	0	0	0	0	0.67
hATG3	sp|P49321|NASP_HUMAN	NASP	0|0|0	0	0	3	0|0|0|0|0|2|0|0|0|0	0	0	0	0	0	0	0.67
hATG3	sp|Q15021|CND1_HUMAN	NCAPD2	0|0|0	0	0	3	0|0|0|0|0|0|0|0|0|0	0	0	0	0	0	0	0.67
hATG3	sp|P42695|CNDD3_HUMAN	NCAPD3	0|0|0	0	0	3	0|0|0|0|0|0|0|0|0|0	0	0	0	0	0	0	0.67
hATG3	sp|Q9BPX3|CND3_HUMAN	NCAPG	0|0|0	0	0	3	0|0|0|0|0|0|0|0|0|0	0	0	0	0	0	0	0.67
hATG3	sp|Q86XI2|CNDG2_HUMAN	NCAPG2	0|0|0	0	0	3	0|0|0|0|0|0|0|0|0|0	0	0	0	0	0	0	0.67
hATG3	sp|Q09161|NCBP1_HUMAN	NCBP1	0|0|0	0	0	3	0|4|0|0|0|0|7|0|0|0	0	0	0	0	0	0	0.67
hATG3	sp|P19338|NUCL_HUMAN	NCL	4|11|12	27	9	3	24|31|0|52|46|66|19|14|13|13	0	0	0	0	0	0.32	0.67
hATG3	sp|O00483|NDUA4_HUMAN	NDUFA4	0|0|0	0	0	3	0|0|0|0|0|0|0|0|0|0	0	0	0	0	0	0	0.67
hATG3	sp|Q0ZGT2|NEXN_HUMAN	NEXN	0|0|0	0	0	3	11|13|12|0|0|0|3|0|0|0	0	0	0	0	0	0	0.67
hATG3	sp|P21359|NF1_HUMAN	NF1	0|0|0	0	0	3	0|0|0|0|0|0|0|0|0|0	0	0	0	0	0	0	0.67
hATG3	sp|Q6ZNB6|NFXL1_HUMAN	NFXL1	0|0|0	0	0	3	0|0|0|0|0|0|0|0|0|0	0	0	0	0	0	0	0.67
hATG3	sp|Q6KC79|NIPBL_HUMAN	NIPBL	0|0|0	0	0	3	0|0|0|0|0|0|0|0|0|0	0	0	0	0	0	0	0.67
hATG3	sp|P30419|NMT1_HUMAN	NMT1	0|0|0	0	0	3	0|0|0|0|0|0|0|0|0|0	0	0	0	0	0	0	0.67
hATG3	sp|Q9Y3T9|NOC2L_HUMAN	NOC2L	0|0|0	0	0	3	0|0|0|0|0|0|0|0|0|0	0	0	0	0	0	0	0.67
hATG3	sp|Q8WTT2|NOC3L_HUMAN	NOC3L	0|0|0	0	0	3	0|0|0|0|0|0|0|0|0|0	0	0	0	0	0	0	0.67
hATG3	sp|Q9BVI4|NOC4L_HUMAN	NOC4L	0|0|0	0	0	3	0|0|0|0|0|0|5|0|0|0	0	0	0	0	0	0	0.67
hATG3	sp|Q5C9Z4|NOM1_HUMAN	NOM1	0|0|0	0	0	3	0|0|0|0|0|0|0|0|0|0	0	0	0	0	0	0	0.67
hATG3	sp|Q15233|NONO_HUMAN	NONO	0|0|0	0	0	3	0|2|0|0|4|0|2|0|0|0	0	0	0	0	0	0	0.67
hATG3	sp|P78316|NOP14_HUMAN	NOP14	0|0|0	0	0	3	0|0|0|0|0|0|0|0|0|0	0	0	0	0	0	0	0.67
hATG3	sp|P46087|NOP2_HUMAN	NOP2	0|0|0	0	0	3	4|8|3|0|0|0|3|0|0|0	0	0	0	0	0	0	0.67
hATG3	sp|O00567|NOP56_HUMAN	NOP56	0|0|0	0	0	3	4|0|4|0|2|0|0|3|4|0	0	0	0	0	0	0	0.67
hATG3	sp|Q9Y2X3|NOP58_HUMAN	NOP58	0|0|0	0	0	3	5|0|3|0|0|0|0|0|0|0	0	0	0	0	0	0	0.67
hATG3	sp|P06748|NPM_HUMAN	NPM1	0|0|0	0	0	3	0|3|0|3|0|11|12|0|0|0	0	0	0	0	0	0	0.67
hATG3	sp|Q96RI1|NR1H4_HUMAN	NR1H4	0|0|0	0	0	3	0|0|0|0|0|0|0|0|0|0	0	0	0	0	0	0	0.67
hATG3	sp|Q08J23|NSUN2_HUMAN	NSUN2	0|0|0	0	0	3	0|0|0|0|0|0|0|0|0|0	0	0	0	0	0	0	0.67
hATG3	sp|Q9Y266|NUDC_HUMAN	NUDC	0|0|0	0	0	3	0|0|0|0|0|0|0|0|0|0	0	0	0	0	0	0	0.67
hATG3	sp|Q9BQG2|NUD12_HUMAN	NUDT12	0|0|0	0	0	3	0|0|0|0|0|0|4|0|0|0	0	0	0	0	0	0	0.67
hATG3	sp|Q14980|NUMA1_HUMAN	NUMA1	0|0|0	0	0	3	12|19|5|0|0|0|0|0|0|0	0	0	0	0	0	0	0.67
hATG3	sp|P57740|NU107_HUMAN	NUP107	0|0|0	0	0	3	0|0|0|0|0|0|0|0|0|0	0	0	0	0	0	0	0.67
hATG3	sp|Q8WUM0|NU133_HUMAN	NUP133	0|0|0	0	0	3	0|0|0|0|0|0|0|0|0|0	0	0	0	0	0	0	0.67
hATG3	sp|P49790|NU153_HUMAN	NUP153	0|0|0	0	0	3	0|0|0|0|0|0|0|0|0|0	0	0	0	0	0	0	0.67
hATG3	sp|O75694|NU155_HUMAN	NUP155	0|0|0	0	0	3	0|0|0|0|0|0|0|0|0|0	0	0	0	0	0	0	0.67
hATG3	sp|Q12769|NU160_HUMAN	NUP160	0|0|0	0	0	3	0|0|0|0|0|0|4|0|0|0	0	0	0	0	0	0	0.67
hATG3	sp|Q5SRE5|NU188_HUMAN	NUP188	0|0|0	0	0	3	0|0|0|0|0|0|0|0|0|0	0	0	0	0	0	0	0.67
hATG3	sp|Q92621|NU205_HUMAN	NUP205	0|0|0	0	0	3	4|5|0|0|0|0|2|3|0|3	0	0	0	0	0	0	0.67
hATG3	sp|Q8TEM1|PO210_HUMAN	NUP210	0|0|0	0	0	3	0|0|0|0|0|0|0|0|0|0	0	0	0	0	0	0	0.67
hATG3	sp|P35658|NU214_HUMAN	NUP214	0|0|0	0	0	3	0|0|0|0|0|0|0|0|0|0	0	0	0	0	0	0	0.67
hATG3	sp|Q9BW27|NUP85_HUMAN	NUP85	0|0|0	0	0	3	0|0|0|0|0|0|0|0|0|0	0	0	0	0	0	0	0.67
hATG3	sp|Q8N1F7|NUP93_HUMAN	NUP93	0|0|0	0	0	3	0|0|0|0|0|0|0|0|0|0	0	0	0	0	0	0	0.67
hATG3	sp|P52948|NUP98_HUMAN	NUP98	0|0|0	0	0	3	0|0|0|0|0|0|0|0|0|0	0	0	0	0	0	0	0.67
hATG3	sp|Q9UBU9|NXF1_HUMAN	NXF1	0|0|0	0	0	3	0|0|0|0|0|0|0|0|0|0	0	0	0	0	0	0	0.67
hATG3	sp|O75665|OFD1_HUMAN	OFD1	0|0|0	0	0	3	0|0|0|0|0|0|3|0|0|0	0	0	0	0	0	0	0.67
hATG3	sp|Q9BZF1|OSBL8_HUMAN	OSBPL8	0|0|0	0	0	3	0|0|0|0|0|0|0|0|0|0	0	0	0	0	0	0	0.67
hATG3	sp|Q96FW1|OTUB1_HUMAN	OTUB1	0|0|0	0	0	3	0|0|0|0|0|0|0|0|0|0	0	0	0	0	0	0	0.67
hATG3	sp|Q01804|OTUD4_HUMAN	OTUD4	5|3|5	13	4.33	3	2|7|0|6|5|8|8|6|2|7	0	0	0	0	0	0.85	0.67
hATG3	sp|Q9NWU1|OXSM_HUMAN	OXSM	0|0|0	0	0	3	0|0|0|0|0|0|0|0|0|0	0	0	0	0	0	0	0.67
hATG3	sp|Q9UQ80|PA2G4_HUMAN	PA2G4	0|0|0	0	0	3	0|0|0|0|0|0|0|0|0|0	0	0	0	0	0	0	0.67
hATG3	sp|P11940|PABP1_HUMAN	PABPC1	0|0|6	6	2	3	14|19|16|15|24|19|61|15|15|10	0	0	0	0	0	0.1	0.67
hATG3	sp|Q9H361|PABP3_HUMAN	PABPC3	0|0|5	5	1.67	3	0|0|0|0|0|0|33|0|0|0	0.01	0.02	0.01	0.02	0.01	0.51	0.56
hATG3	sp|Q13310|PABP4_HUMAN	PABPC4	0|0|6	6	2	3	14|18|15|11|16|12|31|8|9|6	0	0	0	0	0	0.14	0.67
hATG3	sp|P22234|PUR6_HUMAN	PAICS	0|0|0	0	0	3	0|0|0|0|0|0|0|0|0|0	0	0	0	0	0	0	0.67
hATG3	sp|Q9NVE7|PANK4_HUMAN	PANK4	0|0|0	0	0	3	0|0|0|0|0|0|0|0|0|0	0	0	0	0	0	0	0.67
hATG3	sp|Q8TEW0|PARD3_HUMAN	PARD3	0|0|0	0	0	3	0|0|0|0|0|0|0|0|0|0	0	0	0	0	0	0	0.67
hATG3	sp|P09874|PARP1_HUMAN	PARP1	0|0|0	0	0	3	0|0|0|0|0|0|0|0|0|0	0	0	0	0	0	0	0.67
hATG3	sp|Q15365|PCBP1_HUMAN	PCBP1	0|0|0	0	0	3	2|0|0|0|0|0|0|0|0|0	0	0	0	0	0	0	0.67
hATG3	sp|Q15366|PCBP2_HUMAN	PCBP2	0|0|0	0	0	3	2|0|0|0|0|0|0|0|0|0	0	0	0	0	0	0	0.67
hATG3	sp|O14917|PCD17_HUMAN	PCDH17	3|0|2	5	1.67	3	0|0|0|0|2|0|0|0|0|0	0.58	0.92	0.58	0.92	0.58	8.33	0.19
hATG3	sp|P12004|PCNA_HUMAN	PCNA	0|0|0	0	0	3	0|0|0|0|0|0|0|0|0|0	0	0	0	0	0	0	0.67
hATG3	sp|Q14690|RRP5_HUMAN	PDCD11	0|0|0	0	0	3	0|0|0|0|0|0|0|0|0|0	0	0	0	0	0	0	0.67
hATG3	sp|P30101|PDIA3_HUMAN	PDIA3	0|0|0	0	0	3	0|0|0|0|0|0|0|0|0|0	0	0	0	0	0	0	0.67
hATG3	sp|P13667|PDIA4_HUMAN	PDIA4	0|0|0	0	0	3	0|0|0|0|0|0|0|0|0|0	0	0	0	0	0	0	0.67
hATG3	sp|Q15084|PDIA6_HUMAN	PDIA6	0|0|0	0	0	3	0|0|0|0|0|0|0|0|0|0	0	0	0	0	0	0	0.67
hATG3	sp|Q29RF7|PDS5A_HUMAN	PDS5A	0|0|0	0	0	3	0|0|0|0|0|0|0|0|0|0	0	0	0	0	0	0	0.67
hATG3	sp|Q9NTI5|PDS5B_HUMAN	PDS5B	0|0|0	0	0	3	0|0|0|0|0|0|0|0|0|0	0	0	0	0	0	0	0.67
hATG3	sp|O00623|PEX12_HUMAN	PEX12	0|0|0	0	0	3	0|0|0|0|0|0|0|0|0|0	0	0	0	0	0	0	0.67
hATG3	sp|Q16875|F263_HUMAN	PFKFB3	0|0|0	0	0	3	0|0|0|0|0|0|4|0|0|0	0	0	0	0	0	0	0.67
hATG3	sp|P17858|PFKAL_HUMAN	PFKL	0|0|0	0	0	3	0|0|0|0|0|0|0|0|0|0	0	0	0	0	0	0	0.67
hATG3	sp|Q01813|PFKAP_HUMAN	PFKP	0|0|0	0	0	3	0|0|0|0|0|0|0|0|0|0	0	0	0	0	0	0	0.67
hATG3	sp|Q96HS1|PGAM5_HUMAN	PGAM5	0|0|0	0	0	3	0|0|0|0|0|0|3|0|0|0	0	0	0	0	0	0	0.67
hATG3	sp|P00558|PGK1_HUMAN	PGK1	0|0|0	0	0	3	0|0|0|0|0|0|0|0|0|0	0	0	0	0	0	0	0.67
hATG3	sp|P35232|PHB_HUMAN	PHB	0|4|0	4	1.33	3	11|0|0|0|5|8|10|4|2|3	0	0	0	0	0	0.31	0.67
hATG3	sp|Q99623|PHB2_HUMAN	PHB2	2|3|2	7	2.33	3	21|3|23|2|9|15|9|6|8|4	0	0	0	0	0	0.23	0.67
hATG3	sp|Q7RTV0|PHF5A_HUMAN	PHF5A	0|0|0	0	0	3	5|3|5|0|0|0|0|2|0|0	0	0	0	0	0	0	0.67
hATG3	sp|Q8IWS0|PHF6_HUMAN	PHF6	0|0|0	0	0	3	0|0|0|0|0|0|0|0|0|0	0	0	0	0	0	0	0.67
hATG3	sp|O43175|SERA_HUMAN	PHGDH	0|4|3	7	2.33	3	0|0|0|4|13|12|4|13|6|3	0	0	0	0	0	0.42	0.67
hATG3	sp|Q9P1Y6|PHRF1_HUMAN	PHRF1	0|0|0	0	0	3	0|5|0|0|0|0|0|0|0|0	0	0	0	0	0	0	0.67
hATG3	sp|P42356|PI4KA_HUMAN	PI4KA	0|0|0	0	0	3	0|0|0|0|0|0|0|0|0|0	0	0	0	0	0	0	0.67
hATG3	sp|Q9HB75|PIDD1_HUMAN	PIDD1	0|0|2	2	0.67	3	0|0|0|0|0|0|0|0|0|0	0.32	0.96	0.32	0.96	0.32	6.67	0.37
hATG3	sp|P48426|PI42A_HUMAN	PIP4K2A	0|0|0	0	0	3	0|0|0|0|0|0|0|0|0|0	0	0	0	0	0	0	0.67
hATG3	sp|P78356|PI42B_HUMAN	PIP4K2B	0|0|0	0	0	3	0|0|0|0|0|0|0|0|0|0	0	0	0	0	0	0	0.67
hATG3	sp|Q8TBX8|PI42C_HUMAN	PIP4K2C	0|0|0	0	0	3	0|0|0|0|0|0|0|0|0|0	0	0	0	0	0	0	0.67
hATG3	sp|Q99755|PI51A_HUMAN	PIP5K1A	0|0|0	0	0	3	0|0|0|0|0|0|0|0|0|0	0	0	0	0	0	0	0.67
hATG3	sp|P48739|PIPNB_HUMAN	PITPNB	0|0|0	0	0	3	0|0|0|0|0|0|0|0|0|0	0	0	0	0	0	0	0.67
hATG3	sp|P14618|KPYM_HUMAN	PKM	0|0|0	0	0	3	0|0|0|0|0|0|0|0|0|3	0	0	0	0	0	0	0.67
hATG3	sp|Q6P1J6|PLB1_HUMAN	PLB1	0|0|0	0	0	3	0|0|0|0|0|0|0|0|0|0	0	0	0	0	0	0	0.67
hATG3	sp|Q9NQ66|PLCB1_HUMAN	PLCB1	0|0|0	0	0	3	0|0|0|0|0|0|0|0|0|0	0	0	0	0	0	0	0.67
hATG3	sp|Q15149|PLEC_HUMAN	PLEC	0|0|0	0	0	3	0|14|0|0|0|0|0|0|0|0	0	0	0	0	0	0	0.67
hATG3	sp|Q9HB20|PKHA3_HUMAN	PLEKHA3	0|0|0	0	0	3	0|0|0|0|0|0|0|0|0|0	0	0	0	0	0	0	0.67
hATG3	sp|A1L390|PKHG3_HUMAN	PLEKHG3	0|0|0	0	0	3	0|6|0|0|0|0|0|0|0|0	0	0	0	0	0	0	0.67
hATG3	sp|P13797|PLST_HUMAN	PLS3	0|0|0	0	0	3	0|0|0|0|0|0|3|3|0|0	0	0	0	0	0	0	0.67
hATG3	sp|Q9H307|PININ_HUMAN	PNN	0|0|0	0	0	3	12|39|14|3|0|0|5|7|8|4	0	0	0	0	0	0	0.67
hATG3	sp|Q7Z3K3|POGZ_HUMAN	POGZ	0|0|0	0	0	3	0|0|0|0|0|0|0|0|0|0	0	0	0	0	0	0	0.67
hATG3	sp|P28340|DPOD1_HUMAN	POLD1	0|0|0	0	0	3	0|0|0|0|0|0|0|0|0|0	0	0	0	0	0	0	0.67
hATG3	sp|Q9BY77|PDIP3_HUMAN	POLDIP3	0|0|0	0	0	3	0|0|0|0|0|0|0|0|0|0	0	0	0	0	0	0	0.67
hATG3	sp|P24928|RPB1_HUMAN	POLR2A	0|0|0	0	0	3	0|0|0|0|0|0|0|0|0|0	0	0	0	0	0	0	0.67
hATG3	sp|P30876|RPB2_HUMAN	POLR2B	0|0|0	0	0	3	0|0|0|0|0|0|0|0|0|0	0	0	0	0	0	0	0.67
hATG3	sp|O00411|RPOM_HUMAN	POLRMT	0|0|0	0	0	3	0|0|0|0|0|0|0|0|0|0	0	0	0	0	0	0	0.67
hATG3	sp|A8CG34|P121C_HUMAN	POM121C	0|0|0	0	0	3	0|0|0|0|0|0|0|0|0|0	0	0	0	0	0	0	0.67
hATG3	sp|Q6S8J3|POTEE_HUMAN	POTEE	4|0|0	4	1.33	3	0|0|0|0|0|0|5|0|0|0	0.29	0.87	0.29	0.87	0.29	2.67	0.43
hATG3	sp|Q9BYX7|ACTBM_HUMAN	POTEKP	4|0|0	4	1.33	3	0|0|0|0|0|0|0|0|0|0	0.33	1	0.33	1	0.33	13.33	0.3
hATG3	sp|Q06203|PUR1_HUMAN	PPAT	0|0|0	0	0	3	0|0|0|0|0|0|0|0|0|0	0	0	0	0	0	0	0.67
hATG3	sp|P62937|PPIA_HUMAN	PPIA	0|0|0	0	0	3	0|0|0|0|0|0|0|0|0|0	0	0	0	0	0	0	0.67
hATG3	sp|Q13427|PPIG_HUMAN	PPIG	0|0|0	0	0	3	4|0|3|0|0|0|0|0|0|0	0	0	0	0	0	0	0.67
hATG3	sp|P35813|PPM1A_HUMAN	PPM1A	0|0|0	0	0	3	18|3|11|0|3|4|10|4|0|0	0	0	0	0	0	0	0.67
hATG3	sp|O75688|PPM1B_HUMAN	PPM1B	3|2|5	10	3.33	3	32|37|34|12|13|13|29|5|0|0	0	0	0	0	0	0.19	0.67
hATG3	sp|P62136|PP1A_HUMAN	PPP1CA	8|5|6	19	6.33	3	0|0|0|0|4|0|5|0|0|0	0.86	0.93	0.86	0.93	0.86	7.04	0.02
hATG3	sp|P36873|PP1G_HUMAN	PPP1CC	0|0|0	0	0	3	0|0|0|0|4|0|5|0|0|0	0	0	0	0	0	0	0.67
hATG3	sp|O14974|MYPT1_HUMAN	PPP1R12A	10|9|3	22	7.33	3	3|2|0|0|0|0|3|0|0|0	0.85	0.99	0.85	0.99	0.85	9.17	0.03
hATG3	sp|Q9BZL4|PP12C_HUMAN	PPP1R12C	2|0|0	2	0.67	3	0|0|0|0|0|0|0|0|0|0	0.32	0.96	0.32	0.96	0.32	6.67	0.37
hATG3	sp|Q9ULJ8|NEB1_HUMAN	PPP1R9A	0|0|0	0	0	3	9|15|2|0|0|0|0|0|0|0	0	0	0	0	0	0	0.67
hATG3	sp|Q96SB3|NEB2_HUMAN	PPP1R9B	6|10|7	23	7.67	3	9|21|0|0|0|0|4|3|0|0	0.11	0.29	0.11	0.29	0.11	2.07	0.51
hATG3	sp|P30153|2AAA_HUMAN	PPP2R1A	0|0|0	0	0	3	0|0|0|0|0|0|0|0|0|0	0	0	0	0	0	0	0.67
hATG3	sp|P63151|2ABA_HUMAN	PPP2R2A	0|0|0	0	0	3	0|0|0|0|0|0|2|0|0|0	0	0	0	0	0	0	0.67
hATG3	sp|Q9UPN7|PP6R1_HUMAN	PPP6R1	0|0|0	0	0	3	0|0|0|0|0|0|0|0|0|0	0	0	0	0	0	0	0.67
hATG3	sp|Q5H9R7|PP6R3_HUMAN	PPP6R3	0|0|0	0	0	3	0|0|0|0|0|0|0|0|0|0	0	0	0	0	0	0	0.67
hATG3	sp|Q06830|PRDX1_HUMAN	PRDX1	0|0|0	0	0	3	0|0|0|0|0|0|4|0|0|0	0	0	0	0	0	0	0.67
hATG3	sp|P32119|PRDX2_HUMAN	PRDX2	0|0|0	0	0	3	0|0|0|0|0|0|3|0|0|0	0	0	0	0	0	0	0.67
hATG3	sp|P30041|PRDX6_HUMAN	PRDX6	0|0|0	0	0	3	0|0|0|0|0|0|0|0|0|0	0	0	0	0	0	0	0.67
hATG3	sp|P10644|KAP0_HUMAN	PRKAR1A	0|0|0	0	0	3	0|0|0|0|0|0|0|0|0|0	0	0	0	0	0	0	0.67
hATG3	sp|P78527|PRKDC_HUMAN	PRKDC	23|14|14	51	17	3	28|76|6|21|31|54|66|82|47|75	0	0	0	0	0	0.35	0.67
hATG3	sp|Q99873|ANM1_HUMAN	PRMT1	0|0|0	0	0	3	0|0|0|0|0|0|0|3|0|0	0	0	0	0	0	0	0.67
hATG3	sp|O14744|ANM5_HUMAN	PRMT5	119|128|159	406	135.33	3	140|151|115|339|299|323|424|265|193|182	0	0	0	0	0	0.56	0.67
hATG3	sp|Q9UMS4|PRP19_HUMAN	PRPF19	0|0|0	0	0	3	0|0|0|5|7|5|8|2|0|0	0	0	0	0	0	0	0.67
hATG3	sp|Q8WWY3|PRP31_HUMAN	PRPF31	2|3|8	13	4.33	3	17|0|13|9|13|15|16|10|6|7	0	0	0	0	0	0.41	0.67
hATG3	sp|O75400|PR40A_HUMAN	PRPF40A	0|0|0	0	0	3	0|7|0|0|0|0|7|0|0|0	0	0	0	0	0	0	0.67
hATG3	sp|O94906|PRP6_HUMAN	PRPF6	0|0|0	0	0	3	0|2|0|0|0|0|0|4|2|2	0	0	0	0	0	0	0.67
hATG3	sp|Q6P2Q9|PRP8_HUMAN	PRPF8	4|4|4	12	4	3	3|30|0|15|10|27|73|28|16|32	0	0	0	0	0	0.17	0.67
hATG3	sp|P60891|PRPS1_HUMAN	PRPS1	0|0|0	0	0	3	0|0|0|5|6|5|7|0|0|0	0	0	0	0	0	0	0.67
hATG3	sp|P21108|PRPS3_HUMAN	PRPS1L1	0|0|0	0	0	3	0|0|0|7|8|11|9|0|0|0	0	0	0	0	0	0	0.67
hATG3	sp|P11908|PRPS2_HUMAN	PRPS2	0|0|0	0	0	3	0|0|0|6|6|8|9|0|0|0	0	0	0	0	0	0	0.67
hATG3	sp|Q14558|KPRA_HUMAN	PRPSAP1	0|0|0	0	0	3	0|0|0|0|0|2|11|0|0|0	0	0	0	0	0	0	0.67
hATG3	sp|O60256|KPRB_HUMAN	PRPSAP2	0|0|0	0	0	3	6|0|0|0|0|6|11|0|0|0	0	0	0	0	0	0	0.67
hATG3	sp|P48634|PRC2A_HUMAN	PRRC2A	0|0|0	0	0	3	10|16|7|0|4|8|0|5|2|8	0	0	0	0	0	0	0.67
hATG3	sp|Q9Y520|PRC2C_HUMAN	PRRC2C	0|0|0	0	0	3	10|4|0|0|0|0|0|0|0|0	0	0	0	0	0	0	0.67
hATG3	sp|P35030|TRY3_HUMAN	PRSS3	2|2|4	8	2.67	3	0|0|0|0|0|2|0|0|2|5	0.44	0.69	0.44	0.69	0.44	2.96	0.24
hATG3	sp|O75475|PSIP1_HUMAN	PSIP1	0|0|0	0	0	3	0|0|0|0|0|0|0|0|0|0	0	0	0	0	0	0	0.67
hATG3	sp|P25786|PSA1_HUMAN	PSMA1	0|0|0	0	0	3	2|0|0|0|0|0|0|0|0|0	0	0	0	0	0	0	0.67
hATG3	sp|P25789|PSA4_HUMAN	PSMA4	0|0|2	2	0.67	3	0|0|0|0|0|0|8|0|3|0	0.09	0.26	0.09	0.26	0.09	0.61	0.51
hATG3	sp|P60900|PSA6_HUMAN	PSMA6	0|0|0	0	0	3	0|0|0|0|0|0|0|0|0|0	0	0	0	0	0	0	0.67
hATG3	sp|O14818|PSA7_HUMAN	PSMA7	0|0|0	0	0	3	0|0|0|0|0|0|0|0|0|0	0	0	0	0	0	0	0.67
hATG3	sp|P20618|PSB1_HUMAN	PSMB1	0|0|0	0	0	3	0|0|0|0|0|0|0|0|0|0	0	0	0	0	0	0	0.67
hATG3	sp|P28074|PSB5_HUMAN	PSMB5	0|0|0	0	0	3	0|0|0|0|0|0|0|0|0|0	0	0	0	0	0	0	0.67
hATG3	sp|P62191|PRS4_HUMAN	PSMC1	0|0|0	0	0	3	0|0|0|0|0|0|0|0|0|0	0	0	0	0	0	0	0.67
hATG3	sp|P35998|PRS7_HUMAN	PSMC2	0|0|0	0	0	3	0|0|0|0|0|0|0|0|0|0	0	0	0	0	0	0	0.67
hATG3	sp|P17980|PRS6A_HUMAN	PSMC3	0|0|0	0	0	3	0|0|0|0|0|0|0|0|0|0	0	0	0	0	0	0	0.67
hATG3	sp|P43686|PRS6B_HUMAN	PSMC4	0|0|0	0	0	3	0|0|0|0|0|0|0|0|0|0	0	0	0	0	0	0	0.67
hATG3	sp|P62195|PRS8_HUMAN	PSMC5	0|0|0	0	0	3	0|2|0|0|0|0|0|0|0|0	0	0	0	0	0	0	0.67
hATG3	sp|P62333|PRS10_HUMAN	PSMC6	0|0|0	0	0	3	0|0|0|0|0|0|0|0|0|0	0	0	0	0	0	0	0.67
hATG3	sp|Q99460|PSMD1_HUMAN	PSMD1	0|0|0	0	0	3	3|0|0|0|0|0|0|0|0|0	0	0	0	0	0	0	0.67
hATG3	sp|O00231|PSD11_HUMAN	PSMD11	0|0|0	0	0	3	0|0|0|0|0|0|0|0|0|0	0	0	0	0	0	0	0.67
hATG3	sp|O00232|PSD12_HUMAN	PSMD12	0|0|0	0	0	3	0|0|0|0|0|0|0|0|0|0	0	0	0	0	0	0	0.67
hATG3	sp|Q9UNM6|PSD13_HUMAN	PSMD13	0|0|0	0	0	3	0|0|0|0|0|0|0|0|0|0	0	0	0	0	0	0	0.67
hATG3	sp|Q13200|PSMD2_HUMAN	PSMD2	5|0|0	5	1.67	3	0|0|0|2|0|0|2|3|0|0	0.3	0.89	0.3	0.89	0.3	2.38	0.43
hATG3	sp|O43242|PSMD3_HUMAN	PSMD3	0|0|0	0	0	3	10|10|6|0|0|0|0|0|0|0	0	0	0	0	0	0	0.67
hATG3	sp|Q15008|PSMD6_HUMAN	PSMD6	0|0|0	0	0	3	0|0|0|0|0|0|0|0|0|0	0	0	0	0	0	0	0.67
hATG3	sp|P51665|PSMD7_HUMAN	PSMD7	0|0|0	0	0	3	0|0|0|0|0|0|0|0|0|0	0	0	0	0	0	0	0.67
hATG3	sp|P26599|PTBP1_HUMAN	PTBP1	0|0|0	0	0	3	10|0|14|4|15|23|12|0|0|0	0	0	0	0	0	0	0.67
hATG3	sp|Q9P035|HACD3_HUMAN	PTPLAD1	0|0|0	0	0	3	0|0|0|0|0|0|11|3|3|0	0	0	0	0	0	0	0.67
hATG3	sp|P47897|SYQ_HUMAN	QARS	2|0|0	2	0.67	3	0|0|0|0|0|0|2|0|0|0	0.27	0.81	0.27	0.81	0.27	3.33	0.44
hATG3	sp|P61020|RAB5B_HUMAN	RAB5B	0|0|0	0	0	3	0|0|0|0|0|0|0|0|0|0	0	0	0	0	0	0	0.67
hATG3	sp|P51148|RAB5C_HUMAN	RAB5C	0|0|0	0	0	3	0|0|0|0|0|0|0|0|0|0	0	0	0	0	0	0	0.67
hATG3	sp|O60216|RAD21_HUMAN	RAD21	0|0|0	0	0	3	0|0|0|0|0|0|0|0|0|0	0	0	0	0	0	0	0.67
hATG3	sp|Q92878|RAD50_HUMAN	RAD50	0|0|0	0	0	3	6|0|0|0|0|0|0|0|0|0	0	0	0	0	0	0	0.67
hATG3	sp|P78406|RAE1L_HUMAN	RAE1	0|0|0	0	0	3	0|0|0|0|0|0|0|0|0|0	0	0	0	0	0	0	0.67
hATG3	sp|Q6GYQ0|RGPA1_HUMAN	RALGAPA1	0|0|0	0	0	3	0|0|0|0|0|0|0|0|0|0	0	0	0	0	0	0	0.67
hATG3	sp|Q9UKM9|RALY_HUMAN	RALY	0|0|0	0	0	3	0|0|0|0|0|0|0|0|0|0	0	0	0	0	0	0	0.67
hATG3	sp|P62826|RAN_HUMAN	RAN	0|0|0	0	0	3	0|0|0|0|0|0|0|0|0|2	0	0	0	0	0	0	0.67
hATG3	sp|Q6VN20|RBP10_HUMAN	RANBP10	0|0|0	0	0	3	0|0|0|0|0|0|0|0|0|0	0	0	0	0	0	0	0.67
hATG3	sp|P49792|RBP2_HUMAN	RANBP2	6|4|0	10	3.33	3	30|37|23|0|3|5|4|12|8|11	0	0	0	0	0	0.25	0.67
hATG3	sp|Q96S59|RANB9_HUMAN	RANBP9	0|0|0	0	0	3	0|0|0|0|0|0|0|0|0|0	0	0	0	0	0	0	0.67
hATG3	sp|P46060|RAGP1_HUMAN	RANGAP1	0|0|0	0	0	3	0|0|0|0|0|0|0|0|0|0	0	0	0	0	0	0	0.67
hATG3	sp|P54136|SYRC_HUMAN	RARS	0|0|0	0	0	3	0|0|0|0|0|0|0|0|0|0	0	0	0	0	0	0	0.67
hATG3	sp|Q8TDY2|RBCC1_HUMAN	RB1CC1	0|0|0	0	0	3	0|10|0|0|0|0|0|0|0|0	0	0	0	0	0	0	0.67
hATG3	sp|Q16576|RBBP7_HUMAN	RBBP7	0|0|0	0	0	3	0|0|0|0|0|0|0|0|0|0	0	0	0	0	0	0	0.67
hATG3	sp|P98175|RBM10_HUMAN	RBM10	23|20|20	63	21	3	144|191|110|75|88|102|95|79|47|55	0	0	0	0	0	0.21	0.67
hATG3	sp|Q96PK6|RBM14_HUMAN	RBM14	0|0|0	0	0	3	0|0|0|0|0|0|0|0|0|0	0	0	0	0	0	0	0.67
hATG3	sp|Q96T37|RBM15_HUMAN	RBM15	0|0|0	0	0	3	9|5|0|0|0|0|0|0|0|0	0	0	0	0	0	0	0.67
hATG3	sp|Q96I25|SPF45_HUMAN	RBM17	0|0|0	0	0	3	0|0|0|3|11|6|5|0|0|0	0	0	0	0	0	0	0.67
hATG3	sp|P49756|RBM25_HUMAN	RBM25	0|0|0	0	0	3	0|0|0|0|0|0|3|0|2|0	0	0	0	0	0	0	0.67
hATG3	sp|Q14498|RBM39_HUMAN	RBM39	0|0|0	0	0	3	0|0|0|0|0|0|12|0|0|0	0	0	0	0	0	0	0.67
hATG3	sp|P52756|RBM5_HUMAN	RBM5	0|0|0	0	0	3	0|4|0|0|2|0|0|0|0|0	0	0	0	0	0	0	0.67
hATG3	sp|P78332|RBM6_HUMAN	RBM6	0|0|0	0	0	3	0|0|0|0|0|0|0|0|0|0	0	0	0	0	0	0	0.67
hATG3	sp|P38159|RBMX_HUMAN	RBMX	0|0|0	0	0	3	20|7|28|3|6|7|2|6|5|0	0	0	0	0	0	0	0.67
hATG3	sp|Q8N7X1|RMXL3_HUMAN	RBMXL3	0|0|0	0	0	3	0|0|0|0|0|0|0|0|0|0	0	0	0	0	0	0	0.67
hATG3	sp|P18754|RCC1_HUMAN	RCC1	0|0|0	0	0	3	0|0|0|0|0|0|0|0|0|0	0	0	0	0	0	0	0.67
hATG3	sp|Q9P258|RCC2_HUMAN	RCC2	0|0|0	0	0	3	0|0|0|0|0|0|0|0|0|0	0	0	0	0	0	0	0.67
hATG3	sp|Q15293|RCN1_HUMAN	RCN1	0|0|0	0	0	3	0|0|0|0|0|0|0|0|0|0	0	0	0	0	0	0	0.67
hATG3	sp|Q14257|RCN2_HUMAN	RCN2	0|0|0	0	0	3	0|0|0|0|0|0|0|0|0|0	0	0	0	0	0	0	0.67
hATG3	sp|O94761|RECQ4_HUMAN	RECQL4	0|0|0	0	0	3	0|0|0|0|0|0|0|0|0|0	0	0	0	0	0	0	0.67
hATG3	sp|Q9BWE0|REPI1_HUMAN	REPIN1	0|0|0	0	0	3	0|0|0|0|0|0|0|0|0|0	0	0	0	0	0	0	0.67
hATG3	sp|Q13127|REST_HUMAN	REST	0|0|0	0	0	3	0|5|0|0|0|0|0|0|0|0	0	0	0	0	0	0	0.67
hATG3	sp|P35251|RFC1_HUMAN	RFC1	0|0|0	0	0	3	0|2|0|0|0|0|0|0|0|0	0	0	0	0	0	0	0.67
hATG3	sp|P40938|RFC3_HUMAN	RFC3	0|0|0	0	0	3	0|0|0|0|0|0|0|0|0|0	0	0	0	0	0	0	0.67
hATG3	sp|P0DJD0|RGPD1_HUMAN	RGPD1	0|2|0	2	0.67	3	6|7|2|0|0|2|0|2|2|0	0	0	0	0	0	0.32	0.67
hATG3	sp|A6NKT7|RGPD3_HUMAN	RGPD3	0|0|0	0	0	3	14|17|8|0|0|0|3|0|0|0	0	0	0	0	0	0	0.67
hATG3	sp|Q99666|RGPD5_HUMAN	RGPD5	0|0|0	0	0	3	13|15|8|0|0|0|0|0|0|0	0	0	0	0	0	0	0.67
hATG3	sp|Q5UIP0|RIF1_HUMAN	RIF1	6|2|6	14	4.67	3	37|62|10|11|24|31|21|20|16|17	0	0	0	0	0	0.19	0.67
hATG3	sp|Q9UFD9|RIM3A_HUMAN	RIMBP3	0|0|0	0	0	3	0|0|0|0|0|0|0|0|0|0	0	0	0	0	0	0	0.67
hATG3	sp|Q9BRS2|RIOK1_HUMAN	RIOK1	4|0|8	12	4	3	18|24|13|15|17|15|40|15|14|9	0	0	0	0	0	0.22	0.67
hATG3	sp|Q96LZ7|RMD2_HUMAN	RMDN2	0|4|0	4	1.33	3	0|0|0|0|0|0|0|0|0|0	0.33	1	0.33	1	0.33	13.33	0.3
hATG3	sp|Q9H871|RMD5A_HUMAN	RMND5A	0|0|0	0	0	3	0|0|0|0|0|0|0|0|0|0	0	0	0	0	0	0	0.67
hATG3	sp|Q8N5U6|RNF10_HUMAN	RNF10	0|0|0	0	0	3	0|0|0|0|0|0|0|0|0|0	0	0	0	0	0	0	0.67
hATG3	sp|Q5VTR2|BRE1A_HUMAN	RNF20	0|0|0	0	0	3	0|0|0|0|0|0|0|0|0|0	0	0	0	0	0	0	0.67
hATG3	sp|Q63HN8|RN213_HUMAN	RNF213	0|0|0	0	0	3	0|0|0|0|0|0|0|0|0|0	0	0	0	0	0	0	0.67
hATG3	sp|Q5W0B1|RN219_HUMAN	RNF219	0|0|0	0	0	3	18|9|0|0|0|0|0|0|0|0	0	0	0	0	0	0	0.67
hATG3	sp|O75150|BRE1B_HUMAN	RNF40	0|0|0	0	0	3	0|0|0|0|0|0|0|0|0|0	0	0	0	0	0	0	0.67
hATG3	sp|O60942|MCE1_HUMAN	RNGTT	0|0|0	0	0	3	0|0|0|0|0|0|0|0|0|0	0	0	0	0	0	0	0.67
hATG3	sp|Q15287|RNPS1_HUMAN	RNPS1	0|0|0	0	0	3	0|2|0|0|0|0|0|0|0|0	0	0	0	0	0	0	0.67
hATG3	sp|Q13464|ROCK1_HUMAN	ROCK1	0|0|2	2	0.67	3	13|25|6|2|8|14|0|16|13|12	0	0	0	0	0	0.06	0.67
hATG3	sp|O75116|ROCK2_HUMAN	ROCK2	0|0|0	0	0	3	0|0|0|0|0|0|0|2|2|0	0	0	0	0	0	0	0.67
hATG3	sp|P27694|RFA1_HUMAN	RPA1	0|0|0	0	0	3	0|0|0|0|0|0|0|0|0|0	0	0	0	0	0	0	0.67
hATG3	sp|Q9H7B2|RPF2_HUMAN	RPF2	0|0|0	0	0	3	0|0|0|0|0|0|0|0|0|0	0	0	0	0	0	0	0.67
[truncated: 32,951 more rows]

## Sheet: SAINT matrix
																																			81	21	53	84	67	24	7	29	13	13	7	3	9	10	22
[truncated: 1,073 more rows]
[truncated: 16 more columns]
