# Supplementary material for: An adaptive stress response that confers cellular resilience to decreased ubiquitination
Source: Nat Commun. 2023 Nov 14;14:7348. doi: 10.1038/s41467-023-43262-7 (PMC10646096; doi:10.1038/s41467-023-43262-7)
Supplement: Supplementary file 8 — Supplementary Data 5 [file 41467_2023_43262_MOESM8_ESM.xlsx]

## Sheet: human
	Human qRT-PCR oligos
	Oligonucleotide:	Forward sequence	Reverse sequence	Species
	PEX3	CCTACTTGGAGATGGCCTGA	TCGAGGAGAAAGTCCACAGG	Homo sapiens
	PEX5	TCTCTCTTGTCTGACTCCCTGT	GGCCTTGTCATACTCCCCAC	Homo sapiens
	PEX11A (siRNA)	AGCGGATAACCTGGGACTGA	CATGTGTACTGAGTGGCTCTGA	Homo sapiens
	PEX11A (overexpression)	ATCCTGAACCCTTTGGACCAG	TATGCCACAGTGATCATGCCT	Homo sapiens
	PEX11B	GCCCAGCGTTCATTCAGGTACT	CTCTAAGGACTCGAGCCAGGA	Homo sapiens
	PEX12	CTGACGTGCAGCATTTGACA	TGATTCTGCAAGAACCTTGACCA	Homo sapiens
	PEX13	TACAACCGCCTCCGTGTAGA	TTGCCCAGTTGATGCTGTCTGT	Homo sapiens
	UBA1	GCACCACGTCACCAGTACTAT	CAGCTTTCGCTTCGACACAC	Homo sapiens
	GAPDH	CGTGGAAGGACTCATGACCA	GCCATCACGCCACAGTTTC	Homo sapiens
	UBE2A	TGCGGGACTTCAAGAGGTTG	ACCGCGTTCCACACCATTAT	Homo sapiens
	UBE2B	AAGCGGTTACAAGAGGACCC	GGTGTCCCTTCTGGTCCAAATA	Homo sapiens
	UBE2C	CCGTAAAGGAGCTGAGCCGA	TTCATATACTGTTCCAGCTGCTCC	Homo sapiens
	UBE2D1	CACTATTATGGGGCCTCCTG	CAGTCAGAGCTGGTGACCATT	Homo sapiens
	UBE2D2	AGAGAATCCACAAGGAATTGAATGA	TAGGGACTGTCATTTGGCCC	Homo sapiens
	UBE2D3	GGCGCTGAAACGGATTAATAAGG	GGGCTGTCATTAGGTCCCAT	Homo sapiens
	UBE2D4	TTAACCGACTTGCAGAGGGA	GTGAAAGCAACCTTTGGGGG	Homo sapiens
	UBE2E1	GTCTTCCAACCAGCAAACCG	GGACCAGCACTGCAATTAGG	Homo sapiens
	UBE2E2	CAGATTGCAACCCTGCTGAC	GTACCGCTTGGTCCACTGTC	Homo sapiens
	UBE2E3	ATTGCAGTGCTGGGCCTAAA	AGAACCCGGTGGACCAAGTA	Homo sapiens
	UBE2F	CCAACATCACAGAGACAGGGG	GGAAGTCCTCCTTGTCCCG	Homo sapiens
	UBE2G1	TGAAAAGCCAGAGGAACGCT	TCCCTCCATTCTTTCGCAGC	Homo sapiens
	UBE2G2	GGCTGATGGCCGAGTACAAA	TCATTCATGGGGCCTGCTAC	Homo sapiens
	UBE2H	CGGACGTGGTCAAGCTCATC	CCGCCTTCATATGGTGTTCCT	Homo sapiens
	UBE2I	AGGCCAGCCATCACAATCAA	ACTCCACTCTGTTTTGGCAGT	Homo sapiens
	UBE2J1	GCCAGTACATCGTACGGACTC	TGTGGTTGTCTCTTGGCTGG	Homo sapiens
	UBE2J2	GAAAGACCCGGTGCCTTACA	TTCCATGATAATAGCCACCTTCA	Homo sapiens
	UBE2K	GTGCTGAAGAGCGAGGAGAC	ACCGGACCTTAGGGGGATTA	Homo sapiens
	UBE2L3	GCAGCTCTTCGATCTGCTTGT	CGGATTTCTTCAAGCTCCTCCG	Homo sapiens
	UBE2L6	GAGCATGCGAGTGGTGAAGG	TAGGGAGGTTGGTCGGGTAG	Homo sapiens
	UBE2M	GTTTTAAGGTGGGCCAGGGT	TCGAGGTCAATGTTGGGGTG	Homo sapiens
	UBE2N	GGATCATCAAGGAAACCCAGC	CCTCAAAGGGGGAATCCTGAG	Homo sapiens
	UBE2Q1	CCACTGCAACATCACGGAGT	TCTCCAAGACAGCAGCCAAG	Homo sapiens
	UBE2Q2	GTCAGTTGGAAGCTGGACGA	AGGATTCCGTGATGTTGCAGT	Homo sapiens
	UBE2QL1	GAGAACGGCTACGTGCTGG	TTTTCTACAGATCCGTCCCTGGC	Homo sapiens
	UBE2R1 (CDC34)	GAACGAGCCCAACACCTTCT	CCTGCTTCCGGATGATGTCT	Homo sapiens
	UBE2R2	GGCTACTTCAAGGCGCATATT	TTGGGGTGCCACATTTTGGT	Homo sapiens
	UBE2S	CGACACGTACTGCTGACCAT	GAGCCGCATACTCCTCGTAG	Homo sapiens
	UBE2T	GGATGACCTGCGAGCTCAAAT	AAGCACCTTTTGGTGGCAAT	Homo sapiens
	UBE2U	CAGAGCTTACCTCTTGCTGC	TGGAAGACTAAACCCTGCCAAA	Homo sapiens
	UBE2V1	CCAGGAGAGGTTCAAGCGTC	CGAGGGACTTTTACTCCTTTGC	Homo sapiens
	UBE2V2	GGCGGTCTCCACAGGAGTTA	CCGTCGCCTACTCCTTTTTGT	Homo sapiens
	UBE2W	AGGGTGGAAGTATGGTTTCCAA	TACCTGGTGCACCTTCCAT	Homo sapiens
	UBE2Z	AGGCCAAACTATGCAGGACC	TATGGAGCCTCTCCAGCACT	Homo sapiens

## Sheet: Drosophila
	Drosophila qRT-PCR oligos
	Oligonucleotide	Forward sequence	Reverse sequence	Species
	Tub84B	GTTTGTCAAGCCTCATAGCCG	GGAAGTGTTTCACACGCGAC	Drosophila
	Uba1	ACAGAAGGTTAAGGTGCCCG	TGGCGTGATCTTGGAGCTTT	Drosophila
	eff	CAATAATGGGCCCGCCGGA	GCGCGTTGTAAAAGCCACTT	Drosophila
	YFP	CTACCCCGACCACATGAAGC	AAGAAGATGGTGCGCTCCTG	Drosophila
	Pex11ab	CAGCGCTTGTGGACAACTTC	ACCAAAGCGGAGTAATTTTCGG	Drosophila
	Pex13	GTTTGCCATATTCCGCGGTC	CCTCGGCAAAGGCCTTCTTA	Drosophila
