# Supplementary material for: An adaptive stress response that confers cellular resilience to decreased ubiquitination
Source: Nat Commun. 2023 Nov 14;14:7348. doi: 10.1038/s41467-023-43262-7 (PMC10646096; doi:10.1038/s41467-023-43262-7)
Supplement: Supplementary file 9 — Supplementary Data 6. [file 41467_2023_43262_MOESM9_ESM.xlsx]

## Sheet: Sheet1
	Cloning of E1/E2s into pCDH-EF1-E1/E2-FLAG-STOP (T2A-GFP) plasmids
	E1
	E2
	Gene	Forward PCR oligo	Reverse PCR oligo	PCR bp	Restriction sites used for cloning
	Atg7	TAAGCAGAATTCatggcggcagctacggggga	taagcaGCGGCCGCttaCTTATCGTCGTCATCCTTGTAATCgatggtctcatcatcgctc	2154	EcoRI/NotI
	Nae1	TAAGCAGCTAGCatggcgcagctgggaaagct	taagcaGCGGCCGCttaCTTATCGTCGTCATCCTTGTAATCcaactggaaagttgctgaa	1629	NheI/NotI
	Sae1	TAAGCAGAATTCatggtggagaaggaggaggc	taagcaGCGGCCGCttaCTTATCGTCGTCATCCTTGTAATCcttggggccaaggcactcc	1072	EcoRI/NotI
	Uba1	TAAGCAGCTAGCatgtccagctcgccgctgtc	taagcaGCGGCCGCttaCTTATCGTCGTCATCCTTGTAATCgcggatggtgtatcggaca	3208	NheI/NotI
	Uba2	TAAGCAGAATTCatggcactgtcgcgggggct	taagcaGCGGCCGCttaCTTATCGTCGTCATCCTTGTAATCatctaatgctatgacatca	1947	EcoRI/NotI
	Uba3	TAAGCAGAATTCatggcggatggcgaggagcc	taagcaGCGGCCGCttaCTTATCGTCGTCATCCTTGTAATCagaagtaaaatgaagtttg	1423	EcoRI/NotI
	Uba5	TAAGCAGAATTCatggcggagtctgtggagcg	taagcaGCGGCCGCttaCTTATCGTCGTCATCCTTGTAATCcatattcttcattttggcc	1265	EcoRI/NotI
	Uba6	TAAGCAGCTAGCatggaaggatccgagcctgt	taagcaGCGGCCGCttaCTTATCGTCGTCATCCTTGTAATCatcagtgtcatgactgaag	3209	NheI/NotI
	Ube2a	TAAGCAGCTAGCatgtccaccccggctcggcg	taagcaGCGGCCGCttaCTTATCGTCGTCATCCTTGTAATCacaatcacgccagctttgt	459	NheI/NotI
	Ube2b	TAAGCAGCTAGCatgtcgaccccggcccggag	taagcaGCGGCCGCttaCTTATCGTCGTCATCCTTGTAATCtgaatcattccagctttgt	459	NheI/NotI
	Ube2c	TAAGCAGAATTCatggcttcccaaaaccgcga	taagcaGCGGCCGCttaCTTATCGTCGTCATCCTTGTAATCgggctcctggctggtgacc	537	EcoRI/NotI
	Ube2d1	TAAGCAGAATTCatggcgctgaagaggattca	taagcaGCGGCCGCttaCTTATCGTCGTCATCCTTGTAATCcattgcatatttctgagtc	444	EcoRI/NotI
	Ube2d2	TAAGCAGAATTCatggctctgaagagaatcca	taagcaGCGGCCGCttaCTTATCGTCGTCATCCTTGTAATCcatcgcatacttctgagtc	442	EcoRI/NotI
	Ube2d3	TAAGCAGAATTCatggcgctgaaacggattaa	taagcaGCGGCCGCttaCTTATCGTCGTCATCCTTGTAATCcatggcatacttctgagtc	441	EcoRI/NotI
	Ube2e1	TAAGCAGCTAGCatgtcggatgacgattcgag	taagcaGCGGCCGCttaCTTATCGTCGTCATCCTTGTAATCtgtagcgtatctcttggtc	579	NheI/NotI
	Ube2e2	TAAGCAGCTAGCatgtccactgaggcacaaag	taagcaGCGGCCGCttaCTTATCGTCGTCATCCTTGTAATCtgtggcgtaccgcttggtc	603	NheI/NotI
	Ube2f	TAAGCAGAATTCatgctaacgctagcaagtaa	taagcaGCGGCCGCttaCTTATCGTCGTCATCCTTGTAATCtctggcataacgtttgatg	608	EcoRI/NotI
	Ube2g1	TAAGCAGAATTCatgacggagctgcagtcggc	taagcaGCGGCCGCttaCTTATCGTCGTCATCCTTGTAATCctcaaaagcagtctcttgg	510	EcoRI/NotI
	Ube2g2	TAAGCAGAATTCatggcggggaccgcgctcaa	taagcaGCGGCCGCttaCTTATCGTCGTCATCCTTGTAATCcagtcccagagacttctgg	496	EcoRI/NotI
	Ube2h	TAAGCAGAATTCatgtcatctcccagtccggg	taagcaGCGGCCGCttaCTTATCGTCGTCATCCTTGTAATCcaactccatatcctgggcc	550	EcoRI/NotI
	Ube2i	TAAGCAGAATTCatgtcggggatcgccctca	taagcaGCGGCCGCttaCTTATCGTCGTCATCCTTGTAATCtgagggcgcaaacttcttg	475	EcoRI/NotI
	Ube2j1	TAAGCAGCTAGCatggagacccgctacaacct	taagcaGCGGCCGCttaCTTATCGTCGTCATCCTTGTAATCtaactcaaagtcaaatatg	955	NheI/NotI
	Ube2j2	TAAGCAGAATTCatgagcagcaccagcagtaa	taagcaGCGGCCGCttaCTTATCGTCGTCATCCTTGTAATCctcctgcgcgatgctcctc	825	EcoRI/NotI
	Ube2k	TAAGCAGAATTCatggccaacatcgcggtgca	taagcaGCGGCCGCttaCTTATCGTCGTCATCCTTGTAATCgttactcagaagcaattct	601	EcoRI/NotI
	Ube2l3	TAAGCAGAATTCTatgcaggtcgctgcaggga	taagcaGCGGCCGCttaCTTATCGTCGTCATCCTTGTAATCgtccacaggtcgcttttcc	637	EcoRI/NotI
	Ube2l6	TAAGCAGAATTCatgatggcgagcatgcgagt	taagcaGCGGCCGCttaCTTATCGTCGTCATCCTTGTAATCggagggccggtccactccg	460	EcoRI/NotI
	Ube2m	TAAGCAGAATTCatgatcaagctgttctcgct	taagcaGCGGCCGCttaCTTATCGTCGTCATCCTTGTAATCtttcaggcagcgctcaaag	582	EcoRI/NotI
	Ube2n	TAAGCAGAATTCatggccgggctgccccgcag	taagcaGCGGCCGCttaCTTATCGTCGTCATCCTTGTAATCaatattattcatggcatat	456	EcoRI/NotI
	Ube2q2	TAAGCAGAATTCatgtccgtgtcagggctcaa	taagcaGCGGCCGCttaCTTATCGTCGTCATCCTTGTAATCgccatcttcctttggaggg	1125	EcoRI/NotI
	Ube2ql1	TAAGCAGAATTCatgaaggagctgcaggacat	taagcaGCGGCCGCttaCTTATCGTCGTCATCCTTGTAATCgccgtcggacacgggcggg	485	EcoRI/NotI
	Ube2r1	TAAGCAGAATTCatggctcggccgctagtgcc	taagcaGCGGCCGCttaCTTATCGTCGTCATCCTTGTAATCggactcctccgtgccagag	709	EcoRI/NotI
	Ube2r2	TAAGCAGAATTCatggcccagcagcagatgac	taagcaGCGGCCGCttaCTTATCGTCGTCATCCTTGTAATCcgactcctcattcccagaa	714	EcoRI/NotI
	Ube2s	TAAGCAGAATTCatgaactccaacgtggagaa	taagcaGCGGCCGCttaCTTATCGTCGTCATCCTTGTAATCcagccgccgcagcgcccgc	667	EcoRI/NotI
	Ube2t	TAAGCAGAATTCatgcagagagcttcacgtct	taagcaGCGGCCGCttaCTTATCGTCGTCATCCTTGTAATCaacatcaggatgaaatttc	593	EcoRI/NotI
	Ube2u	TAAGCAGCTAGCatgcacggcagagcttacct	taagcaGCGGCCGCttaCTTATCGTCGTCATCCTTGTAATCatcttctgaagtatttgta	956	NheI/NotI
	Ube2v1	TAAGCAGGATCCatgccaggagaggttcaagc	taagcaGCGGCCGCttaCTTATCGTCGTCATCCTTGTAATCattgctgtaacactgtcct	510	BamHI/NotI
	ATG3	TAAGCAGAATTCatgcagaatgtgattaatac	taagcaGCGGCCGCttaCTTATCGTCGTCATCCTTGTAATCcattgtgaagtgtcttgtg	942	EcoRI/NotI
	ATG10	TAAGCAGCTAGCatggaagaagatgagttcat	taagcaGCGGCCGCttaCTTATCGTCGTCATCCTTGTAATCagggacatttcgttcatcc	661	NheI/NotI
