# Supplementary material for: An adaptive stress response that confers cellular resilience to decreased ubiquitination
Source: Nat Commun. 2023 Nov 14;14:7348. doi: 10.1038/s41467-023-43262-7 (PMC10646096; doi:10.1038/s41467-023-43262-7)
Supplement: Supplementary file 11 — Source Data file [file 41467_2023_43262_MOESM11_ESM.xlsx]

## Sheet: title
	Source Data for:		An adaptive stress response that confers cellular resilience to decreased ubiquitination
			Liam C. Hunt, Vishwajeeth Pagala, Anna Stephan, Boer Xie, Kiran Kodali, Kanisha Kavdia, Yong-Dong Wang, Abbas Shirinifard, Michelle Curley, Flavia A. Graca, Yingxue Fu, Suresh Poudel, Yuxin Li, Xusheng Wang, Haiyan Tan, Junmin Peng, Fabio Demontis

## Sheet: Fig1a-b
	UBE2A/B	UBE2C	UBE2D1/2/3	UBE2E1/2	UBE2F	UBE2G1	UBE2G2	UBE2H	UBE2I	UBE2J1	UBE2J2	UBE2K	UBE2L3	UBE2L6	UBE2M	UBE2N	UBE2Q1/2	UBE2QL1	UBE2R2	UBE2S	UBE2T	UBE2V1/2	UBE2W	UBE2Z		siRNA for:
Symbol	log2R(1AB vs. 1NT)	log2R(1C vs. 1NT)	log2R(1D vs. 1NT)	log2R(0 vs. 1NT)	log2R(2F vs. 2NT)	log2R(2G1 vs. 2NT)	log2R(2G2 vs. 2NT)	log2R(2H vs. 2NT)	log2R(3I vs. 3NT)	log2R(3J1 vs. 3NT)	log2R(3J2 vs. 3NT)	log2R(3K vs. 3NT)	log2R(4L3 vs. 4NT)	log2R(4L6 vs. 4NT)	log2R(4N vs. 4NT)	log2R(4M vs. 4NT)	log2R(5Q vs. 5NT)	log2R(5QL vs. 5NT)	log2R(5R vs. 5NT)	log2R(5S vs. 5NT)	log2R(6T vs. 6NT)	log2R(6V vs. 6NT)	log2R(6W vs. 6NT)	log2R(6Z vs. 6NT)		UBE2A/B	UBE2C	UBE2D1/2/3	UBE2E1/2	UBE2F	UBE2G1	UBE2G2	UBE2H	UBE2I	UBE2J1	UBE2J2	UBE2K	UBE2L3	UBE2L6	UBE2M	UBE2N	UBE2Q1/2	UBE2QL1	UBE2R2	UBE2S	UBE2T	UBE2V1/2	UBE2W	UBE2Z
UBE2A	-0.893054	-0.00642273	0.0130549	-0.0920218	0.0783502	-0.097999	0.159913	0.135587	-0.0740704	0.165417	0.232329	0.25952	-0.0817817	0.115752	0.0938171	0.269057	-0.084961	0.0620388	0.0287672	-0.237083	-0.045162	-0.0791625	-0.068323	0.0371292		-0.199414	0.0562186	-0.0487757	0.054361	ND	ND	ND	ND	-0.293983	-0.0707422	-0.0316302	-0.0515881	-0.0278423	-0.0575731	-0.11907	-0.0842392	-0.0819531	-0.0528139	0.0750757	-0.143672	-0.0112753	0.0158523	-0.0203135	0.0345644
UBE2B	-0.7061	-0.0342933	-0.0830511	-0.0741509	-0.0677952	-0.1355	0.118439	0.0194315	0.0274938	0.114594	0.189122	0.0684782	-0.0384508	-0.0949141	-0.00215266	0.0773114	-0.0634408	0.0092325	-0.0348459	0.0749712	-0.116082	0.00514125	0.0124256	0.0889421		-0.267126	0.0197235	-0.0449247	0.00164526	-0.0860067	-0.149311	-0.198572	-0.147729	-0.153536	0.0171932	-0.0641921	0.00372766	0.0158331	-0.126129	-0.0245365	-0.0532592	-0.117209	-0.0370065	0.110922	0.104143	-0.0276578	0.0053764	-0.00126216	0.0269744
UBE2C	0.122461	-0.983695	0.0594522	0.00521313	-0.0660497	-0.140236	0.000778845	-0.0727816	-0.0262962	-0.118404	0.0176512	-0.311442	-0.125227	-0.103879	0.021366	-0.0395639	0.00908914	-0.0652812	0.180657	-0.0316335	-0.113906	-0.0531419	-0.135391	-0.0152736		-0.00683685	-0.746297	0.00620506	0.0384425	-0.138774	0.0569143	-0.397672	-0.277906	0.12497	-0.0793389	-0.0292551	-0.154796	-0.00581284	-0.0225809	0.0215448	-0.106418	-0.0927652	-0.0664231	0.205193	0.12066	0.0813753	0.170695	0.0900519	0.0748042
UBE2D1	-0.0649839	-0.0530431	-0.634576	-0.427081	-0.0722628	-0.0137566	-0.184692	0.118745	-0.00403653	-0.116723	-0.556101	-0.559522	-0.224739	-0.487518	-0.048939	-0.21369	-0.0770989	-0.0453897	0.0501743	0.045401	0.0894846	-0.0121844	0.156863	0.115992		0.0135968	0.0329445	-0.203462	-0.108526	ND	ND	ND	ND	0.0610473	-0.00620429	-0.292701	-0.32856	-0.174435	-0.190025	0.0626139	-0.0221474	-0.172253	-0.0956732	0.143873	0.0944614	ND	ND	ND	ND
UBE2D2	0.0609881	0.0217071	-0.937914	-0.0756842	-0.172578	-0.159541	0.109829	-0.178262	-0.0347735	-0.0199893	-0.17031	-0.199118	-0.167277	-0.179894	-0.0646338	-0.0790132	-0.116426	0.00154286	-0.0206112	-0.0770669	-0.285776	-0.181532	-0.0984932	-0.0449387		0.00572145	0.0187172	-0.317645	-0.0624438	-0.133483	-0.113666	-0.0371498	-0.12394	0.0014396	-0.0816841	-0.0619047	-0.0485232	-0.0160454	-0.0690983	-0.00936231	-0.0367136	-0.189531	-0.0820703	0.0850778	0.0559522	-0.0145251	-0.0224308	0.0374252	0.0226767
UBE2D3	0.00278172	-0.022509	-1.05787	-0.172243	0.000865357	0.0330036	-0.218917	-0.16882	0.0273806	-0.0874942	-0.295084	-0.159525	-0.0542185	-0.080547	0.00216242	-0.0334293	0.014541	-0.0181853	0.024419	0.139509	-0.053621	0.0256242	-0.0123954	0.0364119		-0.0131604	0.010025	-0.331116	-0.0537302	0.00200505	-0.136633	-0.101461	-0.0976036	-0.0238147	-0.108795	-0.0344189	-0.0712078	0.0757184	-0.0490004	0.00440495	-0.00604174	-0.197501	-0.0442768	0.0644282	0.109654	-0.00228617	-0.00868486	0.0556754	0.0197806
UBE2D4	-0.140097	-0.025597	-0.081968	-0.132029	-0.242555	0.162597	-0.541379	-0.280859	0.0338916	-0.194722	0.042098	-0.0267267	-0.115638	-0.0651665	0.178084	0.176259	0.0181499	0.0493938	0.0876393	-0.00912354	0.170758	0.336066	0.248025	0.0879923		ND	ND	ND	ND	ND	ND	ND	ND	ND	ND	ND	ND	-0.109572	-0.140178	-0.00178067	-0.0240904	-0.175368	-0.136501	0.155717	0.0740039	ND	ND	ND	ND
UBE2E1	0.027423	-0.00312538	-0.0511779	-1.00837	-0.656774	-0.155902	0.0186627	0.0900675	-0.0315317	0.00219123	-0.135973	-0.0901778	0.0133979	-0.0681203	-0.0468674	-0.105913	-0.0728181	-0.0208292	-0.0138265	-0.0191733	-0.171201	-0.141785	-0.0417171	0.0127975		-0.0126266	0.021679	-0.0399838	-0.571679	-0.25354	0.0143156	-0.101087	-0.0127334	0.027783	-0.149025	-0.205766	-0.151328	0.0532208	-0.148829	0.0380647	-0.0556366	-0.0997028	-0.134839	0.0489783	0.00419624	-0.00734088	0.135247	0.0789031	0.105195
UBE2E2	0.0129834	-0.0223596	-0.0728469	-1.15892	-0.0624462	-0.0616615	-0.0163194	0.25004	0.0657377	-0.0220519	0.241511	-0.371122	0.116618	-0.0149805	0.0786781	0.147658	0.0590645	-0.129545	-0.0386226	-0.0303879	0.0110233	0.0610019	-0.0357995	0.0782546		-0.112855	0.00170663	-0.0755729	-0.703749	-0.145548	0.0341164	-0.0941009	0.0208518	0.00559094	-0.212631	-0.139273	-0.194418	0.0598541	-0.120719	0.0466107	-0.0835967	-0.0747263	-0.141186	0.0417375	0.0291441	-0.0177953	0.140953	0.024963	0.120044
UBE2E3	0.0173518	0.0128547	-0.127914	-1.1577	-0.103328	-0.0191499	-0.276524	-0.0774855	0.0916389	-0.537137	-0.327048	-0.302119	-0.0803914	-0.167975	-7.65e-05	-0.0329952	0.0925322	-0.0224871	0.165635	0.194301	0.106576	0.197928	0.131208	0.0572354		ND	ND	ND	ND	ND	ND	ND	ND	ND	ND	ND	ND	ND	ND	ND	ND	ND	ND	ND	ND	ND	ND	ND	ND
UBE2F	0.0757654	-0.0431404	-0.0642114	-0.0709029	-1.59224	-0.214096	-0.157684	0.183594	-0.0399925	0.00729598	0.132524	-0.109471	0.0693722	-0.0884833	0.0792928	0.0277486	-0.0701666	-0.118451	-0.0453629	-0.0408145	-0.230474	-0.228087	-0.0138498	-0.0624221		-0.0722146	0.000814998	-0.066391	-0.0945696	-0.57069	-0.0177943	-0.242529	-0.107986	-0.0338514	-0.0319627	0.00541989	-0.143619	-0.00486801	-0.0300432	0.0429047	-0.135724	-0.0792694	-0.161086	-0.0622416	-0.0109399	-0.0388011	0.034705	-0.0590071	0.0273857
UBE2G1	-0.0871953	-0.0421062	-0.0870314	-0.249572	-0.11209	-1.67685	0.0468682	0.100143	-0.0237581	0.130338	0.229243	0.054001	0.120578	-0.0775296	0.0782409	0.0436525	-0.0823666	-0.0605989	-0.0362196	-0.0710711	-0.155778	-0.183759	-0.0147677	-0.0174769		0.00410533	0.0346868	-0.0196943	0.0268648	-0.053963	-1.05739	-0.156974	-0.14384	0.055462	0.00831592	0.0853194	0.0237401	0.0553603	-0.0322499	0.117545	-0.0995214	-0.150213	-0.0812318	0.0650426	-0.0536465	-0.0286494	-0.0230138	0.0526086	8.03652e-05
UBE2G2	-0.150989	0.0208542	-0.317146	-0.151191	-0.100725	-0.0630971	-1.21954	0.0580809	-0.181676	0.150963	0.0551123	-0.00386438	-0.186262	-0.00585188	-0.132069	-0.120933	-0.160103	-0.0184586	-0.259407	-0.087764	-0.292194	-0.167238	-0.135429	-0.0305706		0.091804	0.0262122	0.118762	0.0428949	0.109233	0.0692849	-0.108045	0.133157	0.0786776	0.0707086	-0.160718	0.0448576	0.0199549	0.0564337	-0.144568	-0.0307904	-0.117975	-0.0822487	-0.126175	-0.143693	0.0904971	-0.0439939	0.141722	-0.0239446
UBE2H	-0.102252	-0.152824	-0.565515	-0.388259	-0.12352	0.138461	0.0460719	-1.23069	-0.0187772	-0.119202	-0.138348	-0.192357	0.155853	-0.237592	0.0617071	0.0331446	-0.0369921	-0.154911	-0.0110093	0.0628677	0.0319597	0.116817	0.0329331	0.0330741		0.0318927	0.0153913	-0.195761	-0.0783656	-0.17056	0.014107	-0.0726447	-0.930217	-0.136519	-0.0403081	-0.166871	-0.277217	0.0556193	-0.12369	-0.0234531	-0.0847704	-0.212338	-0.221043	-0.0178874	0.0613909	0.0688892	0.0427359	0.0247515	0.117529
UBE2I	-0.0109017	-0.00818014	-0.0678662	-0.102439	-0.301981	-0.221864	0.0406961	-0.0583182	-1.15516	0.157445	0.139365	-0.0533919	-0.00236796	0.0155832	0.0536257	0.175314	-0.0962336	-0.0635298	-0.0304454	-0.18333	-0.248226	-0.171092	-0.157843	-0.0443941		0.00471827	0.0230635	-0.0405739	-0.0375684	-0.241713	0.0202727	-0.142167	-0.0579173	-0.595292	-0.0220926	-0.0600893	-0.16625	-0.106316	-0.129943	-0.0927784	-0.0863835	-0.174673	-0.0797283	-0.0311041	-0.161543	-0.0101375	0.0758446	0.0391762	0.101033
UBE2J1	-0.0834515	-0.0747358	-0.156	-0.253467	-0.316095	-0.120501	-0.20318	-0.155565	-0.0635629	-1.67336	-0.103784	0.0169384	-0.0319505	-0.179874	0.0410327	0.00969114	-0.078419	0.0378039	0.0697709	0.113287	-0.0370912	0.00206158	0.0496865	0.0899591		0.0162579	-0.0346363	0.222216	-0.0753471	0.130518	0.0531425	0.129615	0.00196552	-0.283049	-0.951598	-0.154925	0.0359841	0.0242248	-0.205273	-0.262369	0.0203854	-0.146538	-0.1527	-0.0310739	-0.160887	0.0170627	0.181953	-0.0218488	-0.0762261
UBE2J2	0.0482641	0.0273806	-0.114955	-0.143304	-0.057171	-0.237081	-0.260307	-0.0241571	-0.0603311	-0.0192011	-1.6097	-0.0303039	-0.0360939	0.00620465	-0.00626623	0.142596	-0.0770517	0.0161397	0.0114813	-0.0384182	-0.109488	-0.268257	-0.0845418	-0.186999		0.058226	-0.0238657	0.0354016	-0.018105	0.211104	0.072252	-0.0335377	0.175092	0.0519108	0.141169	-1.41336	0.196401	0.046016	0.0300591	-0.219637	-0.131962	0.0215551	0.0390541	-0.0160423	0.0134717	-0.0241341	0.000210673	-0.0606444	-0.100335
UBE2K	-0.129232	-0.102896	-0.222051	-0.300034	-0.164706	-0.111454	-0.381526	-0.0198211	-0.186832	-0.021819	-0.150523	-1.76263	-0.130081	-0.182025	-0.00608946	-0.0185945	-0.0310584	0.0557232	-0.0153334	0.0638204	-0.201556	-0.0465485	-0.110475	0.0599228		-0.0615683	-0.0284719	-0.0867449	-0.0508969	-0.165435	-0.0869401	-0.294757	-0.131022	-0.123564	-0.0632257	-0.0223076	-0.925115	-0.0857655	-0.0974738	-0.0204777	0.0233049	-0.105583	-0.0513316	0.0710569	-0.0386058	-0.0885891	-0.0438925	0.00269488	0.055262
UBE2L3	-0.00775219	-0.0136284	-0.0962737	-0.200352	-0.0303805	-0.131471	-0.0218879	0.0163109	-0.113475	-0.0334868	-0.118432	-0.0729516	-1.67906	-0.211917	0.0259926	0.0657791	-0.126867	0.0474965	0.0367917	-0.0303496	-0.0875693	-0.103575	0.0016005	-0.0133211		-0.014494	0.0136675	-0.0647215	0.0162965	-0.0661252	-0.0805718	-0.0222526	-0.0896991	-0.00500331	-0.00112406	0.0260292	-0.0650102	-0.647712	-0.188809	0.00474641	-0.0382662	-0.184974	-0.0176889	0.0544885	-0.0573223	-0.0356868	-0.00493089	0.0148363	0.0473992
UBE2L6	0.00852992	-0.0115356	-0.0230367	-0.130214	0.182514	-0.0664334	-0.10826	0.217355	0.182425	0.11031	0.210202	-0.308961	0.178899	-2.40137	0.0818577	0.105544	-0.00806118	-0.148945	0.0119965	0.0605455	-0.0579743	0.0984869	-0.00602572	-0.0323223		-0.00613385	-0.0160352	-0.10156	0.00484947	-0.0292733	-0.161416	-0.332265	-0.103409	0.023199	-0.00345463	0.012101	-0.27733	0.223872	-1.95177	-0.0290466	-0.122414	-0.109075	-0.0878671	0.188508	0.0339401	-0.0293909	0.0100987	0.00103667	-0.0794122
UBE2M	0.0183778	0	-0.0395002	-0.0799171	0.135706	-0.385742	0.148322	-0.140124	-0.231263	0.137687	-0.0205087	-0.0182657	-0.0900242	-0.016925	-1.31755	0.00791308	-0.181221	0.0351453	-0.0445369	-0.293826	-0.324435	-0.321286	-0.155585	-0.0563772		-0.0602026	-0.0511306	6.60961e-05	-0.0578654	-0.145532	-0.233556	-0.165198	-0.261836	0.060169	0.0137677	0.037845	0.0296273	-0.143082	-0.113877	-0.746597	-0.0918137	-0.13593	0.0289854	0.0681254	-0.0674257	-0.149052	-0.0406503	-0.00352026	0.0205374
UBE2N	-0.049027	-0.0416324	-0.122058	-0.127729	-0.0602423	-0.0391458	-0.319226	-0.0878499	-0.0712333	-0.0706665	-0.245638	-0.286642	0.052861	-0.122227	0.026531	-0.618805	-0.0372185	-0.0290551	0.0906502	0.0291631	-0.0903298	-0.0779118	-0.0043809	-0.0077638		-0.030106	0.00201055	-0.0742674	-0.0473202	-0.0744333	-0.0753864	-0.228651	-0.0735337	-0.000783372	-0.0644485	0.00771071	-0.125692	-0.0625121	-0.0208559	0.0340359	-0.284119	-0.183004	-0.0931975	0.0496044	-0.0787218	-0.0237706	-0.00367989	0.108245	0.104331
UBE2Q1	-0.0323577	-0.0734616	-0.126028	-0.181959	-0.0147473	-0.0553754	-0.0552435	-0.0511884	-0.0373118	0.0278052	-0.102191	0.0138267	0.0652966	-0.0954936	-0.014603	-0.00114595	-1.81347	0.221258	0.0990393	0.20122	0.0332574	-0.110684	0.00867333	0.0386047		-0.0496759	-0.032323	-0.0511027	-0.00551712	-0.0532503	-0.0728216	-0.0703706	-0.00473024	0.067747	0.0375899	0.0859172	0.143554	0.0372946	-0.113943	0.00263751	-0.0256937	-1.16433	-0.0298854	-0.0290743	0.0281751	0.0767075	0.107628	0.161827	0.156988
UBE2Q2	0.00798482	0.0389418	-0.00196051	-0.156037	0.0467565	0.0255958	-0.229235	-0.0736756	0.0245325	0.170387	0.15492	-0.488639	-0.215362	0.0531113	0.0632406	0.117136	-1.14044	-0.209105	-0.030049	0.169758	0.250052	0.218744	0.0986756	0.136598		-0.0379256	-0.0333142	0.00149602	-0.0372559	-0.00581754	-0.057493	-0.152455	-0.144333	0.0014262	0.052429	0.138786	-0.146459	-0.301631	-0.00810118	-0.0253881	0.0268929	-0.62563	-0.187895	0.0124687	-0.0159066	0.0362899	0.0335564	0.0435232	0.0810978
UBE2Q2L	-0.0766272	-0.239985	-0.271979	-0.136317	0.154181	0.160817	0.278508	0.354621	0.049101	0.0745465	0.102672	-0.074716	-0.0850636	-0.248175	0.0408223	-0.312671	-0.111363	-0.0909812	-0.105458	-0.071115	0.0304491	0.128729	0.11917	0.0316352		ND	ND	ND	ND	ND	ND	ND	ND	ND	ND	ND	ND	ND	ND	ND	ND	ND	ND	ND	ND	ND	ND	ND	ND
UBE2QL1	-0.175436	-0.134325	-0.00587071	-0.237646	-0.203387	-0.361896	-0.487464	-0.127917	-0.372072	-0.248295	-0.226523	-0.25963	-0.105857	-0.332148	-0.262265	-0.1226	-0.0735451	-0.856562	-0.14482	-0.293127	-0.0332314	-0.226015	0.0387592	-0.149954		ND	ND	ND	ND	ND	ND	ND	ND	ND	ND	ND	ND	ND	ND	ND	ND	ND	ND	ND	ND	ND	ND	ND	ND
UBE2R2	-0.0421374	-0.088741	-0.257945	-0.352761	-0.158378	-0.0657689	-0.0830664	-0.146348	-0.0515232	-0.167026	-0.102761	-0.123351	-0.0215085	-0.224889	-0.1678	-0.137492	-0.0394364	-0.0562692	-1.00506	-0.00378771	-0.0834225	-0.0505009	-0.0316482	-0.0292847		0.00413346	-0.0177638	-0.101527	-0.125192	-0.224798	-0.01607	-0.253697	-0.135271	0.0358641	-0.123653	-0.0375838	-0.0602418	0.0651195	-0.157368	0.0220967	-0.200183	0.0149689	-0.130584	-0.491664	0.11838	0.0477385	-0.0783563	0.223362	0.0242773
UBE2S	0.210065	0.15056	0.0434985	0.0731758	0.0470218	-0.339685	0.132142	-0.0594513	-0.145495	-0.0753604	0.0566529	-0.182593	-0.0251315	-0.0736544	-0.0128451	0.129731	-0.0885262	0.0553345	0.0786918	-1.44438	-0.122895	-0.0712302	-0.157394	-0.0890893		-0.0726331	0.00915643	-0.196928	0.0157515	-0.111924	-0.173746	-0.116418	-0.225415	0.0578753	-0.0174548	-0.00888374	-0.000659933	0.0110229	-0.0385457	-0.0316513	-0.100626	-0.133595	0.0955242	0.095603	-0.939869	0.0133184	0.153816	0.143742	0.0780978
UBE2T	-0.0344942	-0.0308138	-0.205412	-0.0669486	0.054529	-0.353419	0.153468	-0.0494883	-0.130811	0.262048	0.27902	0.294724	0.138461	-0.0852625	0.123415	0.271987	-0.123412	-0.0316865	0.0189617	-0.194734	-1.87614	-0.324441	-0.292134	-0.054668		0.0193541	0.0266965	-0.184292	0.0670181	0.00879926	-0.0478147	-0.203641	-0.29859	0.0174696	-0.0374712	0.0109951	0.168492	0.0531426	-0.277427	-0.00323906	-0.041044	-0.174113	-0.00283297	0.07433	0.033766	-1.49147	-0.0283174	-0.0197099	-0.00652538
UBE2V1	-0.0164566	-0.0355245	-0.314286	-0.211587	-0.115632	0.00585985	-0.125718	-0.149829	0.0656275	-0.0566772	0.0789923	0.0329331	0.0933168	-0.0665845	0.108919	0.170361	0.0263893	0.0870283	0.0891591	-0.111497	0.0194173	-1.38974	0.0739025	0.108678		-0.0410371	0.00382524	-0.116134	-0.0533947	-0.162611	-0.0839395	-0.267144	-0.0351084	-0.0342881	-0.0402862	0.000823498	-0.0364762	-0.00129012	-0.121519	-0.0145937	-0.0526968	-0.1334	-0.105639	0.0358428	-0.0869334	-0.039496	-0.615028	0.0988107	0.0464572
UBE2V2	-0.105292	-0.107115	-0.213367	-0.221376	0.0509404	-0.173853	-0.15188	0.0343002	-0.231996	0.076477	0.0260068	-0.24758	0.0201715	-0.11734	0.0840507	0.0636824	-0.0811314	-0.0756067	-0.0526495	0.0366651	-0.23371	-1.11662	-0.0307917	0.030322		-0.0428444	-0.00528707	-0.118688	-0.0673655	-0.160379	-0.0810825	-0.268095	-0.0141433	-0.0180969	-0.0217516	0.0281127	-0.0798593	0.0303506	-0.109338	-0.0199881	0.00770078	-0.132243	-0.126222	0.0431233	-0.0615199	-0.0188886	-0.526275	0.106982	0.0649534
UBE2W	-0.102806	-0.117086	-0.265997	-0.155095	0.0343002	-0.306473	0.00426407	0.0239792	-0.201196	-0.00129757	-0.269832	-0.161082	0.0093185	-0.150025	-0.0429591	-0.444329	-0.0584324	0.142191	-0.040264	0.104216	-0.00721127	0.0980557	-0.810969	0.106496		ND	ND	ND	ND	-0.1771	ND	ND	ND	ND	ND	ND	ND	ND	ND	ND	ND	0.02934	0.155453	0.225724	0.274035	ND	ND	ND	ND
UBE2Z	-0.0196207	0.0353424	-0.178899	-0.209255	-0.0265651	0.0579285	0.0419859	0.130035	-0.0780245	0.0739847	0.0651863	-0.00550572	0.0530418	-0.105767	0.0253265	0.00524188	0.103719	0.092221	0.00340075	0.124222	0.0838193	0.0754642	0.0254683	-1.40689		0.0743407	0.0196253	-0.0725335	-0.0215214	-0.0554109	-0.0262225	-0.0758684	-0.0770396	-0.0118065	0.0742724	0.149232	0.0570066	0.130485	-0.180121	0.0393034	0.0585862	0.0268817	-0.0242314	0.000203651	0.0839417	0.0902312	0.0980582	0.210364	-1.20888
									DOWNREGULATED	-2	-1.5	-1	-0.5	0	0.5

## Sheet: Fig1c
			UBE2A/B	UBE2C	UBE2D1/2/3	UBE2E	UBE2F	UBE2G1	UBE2G2	UBE2H	UBE2I	UBE2J1	UBE2J2	UBE2K	UBE2L3	UBE2L6	UBE2M	UBE2N	UBE2Q1	UBE2QL1	UBE2R	UBE2S	UBE2T	UBE2V	UBE2W	UBE2Z
upregulated (count)			23	4	98	15	364	280	628	191	149	63	280	207	50	28	12	13	10	35	94	44	127	138	146	70
downregulated (count)			46	54	11	17	145	66	339	206	133	110	250	145	235	272	1252	506	152	349	170	936	68	53	74	51

## Sheet: Fig1e-h
						protein sets modulated by								protein sets modulated by								protein sets modulated by
						1 E2 (2355 DAVID IDs)								2-4 E2s (2162 DAVID IDs)								5-9 E2s (159 DAVID IDs)
						enrichment score								enrichment score								enrichment score
					mitochondrion	31.74							mitochondrion	49.9							Ubl conjugation	4.74			HIGH
					Ubl conjugation	16.91							Ubl conjugation	20.5							transcription factor activity	2.62			10
					DNA repair	7.92							endoplasmic reticulum	18.42							endoplasmic reticulum	2.58			5
					mitochondrial translation	6.17							bromodomain	7.79							DNA binding	1.99			2.5
					mRNA splicing	5.44							zinc finger	6.38							mitochondrial inner membrane	1.72			0
					endoplasmic reticulum	4.47							mitochondrial inner membrane	6.2							peroxisome	1.65			-2.5
					centromere	3.66							RNA-binding	5.3							transcriptional repressor complex	1.61			-5
					nucleotide-binding	3.65							peroxisome	5							cellular senescence	1.32			-10
					nucleosome	2.96							DNA repair	3.8							DNA repair	1.09			LOW
					pleckstrin homology domain	2.91							tricarboxylic acid cycle	3.58							protein kinase binding	1.07
					flavoprotein	2.86							SANT domain	3.32
					helicase	2.84							fatty acid metabolism	3.08
					iron-sulfur	2.72							protein N-linked glycosylation	2.85
					cell cycle	2.53							iron-sulfur	2.83
					nucleocytoplasmic transport	2.37							mitochondrial protein import	2.76
					kelch repeat	2.27							AMP-binding	2.62
					spectrin	2.25							ubiquitin protein ligase activity	2.61															1	2	3	4	5	6	7	8 & 9			total
					fatty acid metabolism	2.07							mitochondrial translation	2.6															2356	1334	581	261	104	29	21	7			4686
					mediator complex	2.03							nucleocytoplasmic transport	2.55
					peroxisome	2							mRNA splicing	2.38

## Sheet: Fig2b
				Spectral Counts
			Protein ID	Control	UBE2A
			UBE2A	0	821
			UBR4	0	385
			RNF20	0	185
			RNF40	0	151
			HUWE1	0	36
			UBR2	0	21
			UBR2	0	8

## Sheet: Fig2c
			Others	E3/DUBS etc
		UBE2A	41	12
		UBE2B	72	12
		UBE2C	66	1
		UBE2D1	18	6
		UBE2D2	1	6
		UBE2D3	22	7
		UBE2E1	11	2
		UBE2E2	11	2
		UBE2F	6	1
		UBE2G1	2	1
		UBE2G2	6	3
		UBE2H	2	8
		UBE2I	20	2
		UBE2J1	67	12
		UBE2J2	111	12
		UBE2K	11	1
		UBE2L3	3	0
		UBE2L6	8	5
		UBE2M	25	0
		UBE2N	7	5
		UBE2Q2	20	0
		UBE2QL1	16	1
		UBE2R1	89	5
		UBE2R2	97	5
		UBE2S	48	5
		UBE2T	5	2
		UBE2U	6	0
		UBE2V1	15	2

## Sheet: Fig2d
			UBE2A	UBE2B	UBE2C	UBE2D1	UBE2D2	UBE2D3	UBE2D4	UBE2E1	UBE2E2	UBE2E3	UBE2F	UBE2G1	UBE2G2	UBE2H	UBE2I	UBE2J1	UBE2J2	UBE2K	UBE2L3	UBE2L6	UBE2M	UBE2N	UBE2Q1	UBE2Q2	UBE2QL1	UBE2R1	UBE2R2	UBE2S	UBE2T	UBE2U	UBE2V1	UBE2V2	UBE2W	UBE2Z
		UBE2A	1	1	0	0	0	0		0	0		0	0	0	0	0	0	0	0	0	0	0	0		0	0	0	0	0	0	0	0
		UBE2B	0	0.64	0	0	0	0		0	0		0	0	0	0	0	0	0	0	0	0	0	0		0	0	0	0	0	0	0	0
		UBE2C	0.33	0	1	0	0	0		0	0		0	0	0	0	0	0	0	0	0	0	0	0		0	0	0	0	0	0	0	0
		UBE2D1	0	0	0	1	1	1		0.33	0		0	0	0	0	0	0	0	0	0	0	0	0		0	0	0	0	0	0	0	0
		UBE2D2	0	0	0	1	1	1		0.33	0		0	0	0	0	0	0	0	0	0	0	0	0		0	0	0	0	0	0	0	0
		UBE2D3
		UBE2D4
		UBE2E1	0	0	0	0	0	0		1	1		0	0.33	0	0	0	0	0	0	0	0	0	0		0	0	0	0	0	0	0	0
		UBE2E2	0	0	0	0	0	0		1	1		0	0	0	0	0	0.32	0	0	0	0	0	0		0	0	0	0	0	0	0	0
		UBE2E3
		UBE2F	0	0	0	0	0	0		0	0		1	0	0	0	0	0	0	1	0	0	0	0		0	0	0	0	0	0	0	0
		UBE2G1	0	0	0	0	0	0		0	0		0	1	0	0	0	0	0	0	0	0	0	0		0	0	0	0	0	0	0	0
		UBE2G2	0	0	0	0	0	0		0	0		0	0	1	0	0	0	0	0	0	0	0	0		0	0	0	0	0	0	0	0
		UBE2H	0	0	0	0	0	0		0	0		0	0	0	1	0	0	0	0	0	0	0	0		0	0	0	0	0	0	0	0
		UBE2I	0	0	0	0	0	0		0	0		0	0	0	0	1	0.64	0	0	0	0	0	0		0	0	0	0	0	0	0	0
		UBE2J1	0	0	0	0	0	0		0.67	0.98		0	0.67	1	1	0	1	0	0	0	0	0	0		0	0	0	0	0	0	0	0
		UBE2J2	0	0	0	0	0	0		0	0		0	0	0	0	0	0	1	0	0	0	0	0.64		0	0	0	0	0	0	0	0
		UBE2K	0	0	0	0	0	0		0	0		1	0	0	0	0	0	0.33	1	0	0	0	0.33		0.65	0	0	0.33	0	0	0.33	0.33
		UBE2L3	0	0	0	0	0	0		0	0		0	0	0	0	0	0	0	0	1	0	0	0		0	0	0	0	0	0	0	0
		UBE2L6	0	0	0	0	0	0		0	0		0	0	0	0	0	0	0	0	1	1	0	0		0	0	0	0	0.33	0	0	0
		UBE2M	0	0	0	0	0	0		0	0		0	0	0	0	0	0	0	0	0	0	1	0.33		0	0	0	0	0	0.32	0	0
		UBE2N	0	0	0	0	0	0		0	0		0	0	0	0	0	0	1	0	0	0	0	1		0	0	0	0	0	0	0	1
		UBE2Q1	0	0	0	0	0	0		0	0		0	0	0	0	0	0	0	0	0	0	0	0		1	0	0	0	0	0	0.33	0
		UBE2Q2	0	0	0	0	0	0		0	0		0	0	0	0	0	0	0	0	0	0	0	0		1	0	0	0	0	0	0.67	0
		UBE2QL1	0	0	0	0	0	0		0	0		0	0	0	0	0	0	0	0	0	0	0	0		0	1	0	0	0	0	0	0
		UBE2R1											0	0	0	0	0	0	0	0	0	0	0	0		0	1	1
		UBE2R2	0	0	0	0	0	0		0	0		0	0	0	0	0	0	0	0	0	0	0	0		0.99	0	1	1	0	0	0.33	0
		UBE2S	0	0	0	0	0	0		0	0		0	0	0	0	0	0	0.33	0.65	0.65	1	0.33	0.33		0.67	0	0	0.33	1	0	0.33	0.33
		UBE2T	0	0	0	0	0	0		0	0		0	0	0	0	0	0	0	0	0	0	0.32	0		0	0	0	0	0	1	0	0
		UBE2U	0	0	0	0	0	0		0	0		0	0	0	0	0	0	0	0	0	0	0	0		0	0	0	0	0	0	1	0
		UBE2V1	0	0	0	0	0	0		0	0		0	0	0	0	0	0	0	0	0	0	0	1		0	0	0	0	0	0	0	1
		UBE2V2	0	0	0	0	0	0		0	0		0	0	0	0	0	0	0	0	0	0	0	1		0	0	0	0	0	0	0	1
		UBE2W
		UBE2Z

## Sheet: Fig2e
		UBE2A	UBE2B	UBE2C	UBE2D1	UBE2D2	UBE2D3	UBE2D4	UBE2E1	UBE2E2	UBE2E3	UBE2F	UBE2G1	UBE2G2	UBE2H	UBE2I	UBE2J1	UBE2J2	UBE2K	UBE2L3	UBE2L6	UBE2M	UBE2N	UBE2Q1	UBE2Q2	UBE2QL1	UBE2R1	UBE2R2	UBE2S	UBE2T	UBE2U	UBE2V1	UBE2V2	UBE2W	UBE2Z
	UBE2A	100	95.3947	32.4022	39.4558	38.0952	38.0952	40.1361	31.6062	27.3632	26.57	20	30.5882	38.1818	25.6831	40.5063	9.74843	16.7273	23.5	18.3962	29.4118	23.4973	36.8421	10.6635	22.6667	15.528	27.9661	29.4118	22.5225	28.4264	18.2965	17.6471	16.5517	25.9259	17.7966	152
	UBE2B	95.3947	100	32.9609	38.0952	36.7347	36.7347	38.7755	29.0155	27.8607	27.0531	18.9189	30.5882	38.1818	26.776	40.5063	10.0629	17.0909	23.5	18.3962	28.7582	23.4973	36.8421	8.05687	22.1333	16.1491	28.3898	26.8908	22.973	28.4264	16.4038	13.5294	15.8621	29.6296	19.4915	152
	UBE2C	38.1579	38.8158	100	36.0544	34.6939	34.6939	36.7347	32.1244	31.3433	30.9179	18.3784	34.1176	29.0909	22.9508	32.2785	13.8365	12.3636	25.5	22.6415	23.5294	27.8689	37.5	13.7441	13.0667	16.7702	20.7627	25.2101	19.8198	27.9188	20.1893	21.7647	27.5862	26.5432	12.9944	179
	UBE2D1	38.1579	36.8421	29.6089	100	89.1156	88.4354	91.8367	46.6321	44.7761	43.4783	28.1081	31.7647	35.1515	25.1366	32.2785	12.8931	14.9091	30	26.4151	37.9085	24.0437	43.4211	11.6114	17.3333	17.3913	25	21.0084	23.4234	31.9797	17.3502	17.0588	22.069	29.6296	19.774	147
	UBE2D2	36.8421	35.5263	28.4916	89.1156	100	97.2789	93.1973	48.7047	48.7562	49.2754	26.4865	31.7647	35.1515	22.9508	34.1772	12.2642	14.5455	31	26.4151	36.6013	25.6831	44.7368	9.71564	13.0667	17.3913	20.339	18.4874	24.3243	31.9797	17.0347	13.5294	16.5517	27.7778	18.6441	147
	UBE2D3	36.8421	35.5263	28.4916	88.4354	97.2789	100	91.8367	48.1865	48.2587	48.7923	25.9459	30	33.9394	22.4044	34.1772	12.2642	14.5455	30	25.9434	35.2941	25.1366	44.0789	10.1896	15.7333	17.3913	19.4915	19.7479	23.4234	31.4721	16.7192	17.0588	16.5517	27.7778	18.6441	147
	UBE2D4	38.8158	37.5	30.1676	91.8367	93.1973	91.8367	100	47.6684	49.2537	47.8261	28.6486	31.1765	35.1515	24.0437	33.5443	12.2642	14.9091	31.5	26.8868	37.9085	25.6831	44.0789	10.9005	14.6667	17.3913	23.7288	20.1681	24.7748	30.4569	17.0347	17.6471	25.5172	29.6296	16.3842	147
	UBE2E1	40.1316	36.8421	34.6369	61.2245	63.9456	63.2653	62.585	100	78.607	73.43	26.4865	28.8235	29.0909	21.3115	28.481	15.7233	17.8182	30	23.5849	33.3333	27.8689	44.7368	10.1896	11.7333	23.6025	18.6441	15.1261	21.1712	37.0558	16.0883	24.7059	26.2069	29.6296	14.6893	193
	UBE2E2	36.1842	36.8421	35.1955	61.2245	66.6667	65.9864	67.3469	81.8653	100	85.9903	29.1892	40.5882	29.697	25.6831	29.1139	15.0943	21.4545	33.5	23.1132	32.0261	28.4153	44.0789	10.1896	8.53333	13.6646	16.9492	15.5462	30.1802	30.4569	17.9811	16.4706	18.6207	30.2469	14.9718	201
	UBE2E3	36.1842	36.8421	35.7542	61.2245	69.3878	68.7075	67.3469	78.7565	88.5572	100	27.027	30	30.303	21.8579	29.1139	15.0943	18.9091	28.5	23.1132	31.3725	29.5082	44.0789	10.1896	6.4	18.6335	23.3051	15.5462	22.0721	37.0558	16.0883	20.5882	22.7586	30.8642	14.6893	207
	UBE2F	24.3421	23.0263	18.9944	35.3741	33.3333	32.6531	36.0544	25.3886	26.8657	24.1546	100	28.8235	20.6061	19.1257	20.2532	9.1195	12.3636	25.5	18.8679	26.7974	34.9727	26.9737	9.95261	13.3333	19.2547	21.6102	15.5462	23.8739	16.7513	10.4101	14.7059	6.89655	12.963	10.1695	185
	UBE2G1	34.2105	34.2105	32.4022	36.7347	36.7347	34.6939	36.0544	25.3886	34.3284	24.6377	26.4865	100	50.9091	22.4044	31.0127	12.2642	9.81818	23	20.283	28.1046	25.1366	33.5526	4.73934	8.53333	19.2547	36.0169	37.8151	21.6216	23.3503	22.3975	20	25.5172	26.5432	12.1469	170
	UBE2G2	41.4474	41.4474	26.8156	39.4558	39.4558	38.0952	39.4558	24.8705	24.3781	24.1546	18.3784	49.4118	100	21.8579	36.7089	13.8365	18.5455	23.5	17.9245	24.8366	19.1257	32.8947	7.58294	8.53333	11.8012	37.2881	34.0336	22.973	28.4264	21.1356	11.7647	11.7241	29.0123	14.1243	165
	UBE2H	30.9211	32.2368	23.4637	31.2925	28.5714	27.8912	29.932	20.2073	23.3831	19.3237	18.9189	24.1176	24.2424	100	24.0506	11.0063	12	21.5	18.3962	23.5294	18.0328	32.8947	7.58294	7.2	13.0435	18.6441	17.2269	17.5676	23.8579	12.3028	14.1176	16.5517	14.1975	12.4294	183
	UBE2I	42.1053	42.1053	28.4916	34.6939	36.7347	36.7347	36.0544	23.3161	22.8856	22.2222	17.2973	28.8235	35.1515	20.765	100	10.0629	10.9091	24	16.5094	23.5294	24.5902	27.6316	9.00474	10.4	11.8012	24.1525	21.4286	23.4234	26.3959	21.7666	20	25.5172	25.9259	11.8644	158
	UBE2J1	20.3947	21.0526	24.581	27.8912	26.5306	26.5306	26.5306	25.9067	23.8806	23.1884	15.6757	22.9412	26.6667	19.1257	20.2532	100	21.4545	24.5	14.1509	20.2614	13.1148	25.6579	7.81991	9.6	16.7702	15.2542	15.1261	17.5676	16.7513	8.83281	20.5882	23.4483	23.4568	9.03955	318
	UBE2J2	30.2632	30.9211	18.9944	27.8912	27.2109	27.2109	27.8912	25.3886	29.3532	25.1208	18.3784	15.8824	30.9091	18.0328	18.9873	18.5535	100	17	15.566	15.0327	21.3115	25.6579	13.7441	8.26667	18.6335	13.1356	14.2857	18.4685	22.8426	12.9338	12.3529	13.7931	25.3086	10.7345	275
	UBE2K	30.9211	30.9211	28.4916	40.8163	42.1769	40.8163	42.8571	31.0881	33.3333	27.5362	27.5676	27.0588	28.4848	23.4973	30.3797	15.4088	12.3636	100	33.0189	28.1046	17.4863	53.2895	9.71564	11.2	9.93789	19.0678	15.1261	27.027	27.4112	13.8801	17.6471	17.931	23.4568	13.8418	200
	UBE2L3	25.6579	25.6579	26.8156	38.0952	38.0952	37.415	38.7755	25.9067	24.3781	23.6715	21.6216	25.2941	23.0303	21.3115	22.1519	9.43396	12	35	100	51.634	22.9508	28.9474	7.34597	5.6	16.7702	27.9661	23.5294	23.8739	24.8731	9.14826	23.5294	28.9655	14.8148	10.7345	212
	UBE2L6	29.6053	28.9474	20.1117	39.4558	38.0952	36.7347	39.4558	26.4249	24.3781	23.1884	22.1622	25.2941	23.0303	19.6721	22.7848	9.74843	8.36364	21.5	37.2642	100	25.1366	30.9211	4.2654	14.1333	12.4224	21.6102	18.0672	18.4685	24.8731	11.3565	17.6471	18.6207	27.1605	9.32203	153
	UBE2M	28.2895	28.2895	28.4916	29.932	31.9728	31.2925	31.9728	26.4249	25.8706	26.087	34.5946	27.0588	21.2121	18.0328	28.481	7.54717	14.1818	16	19.8113	30.0654	100	24.3421	12.5592	7.2	11.8012	16.9492	15.5462	17.5676	23.3503	9.46372	18.8235	17.2414	19.7531	15.8192	182
	UBE2N	36.8421	36.8421	31.8436	44.898	46.2585	45.5782	45.5782	35.2332	33.3333	32.3671	22.1622	30	30.303	27.3224	26.5823	12.2642	14.1818	40.5	20.7547	30.719	20.2186	100	12.0853	6.13333	26.087	23.3051	21.0084	24.7748	38.5787	13.2492	17.0588	19.3103	24.0741	14.9718	152
	UBE2Q1	29.6053	22.3684	32.4022	33.3333	27.8912	29.2517	31.2925	22.2798	21.393	20.7729	22.7027	11.7647	19.3939	17.4863	24.0506	10.3774	21.0909	20.5	14.6226	11.7647	28.9617	33.5526	100	74.9333	62.1118	18.6441	22.2689	15.7658	13.198	12.9338	25.8824	33.1034	20.9877	8.47458	422
	UBE2Q2	55.9211	54.6053	27.3743	44.2177	33.3333	40.1361	37.415	22.7979	15.9204	11.5942	27.027	18.8235	19.3939	14.7541	24.6835	11.3208	11.2727	21	9.90566	34.6405	14.7541	15.1316	66.5877	100	53.4161	5.08475	18.9076	16.6667	12.6904	11.3565	14.1176	11.0345	35.1852	8.75706	375
	UBE2QL1	16.4474	17.1053	15.0838	19.0476	19.0476	19.0476	19.0476	19.6891	10.9453	14.4928	16.7568	18.2353	11.5152	11.4754	12.0253	8.49057	10.9091	8	12.7358	13.0719	10.3825	27.6316	23.6967	22.9333	100	8.89831	10.084	11.2613	11.6751	10.0946	17.0588	13.7931	11.7284	5.36723	161
	UBE2R1	43.4211	44.0789	27.3743	40.1361	32.6531	31.2925	38.0952	22.7979	19.9005	26.57	27.5676	50	53.3333	24.0437	36.0759	11.3208	11.2727	22.5	31.1321	33.3333	21.8579	36.1842	10.4265	3.2	13.0435	100	81.0924	21.6216	26.3959	21.4511	16.4706	27.5862	26.5432	19.209	236
	UBE2R2	46.0526	42.1053	33.5196	34.0136	29.932	31.9728	32.6531	18.6528	18.408	12.0521	20	52.9412	49.0909	22.4044	32.2785	11.3208	12.3636	18	26.4151	28.1046	20.2186	32.8947	12.5592	12	14.9068	81.7797	100	22.5225	26.9036	15.4574	12.3529	13.7931	30.2469	18.3616	238
	UBE2S	32.8947	33.5526	24.581	35.3741	36.7347	35.3741	37.415	24.3523	33.3333	23.6715	28.6486	28.2353	30.9091	21.3115	32.9114	12.2642	14.9091	30	25	26.7974	21.3115	36.1842	8.29384	9.86667	15.528	20.339	21.0084	100	26.9036	12.3028	21.1765	17.931	30.8642	24.2938	222
	UBE2T	36.8421	36.8421	30.7263	42.8571	42.8571	42.1769	40.8163	37.8238	29.8507	35.2657	17.8378	27.0588	33.9394	25.6831	32.9114	10.3774	16.3636	27	23.1132	32.0261	25.1366	50	6.16114	6.66667	14.2857	22.0339	22.2689	23.8739	100	16.7192	27.0588	28.9655	25.3086	13.8418	197
	UBE2U	38.1579	34.2105	35.7542	37.415	36.7347	36.0544	36.7347	26.4249	28.3582	24.6377	17.8378	41.7647	40.6061	21.3115	43.6709	8.80503	14.9091	22	13.6792	23.5294	16.3934	27.6316	9.71564	9.6	19.8758	28.8136	20.5882	17.5676	26.9036	100	17.6471	20.6897	31.4815	12.1469	317
	UBE2V1	19.7368	15.1316	20.6704	19.7279	15.6463	19.7279	20.4082	21.7617	13.9303	16.9082	13.5135	20	12.1212	13.1148	21.519	11.0063	7.63636	15	18.8679	19.6078	17.4863	19.0789	10.4265	6.4	18.0124	11.8644	8.82353	16.2162	23.3503	9.46372	100	88.2759	17.9012	9.88701	170
	UBE2V2	15.7895	15.1316	22.3464	21.7687	16.3265	16.3265	25.1701	19.6891	13.4328	15.942	5.40541	21.7647	10.303	13.1148	23.4177	10.6918	7.27273	13	19.8113	17.6471	13.6612	18.4211	11.3744	4.26667	12.4224	16.9492	8.40336	11.7117	21.3198	9.46372	75.2941	100	20.9877	9.03955	145
	UBE2W	27.6316	31.5789	24.0223	32.6531	30.6122	30.6122	32.6531	24.8705	24.3781	24.1546	11.3514	25.2941	28.4848	12.5683	26.5823	11.9497	14.9091	19	11.3208	28.7582	17.4863	25.6579	8.05687	15.2	11.8012	18.2203	20.5882	22.5225	20.8122	16.0883	17.0588	23.4483	100	12.9944	162
	UBE2Z	41.4474	45.3947	25.6983	47.619	44.898	44.898	39.4558	26.943	26.3682	25.1208	19.4595	25.2941	30.303	24.0437	26.5823	10.0629	13.8182	24.5	17.9245	21.5686	30.6011	34.8684	7.109	8.26667	11.8012	28.8136	27.3109	38.7387	24.8731	13.5647	20.5882	22.069	28.3951	100	354

## Sheet: Fig2f
	Interactome map (cytoscape)
	Bait	PreyGene	SaintScore	target
	SAE1	ABCD3	1	5
	UBA5	ABCD3	1	5
	UBE2J1	ABCD3	1	5
	UBE2R1	ABCF1	1	5
	UBE2B	ABLIM1	0.66	5
	UBE2R1	ACAD11	1	5
	SAE1	ACAT1	1	5
	UBA2	ACAT1	0.98	5
	UBA3	ACAT1	1	5
	UBA5	ACAT1	1	5
	UBA1	ACOT9	1	5
	UBA1N	ACOT9	1	5
	SAE1	ACSL3	1	5
	UBA1	ACSL3	1	5
	SAE1	ACSL4	1	5
	UBA1	ACSL4	1	5
	ATG3	ACTN1	0.97	5
	SAE1	ACTN1	1	5
	UBA2	ACTN1	0.93	5
	UBA3	ACTN1	0.98	5
	UBE2R2	ACTN1	0.96	5
	ATG3	ACTN2	1	5
	UBE2R2	ACTN2	1	5
	UBE2V1	ACTN2	0.93	5
	ATG3	ACTN4	0.98	5
	SAE1	ACTN4	1	5
	UBA3	ACTN4	0.98	5
	UBE2R2	ACTN4	0.97	5
	UBA6	ACTR10	0.95	5
	UBA6	ACTR1A	0.94	5
	UBA6	ACTR1B	0.98	5
	UBA2	ACTR2	0.95	5
	UBA5	ACTR2	0.95	5
	UBA6	ACTR2	0.98	5
	UBE2D1	ACTR2	0.94	5
	UBE2D3	ACTR2	0.97	5
	UBE2R1	ADAR	0.64	5
	ATG10	ADNP	0.66	5
	ATG7	ADNP	1	5
	UBE2R1	ADNP	0.66	5
	UBE2R2	ADNP	1	5
	UBE2S	ADNP	0.66	5
	ATG7	ADRM1	0.93	5
	UBE2J1	ADRM1	0.63	5
	NAE1	ADSL	0.98	5
	SAE1	AGK	1	5
	UBE2C	AGK	0.66	5
	UBE2J1	AGK	0.66	5
	UBE2J1	AGPAT2	1	5
	ATG7	AHNAK	0.8	5
	SAE1	AHSA1	0.98	5
	ATG10	AIFM1	0.97	5
	ATG7	AIFM1	1	5
	SAE1	AIFM1	1	5
	UBE2C	AIFM1	0.66	5
	UBE2J1	AIFM1	0.98	5
	ATG7	AKAP12	1	5
	UBE2C	AKAP12	0.65	5
	ATG7	AKAP13	0.97	5
	ATG7	AKAP8	1	5
	UBA5	AKAP8	0.98	5
	UBE2J2	AKAP8	0.65	5
	ATG10	AKAP8L	0.66	5
	ATG7	AKAP8L	1	5
	UBE2J1	AKAP8L	0.66	5
	UBE2D1	ALDOA	0.67	5
	UBE2D2	ALDOA	0.66	5
	UBE2D3	ALDOA	0.67	5
	UBE2E2	ALDOA	0.67	5
	UBE2K	ALDOA	0.67	5
	ATG7	ALG13	0.98	5
	UBE2D1	ANO8	0.64	5
	UBE2E2	ANXA2	0.65	5
	UBA2	AQR	0.92	5
	UBA6	AQR	0.88	5
	SAE1	ARF1	1	5
	SAE1	ARF4	1	5
	SAE1	ARF5	1	5
	UBA6	ARGLU1	1	5
	UBE2L6	ARIH1	1	4
	UBE2L6	ARIH2	1	4
	SAE1	ARL1	1	5
	UBE2H	ARMC8	0.67	5
	UBE2B	ARPC1B	0.65	5
	UBA2	ARPC2	0.8	5
	UBA6	ARPC2	0.8	5
	ATG7	ATAD3A	1	5
	SAE1	ATAD3A	0.99	5
	UBA2	ATAD3A	0.97	5
	UBA3	ATAD3A	0.97	5
	UBA5	ATAD3A	0.99	5
	UBE2R2	ATAD3A	0.94	5
	ATG7	ATAD3B	1	5
	SAE1	ATAD3B	0.98	5
	UBA2	ATAD3B	0.98	5
	UBA3	ATAD3B	0.93	5
	UBA5	ATAD3B	0.99	5
	UBE2A	ATAD3B	0.64	5
	UBE2B	ATAD3B	0.62	5
	UBE2C	ATAD3B	0.61	5
	UBE2R2	ATAD3B	0.92	5
	ATG3	ATG10	1	3
	ATG10	ATG16L1	1	4
	ATG3	ATG16L1	1	4
	ATG10	ATG3	0.64	3
	ATG10	ATG5	0.98	4
	ATG3	ATG5	1	4
	ATG10	ATG7	1	2
	ATG3	ATG7	1	2
	UBE2A	ATG7	1	2
	UBE2B	ATG7	0.65	2
	UBE2C	ATG7	1	2
	SAE1	ATP12A	1	5
	ATG10	ATP1A1	0.99	5
	ATG7	ATP1A1	1	5
	SAE1	ATP1A1	1	5
	UBA2	ATP1A1	0.93	5
	UBA3	ATP1A1	1	5
	UBA5	ATP1A1	1	5
	UBE2A	ATP1A1	0.92	5
	UBE2C	ATP1A1	1	5
	UBE2J1	ATP1A1	0.96	5
	UBE2J2	ATP1A1	1	5
	UBE2M	ATP1A1	0.83	5
	UBE2R2	ATP1A1	0.65	5
	UBE2S	ATP1A1	0.97	5
	ATG10	ATP1A3	0.73	5
	ATG7	ATP1A3	1	5
	SAE1	ATP1A3	1	5
	UBA3	ATP1A3	0.9	5
	UBA5	ATP1A3	0.99	5
	UBA6	ATP1A3	0.77	5
	UBE2A	ATP1A3	0.83	5
	UBE2C	ATP1A3	0.99	5
	UBE2J1	ATP1A3	0.91	5
	UBE2J2	ATP1A3	0.93	5
	UBE2M	ATP1A3	0.65	5
	UBE2S	ATP1A3	0.74	5
	ATG10	ATP2A2	1	5
	ATG7	ATP2A2	1	5
	SAE1	ATP2A2	1	5
	UBA2	ATP2A2	0.96	5
	UBA3	ATP2A2	0.98	5
	UBA5	ATP2A2	1	5
	UBE2C	ATP2A2	0.61	5
	UBE2J1	ATP2A2	0.97	5
	UBE2J2	ATP2A2	1	5
	UBE2L6	ATP2A2	0.88	5
	UBE2R1	ATP2A2	0.66	5
	UBE2R2	ATP2A2	0.95	5
	UBE2S	ATP2A2	0.99	5
	ATG10	ATP2B1	0.67	5
	ATG7	ATP2B1	1	5
	SAE1	ATP2B1	1	5
	UBA5	ATP2B1	0.98	5
	UBE2J2	ATP2B1	1	5
	UBE2R2	ATP2B1	0.98	5
	UBE2S	ATP2B1	0.98	5
	ATG10	ATP2B4	0.65	5
	ATG7	ATP2B4	1	5
	SAE1	ATP2B4	1	5
	UBE2J2	ATP2B4	0.98	5
	SAE1	ATP5A1	0.86	5
	UBA2	ATP5A1	0.9	5
	UBA5	ATP5A1	1	5
	UBE2J2	ATP5A1	0.77	5
	SAE1	ATP5B	0.98	5
	UBA2	ATP5B	0.98	5
	UBA5	ATP5B	1	5
	SAE1	ATP5C1	0.98	5
	UBE2G2	ATP5C1	0.64	5
	UBE2J1	ATP5C1	1	5
	UBE2J2	ATP5C1	0.98	5
	UBE2J1	ATR	0.99	5
	UBE2R1	ATXN2L	0.66	5
	UBE2G2	AUP1	1	5
	UBE2J1	B4DQ07	0.97	5
	ATG7	BAG2	1	5
	ATG7	BAG6	1	5
	UBE2R1	BAG6	1	5
	UBE2R2	BAG6	1	5
	UBE2B	BASP1	0.61	5
	UBE2C	BASP1	0.99	5
	UBE2J1	BCAP31	0.96	5
	ATG3	BEX5	0.97	5
	NAE1	BEX5	1	5
	SAE1	BEX5	1	5
	UBA2	BEX5	0.93	5
	UBA5	BEX5	0.93	5
	UBA6	BEX5	1	5
	UBE2M	BEX5	0.62	5
	UBE2J1	BTAF1	0.66	5
	UBE2L6	BTBD8	1	4
	UBE2R1	BTRC	1	4
	UBE2D1	C11orf84	0.61	5
	UBE2J2	C1QBP	0.98	5
	UBE2M	C1QBP	0.92	5
	ATG10	CAD	0.99	5
	ATG7	CAD	1	5
	SAE1	CAD	1	5
	UBA1N	CAD	0.99	5
	UBA3	CAD	0.98	5
	UBA5	CAD	1	5
	UBE2A	CAD	1	5
	UBE2B	CAD	0.88	5
	UBE2C	CAD	0.77	5
	UBE2J2	CAD	0.95	5
	UBE2M	CAD	1	5
	UBE2Q2	CAD	0.96	5
	UBE2QL1	CAD	0.96	5
	UBE2R1	CAD	1	5
	UBE2R2	CAD	1	5
	UBE2S	CAD	1	5
	UBE2U	CAD	0.61	5
	UBE2R1	CALR	0.98	5
	ATG10	CALU	0.65	5
	ATG7	CAND1	0.93	5
	SAE1	CAND1	1	5
	UBA3	CAND1	0.99	5
	UBA5	CAND1	1	5
	UBE2C	CAND1	0.64	5
	UBE2J1	CAND1	0.91	5
	UBE2J2	CAND1	1	5
	UBE2J1	CAND2	1	5
	ATG7	CANX	0.97	5
	UBA5	CANX	1	5
	UBE2C	CANX	1	5
	UBE2J2	CANX	1	5
	UBE2M	CANX	0.86	5
	UBE2N	CANX	0.69	5
	UBE2R1	CANX	1	5
	UBE2R2	CANX	0.95	5
	UBE2S	CANX	0.7	5
	UBE2U	CANX	0.61	5
	UBE2V1	CBLC	1	4
	UBE2D3	CBR1	0.65	5
	UBE2R1	CCAR2	1	5
	UBE2R2	CCAR2	1	5
	ATG7	CCDC144A	1	5
	NAE1	CCDC144A	0.99	5
	SAE1	CCDC144A	1	5
	UBA3	CCDC144A	1	5
	UBE2R2	CCDC47	0.64	5
	ATG7	CCDC88A	0.98	5
	UBE2A	CCDC88A	0.89	5
	UBE2B	CCDC88A	0.98	5
	UBE2B	CCDC88C	0.8	5
	UBE2C	CCT3	0.67	5
	UBE2R1	CCT3	0.67	5
	ATG7	CCT4	0.93	5
	UBE2D3	CCT4	0.65	5
	UBE2J1	CCT4	0.64	5
	UBE2R1	CCT4	1	5
	UBE2U	CCT4	0.65	5
	ATG7	CCT5	1	5
	UBE2B	CCT5	0.66	5
	UBE2C	CCT5	0.64	5
	ATG10	CCT6A	0.65	5
	UBE2K	CCT6A	0.64	5
	ATG7	CCT7	1	5
	ATG7	CCT8	1	5
	UBE2B	CCT8	0.67	5
	UBE2C	CCT8	0.66	5
	UBE2R1	CCT8	0.99	5
	SAE1	CDIPT	1	5
	UBA5	CDIPT	0.98	5
	UBA5	CDK1	1	5
	UBE2J2	CDK1	0.67	5
	ATG7	CDS2	1	5
	SAE1	CDS2	1	5
	UBE2J1	CDS2	0.65	5
	SAE1	CEBPZ	0.98	5
	UBA2	CEBPZ	1	5
	UBA6	CEBPZ	1	5
	ATG7	CENPF	1	5
	ATG7	CEP170	1	5
	UBE2R1	CEP170	1	5
	UBE2R2	CEP170	0.66	5
	ATG7	CEP350	0.99	5
	UBE2A	CEP350	0.62	5
	UBE2B	CEP350	0.92	5
	SAE1	CFL1	0.97	5
	UBE2D1	CFL1	0.97	5
	UBE2V1	CFL1	0.81	5
	ATG10	CHCHD3	0.65	5
	SAE1	CHCHD3	1	5
	UBA3	CHCHD3	1	5
	ATG7	CHD3	0.97	5
	UBE2R2	CHD3	0.99	5
	ATG7	CHD4	1	5
	UBA5	CHD4	0.73	5
	UBE2A	CHD4	0.82	5
	UBE2B	CHD4	0.95	5
	UBE2C	CHD4	0.7	5
	UBE2R1	CHD4	0.96	5
	UBE2R2	CHD4	0.91	5
	UBE2R2	CHD5	0.98	5
	ATG7	CKAP2	0.99	5
	ATG7	CKAP5	0.94	5
	UBE2D1	CKB	0.65	5
	UBE2I	CKB	0.65	5
	UBE2K	CKB	0.65	5
	UBE2J2	CLGN	0.98	5
	UBE2S	CLGN	0.64	5
	UBA6	CLK3	0.98	5
	UBE2D3	CLNS1A	0.76	5
	ATG10	CNP	0.99	5
	ATG7	CNP	0.98	5
	SAE1	CNP	1	5
	UBA3	CNP	1	5
	UBA5	CNP	1	5
	UBE2J2	CNP	1	5
	UBE2J1	COG1	0.66	5
	UBA1	COL5A2	0.98	5
	ATG7	COPA	1	5
	SAE1	COPA	0.85	5
	UBA5	COPA	0.98	5
	UBE2A	COPA	0.81	5
	UBE2C	COPA	0.64	5
	UBE2J1	COPA	0.95	5
	UBE2J2	COPA	0.85	5
	UBE2R2	COPA	0.75	5
	ATG10	COPB1	1	5
	ATG7	COPB1	1	5
	SAE1	COPB1	1	5
	UBA2	COPB1	1	5
	UBA3	COPB1	1	5
	UBA5	COPB1	1	5
	UBE2C	COPB1	0.98	5
	UBE2J2	COPB1	1	5
	UBE2R2	COPB1	0.67	5
	UBE2S	COPB1	1	5
	UBA2	COPB2	1	5
	UBE2J2	COPB2	1	5
	SAE1	COPG1	1	5
	UBA5	COPG1	1	5
	UBE2J1	COPG1	0.98	5
	SAE1	COPG2	1	5
	UBA5	COPG2	0.98	5
	UBE2J1	COPG2	1	5
	UBA5	CORO1C	0.86	5
	ATG7	CPSF1	0.9	1
	SAE1	CPSF2	0.98	5
	UBA2	CPSF2	1	5
	ATG7	CREBBP	0.98	5
	ATG7	CSE1L	0.88	5
	SAE1	CSE1L	0.97	5
	UBA2	CSE1L	0.98	5
	UBA3	CSE1L	0.81	5
	UBA5	CSE1L	0.99	5
	UBE2J2	CSE1L	0.95	5
	UBE2J1	CSNK1A1	0.67	5
	UBE2E1	CSNK1D	0.64	5
	UBE2R1	CSNK2A1	1	5
	UBE2R2	CSNK2A1	1	5
	UBE2R1	CSNK2A2	1	5
	ATG7	CTCF	0.98	5
	SAE1	CTNNA1	0.98	5
	UBA5	CTNNB1	1	5
	UBE2A	CTTN	0.67	5
	UBE2B	CTTN	0.95	5
	UBE2C	CTTN	0.65	5
	UBE2F	CUL9	1	4
	ATG10	CYC1	0.64	5
	SAE1	CYC1	1	5
	UBE2K	CYHR1	1	4
	ATG7	DARS	1	5
	UBE2S	DAXX	1	5
	UBA1N	DCD	0.8	5
	UBE2Q2	DCD	0.96	5
	UBE2R2	DCD	0.99	5
	UBE2U	DCD	0.99	5
	ATG7	DCTN1	0.98	5
	UBE2B	DCTN1	0.73	5
	ATG7	DCTN4	0.7	5
	UBA6	DCTN4	0.7	5
	UBE2B	DCTN4	0.62	5
	UBE2S	DDB1	0.66	4
	UBA5	DDOST	1	5
	UBE2J2	DDOST	1	5
	UBE2R2	DDOST	0.66	5
	ATG7	DDX21	0.97	5
	UBE2B	DDX21	0.61	5
	UBE2S	DDX21	0.73	5
	UBE2A	DDX4	0.65	5
	ATG7	DDX41	1	5
	NAE1	DDX41	0.97	5
	UBA2	DDX41	0.93	5
	UBA6	DDX41	0.97	5
	ATG7	DDX46	1	5
	UBE2R1	DDX52	0.99	5
	ATG7	DESP	0.98	5
	UBA5	DHCR7	1	5
	UBE2J1	DHCR7	0.98	5
	UBE2J2	DHCR7	1	5
	SAE1	DHRS7B	0.98	5
	ATG7	DIDO1	1	5
	UBE2R2	DIDO1	0.64	5
	ATG7	DIS3	1	5
	SAE1	DIS3	1	5
	ATG7	DKC1	0.98	5
	UBA6	DNAH2	1	5
	ATG10	DNAJA1	0.99	6
	ATG7	DNAJA1	1	6
	SAE1	DNAJA1	1	6
	UBA2	DNAJA1	0.99	6
	UBA3	DNAJA1	0.98	6
	UBA5	DNAJA1	1	6
	UBA6	DNAJA1	0.92	6
	UBE2J1	DNAJA1	0.8	6
	UBE2J2	DNAJA1	0.94	6
	UBE2Q2	DNAJA1	0.61	6
	UBE2QL1	DNAJA1	0.89	6
	UBE2R1	DNAJA1	0.98	6
	UBE2R2	DNAJA1	0.97	6
	UBE2S	DNAJA1	0.72	6
	ATG10	DNAJA2	1	6
	ATG7	DNAJA2	1	6
	SAE1	DNAJA2	0.98	6
	UBA2	DNAJA2	0.98	6
	UBA6	DNAJA2	0.98	6
	UBE2B	DNAJA2	0.64	6
	UBE2E1	DNAJA2	0.64	6
	UBE2G2	DNAJA2	0.65	6
	UBE2J1	DNAJA2	0.98	6
	UBE2J2	DNAJA2	1	6
	UBE2M	DNAJA2	0.66	6
	UBE2QL1	DNAJA2	1	6
	UBE2R1	DNAJA2	1	6
	UBE2J1	DNAJB12	1	6
	SAE1	DNAJB2	0.98	6
	SAE1	DNAJB6	1	6
	UBA5	DNAJB6	1	6
	UBE2J2	DNAJB6	0.97	6
	ATG7	DNAJC10	1	6
	SAE1	DNAJC11	0.98	6
	ATG7	DNAJC7	1	6
	UBE2L6	DNPEP	0.67	5
	UBE2B	DOCK7	0.88	5
	ATG7	DOCK8	0.93	5
	SAE1	DPM1	1	5
	UBE2S	DPM1	0.67	5
	ATG7	DPYSL3	0.99	5
	ATG10	DYNC1H1	0.98	5
	ATG7	DYNC1H1	1	5
	SAE1	DYNC1H1	1	5
	UBA1N	DYNC1H1	0.98	5
	UBA5	DYNC1H1	1	5
	UBE2A	DYNC1H1	0.98	5
	UBE2B	DYNC1H1	0.65	5
	UBE2J2	DYNC1H1	0.98	5
	UBE2Q2	DYNC1H1	0.86	5
	UBE2R2	DYNC1H1	0.98	5
	UBE2S	DYNC1H1	0.91	5
	ATG7	DYNC1I2	0.99	5
	SAE1	DYNC1I2	0.88	5
	UBA5	DYNC1I2	0.71	5
	ATG10	DYNC1LI1	0.64	5
	UBE2J1	DYNC1LI2	0.66	5
	UBA3	E2F7	0.74	5
	UBE2J2	EDC4	0.63	5
	ATG7	EEF1A1	0.95	5
	SAE1	EEF1A1	1	5
	UBA3	EEF1A1	1	5
	UBA5	EEF1A1	1	5
	UBE2R2	EEF1A1	0.77	5
	ATG7	EEF1A2	0.95	5
	UBA3	EEF1A2	0.86	5
	UBA5	EEF1A2	0.92	5
	UBE2A	EEF1A2	0.65	5
	UBE2B	EEF1A2	0.67	5
	UBE2R2	EEF1A2	0.63	5
	SAE1	EEF1G	0.89	5
	UBA5	EEF1G	0.98	5
	UBE2J2	EEF1G	0.75	5
	UBE2M	EEF1G	0.63	5
	UBE2R2	EEF1G	0.98	5
	ATG10	EEF2	0.72	5
	ATG7	EEF2	1	5
	SAE1	EEF2	0.98	5
	UBA2	EEF2	0.83	5
	UBA3	EEF2	0.83	5
	UBA5	EEF2	0.96	5
	UBA6	EEF2	0.96	5
	UBE2A	EEF2	0.98	5
	UBE2B	EEF2	0.67	5
	UBE2C	EEF2	0.97	5
	UBE2D1	EEF2	0.65	5
	UBE2D3	EEF2	0.63	5
	UBE2I	EEF2	0.92	5
	UBE2K	EEF2	0.65	5
	UBE2M	EEF2	0.82	5
	UBE2R1	EEF2	0.84	5
	UBE2R2	EEF2	0.85	5
	UBE2S	EEF2	0.84	5
	UBE2D1	EFHD1	0.65	5
	UBE2D1	EFHD2	0.92	5
	UBA2	EFTUD2	0.96	5
	UBE2R1	EIF2S3	0.99	5
	ATG7	EIF3B	0.99	5
	UBE2B	EIF3B	0.7	5
	UBE2B	EIF3C	0.67	5
	SAE1	EIF3F	0.82	1
	UBE2E2	EIF3H	0.82	4
	UBE2G1	EIF3H	0.87	4
	UBE2G2	EIF3H	0.89	4
	UBE2J1	EIF3H	0.69	4
	NAE1	EIF4A1	0.87	5
	UBA2	EIF4A1	0.96	5
	UBA6	EIF4A1	0.93	5
	UBE2R1	EIF4A1	0.95	5
	NAE1	EIF4A2	0.87	5
	UBA2	EIF4A2	0.96	5
	UBA6	EIF4A2	0.93	5
	UBE2R1	EIF4A2	0.87	5
	UBE2R2	EIF4A2	0.8	5
	ATG7	EIF4A3	0.96	5
	NAE1	EIF4A3	0.94	5
	UBA2	EIF4A3	0.99	5
	UBA3	EIF4A3	0.96	5
	UBA6	EIF4A3	0.99	5
	UBE2B	EIF4A3	0.62	5
	ATG7	EIF4G1	1	5
	UBE2B	EIF4G1	1	5
	UBE2R1	EIF4G1	1	5
	UBE2R2	EIF4G1	1	5
	UBE2R2	EIF4G3	1	5
	ATG7	EIF5B	0.93	5
	UBE2B	EIF5B	0.66	5
	UBE2J1	EMD	0.98	5
	UBE2D1	ENO1	0.92	5
	UBE2D3	ENO1	0.66	5
	UBE2I	ENO1	0.98	5
	UBE2K	ENO1	0.66	5
	UBE2M	ENO1	0.97	5
	UBE2V1	ENO1	0.65	5
	UBE2D1	ENO3	0.61	5
	UBE2I	ENO3	0.66	5
	ATG7	EPB41L2	1	5
	ATG7	EPPK1	0.84	5
	SAE1	EPPK1	0.84	5
	UBA6	EPPK1	0.84	5
	ATG7	EPRS	1	5
	UBA5	EPRS	0.94	5
	UBE2C	EPRS	0.63	5
	UBE2J1	ERGIC2	0.65	5
	ATG7	ESYT2	0.98	5
	SAE1	ESYT2	1	5
	UBE2Q2	EXOSC7	0.99	5
	UBE2T	FAAP100	1	5
	SAE1	FAF2	0.98	5
	UBA5	FAF2	1	5
	ATG7	FAM120A	0.96	5
	UBE2T	FANCB	0.67	5
	UBE2J1	FANCD2	1	5
	UBE2J2	FANCD2	1	5
	ATG10	FANCI	1	5
	ATG7	FANCI	1	5
	SAE1	FANCI	1	5
	UBA5	FANCI	1	5
	UBE2J1	FANCI	0.64	5
	UBE2J2	FANCI	1	5
	UBE2R2	FANCI	0.67	5
	UBE2S	FANCI	1	5
	ATG7	FARSA	1	5
	ATG7	FASN	1	5
	UBA5	FASN	1	5
	UBA6	FASN	1	5
	UBE2A	FASN	1	5
	UBE2B	FASN	0.99	5
	UBE2C	FASN	0.66	5
	UBE2I	FASN	0.64	5
	SAE1	FBL	1	5
	UBA5	FBL	1	5
	UBA6	FBL	1	5
	UBE2B	FBL	0.67	5
	UBE2R1	FBL	1	5
	UBE2R2	FBL	0.99	5
	UBE2S	FBL	0.97	5
	UBE2R1	FBXW11	1	4
	ATG10	FHL1	0.91	5
	UBE2J2	FHL1	0.87	5
	UBE2M	FHL1	0.77	5
	UBE2QL1	FHL1	0.85	5
	UBE2R1	FHL1	0.68	5
	UBE2R2	FHL1	0.93	5
	UBE2H	FKBP4	0.65	5
	UBE2B	FLNB	0.75	5
	UBE2A	FLNC	0.62	5
	UBE2B	FLNC	0.62	5
	UBE2J1	FLOT1	0.96	5
	UBE2R1	FOXK1	1	5
	UBE2R1	FOXK2	1	5
	SAE1	GALK1	1	5
	ATG7	GANAB	0.99	5
	UBE2C	GANAB	0.61	5
	UBE2D1	GAPDH	0.9	5
	UBE2D3	GAPDH	0.92	5
	UBE2I	GAPDH	0.61	5
	UBE2M	GAPDH	0.61	5
	ATG7	GATAD2B	1	5
	UBA5	GCDH	1	5
	ATG10	GCN1L1	0.99	5
	ATG7	GCN1L1	1	5
	SAE1	GCN1L1	1	5
	UBA2	GCN1L1	1	5
	UBA5	GCN1L1	1	5
	UBE2A	GCN1L1	0.63	5
	UBE2B	GCN1L1	0.84	5
	UBE2J1	GCN1L1	1	5
	UBE2J2	GCN1L1	1	5
	UBE2R2	GCN1L1	0.66	5
	UBE2S	GCN1L1	0.87	5
	ATG7	GEMIN4	0.98	5
	SAE1	GEMIN4	1	5
	UBE2J1	GEMIN4	0.65	5
	UBE2J2	GEMIN4	1	5
	UBE2R1	GEMIN4	0.66	5
	ATG7	GFAP	0.94	5
	UBA6	GFAP	0.96	5
	UBE2J1	GHITM	1	5
	UBE2C	GLG1	0.66	5
	ATG7	GNB1	0.98	5
	SAE1	GNB1	0.98	5
	UBE2C	GNB1	0.66	5
	ATG7	GNB2	0.98	5
	UBE2C	GNB2	0.65	5
	ATG10	GNB2L1	0.76	5
	SAE1	GNB2L1	1	5
	UBA2	GNB2L1	0.87	5
	UBA3	GNB2L1	0.97	5
	UBA5	GNB2L1	0.99	5
	UBE2R1	GNB2L1	1	5
	UBE2R2	GNB2L1	0.95	5
	UBE2R2	GOLGA2	0.98	5
	UBE2E2	GOLGA3	0.64	5
	ATG7	GOLGB1	0.98	5
	UBE2J1	GPR180	0.65	5
	UBE2J1	GPRASP2	0.98	5
	UBE2R1	GTF2B	0.65	5
	UBE2R2	GTF2B	1	5
	ATG7	GTF2I	1	5
	SAE1	GTF2I	0.98	5
	UBE2J2	GTF2I	0.64	5
	UBE2R1	GTF2I	0.98	5
	UBE2R2	GTF2I	1	5
	ATG7	GTF3C1	1	5
	UBE2A	GTF3C1	0.97	5
	UBE2B	GTF3C1	1	5
	UBE2R1	GTF3C1	1	5
	UBE2R2	GTF3C1	1	5
	UBE2R1	GTF3C3	0.66	5
	ATG7	H2AFV	0.91	5
	UBA1	H2AFV	0.91	5
	UBA2	H2AFV	0.98	5
	UBA3	H2AFV	0.93	5
	UBA5	H2AFV	0.97	5
	UBA6	H2AFV	0.93	5
	UBA2	H2AFX	0.95	5
	UBA3	H2AFX	0.7	5
	UBA5	H2AFX	0.91	5
	UBA6	H2AFX	0.7	5
	UBE2A	HADHA	0.67	5
	SAE1	HAX1	0.98	5
	SAE1	HCFC1	1	5
	UBE2R2	HCFC1	0.65	5
	UBE2R2	HDLBP	1	5
	ATG7	HEATR1	0.98	5
	SAE1	HEATR1	1	5
	UBE2J1	HEATR1	1	5
	UBE2J2	HEATR1	1	5
	UBE2D1	HECTD1	0.67	4
	UBE2D2	HECTD1	1	4
	UBE2D3	HECTD1	1	4
	UBE2A	HIST1H1C	0.67	5
	UBE2B	HIST1H1C	0.67	5
	UBE2C	HIST1H1C	0.64	5
	UBE2D3	HIST1H1C	0.66	5
	UBE2Q2	HIST1H1C	0.63	5
	UBE2A	HIST1H1D	0.67	5
	UBE2B	HIST1H1D	0.67	5
	UBE2C	HIST1H1D	0.64	5
	UBA2	HIST1H2BB	0.93	5
	UBA5	HIST1H2BB	0.93	5
	UBA6	HIST1H2BB	0.96	5
	UBA6	HIST1H3A	0.96	5
	UBE2J1	HLA-B	0.97	5
	UBE2J1	HLA-B	0.65	5
	ATG7	HNRNPM	0.99	5
	UBE2R1	HNRNPM	0.67	5
	UBE2J2	HNRNPUL1	0.64	5
	UBE2Q2	HNRNPUL1	0.63	5
	UBE2J2	HSD17B12	0.99	5
	ATG7	HSP90AA1	1	6
	SAE1	HSP90AA1	0.96	6
	UBE2B	HSP90AA1	0.66	6
	UBE2D3	HSP90AA1	0.67	6
	NAE1	HSP90AA2	0.86	6
	SAE1	HSP90AA2	1	6
	UBA1	HSP90AA2	0.99	6
	UBA2	HSP90AA2	0.98	6
	UBA3	HSP90AA2	0.98	6
	UBA5	HSP90AA2	1	6
	UBA6	HSP90AA2	1	6
	ATG7	HSP90AB1	1	6
	SAE1	HSP90AB1	1	6
	UBA5	HSP90AB1	1	6
	UBE2B	HSP90AB1	0.67	6
	UBE2D3	HSP90AB1	0.66	6
	ATG7	HSP90AB2P	1	6
	SAE1	HSP90AB2P	1	6
	UBA5	HSP90AB2P	0.98	6
	UBE2B	HSP90AB2P	0.67	6
	UBE2D3	HSP90AB2P	0.62	6
	UBE2K	HSP90AB4P	0.64	6
	ATG7	HSP90B1	0.82	6
	UBE2B	HSP90B1	0.66	6
	UBA5	HSPA1L	0.99	6
	ATG3	HSPA4	1	6
	ATG7	HSPA4	0.87	6
	UBE2D3	HSPA4	0.95	6
	UBE2F	HSPA4	0.99	6
	UBE2K	HSPA4	0.65	6
	UBE2R1	HSPA4	0.99	6
	UBE2R2	HSPA4	0.97	6
	UBE2T	HSPA4	0.96	6
	UBE2V1	HSPA4	1	6
	ATG3	HSPA4L	0.99	6
	UBE2V1	HSPA4L	0.98	6
	ATG3	HSPA5	1	6
	ATG7	HSPA5	1	6
	UBA2	HSPA5	0.85	6
	UBA5	HSPA5	0.98	6
	UBE2C	HSPA5	0.87	6
	UBE2J2	HSPA5	0.9	6
	UBE2QL1	HSPA5	0.68	6
	UBE2R1	HSPA5	1	6
	UBE2R2	HSPA5	0.76	6
	UBE2V1	HSPA5	1	6
	ATG3	HSPA8	0.8	6
	ATG7	HSPA8	1	6
	UBA5	HSPA8	0.99	6
	UBA6	HSPA8	1	6
	UBE2C	HSPA8	0.88	6
	UBE2QL1	HSPA8	0.86	6
	UBE2R1	HSPA8	0.99	6
	UBE2T	HSPA8	0.77	6
	UBE2V1	HSPA8	0.98	6
	ATG10	HSPA9	0.99	6
	ATG3	HSPA9	1	6
	ATG7	HSPA9	1	6
	SAE1	HSPA9	1	6
	UBA3	HSPA9	1	6
	UBA5	HSPA9	1	6
	UBA6	HSPA9	1	6
	UBE2B	HSPA9	0.66	6
	UBE2C	HSPA9	1	6
	UBE2E1	HSPA9	1	6
	UBE2QL1	HSPA9	0.97	6
	UBE2R1	HSPA9	1	6
	UBE2S	HSPA9	1	6
	UBE2V1	HSPA9	1	6
	ATG7	HSPD1	1	6
	ATG3	HSPH1	1	6
	UBE2C	HSPH1	0.66	6
	UBE2F	HSPH1	0.98	6
	UBE2R1	HSPH1	0.67	6
	UBE2R2	HSPH1	0.65	6
	UBE2V1	HSPH1	1	6
	UBE2H	HTRA2	0.66	5
	ATG7	HUWE1	1	1
	UBE2G2	HUWE1	0.66	4
	UBE2R2	HUWE1	0.66	4
	UBE2J2	HYOU1	1	5
	ATG10	IARS	0.63	5
	ATG3	IARS	0.79	5
	ATG7	IARS	1	5
	SAE1	IARS	0.94	5
	UBA2	IARS	0.91	5
	UBA5	IARS	0.99	5
	UBE2J2	IARS	0.95	5
	UBE2Q2	IARS	0.89	5
	UBE2R1	IARS	0.75	5
	UBE2R2	IARS	0.84	5
	UBE2S	IARS	0.68	5
	ATG7	IGF2R	1	5
	UBE2C	IGF2R	0.65	5
	UBE2R1	IKBKAP	0.66	5
	UBE2R2	IKBKAP	0.98	5
	UBE2B	ILF3	0.63	5
	SAE1	ILVBL	1	5
	ATG10	IMMT	0.99	5
	ATG7	IMMT	1	5
	NAE1	IMMT	0.95	5
	SAE1	IMMT	1	5
	UBA2	IMMT	0.99	5
	UBA3	IMMT	1	5
	UBA5	IMMT	1	5
	UBA6	IMMT	0.8	5
	UBE2A	IMMT	0.91	5
	UBE2C	IMMT	1	5
	UBE2J1	IMMT	1	5
	UBE2J2	IMMT	1	5
	UBE2Q2	IMMT	0.92	5
	UBE2R2	IMMT	0.91	5
	SAE1	IPO11	1	5
	UBA5	IPO11	1	5
	UBE2J2	IPO11	0.66	5
	ATG10	IPO4	0.98	5
	SAE1	IPO4	1	5
	UBA2	IPO4	0.98	5
	UBA5	IPO4	1	5
	UBE2J1	IPO4	0.67	5
	UBE2J2	IPO4	1	5
	SAE1	IPO5	1	5
	UBA2	IPO5	0.98	5
	UBA5	IPO5	1	5
	UBE2J2	IPO5	1	5
	ATG7	IPO7	1	5
	SAE1	IPO7	1	5
	UBA2	IPO7	0.97	5
	UBA5	IPO7	1	5
	UBE2B	IPO7	0.93	5
	UBE2C	IPO7	0.62	5
	UBE2J1	IPO7	0.98	5
	UBE2J2	IPO7	1	5
	UBE2S	IPO7	0.64	5
	ATG7	IPO8	1	5
	SAE1	IPO8	1	5
	UBA2	IPO8	1	5
	UBA5	IPO8	1	5
	UBE2J1	IPO8	1	5
	UBE2J2	IPO8	1	5
	UBE2R2	IPO8	0.65	5
	ATG10	IPO9	0.66	5
	ATG7	IPO9	0.98	5
	NAE1	IPO9	0.98	5
	SAE1	IPO9	1	5
	UBA2	IPO9	0.98	5
	UBA5	IPO9	1	5
	UBE2J1	IPO9	1	5
	UBE2J2	IPO9	1	5
	UBE2S	IPO9	0.65	5
	ATG7	IRS4	1	5
	SAE1	IRS4	0.96	5
	UBA2	IRS4	0.7	5
	UBA5	IRS4	0.99	5
	UBE2C	IRS4	0.94	5
	UBE2J1	IRS4	0.92	5
	UBE2R1	IRS4	0.86	5
	UBE2R2	IRS4	0.91	5
	UBE2L6	ITCH	0.67	4
	UBA6	IVNS1ABP	0.93	1
	UBE2B	IVNS1ABP	0.64	4
	ATG10	J3KRL0	1	5
	ATG3	J3KRL0	1	5
	UBE2J2	J3KRL0	1	5
	UBE2N	J3KRL0	1	5
	UBE2V1	J3KRL0	1	5
	UBA5	JUP	1	5
	UBE2A	KCMF1	1	4
	UBE2B	KCMF1	0.67	4
	UBE2J2	KDELR1	0.65	5
	SAE1	KDELR2	1	5
	UBE2J2	KDELR2	0.64	5
	UBA2	KHDRBS1	0.93	5
	UBA6	KHDRBS1	0.93	5
	UBE2D3	KHDRBS1	0.81	5
	UBE2C	KHSRP	0.65	5
	UBA1	KIF19	1	5
	UBE2L6	KIF20B	0.64	5
	ATG7	KIF5A	1	5
	ATG7	KIF5B	1	5
	ATG7	KPNA1	0.98	5
	ATG10	KPNA2	0.65	5
	ATG7	KPNA2	0.98	5
	UBA1	KPNA2	1	5
	UBA3	KPNA2	1	5
	UBA6	KPNA2	0.98	5
	UBE2J2	KPNA2	0.64	5
	UBE2R1	KPNA2	1	5
	UBE2R2	KPNA2	0.65	5
	ATG10	KPNB1	0.93	5
	ATG7	KPNB1	0.91	5
	SAE1	KPNB1	0.99	5
	UBA2	KPNB1	0.98	5
	UBA5	KPNB1	0.98	5
	UBE2I	KPNB1	1	5
	UBE2J1	KPNB1	0.67	5
	UBE2J2	KPNB1	1	5
	UBE2M	KPNB1	0.8	5
	ATG7	KTN1	0.92	5
	UBE2C	KTN1	0.63	5
	UBE2R1	LANCL2	0.65	5
	ATG7	LARGE	1	5
	ATG7	LARP1	0.86	5
	UBE2B	LARP1	0.75	5
	ATG10	LARS	0.66	5
	ATG7	LARS	1	5
	SAE1	LARS	0.9	5
	UBA2	LARS	0.97	5
	UBA5	LARS	1	5
	UBE2A	LARS	0.81	5
	UBE2J2	LARS	0.99	5
	UBE2Q2	LARS	0.92	5
	UBE2R2	LARS	0.98	5
	UBE2S	LARS	0.64	5
	ATG7	LAS1L	1	5
	UBE2D1	LDHA	0.89	5
	UBE2D3	LDHA	0.62	5
	UBE2E1	LDHA	0.73	5
	UBE2E2	LDHA	0.62	5
	UBE2G2	LDHA	0.88	5
	UBE2I	LDHA	0.84	5
	UBE2J1	LDHA	0.69	5
	UBE2D1	LDHB	0.95	5
	UBE2D3	LDHB	0.87	5
	UBE2E1	LDHB	0.67	5
	UBE2E2	LDHB	0.82	5
	UBE2G2	LDHB	0.78	5
	UBE2I	LDHB	0.93	5
	UBE2K	LDHB	0.86	5
	UBE2C	LETM1	0.65	5
	UBE2R1	LLGL1	0.66	5
	UBE2J1	LMF2	1	5
	ATG7	LMNA	1	5
	UBE2A	LMNA	0.65	5
	UBE2B	LMNA	0.67	5
	UBE2C	LMNA	0.65	5
	ATG7	LMNB1	0.99	5
	SAE1	LMNB1	0.98	5
	UBA5	LMNB1	0.99	5
	UBE2C	LMNB1	0.89	5
	ATG7	LMNB2	0.94	5
	UBA5	LMNB2	0.78	5
	UBE2J1	LPCAT1	0.98	5
	ATG10	LRPPRC	0.9	5
	ATG7	LRPPRC	0.93	5
	SAE1	LRPPRC	1	5
	UBA3	LRPPRC	0.99	5
	UBA5	LRPPRC	0.93	5
	UBE2J2	LRPPRC	0.94	5
	UBE2R1	LRPPRC	1	5
	UBE2R2	LRPPRC	0.66	5
	UBE2J1	LTN1	0.65	4
	UBE2J2	LTN1	1	4
	ATG7	LUC7L2	1	5
	NAE1	LUC7L2	0.96	5
	UBA2	LUC7L2	0.87	5
	UBA3	LUC7L2	0.87	5
	UBA5	LUC7L2	0.96	5
	UBA6	LUC7L2	0.96	5
	UBE2B	LUC7L2	0.61	5
	ATG3	LUZP1	0.65	5
	ATG7	MACF1	1	5
	UBE2H	MAEA	0.67	4
	ATG7	MAGED1	1	5
	UBE2J1	MAGED1	0.67	5
	ATG7	MAGED2	1	5
	SAE1	MAGED2	0.97	5
	UBE2C	MAGED2	1	5
	UBE2J1	MAGED2	0.94	5
	UBE2J2	MAGED2	0.64	5
	UBE2R1	MAGED2	0.64	5
	ATG7	MAP4	1	5
	UBE2B	MAP4	0.98	5
	ATG7	MARCKS	1	5
	UBE2B	MARCKS	0.65	5
	UBE2C	MARCKS	1	5
	UBE2G2	MARCKS	0.65	5
	ATG10	MARS	1	5
	ATG7	MARS	1	5
	SAE1	MARS	1	5
	UBA2	MARS	0.98	5
	UBA5	MARS	1	5
	UBE2A	MARS	0.67	5
	UBE2J2	MARS	1	5
	UBE2R1	MARS	0.66	5
	UBE2R2	MARS	0.66	5
	UBE2S	MARS	1	5
	UBE2R1	MCM10	1	5
	UBA3	MCM3	1	5
	UBE2R1	MCM3	1	5
	UBE2R2	MCM3AP	0.67	5
	ATG7	MCM7	1	5
	SAE1	MCM7	1	5
	UBA3	MCM7	0.98	5
	UBE2A	MCM7	0.98	5
	ATG7	MDC1	0.89	5
	UBE2B	MDC1	0.73	5
	ATG10	MDN1	1	5
	ATG7	MDN1	1	5
	SAE1	MDN1	1	5
	UBA1N	MDN1	0.98	5
	UBA2	MDN1	0.98	5
	UBA5	MDN1	1	5
	UBE2A	MDN1	0.98	5
	UBE2B	MDN1	0.67	5
	UBE2J1	MDN1	1	5
	UBE2J2	MDN1	1	5
	UBE2R2	MDN1	1	5
	UBE2U	MDN1	0.64	5
	ATG7	MFAP1	1	5
	ATG7	MGA	0.96	5
	UBE2S	MGARP	0.97	5
	UBE2A	MKI67	0.67	5
	UBE2H	MKLN1	0.99	5
	ATG10	MMS19	0.65	5
	SAE1	MMS19	1	5
	UBA2	MMS19	0.98	5
	UBA5	MMS19	0.98	5
	UBE2J1	MMS19	0.65	5
	UBE2J2	MMS19	0.67	5
	ATG7	MMTAG2	0.98	5
	ATG7	MOV10	1	5
	UBA2	MOV10	0.98	5
	UBE2A	MOV10	0.65	5
	UBE2J2	MOV10	0.65	5
	UBE2Q2	MOV10	0.64	5
	ATG7	MPRIP	0.95	5
	ATG7	MTA2	0.98	5
	ATG7	MTDH	0.99	5
	UBE2A	MTDH	0.65	5
	UBE2C	MTDH	0.96	5
	ATG7	MTHFD1	1	5
	UBA5	MTHFD1	0.98	5
	UBE2B	MTHFD1	0.65	5
	UBA2	MTMR14	0.95	5
	UBA6	MTMR14	0.95	5
	UBE2A	MTMR14	0.65	5
	UBE2B	MTMR14	0.66	5
	UBE2D1	MTMR14	0.92	5
	UBE2D3	MTMR14	0.93	5
	UBE2J1	MTOR	0.66	5
	UBE2J2	MTOR	0.66	5
	SAE1	MTX2	1	5
	ATG7	MYCBP2	0.97	1
	UBE2B	MYCBP2	0.78	4
	UBE2Q2	MYCBP2	1	4
	UBE2R1	MYCBP2	0.98	4
	UBE2R2	MYCBP2	0.87	4
	ATG7	MYH1	1	5
	UBE2A	MYH1	1	5
	UBE2B	MYH1	0.66	5
	ATG7	MYH11	0.99	5
	UBE2A	MYH11	0.92	5
	UBE2B	MYH11	0.87	5
	UBE2C	MYH11	0.72	5
	ATG7	MYH14	0.95	5
	UBA6	MYH14	0.91	5
	ATG7	MYH7	1	5
	UBE2A	MYH7	1	5
	UBE2B	MYH7	0.66	5
	ATG7	MYH7B	1	5
	UBE2A	MYH7B	1	5
	UBE2B	MYH7B	0.66	5
	UBA6	MYL12A	1	5
	UBA6	MYL6	1	5
	UBA6	MYL6B	0.98	5
	UBE2B	MYL6B	0.64	5
	ATG3	MYO18A	0.62	5
	ATG7	MYO18A	1	5
	SAE1	MYO18A	0.89	5
	UBE2B	MYO18A	0.97	5
	UBE2C	MYO18A	0.61	5
	SAE1	MYO19	0.98	5
	UBA6	MYO1E	1	5
	ATG7	MYO1G	0.94	5
	UBE2A	MYO1G	0.62	5
	UBE2B	MYO1G	0.63	5
	ATG7	MYO9B	0.98	5
	UBA5	NA	1	5
	UBE2N	NADSYN1	0.65	5
	UBA3	NAE1	1	2
	UBE2F	NAE1	0.65	2
	UBE2M	NAE1	0.99	2
	ATG10	NAP1L1	0.65	5
	ATG7	NASP	0.99	5
	UBE2B	NASP	1	5
	UBE2C	NASP	0.66	5
	UBE2D3	NASP	0.63	5
	UBE2E2	NASP	0.91	5
	UBE2G2	NASP	0.64	5
	UBE2K	NASP	0.66	5
	UBE2J2	NCAPD2	1	5
	ATG10	NCAPD3	0.65	5
	SAE1	NCAPD3	1	5
	UBE2J2	NCAPD3	1	5
	UBE2R1	NCAPD3	1	5
	UBE2R2	NCAPD3	1	5
	UBE2S	NCAPD3	0.99	5
	UBA5	NCAPG	0.98	5
	UBE2J2	NCAPG	0.99	5
	UBE2J2	NCAPG2	1	5
	UBE2R1	NCAPG2	1	5
	UBE2S	NCAPG2	0.96	5
	UBA2	NCBP1	0.93	5
	UBA6	NCBP1	0.9	5
	SAE1	NDUFA10	1	5
	ATG10	NDUFA4	0.64	5
	UBA3	NDUFA4	0.98	5
	SAE1	NDUFA9	0.98	5
	UBA2	NEK5	1	5
	ATG7	NES	0.98	5
	ATG7	NIPBL	1	5
	ATG7	NKTR	0.98	5
	UBE2J1	NOC2L	1	5
	ATG7	NOC3L	1	5
	ATG7	NOMO2	0.98	5
	ATG7	NONO	0.89	5
	SAE1	NONO	0.81	5
	UBA3	NONO	0.96	5
	UBA5	NONO	0.81	5
	UBA6	NONO	0.99	5
	UBE2A	NONO	0.94	5
	UBE2B	NONO	0.85	5
	UBE2C	NONO	0.99	5
	UBE2R1	NONO	0.85	5
	UBE2J2	NOP14	0.64	5
	ATG7	NOP2	0.91	5
	ATG7	NOP56	0.95	5
	SAE1	NOP56	0.91	5
	ATG7	NOP58	1	5
	SAE1	NOP58	0.98	5
	UBE2A	NOP58	0.85	5
	UBE2B	NOP58	0.62	5
	UBE2C	NOP58	0.88	5
	UBE2J1	NOP58	0.95	5
	UBE2J2	NOP58	0.79	5
	UBE2R2	NOP58	0.75	5
	ATG7	NOTCH2	0.98	5
	SAE1	NPM1	0.89	5
	UBA6	NPM1	0.75	5
	UBE2R1	NSUN2	0.67	5
	ATG7	NUDC	0.98	5
	ATG7	NUMA1	0.96	5
	UBE2R1	NUMA1	1	5
	UBE2R2	NUMA1	0.95	5
	UBE2J2	NUP107	1	5
	SAE1	NUP133	1	5
	UBE2J2	NUP133	0.65	5
	ATG10	NUP153	0.67	5
	SAE1	NUP155	0.98	5
	ATG7	NUP160	0.87	5
	SAE1	NUP160	0.87	5
	UBA5	NUP160	0.98	5
	UBE2J2	NUP160	0.99	5
	ATG7	NUP188	1	5
	SAE1	NUP188	1	5
	ATG10	NUP205	0.76	5
	ATG7	NUP205	1	5
	SAE1	NUP205	1	5
	UBA2	NUP205	0.84	5
	UBA5	NUP205	1	5
	UBE2A	NUP205	0.96	5
	UBE2B	NUP205	0.92	5
	UBE2C	NUP205	0.94	5
	UBE2J1	NUP205	1	5
	UBE2J2	NUP205	1	5
	UBE2R2	NUP205	0.95	5
	ATG10	NUP210	0.66	5
	ATG7	NUP210	1	5
	UBA5	NUP210	1	5
	UBE2R2	NUP210	0.98	5
	ATG7	NUP214	1	5
	ATG10	NUP93	0.99	5
	ATG7	NUP93	1	5
	SAE1	NUP93	1	5
	UBA2	NUP93	0.98	5
	UBA3	NUP93	1	5
	UBA5	NUP93	1	5
	UBE2J1	NUP93	0.66	5
	UBE2J2	NUP93	1	5
	UBE2L6	NUP93	0.64	5
	UBE2N	NUP93	0.65	5
	UBE2R1	NUP93	0.65	5
	UBE2R2	NUP93	1	5
	UBE2S	NUP93	1	5
	UBE2J2	NUP98	1	5
	UBE2I	NXF1	0.99	5
	UBE2D1	OTUB1	0.98	4
	UBE2D2	OTUB1	1	4
	UBE2D3	OTUB1	1	4
	UBE2E1	OTUB1	0.66	4
	UBE2E2	OTUB1	0.98	4
	UBE2N	OTUB1	1	4
	UBE2G2	PA2G4	0.67	5
	UBE2H	PA2G4	0.65	5
	ATG7	PABPC3	0.99	5
	UBA2	PABPC3	0.98	5
	UBA3	PABPC3	0.95	5
	UBA5	PABPC3	0.96	5
	UBA6	PABPC3	0.99	5
	UBE2G2	PAICS	0.64	5
	UBE2L6	PAICS	1	5
	UBE2V1	PAICS	0.97	5
	UBE2J1	PANK4	0.65	5
	ATG7	PARP1	1	5
	UBE2B	PARP1	0.67	5
	UBE2C	PARP1	0.67	5
	UBE2D3	PARP1	0.66	5
	UBE2R1	PARP1	1	5
	UBE2R2	PARP1	0.66	5
	ATG7	PBRM1	1	5
	UBA3	PBRM1	1	5
	UBE2E1	PCBP1	0.65	5
	UBE2E1	PCBP2	0.65	5
	ATG7	PDCD11	0.98	5
	UBE2R2	PDCD11	0.66	5
	UBE2E2	PDIA3	0.66	5
	UBE2J1	PDIA3	0.98	5
	UBE2J1	PDS5A	0.67	5
	UBE2J2	PDS5A	1	5
	ATG7	PDS5B	0.98	5
	UBE2J2	PDS5B	0.98	5
	UBA3	PFKFB3	0.87	5
	UBA6	PFKFB3	0.87	5
	UBE2B	PFKFB3	0.67	5
	UBE2C	PFKFB3	0.62	5
	SAE1	PFKL	1	5
	UBA3	PFKL	0.98	5
	UBA5	PFKL	1	5
	UBE2R2	PFKL	0.99	5
	UBE2S	PFKL	0.67	5
	ATG10	PFKP	0.65	5
	SAE1	PFKP	1	5
	UBA3	PFKP	0.98	5
	UBA5	PFKP	1	5
	UBE2J2	PFKP	1	5
	UBE2R1	PFKP	0.67	5
	UBE2R2	PFKP	0.67	5
	UBE2S	PFKP	1	5
	UBA2	PGAM5	0.98	5
	UBA5	PGAM5	0.96	5
	UBA6	PGAM5	0.99	5
	UBA5	PHB	0.77	5
	UBE2J1	PHB	0.99	5
	UBE2J2	PHB	0.92	5
	UBE2J1	PHB2	1	5
	ATG7	PHF3	1	5
	ATG7	PHF5A	0.87	5
	ATG10	PHGDH	1	5
	SAE1	PHGDH	1	5
	UBA3	PHGDH	0.88	5
	UBA5	PHGDH	1	5
	UBE2J2	PHGDH	1	5
	UBE2M	PHGDH	0.72	5
	UBE2R2	PHGDH	0.96	5
	ATG7	PI4KA	0.98	5
	UBE2J1	PI4KA	1	5
	UBE2R2	PI4KA	0.65	5
	SAE1	PIGR	0.98	5
	UBE2H	PIP4K2B	0.67	5
	UBE2R1	PIP5K1A	0.65	5
	SAE1	PITPNB	1	5
	UBA3	PITPNB	0.98	5
	UBE2L6	PITPNB	0.66	5
	UBE2B	PKM	0.66	5
	UBE2C	PKM	0.64	5
	UBE2D1	PKM	0.64	5
	UBE2D3	PKM	0.66	5
	UBE2I	PKM	0.66	5
	UBE2K	PKM	0.66	5
	UBE2L6	PLB1	0.64	5
	ATG7	PLEC	0.99	5
	UBE2B	PLEC	0.75	5
	UBE2R2	POGZ	0.65	5
	UBE2R1	POLD1	1	5
	UBE2R2	POLD1	0.67	5
	ATG7	POLD3	0.98	5
	ATG7	POLR2A	1	5
	UBE2B	POLR2A	0.65	5
	UBE2R2	POLR2A	1	5
	ATG10	POLR2B	0.66	5
	ATG7	POLR2B	1	5
	UBE2J2	POLR2B	0.65	5
	UBE2R1	POLR2B	0.65	5
	UBE2R2	POLR2B	1	5
	UBE2G2	POM121C	0.65	5
	UBE2J1	POM121C	1	5
	UBE2R2	POM121C	0.64	5
	UBE2F	POTEKP	0.65	5
	UBE2V1	POTEKP	0.64	5
	ATG3	PPP1CA	0.86	5
	SAE1	PPP1CA	0.95	5
	UBA2	PPP1CA	0.97	5
	UBA5	PPP1CA	0.95	5
	UBE2D3	PPP1CA	0.74	5
	SAE1	PPP1CC	0.96	5
	UBA2	PPP1CC	0.97	5
	UBA5	PPP1CC	0.95	5
	ATG3	PPP1R12A	0.85	5
	ATG7	PPP1R12A	0.94	5
	SAE1	PPP1R12A	0.98	5
	UBA6	PPP1R12A	0.89	5
	UBA3	PPP2R2A	1	5
	UBE2J2	PPP6R1	0.98	5
	ATG10	PPP6R3	0.66	5
	ATG7	PPP6R3	1	5
	UBE2C	PPP6R3	0.67	5
	UBE2J2	PPP6R3	1	5
	UBE2R2	PPP6R3	0.64	5
	UBE2S	PPP6R3	1	5
	ATG7	PRDX1	0.93	5
	SAE1	PRDX1	0.99	5
	UBA3	PRDX1	0.98	5
	UBA6	PRDX1	0.99	5
	UBE2A	PRDX1	0.63	5
	UBE2D1	PRDX1	0.63	5
	UBE2D3	PRDX1	0.86	5
	SAE1	PRDX2	0.91	5
	UBA3	PRDX2	0.91	5
	UBA6	PRDX2	0.91	5
	UBE2A	PRDX6	0.65	5
	UBE2D2	PRDX6	0.66	5
	UBE2E1	PRDX6	0.64	5
	UBE2E2	PRDX6	0.97	5
	ATG10	PRKDC	0.66	5
	ATG7	PRKDC	1	5
	SAE1	PRKDC	1	5
	UBA1N	PRKDC	0.88	5
	UBA5	PRKDC	1	5
	UBE2J2	PRKDC	1	5
	UBE2R2	PRKDC	1	5
	UBE2S	PRKDC	1	5
	UBA2	PRPF19	0.87	1
	UBA6	PRPF19	0.96	1
	ATG7	PRPF6	0.99	5
	UBE2A	PRPF6	0.72	5
	UBE2B	PRPF6	0.69	5
	UBE2J2	PRPF6	0.76	5
	ATG7	PRPF8	0.95	1
	UBA6	PRPS1	0.94	5
	UBE2D1	PRPS1	0.89	5
	UBA6	PRPS1L1	0.82	5
	UBE2D1	PRPS1L1	0.63	5
	UBA6	PRPS2	0.97	5
	UBE2D1	PRPS2	0.92	5
	UBE2I	PRPS2	0.64	5
	NAE1	PRPSAP1	0.83	5
	UBA3	PRPSAP1	0.83	5
	UBA6	PRPSAP1	0.96	5
	UBE2D1	PRPSAP1	0.97	5
	UBA2	PRPSAP2	0.84	5
	UBA6	PRPSAP2	0.97	5
	UBE2D1	PRPSAP2	0.93	5
	UBE2I	PRPSAP2	0.72	5
	UBE2B	PRRC2C	0.71	5
	SAE1	PRSS3	0.78	5
	UBA3	PRSS3	0.78	5
	UBE2B	PRSS3	0.63	5
	UBE2D3	PRSS3	0.83	5
	UBE2F	PRSS3	0.77	5
	UBE2QL1	PRSS3	0.8	5
	UBE2S	PRSS3	0.67	5
	ATG7	PSMA1	1	7
	UBE2D2	PSMA1	0.66	7
	UBE2E1	PSMA1	0.63	7
	ATG7	PSMA4	0.86	7
	SAE1	PSMA4	0.75	7
	UBA2	PSMA4	0.86	7
	UBA3	PSMA4	0.99	7
	UBA5	PSMA4	0.86	7
	UBA6	PSMA4	0.96	7
	UBE2C	PSMA4	0.62	7
	UBE2D3	PSMA4	0.96	7
	UBE2C	PSMA6	0.66	7
	UBA2	PSMA7	1	7
	UBE2C	PSMB5	0.66	7
	UBA2	PSMC1	1	7
	UBA6	PSMC1	0.98	7
	UBE2C	PSMC1	0.67	7
	UBE2R2	PSMC1	0.64	7
	UBE2C	PSMC2	0.67	7
	UBE2C	PSMC3	0.65	7
	UBE2V1	PSMC3	0.65	7
	UBE2C	PSMC4	0.67	7
	UBE2M	PSMC4	0.98	7
	UBE2QL1	PSMC4	0.65	7
	UBE2V1	PSMC4	0.64	7
	ATG7	PSMC5	1	7
	UBA2	PSMC5	0.93	7
	UBE2C	PSMC5	1	7
	UBE2E1	PSMC5	0.95	7
	UBE2E2	PSMC5	0.63	7
	UBA2	PSMC6	1	7
	UBE2C	PSMC6	0.67	7
	UBE2V1	PSMC6	0.65	7
	ATG10	PSMD1	0.94	7
	ATG7	PSMD1	1	7
	UBA2	PSMD1	1	7
	UBA6	PSMD1	0.98	7
	UBE2A	PSMD1	0.91	7
	UBE2B	PSMD1	0.66	7
	UBE2C	PSMD1	1	7
	UBE2E1	PSMD1	0.97	7
	UBE2F	PSMD1	0.62	7
	UBE2G2	PSMD1	0.62	7
	UBE2J2	PSMD1	0.98	7
	UBE2K	PSMD1	0.64	7
	UBE2L3	PSMD1	0.98	7
	UBE2M	PSMD1	0.97	7
	UBE2Q2	PSMD1	0.93	7
	UBE2R2	PSMD1	0.64	7
	UBE2U	PSMD1	0.92	7
	UBE2V1	PSMD1	0.95	7
	ATG7	PSMD11	0.98	7
	UBE2B	PSMD11	0.66	7
	UBE2C	PSMD11	0.99	7
	UBE2C	PSMD12	0.67	7
	UBE2C	PSMD13	0.67	7
	ATG7	PSMD2	1	7
	SAE1	PSMD2	0.92	7
	UBA2	PSMD2	1	7
	UBA3	PSMD2	0.96	7
	UBE2A	PSMD2	0.92	7
	UBE2B	PSMD2	0.61	7
	UBE2C	PSMD2	1	7
	UBE2U	PSMD2	0.64	7
	UBE2V1	PSMD2	0.77	7
	ATG7	PSMD3	0.99	7
	UBE2C	PSMD3	0.95	7
	UBE2J1	PSMD3	0.72	7
	UBE2C	PSMD6	0.67	7
	UBE2C	PSMD7	0.67	7
	ATG10	PTPLAD1	0.72	5
	ATG7	PTPLAD1	0.99	5
	SAE1	PTPLAD1	0.94	5
	UBA2	PTPLAD1	0.97	5
	UBA3	PTPLAD1	0.98	5
	UBA5	PTPLAD1	0.99	5
	UBA6	PTPLAD1	0.85	5
	UBE2J1	PTPLAD1	0.74	5
	UBE2J2	PTPLAD1	0.93	5
	UBE2R1	PTPLAD1	0.61	5
	UBE2R2	PTPLAD1	0.81	5
	UBE2S	PTPLAD1	0.77	5
	ATG7	QARS	0.97	5
	ATG7	QPCTL	1	5
	SAE1	QPCTL	1	5
	UBA5	QPCTL	1	5
	UBE2C	RAB5C	0.67	5
	ATG10	RAD21	0.98	5
	ATG7	RAD21	1	5
	SAE1	RAD21	1	5
	UBE2B	RAD21	0.66	5
	UBE2R2	RAD21	0.65	5
	UBE2S	RAD21	0.98	5
	ATG7	RAD50	0.94	5
	UBE2B	RAD50	0.62	5
	UBE2Q2	RAE1	0.67	5
	UBE2D1	RAN	0.96	5
	UBE2D3	RAN	0.94	5
	UBE2I	RAN	1	5
	UBE2K	RAN	0.67	5
	UBE2M	RAN	0.96	5
	UBE2R1	RAN	0.87	5
	UBE2R2	RAN	0.93	5
	UBE2H	RANBP10	0.67	5
	ATG10	RANBP2	0.75	5
	ATG7	RANBP2	1	5
	UBE2I	RANBP2	1	5
	UBE2J2	RANBP2	0.82	5
	UBE2H	RANBP9	0.99	5
	ATG10	RANGAP1	1	5
	SAE1	RANGAP1	1	5
	UBA5	RANGAP1	0.98	5
	UBE2I	RANGAP1	1	5
	UBE2J2	RANGAP1	1	5
	UBE2QL1	RANGAP1	0.65	5
	ATG10	RARS	1	5
	SAE1	RARS	1	5
	ATG7	RB1CC1	0.9	5
	UBE2B	RB1CC1	0.64	5
	UBE2B	RBM14	0.65	5
	UBA2	RBM25	0.8	5
	UBA6	RBM25	0.9	5
	ATG7	RBM39	0.97	5
	UBA2	RBM39	0.97	5
	UBA3	RBM39	0.93	5
	UBA5	RBM39	0.99	5
	UBA6	RBM39	0.96	5
	UBA3	RBM5	0.93	5
	UBE2A	RBM5	0.78	5
	UBE2B	RBM5	0.95	5
	ATG7	RBM6	1	5
	UBE2A	RBM6	1	5
	UBE2B	RBM6	0.67	5
	UBE2I	RCC1	0.65	5
	ATG10	RCN1	1	5
	SAE1	RCN1	0.98	5
	UBE2J2	RCN1	1	5
	UBE2Q2	RCN1	0.65	5
	UBE2U	RCN1	0.64	5
	ATG10	RCN2	0.66	5
	SAE1	RCN2	1	5
	UBE2J2	RCN2	0.98	5
	UBE2QL1	RCN2	0.65	5
	UBE2R1	RECQL4	0.66	5
	ATG7	REST	0.95	5
	UBE2A	REST	0.87	5
	UBE2B	REST	0.97	5
	UBE2C	REST	0.85	5
	UBE2B	RFC1	0.64	5
	UBE2C	RFC1	0.62	5
	UBE2J1	RFC3	0.97	5
	ATG7	RGPD1	1	5
	UBA1N	RGPD1	0.8	5
	UBE2I	RGPD1	1	5
	UBE2R2	RGPD1	0.9	5
	ATG7	RGPD3	0.99	5
	ATG7	RGPD5	0.98	5
	UBE2I	RGPD5	1	5
	UBE2J1	RGPD5	0.61	5
	SAE1	RHOT1	1	5
	SAE1	RHOT2	0.98	5
	UBE2D2	RNF10	0.65	4
	UBE2A	RNF20	1	4
	UBE2B	RNF20	1	4
	ATG7	RNF213	0.98	1
	UBE2A	RNF213	0.65	4
	UBE2J1	RNF213	0.98	4
	UBE2J2	RNF213	1	4
	UBE2A	RNF40	1	4
	UBE2B	RNF40	1	4
	ATG7	RNGTT	1	5
	UBE2R1	RNGTT	0.66	5
	ATG7	RPA1	0.98	5
	UBA2	RPL10	0.89	8
	UBA3	RPL10	0.95	8
	UBA5	RPL10	0.89	8
	UBA6	RPL10	0.83	8
	UBE2D1	RPL10	0.64	8
	UBE2R1	RPL10	0.85	8
	UBE2S	RPL10	0.72	8
	UBA2	RPL10A	1	8
	UBE2QL1	RPL10A	0.65	8
	ATG3	RPL11	0.65	8
	UBE2R1	RPL11	1	8
	UBE2R2	RPL11	0.65	8
	UBA2	RPL12	0.83	8
	UBE2D1	RPL12	0.77	8
	UBE2J2	RPL12	0.88	8
	ATG7	RPL13	0.89	8
	UBE2R2	RPL13A	0.62	8
	UBA2	RPL14	0.82	8
	SAE1	RPL15	0.91	8
	UBA2	RPL15	0.88	8
	UBA5	RPL15	0.95	8
	UBA6	RPL15	0.98	8
	UBE2QL1	RPL17	0.65	8
	UBA5	RPL22	0.93	8
	UBA6	RPL22	0.93	8
	ATG10	RPL23	0.68	8
	SAE1	RPL23	0.98	8
	UBA1	RPL23	0.77	8
	UBA2	RPL23	0.87	8
	UBA3	RPL23	0.77	8
	UBA5	RPL23	0.93	8
	UBA6	RPL23	0.87	8
	UBE2QL1	RPL23	0.68	8
	UBE2D1	RPL23A	0.85	8
	SAE1	RPL24	1	8
	UBA2	RPL24	0.98	8
	UBA5	RPL24	1	8
	UBA6	RPL24	0.98	8
	UBE2Q2	RPL24	0.65	8
	UBE2R2	RPL24	1	8
	UBE2U	RPL24	0.65	8
	UBE2B	RPL26	0.66	8
	UBE2C	RPL26	0.67	8
	UBE2R2	RPL26	0.67	8
	UBE2U	RPL26	0.64	8
	SAE1	RPL27	0.77	8
	UBA2	RPL27	0.87	8
	UBA3	RPL27	0.77	8
	UBA5	RPL27	0.96	8
	UBA6	RPL27	0.87	8
	UBE2U	RPL27	0.68	8
	UBA2	RPL27A	0.8	8
	ATG7	RPL28	1	8
	UBE2B	RPL28	0.64	8
	UBE2C	RPL28	0.64	8
	SAE1	RPL30	0.93	8
	UBE2J1	RPL31	1	8
	UBE2R1	RPL31	0.65	8
	UBE2S	RPL31	0.65	8
	ATG7	RPL34	1	8
	UBA2	RPL34	0.93	8
	UBE2E1	RPL34	0.84	8
	UBE2E2	RPL34	0.8	8
	UBA2	RPL6	0.9	8
	UBE2B	RPL6	0.61	8
	UBA2	RPL7A	0.94	8
	UBA5	RPL7A	0.89	8
	UBA5	RPL8	0.81	8
	UBE2B	RPL8	0.63	8
	UBE2R1	RPL8	0.75	8
	UBA6	RPLP0	0.72	8
	ATG10	RPN1	0.77	5
	ATG7	RPN1	1	5
	SAE1	RPN1	1	5
	UBA2	RPN1	0.96	5
	UBA3	RPN1	0.99	5
	UBA5	RPN1	1	5
	UBE2A	RPN1	0.82	5
	UBE2C	RPN1	0.99	5
	UBE2J1	RPN1	0.94	5
	UBE2J2	RPN1	1	5
	UBE2R2	RPN1	0.79	5
	ATG10	RPN2	0.82	5
	ATG7	RPN2	0.92	5
	SAE1	RPN2	1	5
	UBA2	RPN2	0.99	5
	UBA3	RPN2	0.95	5
	UBA5	RPN2	1	5
	UBE2J2	RPN2	0.99	5
	UBE2J2	RPS11	0.62	8
	ATG7	RPS14	1	8
	SAE1	RPS14	0.84	8
	UBE2A	RPS14	0.62	8
	UBE2C	RPS14	0.63	8
	UBE2R1	RPS14	0.63	8
	ATG7	RPS16	1	8
	SAE1	RPS16	1	8
	UBA2	RPS16	0.99	8
	UBA3	RPS16	0.93	8
	UBA5	RPS16	1	8
	UBA6	RPS16	0.97	8
	UBE2B	RPS16	0.66	8
	UBE2D1	RPS16	0.92	8
	UBE2J2	RPS16	0.84	8
	UBE2M	RPS16	0.74	8
	UBE2Q2	RPS16	0.63	8
	UBE2R1	RPS16	1	8
	UBE2R2	RPS16	0.99	8
	ATG7	RPS18	0.99	8
	NAE1	RPS18	0.71	8
	SAE1	RPS18	0.97	8
	UBA2	RPS18	0.96	8
	UBA3	RPS18	0.9	8
	UBA5	RPS18	0.98	8
	UBA6	RPS18	0.92	8
	UBE2R1	RPS18	0.62	8
	ATG7	RPS19	0.93	8
	UBA6	RPS19	0.99	8
	UBE2C	RPS19	0.65	8
	UBE2R1	RPS19	0.93	8
	UBE2R1	RPS2	1	8
	UBE2R2	RPS2	0.8	8
	SAE1	RPS20	1	8
	UBE2R1	RPS20	1	8
	UBA3	RPS23	0.98	8
	ATG10	RPS27	0.67	8
	ATG7	RPS27	1	8
	SAE1	RPS27	1	8
	UBA3	RPS27	1	8
	UBA5	RPS27	1	8
	UBE2B	RPS27	0.65	8
	ATG7	RPS27A	0.99	1
	UBA1	RPS27A	1	1
	UBA1N	RPS27A	1	1
	UBE2A	RPS27A	0.99	1
	UBE2B	RPS27A	0.85	1
	UBE2C	RPS27A	0.82	1
	UBE2K	RPS27A	0.97	1
	UBE2R1	RPS27A	1	1
	UBE2R2	RPS27A	0.99	1
	UBE2T	RPS27A	0.97	1
	ATG7	RPS3	1	8
	SAE1	RPS3	1	8
	UBA3	RPS3	1	8
	UBA5	RPS3	1	8
	UBA6	RPS3	0.81	8
	UBE2B	RPS3	0.63	8
	UBE2C	RPS3	0.7	8
	UBE2M	RPS3	0.63	8
	UBE2QL1	RPS3	0.67	8
	UBE2R1	RPS3	1	8
	UBE2R2	RPS3	0.96	8
	UBE2QL1	RPS3A	0.65	8
	ATG7	RPS4X	0.73	8
	UBE2R1	RPS4X	0.82	8
	NAE1	RPS5	0.71	8
	SAE1	RPS5	0.98	8
	UBA5	RPS5	0.71	8
	UBE2D1	RPS5	0.89	8
	UBE2D3	RPS5	0.82	8
	UBE2M	RPS5	0.82	8
	UBE2QL1	RPS5	0.72	8
	UBE2R1	RPS5	1	8
	UBE2S	RPS5	0.76	8
	UBA2	RPS7	0.92	8
	UBA5	RPS7	0.88	8
	UBA6	RPS7	0.94	8
	UBE2R1	RPS7	1	8
	UBE2D3	RPSA	0.67	5
	UBE2I	RPSA	1	5
	UBE2K	RPSA	0.67	5
	ATG7	RRBP1	0.79	5
	UBE2J1	RRP1	0.98	5
	ATG7	RRP12	0.83	5
	UBA2	RRP12	0.7	5
	UBE2J2	RRP12	0.89	5
	ATG7	RUVBL1	1	5
	SAE1	RUVBL1	1	5
	UBA5	RUVBL1	1	5
	UBE2B	RUVBL1	0.64	5
	ATG10	RUVBL2	0.65	5
	UBA5	RUVBL2	1	5
	UBE2C	RUVBL2	0.65	5
	UBE2S	RYR2	0.64	5
	NAE1	SAE1	1	2
	UBA2	SAE1	1	2
	UBE2I	SAE1	1	2
	ATG7	SAFB2	0.92	5
	UBE2A	SAFB2	0.8	5
	ATG10	SAMM50	0.66	5
	SAE1	SAMM50	1	5
	UBE2J2	SAMM50	0.66	5
	UBE2Q2	SAMM50	0.65	5
	ATG7	SCO2	1	5
	UBA6	SCYL2	0.89	5
	ATG10	SEC16A	0.67	5
	ATG7	SEC16A	1	5
	UBE2A	SEC16A	0.65	5
	UBE2R2	SEC16A	0.67	5
	UBE2S	SEC16A	0.65	5
	ATG10	SEC61A1	1	5
	SAE1	SEC61A1	1	5
	UBA5	SEC61A1	1	5
	UBE2C	SEC61A1	0.66	5
	UBE2J1	SEC61A1	0.67	5
	UBE2J2	SEC61A1	1	5
	UBE2J2	SEC61A2	0.67	5
	UBE2C	SEC63	1	5
	UBE2J1	SEL1L	1	5
	ATG7	SERBP1	0.97	5
	UBA2	SF3B4	0.9	5
	UBA3	SF3B4	0.9	5
	UBA6	SFPQ	0.72	5
	UBE2A	SFPQ	0.61	5
	SAE1	SFXN1	1	5
	UBA3	SFXN1	1	5
	UBA5	SFXN1	1	5
	ATG7	SGSM2	0.98	5
	ATG7	SLC16A1	1	5
	SAE1	SLC16A1	1	5
	UBA1N	SLC16A1	0.96	5
	UBA5	SLC16A1	0.98	5
	UBE2C	SLC16A1	0.66	5
	UBE2J1	SLC16A1	0.98	5
	UBE2J2	SLC16A1	0.98	5
	SAE1	SLC1A5	1	5
	UBA3	SLC1A5	0.98	5
	UBA5	SLC1A5	1	5
	UBE2C	SLC1A5	0.66	5
	SAE1	SLC25A1	1	5
	UBA5	SLC25A1	1	5
	SAE1	SLC25A10	1	5
	UBA5	SLC25A10	1	5
	ATG10	SLC25A11	0.67	5
	ATG7	SLC25A11	1	5
	SAE1	SLC25A11	1	5
	UBA3	SLC25A11	1	5
	UBA5	SLC25A11	1	5
	UBE2J2	SLC25A11	0.65	5
	UBE2L6	SLC25A11	0.65	5
	UBE2R2	SLC25A11	0.65	5
	UBE2S	SLC25A11	0.99	5
	ATG7	SLC25A12	1	5
	SAE1	SLC25A12	1	5
	UBA3	SLC25A12	1	5
	UBA5	SLC25A12	1	5
	ATG10	SLC25A13	1	5
	ATG7	SLC25A13	1	5
	SAE1	SLC25A13	1	5
	UBA3	SLC25A13	1	5
	UBA5	SLC25A13	1	5
	UBE2J2	SLC25A13	0.99	5
	UBE2R2	SLC25A13	0.67	5
	ATG10	SLC25A22	0.97	5
	ATG10	SLC25A3	1	5
	ATG7	SLC25A3	1	5
	SAE1	SLC25A3	1	5
	UBA3	SLC25A3	1	5
	UBA5	SLC25A3	1	5
	UBE2C	SLC25A3	0.67	5
	UBE2G2	SLC25A3	0.65	5
	UBE2J1	SLC25A3	0.65	5
	UBE2J2	SLC25A3	1	5
	UBE2M	SLC25A3	0.67	5
	UBE2Q2	SLC25A3	1	5
	UBE2QL1	SLC25A3	0.67	5
	UBE2R2	SLC25A3	1	5
	UBE2S	SLC25A3	0.67	5
	UBE2U	SLC25A3	0.65	5
	ATG7	SLC25A31	1	5
	ATG7	SLC25A4	1	5
	SAE1	SLC25A4	1	5
	UBA1	SLC25A4	0.7	5
	UBA2	SLC25A4	0.96	5
	UBA3	SLC25A4	1	5
	UBA5	SLC25A4	1	5
	UBE2R2	SLC25A4	0.87	5
	ATG7	SLC25A5	1	5
	SAE1	SLC25A5	1	5
	UBA2	SLC25A5	1	5
	UBA3	SLC25A5	1	5
	UBA5	SLC25A5	1	5
	UBA6	SLC25A5	0.89	5
	UBE2J2	SLC25A5	0.94	5
	UBE2M	SLC25A5	0.97	5
	UBE2R1	SLC25A5	0.64	5
	UBE2R2	SLC25A5	0.81	5
	UBE2S	SLC25A5	0.96	5
	ATG7	SLC25A6	1	5
	SAE1	SLC25A6	1	5
	UBA2	SLC25A6	0.99	5
	UBA3	SLC25A6	1	5
	UBA5	SLC25A6	1	5
	UBA6	SLC25A6	0.95	5
	UBE2J2	SLC25A6	0.9	5
	UBE2M	SLC25A6	0.67	5
	UBE2R2	SLC25A6	0.8	5
	SAE1	SLC39A7	0.98	5
	ATG10	SLC3A2	1	5
	ATG7	SLC3A2	1	5
	SAE1	SLC3A2	1	5
	UBA3	SLC3A2	1	5
	UBA5	SLC3A2	1	5
	UBE2C	SLC3A2	1	5
	UBE2J2	SLC3A2	0.66	5
	ATG10	SLFN11	0.98	5
	ATG7	SLFN11	1	5
	SAE1	SLFN11	1	5
	UBA3	SLFN11	1	5
	UBA5	SLFN11	1	5
	UBE2J2	SLFN11	1	5
	UBE2R1	SLFN11	1	5
	UBE2R2	SLFN11	0.65	5
	UBE2S	SLFN11	1	5
	ATG10	SLFN13	0.65	5
	ATG7	SLFN13	1	5
	SAE1	SLFN13	0.98	5
	UBA3	SLFN13	1	5
	UBA5	SLFN13	1	5
	UBE2R1	SLFN13	0.98	5
	UBE2R2	SLFN13	0.65	5
	UBE2S	SLFN13	0.99	5
	ATG7	SMARCA2	0.98	5
	UBE2R2	SMARCA2	0.65	5
	ATG7	SMARCA4	0.97	5
	ATG7	SMARCA5	0.99	5
	UBE2R1	SMARCA5	0.89	5
	UBE2R2	SMARCA5	0.88	5
	UBE2B	SMARCC2	0.65	5
	ATG10	SMC1A	0.92	5
	ATG7	SMC1A	1	5
	SAE1	SMC1A	1	5
	UBA3	SMC1A	0.9	5
	UBA5	SMC1A	0.99	5
	UBE2A	SMC1A	0.85	5
	UBE2B	SMC1A	0.86	5
	UBE2J1	SMC1A	0.75	5
	UBE2J2	SMC1A	0.96	5
	UBE2Q2	SMC1A	0.75	5
	UBE2R1	SMC1A	0.99	5
	UBE2R2	SMC1A	1	5
	UBE2S	SMC1A	0.99	5
	ATG10	SMC2	0.93	5
	ATG7	SMC2	0.98	5
	SAE1	SMC2	0.91	5
	UBE2J2	SMC2	0.97	5
	UBE2R1	SMC2	1	5
	UBE2R2	SMC2	0.99	5
	ATG10	SMC3	0.98	5
	ATG7	SMC3	1	5
	SAE1	SMC3	0.96	5
	UBA5	SMC3	1	5
	UBE2J2	SMC3	0.95	5
	UBE2R1	SMC3	1	5
	UBE2R2	SMC3	1	5
	UBE2S	SMC3	1	5
	ATG10	SMC4	0.77	5
	ATG7	SMC4	1	5
	SAE1	SMC4	0.87	5
	UBE2B	SMC4	0.87	5
	UBE2J2	SMC4	0.93	5
	UBE2Q2	SMC4	0.69	5
	UBE2R1	SMC4	1	5
	UBE2R2	SMC4	1	5
	UBE2B	SMCHD1	0.66	5
	UBE2J2	SMN1	0.66	5
	ATG7	SNRNP200	0.99	5
	UBA2	SNRNP40	0.93	5
	UBE2B	SNRNP70	0.64	5
	UBE2D1	SNRPB	0.66	5
	UBA2	SNRPD1	0.92	5
	ATG7	SON	1	5
	UBE2B	SON	0.74	5
	UBE2S	SP1	0.64	5
	UBE2J1	SPCS2	1	5
	ATG3	SPECC1L	0.67	5
	ATG7	SPEN	0.98	5
	UBA5	SPIN1	0.76	5
	SAE1	SPNS1	1	5
	ATG7	SPTB	1	5
	UBE2A	SPTB	0.92	5
	UBE2B	SPTB	0.96	5
	ATG7	SPTBN2	0.97	5
	ATG7	SRCAP	1	5
	UBE2R1	SRP14	0.98	5
	UBE2R1	SRP9	0.97	5
	SAE1	SRPRB	1	5
	ATG7	SRRT	0.95	5
	UBE2B	SRRT	0.78	5
	UBE2E1	SRRT	0.75	5
	UBE2E2	SRRT	0.83	5
	UBE2R1	SRRT	1	5
	UBA6	SRSF1	0.87	5
	UBA2	SRSF10	0.96	5
	UBA6	SRSF10	0.96	5
	UBA6	SRSF5	0.82	5
	UBE2B	SRSF5	0.67	5
	ATG7	SSB	0.91	5
	UBA3	SSR4	1	5
	UBA5	SSR4	1	5
	UBE2S	SSR4	0.65	5
	UBE2B	STK38L	0.64	5
	ATG7	STT3A	1	5
	SAE1	STT3A	1	5
	UBE2N	STUB1	1	4
	UBE2V1	STUB1	1	4
	ATG7	SUGP2	0.98	5
	UBE2I	SUMO1	1	1
	UBE2I	SUMO2	1	1
	UBE2I	SUMO3	1	1
	UBA2	SUN2	0.97	5
	UBE2J2	SUN2	0.83	5
	UBE2D3	SUPT16H	0.65	5
	UBE2R1	SUPT16H	1	5
	UBE2S	SUPT16H	0.67	5
	ATG7	SUPT6H	1	5
	SAE1	SURF4	1	5
	UBA2	SURF4	0.98	5
	UBA5	SURF4	0.98	5
	UBE2J2	SURF4	0.64	5
	UBE2J2	TARDBP	0.98	5
	UBE2J2	TBC1D9B	1	5
	UBE2J2	TBCD	0.98	5
	ATG7	TCERG1	1	5
	ATG7	TCP1	1	5
	SAE1	TCP1	1	5
	UBA5	TCP1	1	5
	UBE2A	TCP1	0.67	5
	UBE2B	TCP1	0.67	5
	UBE2D3	TCP1	0.97	5
	UBE2M	TCP1	0.65	5
	UBE2R1	TCP1	1	5
	UBE2U	TCP1	0.66	5
	ATG3	TECPR1	1	5
	ATG7	TECR	1	5
	SAE1	TECR	1	5
	UBA5	TECR	1	5
	UBE2C	TECR	0.67	5
	UBE2J1	TECR	0.64	5
	UBE2J2	TECR	1	5
	UBE2U	TENM3	0.65	5
	ATG10	TES	1	5
	NAE1	TESK2	0.8	5
	UBA1	TFAM	1	5
	ATG10	TIMM50	0.99	5
	ATG7	TIMM50	1	5
	SAE1	TIMM50	1	5
	UBA5	TIMM50	1	5
	UBE2C	TIMM50	1	5
	UBE2E1	TIMM50	0.64	5
	UBE2G2	TIMM50	1	5
	UBE2J1	TIMM50	1	5
	UBE2J2	TIMM50	0.66	5
	UBE2S	TIMM50	0.67	5
	UBE2B	TJP1	0.85	5
	UBE2J1	TMEM109	0.99	5
	SAE1	TMEM165	0.98	5
	SAE1	TMEM33	1	5
	UBA5	TMEM33	0.98	5
	ATG10	TMPO	0.83	5
	ATG7	TMPO	0.84	5
	NAE1	TMPO	0.84	5
	SAE1	TMPO	0.99	5
	SAE1	TMPO	0.98	5
	UBA2	TMPO	0.94	5
	UBA5	TMPO	0.94	5
	UBA6	TMPO	0.96	5
	UBE2C	TMPO	0.62	5
	UBE2D3	TMPO	0.76	5
	UBE2J2	TMPO	0.94	5
[truncated: 297 more rows]

## Sheet: Fig2g
	Curated E2 interactome (cytoscape map)
	BAIT	PREY	SOURCE-ID	SAINT	TARGET-ID
	ATG10	ATG10	3	0	3
	ATG10	ATG16L1	3	1	4
	ATG10	ATG5	3	1	4
	ATG10	ATG7	3	1	2
	ATG10	FANCI	3	1	6
	ATG10	RANBP2	3	1	6
	ATG10	RANGAP1	3	1	6
	ATG10	USP11	3	1	5
	ATG3	ATG10	3	1	3
	ATG3	ATG16L1	3	1	4
	ATG3	ATG3	3	0	3
	ATG3	ATG5	3	1	4
	ATG3	ATG7	3	1	2
	ATG7	ATG7	2	0	2
	ATG7	HUWE1	2	1	4
	ATG7	MYCBP2	2	0.97	4
	ATG7	RNF213	2	0.98	4
	ATG7	TRIM28	2	1	4
	ATG7	UB	2	0.99	1
	ATG7	UBE2C	2	1	3
	ATG7	UBR4	2	1	4
	ATG7	UBR5	2	1	4
	ATG7	USP9X	2	1	5
	NAE1	NAE1	2	0	2
	NAE1	SAE1	2	1	2
	SAE1	SAE1	2	0	2
	SAE1	TRIM28	2	1	4
	SAE1	UBA2	2	1	2
	SAE1	UBA3	2	1	2
	UBA1	UB	2	1	1
	UBA1	UBA1	2	0	2
	UBA1	UBA2	2	1	3
	UBA1	UBE2D2	2	0.98	4
	UBA2	SAE1	2	1	2
	UBA2	UBA1	2	1	2
	UBA2	UBA2	2	0	2
	UBA3	NAE1	2	1	2
	UBA3	UBA1	2	0.92	2
	UBA3	UBA3	2	0	2
	UBA3	UBA5	2	1	2
	UBA5	TRIM28	2	1	4
	UBA5	UBA1	2	1	2
	UBA5	UBA5	2	0	2
	UBA5	UBA6	2	1	2
	UBA5	UFM1	2	1	1
	UBA6	UBA1	2	1	2
	UBA6	UBA6	2	0	2
	UBE2A	ATG7	3	1	2
	UBE2A	KCMF1	3	1	4
	UBE2A	PRDX6	3	0.65	6
	UBE2A	RNF20	3	1	4
	UBE2A	RNF40	3	1	4
	UBE2A	SPTB	3	0.92	6
	UBE2A	UB	3	1	1
	UBE2A	UBA1	3	1	2
	UBE2A	UBE2A	3	0	3
	UBE2A	UBR1	3	1	4
	UBE2A	UBR2	3	1	4
	UBE2A	UBR4	3	1	4
	UBE2A	WAC	3	1	6
	UBE2B	KCMF1	3	0.67	4
	UBE2B	RNF20	3	1	4
	UBE2B	RNF40	3	1	4
	UBE2B	SPTB	3	0.96	6
	UBE2B	UB	3	1	1
	UBE2B	UBA1	3	0.99	2
	UBE2B	UBE2B	3	0	3
	UBE2B	UBR1	3	1	4
	UBE2B	UBR2	3	1	4
	UBE2B	UBR4	3	1	4
	UBE2B	VCP	3	0.67	4
	UBE2B	WAC	3	1	6
	UBE2C	ATG7	3	1	2
	UBE2C	PSMD7	3	0.67	4
	UBE2C	UB	3	1	1
	UBE2C	UBE2C	3	0	3
	UBE2D1	HECTD1	3	1	4
	UBE2D1	HERC2	3	1	4
	UBE2D1	HUWE1	3	1	4
	UBE2D1	OTUB1	3	1	5
	UBE2D1	TRIM28	3	1	4
	UBE2D1	UB	3	1	1
	UBE2D1	UBA1	3	0.75	2
	UBE2D1	UBE2D1	3	0	3
	UBE2D1	UBE2D2	3	1	3
	UBE2D1	USP9X	3	1	5
	UBE2D2	HECTD1	3	1	4
	UBE2D2	HERC2	3	1	4
	UBE2D2	HUWE1	3	1	4
	UBE2D2	OTUB1	3	1	5
	UBE2D2	PRDX6	3	0.66	6
	UBE2D2	TRIM28	3	1	4
	UBE2D2	UB	3	1	1
	UBE2D2	UBA1	3	0.75	2
	UBE2D2	UBE2D1	3	1	3
	UBE2D2	UBE2D2	3	0	3
	UBE2D2	USP9X	3	1	5
	UBE2D3	HECTD1	3	1	4
	UBE2D3	HERC2	3	1	4
	UBE2D3	HUWE1	3	1	4
	UBE2D3	OTUB1	3	1	5
	UBE2D3	SUPT16H	3	0.65	6
	UBE2D3	TRIM28	3	1	4
	UBE2D3	UB	3	1	1
	UBE2D3	UBA1	3	0.75	2
	UBE2D3	UBE2D1	3	1	3
	UBE2D3	UBE2D2	3	1	3
	UBE2D3	UBE2D3	3	0	3
	UBE2D3	USP9X	3	1	5
	UBE2E1	OTUB1	3	0.67	5
	UBE2E1	UB	3	1	1
	UBE2E1	UBE2E1	3	0	3
	UBE2E1	UBE2E2	3	1	3
	UBE2E1	UBE2J1	3	0.67	3
	UBE2E1	USP7	3	1	5
	UBE2E2	EIF3H	3	0.82	5
	UBE2E2	OTUB1	3	0.98	5
	UBE2E2	PRDX6	3	0.99	6
	UBE2E2	UB	3	1	1
	UBE2E2	UBE2E1	3	1	3
	UBE2E2	UBE2E2	3	0	3
	UBE2E2	UBE2J1	3	0.98	3
	UBE2F	CUL9	3	1	4
	UBE2F	NAE1	3	0.65	2
	UBE2F	UBA3	3	0.65	2
	UBE2F	UBE2F	3	0	3
	UBE2G1	EIF3H	3	0.87	5
	UBE2G1	UBE2G1	3	0	3
	UBE2G1	UBE2J1	3	0.67	3
	UBE2G2	AMFR	3	1	4
	UBE2G2	AUP1	3	1	6
	UBE2G2	EIF3H	3	0.89	5
	UBE2G2	HUWE1	3	0.67	4
	UBE2G2	UBE2G2	3	0	3
	UBE2G2	UBE2J1	3	1	3
	UBE2H	ARMC8	3	0.67	4
	UBE2H	MAEA	3	0.67	4
	UBE2H	MKLN1	3	0.99	6
	UBE2H	RANBP10	3	1	6
	UBE2H	RANBP9	3	1	6
	UBE2H	UBE2H	3	0	3
	UBE2H	UBE2J1	3	1	3
	UBE2H	WDR26	3	0.98	4
	UBE2I	RANBP2	3	1	6
	UBE2I	RANGAP1	3	1	6
	UBE2I	SAE1	3	1	2
	UBE2I	SUMO1	3	1	1
	UBE2I	SUMO2	3	1	1
	UBE2I	SUMO3	3	1	1
	UBE2I	UBA2	3	1	2
	UBE2I	UBE2I	3	0	3
	UBE2J1	CAND1	3	0.98	4
	UBE2J1	CAND2	3	1	4
	UBE2J1	EIF3H	3	0.69	5
	UBE2J1	FANCD2	3	1	6
	UBE2J1	LTN1	3	0.65	4
	UBE2J1	MAGED1	3	1	6
	UBE2J1	MAGED2	3	1	6
	UBE2J1	RNF213	3	1	4
	UBE2J1	SEL1L	3	1	6
	UBE2J1	UBE2J1	3	0	3
	UBE2J2	CAND1	3	1	4
	UBE2J2	FANCD2	3	1	6
	UBE2J2	FANCI	3	1	6
	UBE2J2	LTN1	3	1	4
	UBE2J2	PRPF8	3	0.76	5
	UBE2J2	RANBP2	3	0.82	6
	UBE2J2	RANGAP1	3	1	6
	UBE2J2	RNF213	3	1	4
	UBE2J2	TRIM28	3	0.67	4
	UBE2J2	UBA1	3	0.85	2
	UBE2J2	UBE2J2	3	0	3
	UBE2J2	UBE2N	3	1	3
	UBE2J2	UBE3C	3	1	4
	UBE2J2	UBR5	3	0.98	4
	UBE2K	CYHR1	3	1	4
	UBE2K	UB	3	1	1
	UBE2K	UBE2F	3	1	3
	UBE2K	UBE2K	3	0	3
	UBE2L3	UBE2L3	3	0	3
	UBE2L3	UBE2L6	3	1	3
	UBE2L3	UBE2S	3	0.65	3
	UBE2L6	ARIH1	3	1	4
	UBE2L6	ARIH2	3	1	4
	UBE2L6	BTBD8	3	1	4
	UBE2L6	ITCH	3	0.67	4
	UBE2L6	TRIP12	3	1	4
	UBE2L6	UBA6	3	1	2
	UBE2L6	UBE2L6	3	0	3
	UBE2L6	UBE2S	3	1	3
	UBE2M	NAE1	3	1	2
	UBE2M	UBA3	3	1	2
	UBE2M	UBE2M	3	0	3
	UBE2N	OTUB1	3	1	5
	UBE2N	STUB1	3	1	4
	UBE2N	TRIM11	3	0.65	4
	UBE2N	TRIM32	3	1	4
	UBE2N	TRIP12	3	0.65	4
	UBE2N	UBA1	3	1	2
	UBE2N	UBE2N	3	0	3
	UBE2N	UBE2V1	3	1	3
	UBE2N	UBE2V2	3	1	3
	UBE2Q2	UBE2Q1	3	1	3
	UBE2Q2	UBE2Q2	3	0	3
	UBE2Q2	UBE2R2	3	0.99	3
	UBE2Q2	UBE2S	3	0.67	3
	UBE2QL1	RANGAP1	3	0.65	6
	UBE2QL1	UBE2QL1	3	0	3
	UBE2QL1	UBE2R1	3	1	3
	UBE2R1	ABCF1	3	1	6
	UBE2R1	BTRC	3	1	4
	UBE2R1	FBXW11	3	1	4
	UBE2R1	SMARCA5	3	0.89	6
	UBE2R1	TRIM28	3	1	4
	UBE2R1	UB	3	1	1
	UBE2R1	UBA1	3	1	2
	UBE2R1	UBE2R1	3	0	3
	UBE2R1	UBE2R2	3	1	3
	UBE2R2	FANCI	3	1	6
	UBE2R2	SMARCA5	3	0.85	6
	UBE2R2	TRIM28	3	1	4
	UBE2R2	UB	3	1	1
	UBE2R2	UBE2R2	3	0	3
	UBE2R2	UBR4	3	0.66	4
	UBE2S	DAXX	3	1	6
	UBE2S	DDB1	3	0.66	4
	UBE2S	FANCI	3	1	6
	UBE2S	SUPT16H	3	0.67	6
	UBE2S	TRIM28	3	1	4
	UBE2S	UBA1	3	0.99	2
	UBE2S	UBE2S	3	0	3
	UBE2T	FAAP100	3	1	6
	UBE2T	FANCB	3	0.67	4
	UBE2T	UB	3	0.97	1
	UBE2T	UBE2T	3	0	3
	UBE2U	UBE2Q2	3	0.67	3
	UBE2U	UBE2U	3	0	3
	UBE2V1	CBLC	3	1	4
	UBE2V1	STUB1	3	1	4
	UBE2V1	UBE2N	3	1	3
	UBE2V1	UBE2V1	3	0	3
	UBE2V1	UBE2V2	3	1	3

[truncated: 43 more sheets: Fig3b, Fig3c, Fig3e, Fig4a, Fig4b, Fig4c-d, Fig4e, Fig4f, Fig5b, Fig5c, Fig5d, Fig6a-b, Fig6c, Fig6d , Fig6e, Fig6f, Fig7b, Fig8a-c, Fig8d, Fig8g …]
